# Supplementary material for: Proteome-wide Mendelian randomization identifies therapeutic targets for ankylosing spondylitis
Source: Front Immunol. 2024 Mar 19;15:1366736. doi: 10.3389/fimmu.2024.1366736 (PMC10985162; doi:10.3389/fimmu.2024.1366736)
Supplement: Supplementary file 1 [file DataSheet_1.csv]

SNP	effect_allele.exposure	other_allele.exposure	effect_allele.outcome	other_allele.outcome	beta.exposure	beta.outcome	eaf.exposure	eaf.outcome	remove	palindromic	ambiguous	id.outcome	chr	pos	se.outcome	samplesize.outcome	pval.outcome	outcome	originalname.outcome	outcome.deprecated	mr_keep.outcome	data_source.outcome	chr.exposure	pos.exposure	se.exposure	pval.exposure	exposure	mr_keep.exposure	pval_origin.exposure	id.exposure	action	mr_keep	F	FMean	F_pow_beta_se
rs1265957	G	A	G	A	0.297273	0.105701	0.952234	0.977804	FALSE	FALSE	FALSE	finngen_R9_M13_ANKYLOSPON	19	58347310	0.0908205	273824	0.244488	Ankylosing spondylitis || id:finngen_R9_M13_ANKYLOSPON	Ankylosing spondylitis	Ankylosing spondylitis || ||	TRUE	MedicineITLab	19	58347310	0.0166904	5.80E-71	Alpha-1B-glycoprotein | Inflammation_II	TRUE	reported	ukb-ppp-A1BG-OID30771	2	TRUE	317.2323306	493.0862571	317.2323306
rs435442	A	G	A	G	0.303837	0.0822876	0.978647	0.976096	FALSE	FALSE	FALSE	finngen_R9_M13_ANKYLOSPON	19	58296461	0.0894915	273824	0.357833	Ankylosing spondylitis || id:finngen_R9_M13_ANKYLOSPON	Ankylosing spondylitis	Ankylosing spondylitis || ||	TRUE	MedicineITLab	19	58296461	0.0252287	2.10E-33	Alpha-1B-glycoprotein | Inflammation_II	TRUE	reported	ukb-ppp-A1BG-OID30771	2	TRUE	145.0412632	493.0862571	145.0412632
rs112083647	A	T	A	T	-0.294208	-0.0279996	0.0127324	0.0228784	FALSE	TRUE	FALSE	finngen_R9_M13_ANKYLOSPON	11	78481813	0.0899434	273824	0.755571	Ankylosing spondylitis || id:finngen_R9_M13_ANKYLOSPON	Ankylosing spondylitis	Ankylosing spondylitis || ||	TRUE	MedicineITLab	11	78481813	0.0343515	1.08E-17	Mth938 domain-containing protein | Cardiometabolic_II	TRUE	reported	ukb-ppp-AAMDC-OID30236	2	TRUE	73.35294316	493.0862571	73.35294316
rs67930048	T	C	T	C	-0.420745	-0.0718044	0.0461641	0.0349188	FALSE	FALSE	FALSE	finngen_R9_M13_ANKYLOSPON	11	78699633	0.074006	273824	0.33192	Ankylosing spondylitis || id:finngen_R9_M13_ANKYLOSPON	Ankylosing spondylitis	Ankylosing spondylitis || ||	TRUE	MedicineITLab	11	78699633	0.0187151	6.30E-112	Mth938 domain-containing protein | Cardiometabolic_II	TRUE	reported	ukb-ppp-AAMDC-OID30236	2	TRUE	505.4213964	493.0862571	505.4213964
rs76470233	G	C	G	C	-0.658418	-0.037708	0.0904457	0.141876	FALSE	TRUE	FALSE	finngen_R9_M13_ANKYLOSPON	11	77237869	0.0385493	273824	0.327987	Ankylosing spondylitis || id:finngen_R9_M13_ANKYLOSPON	Ankylosing spondylitis	Ankylosing spondylitis || ||	TRUE	MedicineITLab	11	77237869	0.0133184	1.00E-200	Mth938 domain-containing protein | Cardiometabolic_II	TRUE	reported	ukb-ppp-AAMDC-OID30236	2	TRUE	2443.989198	493.0862571	2443.989198
rs323500	T	C	T	C	0.131661	0.00841921	0.289876	0.346439	FALSE	FALSE	FALSE	finngen_R9_M13_ANKYLOSPON	17	42988528	0.0282672	273824	0.765822	Ankylosing spondylitis || id:finngen_R9_M13_ANKYLOSPON	Ankylosing spondylitis	Ankylosing spondylitis || ||	TRUE	MedicineITLab	17	42988528	0.00797006	2.66E-61	Alanyl-tRNA editing protein Aarsd1 | Oncology	TRUE	reported	ukb-ppp-AARSD1-OID21311	2	TRUE	272.8921965	493.0862571	272.8921965
rs113284266	T	C	T	C	-0.41661	0.0134188	0.0157488	0.00689243	FALSE	FALSE	FALSE	finngen_R9_M13_ANKYLOSPON	3	51096877	0.161724	273824	0.933873	Ankylosing spondylitis || id:finngen_R9_M13_ANKYLOSPON	Ankylosing spondylitis	Ankylosing spondylitis || ||	TRUE	MedicineITLab	3	51096877	0.0318264	3.75E-39	Protein ABHD14B | Neurology	TRUE	reported	ukb-ppp-ABHD14B-OID20921	2	TRUE	171.350094	493.0862571	171.350094
rs190682742	T	C	T	C	-1.23987	0.0694038	0.0110262	0.0101533	FALSE	FALSE	FALSE	finngen_R9_M13_ANKYLOSPON	3	52052996	0.133554	273824	0.603294	Ankylosing spondylitis || id:finngen_R9_M13_ANKYLOSPON	Ankylosing spondylitis	Ankylosing spondylitis || ||	TRUE	MedicineITLab	3	52052996	0.0362523	1.00E-200	Protein ABHD14B | Neurology	TRUE	reported	ukb-ppp-ABHD14B-OID20921	2	TRUE	1169.718001	493.0862571	1169.718001
rs2229067	T	C	T	C	-0.177497	-0.0563817	0.014016	0.0360937	FALSE	FALSE	FALSE	finngen_R9_M13_ANKYLOSPON	9	130885205	0.0717753	273824	0.432143	Ankylosing spondylitis || id:finngen_R9_M13_ANKYLOSPON	Ankylosing spondylitis	Ankylosing spondylitis || ||	TRUE	MedicineITLab	9	130885205	0.0316278	2.00E-08	Tyrosine-protein kinase ABL1 | Oncology	TRUE	reported	ukb-ppp-ABL1-OID21280	2	TRUE	31.49517796	493.0862571	31.49517796
rs147043078	A	G	A	G	0.357813	0.00151583	0.011252	0.0089194	FALSE	FALSE	FALSE	finngen_R9_M13_ANKYLOSPON	9	133024109	0.144339	273824	0.991621	Ankylosing spondylitis || id:finngen_R9_M13_ANKYLOSPON	Ankylosing spondylitis	Ankylosing spondylitis || ||	TRUE	MedicineITLab	9	133024109	0.0373531	9.78E-22	Histo-blood group ABO system transferase | Inflammation_II	TRUE	reported	ukb-ppp-ABO-OID30675	2	TRUE	91.76116726	493.0862571	91.76116726
rs7032782	T	G	T	G	-0.242099	-0.190457	0.0308165	0.0155955	FALSE	FALSE	FALSE	finngen_R9_M13_ANKYLOSPON	9	133479446	0.108756	273824	0.0799061	Ankylosing spondylitis || id:finngen_R9_M13_ANKYLOSPON	Ankylosing spondylitis	Ankylosing spondylitis || ||	TRUE	MedicineITLab	9	133479446	0.0225186	5.86E-27	Histo-blood group ABO system transferase | Inflammation_II	TRUE	reported	ukb-ppp-ABO-OID30675	2	TRUE	115.5854633	493.0862571	115.5854633
rs75685923	T	C	T	C	-0.354562	0.0889236	0.0451523	0.0143705	FALSE	FALSE	FALSE	finngen_R9_M13_ANKYLOSPON	9	133410109	0.113083	273824	0.431657	Ankylosing spondylitis || id:finngen_R9_M13_ANKYLOSPON	Ankylosing spondylitis	Ankylosing spondylitis || ||	TRUE	MedicineITLab	9	133410109	0.0183273	2.20E-83	Histo-blood group ABO system transferase | Inflammation_II	TRUE	reported	ukb-ppp-ABO-OID30675	2	TRUE	374.2720528	493.0862571	374.2720528
rs77607486	T	G	T	G	0.206802	-0.114543	0.0141101	0.0157897	FALSE	FALSE	FALSE	finngen_R9_M13_ANKYLOSPON	9	133063483	0.108434	273824	0.290812	Ankylosing spondylitis || id:finngen_R9_M13_ANKYLOSPON	Ankylosing spondylitis	Ankylosing spondylitis || ||	TRUE	MedicineITLab	9	133063483	0.0330018	3.70E-10	Histo-blood group ABO system transferase | Inflammation_II	TRUE	reported	ukb-ppp-ABO-OID30675	2	TRUE	39.26758686	493.0862571	39.26758686
rs7849542	A	G	A	G	0.342467	0.0395756	0.300708	0.359549	FALSE	FALSE	FALSE	finngen_R9_M13_ANKYLOSPON	9	133167143	0.0279951	273824	0.157461	Ankylosing spondylitis || id:finngen_R9_M13_ANKYLOSPON	Ankylosing spondylitis	Ankylosing spondylitis || ||	TRUE	MedicineITLab	9	133167143	0.00832825	1.00E-200	Histo-blood group ABO system transferase | Inflammation_II	TRUE	reported	ukb-ppp-ABO-OID30675	2	TRUE	1690.94683	493.0862571	1690.94683
rs9411367	T	C	T	C	0.467294	0.0709353	0.165219	0.274833	FALSE	FALSE	FALSE	finngen_R9_M13_ANKYLOSPON	9	133243126	0.0302007	273824	0.0188343	Ankylosing spondylitis || id:finngen_R9_M13_ANKYLOSPON	Ankylosing spondylitis	Ankylosing spondylitis || ||	TRUE	MedicineITLab	9	133243126	0.01032	1.00E-200	Histo-blood group ABO system transferase | Inflammation_II	TRUE	reported	ukb-ppp-ABO-OID30675	2	TRUE	2050.317011	493.0862571	2050.317011
rs156265	G	C	G	C	-0.125267	-0.0819323	0.144316	0.186137	FALSE	TRUE	FALSE	finngen_R9_M13_ANKYLOSPON	3	38129319	0.0346325	273824	0.0179929	Ankylosing spondylitis || id:finngen_R9_M13_ANKYLOSPON	Ankylosing spondylitis	Ankylosing spondylitis || ||	TRUE	MedicineITLab	3	38129319	0.0108057	4.49E-31	3-ketoacyl-CoA thiolase, peroxisomal | Oncology	TRUE	reported	ukb-ppp-ACAA1-OID21269	2	TRUE	134.3901818	493.0862571	134.3901818
rs61797339	T	G	T	G	0.142001	-0.0106409	0.308149	0.262383	FALSE	FALSE	FALSE	finngen_R9_M13_ANKYLOSPON	1	75724261	0.0305293	273824	0.72743	Ankylosing spondylitis || id:finngen_R9_M13_ANKYLOSPON	Ankylosing spondylitis	Ankylosing spondylitis || ||	TRUE	MedicineITLab	1	75724261	0.00828067	6.45E-66	Medium-chain specific acyl-CoA dehydrogenase, mitochondrial | Oncology_II	TRUE	reported	ukb-ppp-ACADM-OID31277	2	TRUE	294.0707644	493.0862571	294.0707644
rs7894710	A	C	A	C	-0.15593	-0.0226796	0.10852	0.0989294	FALSE	FALSE	FALSE	finngen_R9_M13_ANKYLOSPON	10	123083948	0.0449883	273824	0.614176	Ankylosing spondylitis || id:finngen_R9_M13_ANKYLOSPON	Ankylosing spondylitis	Ankylosing spondylitis || ||	TRUE	MedicineITLab	10	123083948	0.0121324	8.34E-38	Short/branched chain specific acyl-CoA dehydrogenase, mitochondrial | Cardiometabolic_II	TRUE	reported	ukb-ppp-ACADSB-OID30356	2	TRUE	165.1832159	493.0862571	165.1832159
rs7913063	T	A	T	A	0.37434	0.138872	0.0846732	0.0953306	FALSE	TRUE	FALSE	finngen_R9_M13_ANKYLOSPON	10	123039167	0.0439213	273824	0.00156776	Ankylosing spondylitis || id:finngen_R9_M13_ANKYLOSPON	Ankylosing spondylitis	Ankylosing spondylitis || ||	TRUE	MedicineITLab	10	123039167	0.0135833	3.47E-167	Short/branched chain specific acyl-CoA dehydrogenase, mitochondrial | Cardiometabolic_II	TRUE	reported	ukb-ppp-ACADSB-OID30356	2	TRUE	759.4896972	493.0862571	759.4896972
rs142050326	T	C	T	C	-0.182576	0.00336109	0.0159441	0.00525514	FALSE	FALSE	FALSE	finngen_R9_M13_ANKYLOSPON	15	88848471	0.198609	273824	0.986498	Ankylosing spondylitis || id:finngen_R9_M13_ANKYLOSPON	Ankylosing spondylitis	Ankylosing spondylitis || ||	TRUE	MedicineITLab	15	88848471	0.0282461	1.02E-10	Aggrecan core protein | Cardiometabolic	TRUE	reported	ukb-ppp-ACAN-OID20159	2	TRUE	41.78018815	493.0862571	41.78018815
rs377432141	T	C	T	C	-0.33223	-0.0962963	0.00608652	0.0200263	FALSE	FALSE	FALSE	finngen_R9_M13_ANKYLOSPON	15	88905952	0.0979774	273824	0.325685	Ankylosing spondylitis || id:finngen_R9_M13_ANKYLOSPON	Ankylosing spondylitis	Ankylosing spondylitis || ||	TRUE	MedicineITLab	15	88905952	0.0478669	3.90E-12	Aggrecan core protein | Cardiometabolic	TRUE	reported	ukb-ppp-ACAN-OID20159	2	TRUE	48.17337657	493.0862571	48.17337657
rs145898451	T	C	T	C	-0.261688	-0.103995	0.010522	0.0156198	FALSE	FALSE	FALSE	finngen_R9_M13_ANKYLOSPON	17	63823517	0.109036	273824	0.340199	Ankylosing spondylitis || id:finngen_R9_M13_ANKYLOSPON	Ankylosing spondylitis	Ankylosing spondylitis || ||	TRUE	MedicineITLab	17	63823517	0.0377755	4.28E-12	Angiotensin-converting enzyme | Inflammation_II	TRUE	reported	ukb-ppp-ACE-OID30696	2	TRUE	47.98960477	493.0862571	47.98960477
rs6504163	T	C	T	C	-0.359973	0.0073473	0.626506	0.613185	FALSE	FALSE	FALSE	finngen_R9_M13_ANKYLOSPON	17	63468418	0.0275484	273824	0.789696	Ankylosing spondylitis || id:finngen_R9_M13_ANKYLOSPON	Ankylosing spondylitis	Ankylosing spondylitis || ||	TRUE	MedicineITLab	17	63468418	0.00782152	1.00E-200	Angiotensin-converting enzyme | Inflammation_II	TRUE	reported	ukb-ppp-ACE-OID30696	2	TRUE	2118.154012	493.0862571	2118.154012
rs67817520	T	C	T	C	0.153392	-0.0350555	0.138488	0.113451	FALSE	FALSE	FALSE	finngen_R9_M13_ANKYLOSPON	17	63631768	0.0423144	273824	0.407414	Ankylosing spondylitis || id:finngen_R9_M13_ANKYLOSPON	Ankylosing spondylitis	Ankylosing spondylitis || ||	TRUE	MedicineITLab	17	63631768	0.0108843	4.20E-45	Angiotensin-converting enzyme | Inflammation_II	TRUE	reported	ukb-ppp-ACE-OID30696	2	TRUE	198.6115098	493.0862571	198.6115098
rs75168245	A	G	A	G	-0.14033	0.126927	0.0461233	0.0327919	FALSE	FALSE	FALSE	finngen_R9_M13_ANKYLOSPON	17	63297353	0.0753126	273824	0.0919242	Ankylosing spondylitis || id:finngen_R9_M13_ANKYLOSPON	Ankylosing spondylitis	Ankylosing spondylitis || ||	TRUE	MedicineITLab	17	63297353	0.0178217	3.43E-15	Angiotensin-converting enzyme | Inflammation_II	TRUE	reported	ukb-ppp-ACE-OID30696	2	TRUE	62.00158515	493.0862571	62.00158515
rs9890187	G	A	G	A	0.0939485	0.0127275	0.841784	0.807612	FALSE	FALSE	FALSE	finngen_R9_M13_ANKYLOSPON	17	64265940	0.0341198	273824	0.70913	Ankylosing spondylitis || id:finngen_R9_M13_ANKYLOSPON	Ankylosing spondylitis	Ankylosing spondylitis || ||	TRUE	MedicineITLab	17	64265940	0.0103841	1.47E-19	Angiotensin-converting enzyme | Inflammation_II	TRUE	reported	ukb-ppp-ACE-OID30696	2	TRUE	81.85439019	493.0862571	81.85439019
rs11979397	T	C	T	C	-0.0548031	-0.0390544	0.181522	0.184289	FALSE	FALSE	FALSE	finngen_R9_M13_ANKYLOSPON	7	100141256	0.0348685	273824	0.262693	Ankylosing spondylitis || id:finngen_R9_M13_ANKYLOSPON	Ankylosing spondylitis	Ankylosing spondylitis || ||	TRUE	MedicineITLab	7	100141256	0.0093614	4.79E-09	Acetylcholinesterase | Inflammation_II	TRUE	reported	ukb-ppp-ACHE-OID30585	2	TRUE	34.2711475	493.0862571	34.2711475
rs139972715	A	G	A	G	0.125606	0.0241965	0.0355144	0.0186128	FALSE	FALSE	FALSE	finngen_R9_M13_ANKYLOSPON	7	101204765	0.0995316	273824	0.807925	Ankylosing spondylitis || id:finngen_R9_M13_ANKYLOSPON	Ankylosing spondylitis	Ankylosing spondylitis || ||	TRUE	MedicineITLab	7	101204765	0.0196349	1.58E-10	Acetylcholinesterase | Inflammation_II	TRUE	reported	ukb-ppp-ACHE-OID30585	2	TRUE	40.92261552	493.0862571	40.92261552
rs314368	G	T	G	T	0.303196	0.00814713	0.476713	0.482436	FALSE	FALSE	FALSE	finngen_R9_M13_ANKYLOSPON	7	100850823	0.0268824	273824	0.761839	Ankylosing spondylitis || id:finngen_R9_M13_ANKYLOSPON	Ankylosing spondylitis	Ankylosing spondylitis || ||	TRUE	MedicineITLab	7	100850823	0.00727726	1.00E-200	Acetylcholinesterase | Inflammation_II	TRUE	reported	ukb-ppp-ACHE-OID30585	2	TRUE	1735.845835	493.0862571	1735.845835
rs79570624	C	G	C	G	0.257331	-0.204913	0.031604	0.0143791	FALSE	TRUE	FALSE	finngen_R9_M13_ANKYLOSPON	7	101016832	0.114463	273824	0.073421	Ankylosing spondylitis || id:finngen_R9_M13_ANKYLOSPON	Ankylosing spondylitis	Ankylosing spondylitis || ||	TRUE	MedicineITLab	7	101016832	0.0216965	1.90E-32	Acetylcholinesterase | Inflammation_II	TRUE	reported	ukb-ppp-ACHE-OID30585	2	TRUE	140.6710904	493.0862571	140.6710904
rs9358791	A	T	A	T	0.0675648	-0.106182	0.236794	0.276854	FALSE	TRUE	FALSE	finngen_R9_M13_ANKYLOSPON	6	24675404	0.0301886	273824	0.000435973	Ankylosing spondylitis || id:finngen_R9_M13_ANKYLOSPON	Ankylosing spondylitis	Ankylosing spondylitis || ||	TRUE	MedicineITLab	6	24675404	0.00892358	3.69E-14	Acyl-coenzyme A thioesterase 13 | Oncology_II	TRUE	reported	ukb-ppp-ACOT13-OID31522	2	TRUE	57.32746636	493.0862571	57.32746636
rs10852766	C	T	C	T	0.0776409	-0.0269909	0.65913	0.753794	FALSE	FALSE	FALSE	finngen_R9_M13_ANKYLOSPON	17	75955783	0.0312672	273824	0.388008	Ankylosing spondylitis || id:finngen_R9_M13_ANKYLOSPON	Ankylosing spondylitis	Ankylosing spondylitis || ||	TRUE	MedicineITLab	17	75955783	0.00808345	7.62E-22	Peroxisomal acyl-coenzyme A oxidase 1 | Cardiometabolic	TRUE	reported	ukb-ppp-ACOX1-OID20124	2	TRUE	92.25451061	493.0862571	92.25451061
rs34243815	T	C	T	C	0.0845528	0.056642	0.0719406	0.0363418	FALSE	FALSE	FALSE	finngen_R9_M13_ANKYLOSPON	19	11214289	0.0716422	273824	0.429164	Ankylosing spondylitis || id:finngen_R9_M13_ANKYLOSPON	Ankylosing spondylitis	Ankylosing spondylitis || ||	TRUE	MedicineITLab	19	11214289	0.0138233	9.55E-10	Tartrate-resistant acid phosphatase type 5 | Cardiometabolic	TRUE	reported	ukb-ppp-ACP5-OID20314	2	TRUE	37.41386038	493.0862571	37.41386038
rs74181615	A	T	A	T	0.259069	-0.00621611	0.0938474	0.0574109	FALSE	TRUE	FALSE	finngen_R9_M13_ANKYLOSPON	19	11834174	0.0578999	273824	0.914504	Ankylosing spondylitis || id:finngen_R9_M13_ANKYLOSPON	Ankylosing spondylitis	Ankylosing spondylitis || ||	TRUE	MedicineITLab	19	11834174	0.0123028	1.94E-98	Tartrate-resistant acid phosphatase type 5 | Cardiometabolic	TRUE	reported	ukb-ppp-ACP5-OID20314	2	TRUE	443.4278536	493.0862571	443.4278536
rs8112501	C	A	C	A	-0.106278	0.14822	0.0533825	0.0510002	FALSE	FALSE	FALSE	finngen_R9_M13_ANKYLOSPON	19	11543845	0.0614248	273824	0.0158205	Ankylosing spondylitis || id:finngen_R9_M13_ANKYLOSPON	Ankylosing spondylitis	Ankylosing spondylitis || ||	TRUE	MedicineITLab	19	11543845	0.0161854	5.16E-11	Tartrate-resistant acid phosphatase type 5 | Cardiometabolic	TRUE	reported	ukb-ppp-ACP5-OID20314	2	TRUE	43.11613989	493.0862571	43.11613989
rs114677688	G	C	G	C	0.220885	0.0214088	0.0160736	0.0274192	FALSE	TRUE	FALSE	finngen_R9_M13_ANKYLOSPON	1	147084716	0.0822364	273824	0.794607	Ankylosing spondylitis || id:finngen_R9_M13_ANKYLOSPON	Ankylosing spondylitis	Ankylosing spondylitis || ||	TRUE	MedicineITLab	1	147084716	0.0315086	2.38E-12	Lysophosphatidic acid phosphatase type 6 | Oncology	TRUE	reported	ukb-ppp-ACP6-OID21432	2	TRUE	49.14442242	493.0862571	49.14442242
rs116509906	A	T	A	T	0.343026	0.0296002	0.0358965	0.0255114	FALSE	TRUE	FALSE	finngen_R9_M13_ANKYLOSPON	1	147851279	0.084876	273824	0.727281	Ankylosing spondylitis || id:finngen_R9_M13_ANKYLOSPON	Ankylosing spondylitis	Ankylosing spondylitis || ||	TRUE	MedicineITLab	1	147851279	0.0204796	5.70E-63	Lysophosphatidic acid phosphatase type 6 | Oncology	TRUE	reported	ukb-ppp-ACP6-OID21432	2	TRUE	280.550559	493.0862571	280.550559
rs137987097	A	T	A	T	-0.699115	-0.137317	0.0126291	0.0200417	FALSE	TRUE	FALSE	finngen_R9_M13_ANKYLOSPON	1	147647455	0.0965398	273824	0.154914	Ankylosing spondylitis || id:finngen_R9_M13_ANKYLOSPON	Ankylosing spondylitis	Ankylosing spondylitis || ||	TRUE	MedicineITLab	1	147647455	0.0360587	9.71E-84	Lysophosphatidic acid phosphatase type 6 | Oncology	TRUE	reported	ukb-ppp-ACP6-OID21432	2	TRUE	375.904141	493.0862571	375.904141
rs146706258	A	G	A	G	-1.13388	-0.22942	0.0194257	0.00945148	FALSE	FALSE	FALSE	finngen_R9_M13_ANKYLOSPON	1	147811485	0.142639	273824	0.107749	Ankylosing spondylitis || id:finngen_R9_M13_ANKYLOSPON	Ankylosing spondylitis	Ankylosing spondylitis || ||	TRUE	MedicineITLab	1	147811485	0.0279247	1.00E-200	Lysophosphatidic acid phosphatase type 6 | Oncology	TRUE	reported	ukb-ppp-ACP6-OID21432	2	TRUE	1648.758919	493.0862571	1648.758919
rs149184726	A	G	A	G	-0.854481	-0.00898706	0.0212504	0.0407157	FALSE	FALSE	FALSE	finngen_R9_M13_ANKYLOSPON	1	147862100	0.0668452	273824	0.89305	Ankylosing spondylitis || id:finngen_R9_M13_ANKYLOSPON	Ankylosing spondylitis	Ankylosing spondylitis || ||	TRUE	MedicineITLab	1	147862100	0.0261951	1.00E-200	Lysophosphatidic acid phosphatase type 6 | Oncology	TRUE	reported	ukb-ppp-ACP6-OID21432	2	TRUE	1064.056525	493.0862571	1064.056525
rs190587447	T	C	T	C	0.345804	-0.065529	0.0182092	0.0460473	FALSE	FALSE	FALSE	finngen_R9_M13_ANKYLOSPON	1	147836502	0.0639196	273824	0.305279	Ankylosing spondylitis || id:finngen_R9_M13_ANKYLOSPON	Ankylosing spondylitis	Ankylosing spondylitis || ||	TRUE	MedicineITLab	1	147836502	0.0285866	1.10E-33	Lysophosphatidic acid phosphatase type 6 | Oncology	TRUE	reported	ukb-ppp-ACP6-OID21432	2	TRUE	146.3305536	493.0862571	146.3305536
rs35011601	C	G	C	G	-0.32252	0.0878763	0.055064	0.0137434	FALSE	TRUE	FALSE	finngen_R9_M13_ANKYLOSPON	1	147876208	0.11721	273824	0.453414	Ankylosing spondylitis || id:finngen_R9_M13_ANKYLOSPON	Ankylosing spondylitis	Ankylosing spondylitis || ||	TRUE	MedicineITLab	1	147876208	0.0165968	4.09E-84	Lysophosphatidic acid phosphatase type 6 | Oncology	TRUE	reported	ukb-ppp-ACP6-OID21432	2	TRUE	377.6283414	493.0862571	377.6283414
rs587693404	T	C	T	C	-0.358657	-0.04451	0.0107691	0.0115436	FALSE	FALSE	FALSE	finngen_R9_M13_ANKYLOSPON	1	147460286	0.127204	273824	0.726407	Ankylosing spondylitis || id:finngen_R9_M13_ANKYLOSPON	Ankylosing spondylitis	Ankylosing spondylitis || ||	TRUE	MedicineITLab	1	147460286	0.0401399	4.07E-19	Lysophosphatidic acid phosphatase type 6 | Oncology	TRUE	reported	ukb-ppp-ACP6-OID21432	2	TRUE	79.83733849	493.0862571	79.83733849
rs60322015	T	A	T	A	0.424155	0.14281	0.0180717	0.00586076	FALSE	TRUE	FALSE	finngen_R9_M13_ANKYLOSPON	1	147691507	0.176544	273824	0.418561	Ankylosing spondylitis || id:finngen_R9_M13_ANKYLOSPON	Ankylosing spondylitis	Ankylosing spondylitis || ||	TRUE	MedicineITLab	1	147691507	0.0295339	9.01E-47	Lysophosphatidic acid phosphatase type 6 | Oncology	TRUE	reported	ukb-ppp-ACP6-OID21432	2	TRUE	206.2564705	493.0862571	206.2564705
rs74660908	T	G	T	G	-0.243581	-0.203078	0.0226903	0.00546294	FALSE	FALSE	FALSE	finngen_R9_M13_ANKYLOSPON	1	147915412	0.190588	273824	0.286636	Ankylosing spondylitis || id:finngen_R9_M13_ANKYLOSPON	Ankylosing spondylitis	Ankylosing spondylitis || ||	TRUE	MedicineITLab	1	147915412	0.0261455	1.20E-20	Lysophosphatidic acid phosphatase type 6 | Oncology	TRUE	reported	ukb-ppp-ACP6-OID21432	2	TRUE	86.79464177	493.0862571	86.79464177
rs7959658	G	A	G	A	0.160696	-0.0410366	0.361059	0.282485	FALSE	FALSE	FALSE	finngen_R9_M13_ANKYLOSPON	12	6645025	0.0301988	273824	0.174184	Ankylosing spondylitis || id:finngen_R9_M13_ANKYLOSPON	Ankylosing spondylitis	Ankylosing spondylitis || ||	TRUE	MedicineITLab	12	6645025	0.00782974	1.32E-93	Acrosin-binding protein | Oncology_II	TRUE	reported	ukb-ppp-ACRBP-OID31385	2	TRUE	421.2262731	493.0862571	421.2262731
rs77322490	T	C	T	C	0.0657608	-0.015411	0.189053	0.152588	FALSE	FALSE	FALSE	finngen_R9_M13_ANKYLOSPON	11	125831449	0.0374397	273824	0.680616	Ankylosing spondylitis || id:finngen_R9_M13_ANKYLOSPON	Ankylosing spondylitis	Ankylosing spondylitis || ||	TRUE	MedicineITLab	11	125831449	0.00628231	1.22E-25	Acrosomal protein SP-10 | Inflammation_II	TRUE	reported	ukb-ppp-ACRV1-OID30513	2	TRUE	109.5709558	493.0862571	109.5709558
rs1324551	T	C	T	C	-0.0602131	-0.0591583	0.498774	0.457683	FALSE	FALSE	FALSE	finngen_R9_M13_ANKYLOSPON	10	88991759	0.026915	273824	0.0279512	Ankylosing spondylitis || id:finngen_R9_M13_ANKYLOSPON	Ankylosing spondylitis	Ankylosing spondylitis || ||	TRUE	MedicineITLab	10	88991759	0.00682485	1.12E-18	Actin, aortic smooth muscle | Cardiometabolic	TRUE	reported	ukb-ppp-ACTA2-OID20079	2	TRUE	77.83873198	493.0862571	77.83873198
rs145330457	G	C	G	C	-0.103689	0.019279	0.0444789	0.0317936	FALSE	TRUE	FALSE	finngen_R9_M13_ANKYLOSPON	12	52111310	0.0786859	273824	0.806447	Ankylosing spondylitis || id:finngen_R9_M13_ANKYLOSPON	Ankylosing spondylitis	Ankylosing spondylitis || ||	TRUE	MedicineITLab	12	52111310	0.0178691	6.53E-09	Serine/threonine-protein kinase receptor R3 | Neurology	TRUE	reported	ukb-ppp-ACVRL1-OID20999	2	TRUE	33.67131003	493.0862571	33.67131003
rs697628	G	T	G	T	-0.0650179	-0.059251	0.476704	0.486191	FALSE	FALSE	FALSE	finngen_R9_M13_ANKYLOSPON	12	51873997	0.026953	273824	0.0279274	Ankylosing spondylitis || id:finngen_R9_M13_ANKYLOSPON	Ankylosing spondylitis	Ankylosing spondylitis || ||	TRUE	MedicineITLab	12	51873997	0.00736189	1.03E-18	Serine/threonine-protein kinase receptor R3 | Neurology	TRUE	reported	ukb-ppp-ACVRL1-OID20999	2	TRUE	77.99867557	493.0862571	77.99867557
rs7313901	C	T	C	T	-0.0576585	0.0082744	0.142616	0.111462	FALSE	FALSE	FALSE	finngen_R9_M13_ANKYLOSPON	12	51530246	0.04353	273824	0.849242	Ankylosing spondylitis || id:finngen_R9_M13_ANKYLOSPON	Ankylosing spondylitis	Ankylosing spondylitis || ||	TRUE	MedicineITLab	12	51530246	0.0104258	3.20E-08	Serine/threonine-protein kinase receptor R3 | Neurology	TRUE	reported	ukb-ppp-ACVRL1-OID20999	2	TRUE	30.58495887	493.0862571	30.58495887
rs74492597	C	A	C	A	0.561081	0.0606299	0.0673233	0.0826183	FALSE	FALSE	FALSE	finngen_R9_M13_ANKYLOSPON	12	51891659	0.048739	273824	0.21351	Ankylosing spondylitis || id:finngen_R9_M13_ANKYLOSPON	Ankylosing spondylitis	Ankylosing spondylitis || ||	TRUE	MedicineITLab	12	51891659	0.0145497	1.00E-200	Serine/threonine-protein kinase receptor R3 | Neurology	TRUE	reported	ukb-ppp-ACVRL1-OID20999	2	TRUE	1487.10984	493.0862571	1487.10984
rs150416778	T	C	T	C	-0.462066	-0.0766514	0.0200859	0.00718907	FALSE	FALSE	FALSE	finngen_R9_M13_ANKYLOSPON	3	51982820	0.17009	273824	0.652239	Ankylosing spondylitis || id:finngen_R9_M13_ANKYLOSPON	Ankylosing spondylitis	Ankylosing spondylitis || ||	TRUE	MedicineITLab	3	51982820	0.0264537	2.56E-68	Aminoacylase-1 | Cardiometabolic	TRUE	reported	ukb-ppp-ACY1-OID20137	2	TRUE	305.0950617	493.0862571	305.0950617
rs2509717	C	T	C	T	0.235814	-0.0246609	0.0959488	0.0721456	FALSE	FALSE	FALSE	finngen_R9_M13_ANKYLOSPON	11	67648904	0.0528286	273824	0.640635	Ankylosing spondylitis || id:finngen_R9_M13_ANKYLOSPON	Ankylosing spondylitis	Ankylosing spondylitis || ||	TRUE	MedicineITLab	11	67648904	0.0129485	4.17E-74	N-acyl-aromatic-L-amino acid amidohydrolase | Cardiometabolic_II	TRUE	reported	ukb-ppp-ACY3-OID30086	2	TRUE	331.6654615	493.0862571	331.6654615
rs3758938	G	T	G	T	0.274456	0.00335068	0.312397	0.244139	FALSE	FALSE	FALSE	finngen_R9_M13_ANKYLOSPON	11	67634891	0.0313213	273824	0.914807	Ankylosing spondylitis || id:finngen_R9_M13_ANKYLOSPON	Ankylosing spondylitis	Ankylosing spondylitis || ||	TRUE	MedicineITLab	11	67634891	0.00816017	1.00E-200	N-acyl-aromatic-L-amino acid amidohydrolase | Cardiometabolic_II	TRUE	reported	ukb-ppp-ACY3-OID30086	2	TRUE	1131.219925	493.0862571	1131.219925
rs77125470	G	T	G	T	0.0896272	-0.0269228	0.0986326	0.204794	FALSE	FALSE	FALSE	finngen_R9_M13_ANKYLOSPON	11	66713320	0.0332773	273824	0.41849	Ankylosing spondylitis || id:finngen_R9_M13_ANKYLOSPON	Ankylosing spondylitis	Ankylosing spondylitis || ||	TRUE	MedicineITLab	11	66713320	0.0128346	2.88E-12	N-acyl-aromatic-L-amino acid amidohydrolase | Cardiometabolic_II	TRUE	reported	ukb-ppp-ACY3-OID30086	2	TRUE	48.76575831	493.0862571	48.76575831
rs68179743	A	C	A	C	0.165864	0.0011387	0.0549437	0.0650832	FALSE	FALSE	FALSE	finngen_R9_M13_ANKYLOSPON	14	75040954	0.0542557	273824	0.983256	Ankylosing spondylitis || id:finngen_R9_M13_ANKYLOSPON	Ankylosing spondylitis	Ankylosing spondylitis || ||	TRUE	MedicineITLab	14	75040954	0.0164171	5.35E-24	Acylphosphatase-1 | Inflammation_II	TRUE	reported	ukb-ppp-ACYP1-OID30642	2	TRUE	102.0731182	493.0862571	102.0731182
rs75948138	G	C	G	C	-1.26254	0.0303055	0.0110197	0.00929793	FALSE	TRUE	FALSE	finngen_R9_M13_ANKYLOSPON	14	75063338	0.139236	273824	0.827697	Ankylosing spondylitis || id:finngen_R9_M13_ANKYLOSPON	Ankylosing spondylitis	Ankylosing spondylitis || ||	TRUE	MedicineITLab	14	75063338	0.0357813	1.00E-200	Acylphosphatase-1 | Inflammation_II	TRUE	reported	ukb-ppp-ACYP1-OID30642	2	TRUE	1245.024972	493.0862571	1245.024972
rs112239935	T	G	T	G	1.03292	-0.0752581	0.0387824	0.036896	FALSE	FALSE	FALSE	finngen_R9_M13_ANKYLOSPON	20	44478952	0.0713023	273824	0.291206	Ankylosing spondylitis || id:finngen_R9_M13_ANKYLOSPON	Ankylosing spondylitis	Ankylosing spondylitis || ||	TRUE	MedicineITLab	20	44478952	0.0195805	1.00E-200	Adenosine deaminase | Inflammation	TRUE	reported	ukb-ppp-ADA-OID20645	2	TRUE	2782.824498	493.0862571	2782.824498
rs117371410	T	C	T	C	1.08386	0.208669	0.0195759	0.0150496	FALSE	FALSE	FALSE	finngen_R9_M13_ANKYLOSPON	20	44455696	0.112804	273824	0.0643369	Ankylosing spondylitis || id:finngen_R9_M13_ANKYLOSPON	Ankylosing spondylitis	Ankylosing spondylitis || ||	TRUE	MedicineITLab	20	44455696	0.0273495	1.00E-200	Adenosine deaminase | Inflammation	TRUE	reported	ukb-ppp-ADA-OID20645	2	TRUE	1570.534915	493.0862571	1570.534915
rs183214927	A	T	A	T	-0.230311	-0.0632249	0.0217611	0.0198571	FALSE	TRUE	FALSE	finngen_R9_M13_ANKYLOSPON	20	44486986	0.0971632	273824	0.515235	Ankylosing spondylitis || id:finngen_R9_M13_ANKYLOSPON	Ankylosing spondylitis	Ankylosing spondylitis || ||	TRUE	MedicineITLab	20	44486986	0.0258425	5.01E-19	Adenosine deaminase | Inflammation	TRUE	reported	ukb-ppp-ADA-OID20645	2	TRUE	79.42556486	493.0862571	79.42556486
rs3212183	T	C	T	C	-0.04983	-0.00662683	0.565083	0.598769	FALSE	FALSE	FALSE	finngen_R9_M13_ANKYLOSPON	20	44406498	0.0273932	273824	0.808846	Ankylosing spondylitis || id:finngen_R9_M13_ANKYLOSPON	Ankylosing spondylitis	Ankylosing spondylitis || ||	TRUE	MedicineITLab	20	44406498	0.00750996	3.24E-11	Adenosine deaminase | Inflammation	TRUE	reported	ukb-ppp-ADA-OID20645	2	TRUE	44.02572603	493.0862571	44.02572603
rs6103803	C	T	C	T	-0.181506	0.0103634	0.559036	0.622874	FALSE	FALSE	FALSE	finngen_R9_M13_ANKYLOSPON	20	44644566	0.0275682	273824	0.706978	Ankylosing spondylitis || id:finngen_R9_M13_ANKYLOSPON	Ankylosing spondylitis	Ankylosing spondylitis || ||	TRUE	MedicineITLab	20	44644566	0.00749777	1.84E-129	Adenosine deaminase | Inflammation	TRUE	reported	ukb-ppp-ADA-OID20645	2	TRUE	586.0271596	493.0862571	586.0271596
rs73113339	C	T	C	T	-0.17814	0.0233683	0.0326148	0.0373735	FALSE	FALSE	FALSE	finngen_R9_M13_ANKYLOSPON	20	44631548	0.0708852	273824	0.741653	Ankylosing spondylitis || id:finngen_R9_M13_ANKYLOSPON	Ankylosing spondylitis	Ankylosing spondylitis || ||	TRUE	MedicineITLab	20	44631548	0.0208952	1.52E-17	Adenosine deaminase | Inflammation	TRUE	reported	ukb-ppp-ADA-OID20645	2	TRUE	72.68249569	493.0862571	72.68249569
rs737963	C	T	C	T	0.206755	-0.00274493	0.61157	0.629479	FALSE	FALSE	FALSE	finngen_R9_M13_ANKYLOSPON	22	17228881	0.0278398	273824	0.921458	Ankylosing spondylitis || id:finngen_R9_M13_ANKYLOSPON	Ankylosing spondylitis	Ankylosing spondylitis || ||	TRUE	MedicineITLab	22	17228881	0.00757212	3.72E-164	Adenosine deaminase 2 | Cardiometabolic	TRUE	reported	ukb-ppp-ADA2-OID20394	2	TRUE	745.5505007	493.0862571	745.5505007
rs11244909	C	T	C	T	0.129391	-0.01042	0.609433	0.61481	FALSE	FALSE	FALSE	finngen_R9_M13_ANKYLOSPON	10	126256024	0.0275599	273824	0.705367	Ankylosing spondylitis || id:finngen_R9_M13_ANKYLOSPON	Ankylosing spondylitis	Ankylosing spondylitis || ||	TRUE	MedicineITLab	10	126256024	0.00780317	9.42E-62	Disintegrin and metalloproteinase domain-containing protein 12 | Inflammation_II	TRUE	reported	ukb-ppp-ADAM12-OID30491	2	TRUE	274.9577729	493.0862571	274.9577729
rs7082031	C	T	C	T	-0.104229	-0.00259377	0.551224	0.615244	FALSE	FALSE	FALSE	finngen_R9_M13_ANKYLOSPON	10	126350148	0.0275453	273824	0.924979	Ankylosing spondylitis || id:finngen_R9_M13_ANKYLOSPON	Ankylosing spondylitis	Ankylosing spondylitis || ||	TRUE	MedicineITLab	10	126350148	0.00766704	4.32E-42	Disintegrin and metalloproteinase domain-containing protein 12 | Inflammation_II	TRUE	reported	ukb-ppp-ADAM12-OID30491	2	TRUE	184.8083902	493.0862571	184.8083902
rs7895449	T	C	T	C	-0.0769405	0.0508891	0.370749	0.462886	FALSE	FALSE	FALSE	finngen_R9_M13_ANKYLOSPON	10	125968380	0.0269153	273824	0.0586624	Ankylosing spondylitis || id:finngen_R9_M13_ANKYLOSPON	Ankylosing spondylitis	Ankylosing spondylitis || ||	TRUE	MedicineITLab	10	125968380	0.00797068	4.78E-22	Disintegrin and metalloproteinase domain-containing protein 12 | Inflammation_II	TRUE	reported	ukb-ppp-ADAM12-OID30491	2	TRUE	93.17926082	493.0862571	93.17926082
rs112315110	C	T	C	T	-0.190952	0.0388454	0.0164816	0.0190232	FALSE	FALSE	FALSE	finngen_R9_M13_ANKYLOSPON	1	155992792	0.100465	273824	0.699013	Ankylosing spondylitis || id:finngen_R9_M13_ANKYLOSPON	Ankylosing spondylitis	Ankylosing spondylitis || ||	TRUE	MedicineITLab	1	155992792	0.0317209	1.75E-09	Disintegrin and metalloproteinase domain-containing protein 15 | Cardiometabolic	TRUE	reported	ukb-ppp-ADAM15-OID20109	2	TRUE	36.23743266	493.0862571	36.23743266
rs11264327	A	G	A	G	-0.304527	0.0633027	0.39907	0.441471	FALSE	FALSE	FALSE	finngen_R9_M13_ANKYLOSPON	1	155122631	0.0269651	273824	0.0188956	Ankylosing spondylitis || id:finngen_R9_M13_ANKYLOSPON	Ankylosing spondylitis	Ankylosing spondylitis || ||	TRUE	MedicineITLab	1	155122631	0.00774236	1.00E-200	Disintegrin and metalloproteinase domain-containing protein 15 | Cardiometabolic	TRUE	reported	ukb-ppp-ADAM15-OID20109	2	TRUE	1547.05191	493.0862571	1547.05191
rs138190332	A	G	A	G	-0.513268	-0.178556	0.022137	0.0241286	FALSE	FALSE	FALSE	finngen_R9_M13_ANKYLOSPON	1	155632058	0.0889797	273824	0.0447816	Ankylosing spondylitis || id:finngen_R9_M13_ANKYLOSPON	Ankylosing spondylitis	Ankylosing spondylitis || ||	TRUE	MedicineITLab	1	155632058	0.0259079	2.38E-87	Disintegrin and metalloproteinase domain-containing protein 15 | Cardiometabolic	TRUE	reported	ukb-ppp-ADAM15-OID20109	2	TRUE	392.4858042	493.0862571	392.4858042
rs2242194	G	C	G	C	0.354267	0.0494481	0.368448	0.414098	FALSE	TRUE	FALSE	finngen_R9_M13_ANKYLOSPON	1	155017821	0.0273094	273824	0.070194	Ankylosing spondylitis || id:finngen_R9_M13_ANKYLOSPON	Ankylosing spondylitis	Ankylosing spondylitis || ||	TRUE	MedicineITLab	1	155017821	0.0078648	1.00E-200	Disintegrin and metalloproteinase domain-containing protein 15 | Cardiometabolic	TRUE	reported	ukb-ppp-ADAM15-OID20109	2	TRUE	2029.018623	493.0862571	2029.018623
rs56033137	C	T	C	T	0.0593696	0.0502886	0.40744	0.465975	FALSE	FALSE	FALSE	finngen_R9_M13_ANKYLOSPON	1	154768881	0.0269354	273824	0.0618999	Ankylosing spondylitis || id:finngen_R9_M13_ANKYLOSPON	Ankylosing spondylitis	Ankylosing spondylitis || ||	TRUE	MedicineITLab	1	154768881	0.00769816	1.24E-14	Disintegrin and metalloproteinase domain-containing protein 15 | Cardiometabolic	TRUE	reported	ukb-ppp-ADAM15-OID20109	2	TRUE	59.47772919	493.0862571	59.47772919
rs143939037	T	C	T	C	-0.192506	0.174408	0.0286983	0.0185595	FALSE	FALSE	FALSE	finngen_R9_M13_ANKYLOSPON	7	87248197	0.102599	273824	0.0891497	Ankylosing spondylitis || id:finngen_R9_M13_ANKYLOSPON	Ankylosing spondylitis	Ankylosing spondylitis || ||	TRUE	MedicineITLab	7	87248197	0.0232262	1.15E-16	Disintegrin and metalloproteinase domain-containing protein 22 | Neurology	TRUE	reported	ukb-ppp-ADAM22-OID21001	2	TRUE	68.69612139	493.0862571	68.69612139
rs17327624	T	G	T	G	-0.219194	-0.0347589	0.196958	0.141472	FALSE	FALSE	FALSE	finngen_R9_M13_ANKYLOSPON	7	87587501	0.0386466	273824	0.368438	Ankylosing spondylitis || id:finngen_R9_M13_ANKYLOSPON	Ankylosing spondylitis	Ankylosing spondylitis || ||	TRUE	MedicineITLab	7	87587501	0.00965512	4.26E-114	Disintegrin and metalloproteinase domain-containing protein 22 | Neurology	TRUE	reported	ukb-ppp-ADAM22-OID21001	2	TRUE	515.3971022	493.0862571	515.3971022
rs2235048	A	G	A	G	-0.297982	-0.00969745	0.453777	0.395358	FALSE	FALSE	FALSE	finngen_R9_M13_ANKYLOSPON	7	87509195	0.0274282	273824	0.723671	Ankylosing spondylitis || id:finngen_R9_M13_ANKYLOSPON	Ankylosing spondylitis	Ankylosing spondylitis || ||	TRUE	MedicineITLab	7	87509195	0.00757417	1.00E-200	Disintegrin and metalloproteinase domain-containing protein 22 | Neurology	TRUE	reported	ukb-ppp-ADAM22-OID21001	2	TRUE	1547.782616	493.0862571	1547.782616
rs28381736	G	A	G	A	-0.307297	0.0731247	0.0172224	0.0313879	FALSE	FALSE	FALSE	finngen_R9_M13_ANKYLOSPON	7	87689689	0.0769815	273824	0.342163	Ankylosing spondylitis || id:finngen_R9_M13_ANKYLOSPON	Ankylosing spondylitis	Ankylosing spondylitis || ||	TRUE	MedicineITLab	7	87689689	0.0291284	5.09E-26	Disintegrin and metalloproteinase domain-containing protein 22 | Neurology	TRUE	reported	ukb-ppp-ADAM22-OID21001	2	TRUE	111.2969803	493.0862571	111.2969803
rs73210678	A	G	A	G	-0.193576	-0.0124692	0.0497772	0.0487403	FALSE	FALSE	FALSE	finngen_R9_M13_ANKYLOSPON	7	88561153	0.0622336	273824	0.841198	Ankylosing spondylitis || id:finngen_R9_M13_ANKYLOSPON	Ankylosing spondylitis	Ankylosing spondylitis || ||	TRUE	MedicineITLab	7	88561153	0.017461	1.46E-28	Disintegrin and metalloproteinase domain-containing protein 22 | Neurology	TRUE	reported	ukb-ppp-ADAM22-OID21001	2	TRUE	122.903655	493.0862571	122.903655
rs75081745	A	G	A	G	-0.186706	0.0680865	0.0128305	0.0458471	FALSE	FALSE	FALSE	finngen_R9_M13_ANKYLOSPON	7	88615942	0.0643321	273824	0.289891	Ankylosing spondylitis || id:finngen_R9_M13_ANKYLOSPON	Ankylosing spondylitis	Ankylosing spondylitis || ||	TRUE	MedicineITLab	7	88615942	0.033737	3.13E-08	Disintegrin and metalloproteinase domain-containing protein 22 | Neurology	TRUE	reported	ukb-ppp-ADAM22-OID21001	2	TRUE	30.62694137	493.0862571	30.62694137
rs114956296	A	G	A	G	-0.506363	0.184255	0.0328905	0.0147685	FALSE	FALSE	FALSE	finngen_R9_M13_ANKYLOSPON	2	206103006	0.111667	273824	0.0989373	Ankylosing spondylitis || id:finngen_R9_M13_ANKYLOSPON	Ankylosing spondylitis	Ankylosing spondylitis || ||	TRUE	MedicineITLab	2	206103006	0.0212891	4.76E-125	Disintegrin and metalloproteinase domain-containing protein 23 | Inflammation	TRUE	reported	ukb-ppp-ADAM23-OID20651	2	TRUE	565.7301499	493.0862571	565.7301499
rs13408952	T	C	T	C	0.220408	-0.320263	0.016619	0.00362695	FALSE	FALSE	FALSE	finngen_R9_M13_ANKYLOSPON	2	207288497	0.220204	273824	0.145837	Ankylosing spondylitis || id:finngen_R9_M13_ANKYLOSPON	Ankylosing spondylitis	Ankylosing spondylitis || ||	TRUE	MedicineITLab	2	207288497	0.0295166	8.19E-14	Disintegrin and metalloproteinase domain-containing protein 23 | Inflammation	TRUE	reported	ukb-ppp-ADAM23-OID20651	2	TRUE	55.75990789	493.0862571	55.75990789
rs141950547	T	C	T	C	-1.06438	0.0549948	0.0243764	0.0174179	FALSE	FALSE	FALSE	finngen_R9_M13_ANKYLOSPON	2	206516844	0.102587	273824	0.591902	Ankylosing spondylitis || id:finngen_R9_M13_ANKYLOSPON	Ankylosing spondylitis	Ankylosing spondylitis || ||	TRUE	MedicineITLab	2	206516844	0.0247643	1.00E-200	Disintegrin and metalloproteinase domain-containing protein 23 | Inflammation	TRUE	reported	ukb-ppp-ADAM23-OID20651	2	TRUE	1847.316451	493.0862571	1847.316451
rs148565219	G	A	G	A	-0.651248	-0.0943277	0.0190491	0.00314189	FALSE	FALSE	FALSE	finngen_R9_M13_ANKYLOSPON	2	206726719	0.251442	273824	0.707551	Ankylosing spondylitis || id:finngen_R9_M13_ANKYLOSPON	Ankylosing spondylitis	Ankylosing spondylitis || ||	TRUE	MedicineITLab	2	206726719	0.0276577	1.36E-122	Disintegrin and metalloproteinase domain-containing protein 23 | Inflammation	TRUE	reported	ukb-ppp-ADAM23-OID20651	2	TRUE	554.4478223	493.0862571	554.4478223
rs4419219	A	G	A	G	-0.187922	-0.0321799	0.0221005	0.0100943	FALSE	FALSE	FALSE	finngen_R9_M13_ANKYLOSPON	2	206432056	0.132879	273824	0.808645	Ankylosing spondylitis || id:finngen_R9_M13_ANKYLOSPON	Ankylosing spondylitis	Ankylosing spondylitis || ||	TRUE	MedicineITLab	2	206432056	0.0256629	2.43E-13	Disintegrin and metalloproteinase domain-containing protein 23 | Inflammation	TRUE	reported	ukb-ppp-ADAM23-OID20651	2	TRUE	53.62209632	493.0862571	53.62209632
rs71429735	A	G	A	G	-0.702321	0.0733327	0.0119398	0.013167	FALSE	FALSE	FALSE	finngen_R9_M13_ANKYLOSPON	2	206689744	0.116736	273824	0.529877	Ankylosing spondylitis || id:finngen_R9_M13_ANKYLOSPON	Ankylosing spondylitis	Ankylosing spondylitis || ||	TRUE	MedicineITLab	2	206689744	0.0357307	5.14E-86	Disintegrin and metalloproteinase domain-containing protein 23 | Inflammation	TRUE	reported	ukb-ppp-ADAM23-OID20651	2	TRUE	386.3565325	493.0862571	386.3565325
rs78652356	G	A	G	A	0.790707	0.0732016	0.0158969	0.0249774	FALSE	FALSE	FALSE	finngen_R9_M13_ANKYLOSPON	2	206664962	0.0862181	273824	0.395866	Ankylosing spondylitis || id:finngen_R9_M13_ANKYLOSPON	Ankylosing spondylitis	Ankylosing spondylitis || ||	TRUE	MedicineITLab	2	206664962	0.0299802	2.70E-153	Disintegrin and metalloproteinase domain-containing protein 23 | Inflammation	TRUE	reported	ukb-ppp-ADAM23-OID20651	2	TRUE	695.604072	493.0862571	695.604072
rs111298409	A	G	A	G	-0.217736	0.156651	0.0284403	0.019845	FALSE	FALSE	FALSE	finngen_R9_M13_ANKYLOSPON	10	133251241	0.0983726	273824	0.111289	Ankylosing spondylitis || id:finngen_R9_M13_ANKYLOSPON	Ankylosing spondylitis	Ankylosing spondylitis || ||	TRUE	MedicineITLab	10	133251241	0.0241872	2.21E-19	Disintegrin and metalloproteinase domain-containing protein 8 | Neurology	TRUE	reported	ukb-ppp-ADAM8-OID21039	2	TRUE	81.03810728	493.0862571	81.03810728
rs118007277	A	G	A	G	-0.26953	-0.0888855	0.0253088	0.0134441	FALSE	FALSE	FALSE	finngen_R9_M13_ANKYLOSPON	10	133267241	0.120202	273824	0.459623	Ankylosing spondylitis || id:finngen_R9_M13_ANKYLOSPON	Ankylosing spondylitis	Ankylosing spondylitis || ||	TRUE	MedicineITLab	10	133267241	0.0239456	2.16E-29	Disintegrin and metalloproteinase domain-containing protein 8 | Neurology	TRUE	reported	ukb-ppp-ADAM8-OID21039	2	TRUE	126.6959626	493.0862571	126.6959626
rs141625332	T	C	T	C	0.357121	0.0503498	0.00781843	0.0346843	FALSE	FALSE	FALSE	finngen_R9_M13_ANKYLOSPON	10	133520755	0.0745064	273824	0.499181	Ankylosing spondylitis || id:finngen_R9_M13_ANKYLOSPON	Ankylosing spondylitis	Ankylosing spondylitis || ||	TRUE	MedicineITLab	10	133520755	0.0461791	1.05E-14	Disintegrin and metalloproteinase domain-containing protein 8 | Neurology	TRUE	reported	ukb-ppp-ADAM8-OID21039	2	TRUE	59.80532419	493.0862571	59.80532419
rs3008373	C	T	C	T	-0.538762	0.0435792	0.918793	0.946713	FALSE	FALSE	FALSE	finngen_R9_M13_ANKYLOSPON	10	133247368	0.0598677	273824	0.466659	Ankylosing spondylitis || id:finngen_R9_M13_ANKYLOSPON	Ankylosing spondylitis	Ankylosing spondylitis || ||	TRUE	MedicineITLab	10	133247368	0.0137711	1.00E-200	Disintegrin and metalloproteinase domain-containing protein 8 | Neurology	TRUE	reported	ukb-ppp-ADAM8-OID21039	2	TRUE	1530.582167	493.0862571	1530.582167
rs41299432	C	T	C	T	-0.269087	-0.119139	0.0147879	0.0387084	FALSE	FALSE	FALSE	finngen_R9_M13_ANKYLOSPON	10	133535875	0.0712443	273824	0.0944735	Ankylosing spondylitis || id:finngen_R9_M13_ANKYLOSPON	Ankylosing spondylitis	Ankylosing spondylitis || ||	TRUE	MedicineITLab	10	133535875	0.0327925	2.29E-16	Disintegrin and metalloproteinase domain-containing protein 8 | Neurology	TRUE	reported	ukb-ppp-ADAM8-OID21039	2	TRUE	67.3343046	493.0862571	67.3343046
rs112392635	G	T	G	T	0.206682	0.0357102	0.0236436	0.0130149	FALSE	FALSE	FALSE	finngen_R9_M13_ANKYLOSPON	8	39066130	0.119688	273824	0.765427	Ankylosing spondylitis || id:finngen_R9_M13_ANKYLOSPON	Ankylosing spondylitis	Ankylosing spondylitis || ||	TRUE	MedicineITLab	8	39066130	0.0250817	1.72E-16	Disintegrin and metalloproteinase domain-containing protein 9 | Oncology_II	TRUE	reported	ukb-ppp-ADAM9-OID31488	2	TRUE	67.90337693	493.0862571	67.90337693
rs112991094	T	C	T	C	-0.142488	-0.0971135	0.0225887	0.0115522	FALSE	FALSE	FALSE	finngen_R9_M13_ANKYLOSPON	8	38958547	0.129629	273824	0.453758	Ankylosing spondylitis || id:finngen_R9_M13_ANKYLOSPON	Ankylosing spondylitis	Ankylosing spondylitis || ||	TRUE	MedicineITLab	8	38958547	0.0258192	3.42E-08	Disintegrin and metalloproteinase domain-containing protein 9 | Oncology_II	TRUE	reported	ukb-ppp-ADAM9-OID31488	2	TRUE	30.45587056	493.0862571	30.45587056
rs117318607	G	A	G	A	0.399152	-0.098851	0.0221521	0.0172113	FALSE	FALSE	FALSE	finngen_R9_M13_ANKYLOSPON	8	39089755	0.104437	273824	0.343886	Ankylosing spondylitis || id:finngen_R9_M13_ANKYLOSPON	Ankylosing spondylitis	Ankylosing spondylitis || ||	TRUE	MedicineITLab	8	39089755	0.0257817	4.59E-54	Disintegrin and metalloproteinase domain-containing protein 9 | Oncology_II	TRUE	reported	ukb-ppp-ADAM9-OID31488	2	TRUE	239.6919884	493.0862571	239.6919884
rs117392723	T	G	T	G	-0.124363	-0.114623	0.0348903	0.0199726	FALSE	FALSE	FALSE	finngen_R9_M13_ANKYLOSPON	8	39365376	0.0964544	273824	0.234689	Ankylosing spondylitis || id:finngen_R9_M13_ANKYLOSPON	Ankylosing spondylitis	Ankylosing spondylitis || ||	TRUE	MedicineITLab	8	39365376	0.0204047	1.10E-09	Disintegrin and metalloproteinase domain-containing protein 9 | Oncology_II	TRUE	reported	ukb-ppp-ADAM9-OID31488	2	TRUE	37.14684657	493.0862571	37.14684657
rs141636923	G	A	G	A	-0.148166	-0.175521	0.0203515	0.0199663	FALSE	FALSE	FALSE	finngen_R9_M13_ANKYLOSPON	8	39072702	0.0964216	273824	0.0687053	Ankylosing spondylitis || id:finngen_R9_M13_ANKYLOSPON	Ankylosing spondylitis	Ankylosing spondylitis || ||	TRUE	MedicineITLab	8	39072702	0.0269995	4.07E-08	Disintegrin and metalloproteinase domain-containing protein 9 | Oncology_II	TRUE	reported	ukb-ppp-ADAM9-OID31488	2	TRUE	30.11519432	493.0862571	30.11519432
rs72640004	T	C	T	C	-0.115079	-0.0099503	0.0394721	0.0317827	FALSE	FALSE	FALSE	finngen_R9_M13_ANKYLOSPON	8	39080587	0.0771329	273824	0.897356	Ankylosing spondylitis || id:finngen_R9_M13_ANKYLOSPON	Ankylosing spondylitis	Ankylosing spondylitis || ||	TRUE	MedicineITLab	8	39080587	0.0190654	1.58E-09	Disintegrin and metalloproteinase domain-containing protein 9 | Oncology_II	TRUE	reported	ukb-ppp-ADAM9-OID31488	2	TRUE	36.43345151	493.0862571	36.43345151
rs400852	G	A	G	A	0.0484363	0.0643971	0.257298	0.166936	FALSE	FALSE	FALSE	finngen_R9_M13_ANKYLOSPON	21	26843740	0.0365855	273824	0.0783772	Ankylosing spondylitis || id:finngen_R9_M13_ANKYLOSPON	Ankylosing spondylitis	Ankylosing spondylitis || ||	TRUE	MedicineITLab	21	26843740	0.0088238	4.04E-08	A disintegrin and metalloproteinase with thrombospondin motifs 1 | Inflammation_II	TRUE	reported	ukb-ppp-ADAMTS1-OID30528	2	TRUE	30.13218389	493.0862571	30.13218389
rs10901263	A	G	A	G	0.158927	0.0603	0.255567	0.29433	FALSE	FALSE	FALSE	finngen_R9_M13_ANKYLOSPON	9	133326035	0.029543	273824	0.041242	Ankylosing spondylitis || id:finngen_R9_M13_ANKYLOSPON	Ankylosing spondylitis	Ankylosing spondylitis || ||	TRUE	MedicineITLab	9	133326035	0.00848248	2.53E-78	A disintegrin and metalloproteinase with thrombospondin motifs 13 | Cardiometabolic	TRUE	reported	ukb-ppp-ADAMTS13-OID20249	2	TRUE	351.0344037	493.0862571	351.0344037
rs117134959	G	A	G	A	0.187194	0.0294113	0.0199133	0.0393863	FALSE	FALSE	FALSE	finngen_R9_M13_ANKYLOSPON	9	133508935	0.0708757	273824	0.678163	Ankylosing spondylitis || id:finngen_R9_M13_ANKYLOSPON	Ankylosing spondylitis	Ankylosing spondylitis || ||	TRUE	MedicineITLab	9	133508935	0.0282156	3.26E-11	A disintegrin and metalloproteinase with thrombospondin motifs 13 | Cardiometabolic	TRUE	reported	ukb-ppp-ADAMTS13-OID20249	2	TRUE	44.01546245	493.0862571	44.01546245
rs117993921	T	C	T	C	-0.217529	-0.0767195	0.0197859	0.00915831	FALSE	FALSE	FALSE	finngen_R9_M13_ANKYLOSPON	9	133131462	0.145	273824	0.596737	Ankylosing spondylitis || id:finngen_R9_M13_ANKYLOSPON	Ankylosing spondylitis	Ankylosing spondylitis || ||	TRUE	MedicineITLab	9	133131462	0.0266456	3.25E-16	A disintegrin and metalloproteinase with thrombospondin motifs 13 | Cardiometabolic	TRUE	reported	ukb-ppp-ADAMTS13-OID20249	2	TRUE	66.64741641	493.0862571	66.64741641
rs1611115	C	T	C	T	0.0683977	-0.00209625	0.793892	0.830593	FALSE	FALSE	FALSE	finngen_R9_M13_ANKYLOSPON	9	133635393	0.0357582	273824	0.953252	Ankylosing spondylitis || id:finngen_R9_M13_ANKYLOSPON	Ankylosing spondylitis	Ankylosing spondylitis || ||	TRUE	MedicineITLab	9	133635393	0.00921826	1.17E-13	A disintegrin and metalloproteinase with thrombospondin motifs 13 | Cardiometabolic	TRUE	reported	ukb-ppp-ADAMTS13-OID20249	2	TRUE	55.0535197	493.0862571	55.0535197
rs34008151	T	C	T	C	-0.135043	0.31943	0.0298967	0.00525957	FALSE	FALSE	FALSE	finngen_R9_M13_ANKYLOSPON	9	133478465	0.18868	273824	0.0904607	Ankylosing spondylitis || id:finngen_R9_M13_ANKYLOSPON	Ankylosing spondylitis	Ankylosing spondylitis || ||	TRUE	MedicineITLab	9	133478465	0.0221595	1.10E-09	A disintegrin and metalloproteinase with thrombospondin motifs 13 | Cardiometabolic	TRUE	reported	ukb-ppp-ADAMTS13-OID20249	2	TRUE	37.13848991	493.0862571	37.13848991
rs4962130	C	T	C	T	-1.22647	-0.0936923	0.0160971	0.0154409	FALSE	FALSE	FALSE	finngen_R9_M13_ANKYLOSPON	9	133328771	0.108676	273824	0.388621	Ankylosing spondylitis || id:finngen_R9_M13_ANKYLOSPON	Ankylosing spondylitis	Ankylosing spondylitis || ||	TRUE	MedicineITLab	9	133328771	0.029857	1.00E-200	A disintegrin and metalloproteinase with thrombospondin motifs 13 | Cardiometabolic	TRUE	reported	ukb-ppp-ADAMTS13-OID20249	2	TRUE	1687.413514	493.0862571	1687.413514
rs3794132	C	G	C	G	0.0786467	-0.0212442	0.67513	0.7127	FALSE	TRUE	FALSE	finngen_R9_M13_ANKYLOSPON	11	130897857	0.0295877	273824	0.472754	Ankylosing spondylitis || id:finngen_R9_M13_ANKYLOSPON	Ankylosing spondylitis	Ankylosing spondylitis || ||	TRUE	MedicineITLab	11	130897857	0.00808689	2.35E-22	A disintegrin and metalloproteinase with thrombospondin motifs 15 | Oncology	TRUE	reported	ukb-ppp-ADAMTS15-OID21275	2	TRUE	94.57970113	493.0862571	94.57970113
rs73044885	A	G	A	G	0.192702	-0.0916882	0.0548853	0.0503312	FALSE	FALSE	FALSE	finngen_R9_M13_ANKYLOSPON	11	130474168	0.0625192	273824	0.142496	Ankylosing spondylitis || id:finngen_R9_M13_ANKYLOSPON	Ankylosing spondylitis	Ankylosing spondylitis || ||	TRUE	MedicineITLab	11	130474168	0.0173208	9.43E-29	A disintegrin and metalloproteinase with thrombospondin motifs 15 | Oncology	TRUE	reported	ukb-ppp-ADAMTS15-OID21275	2	TRUE	123.7760303	493.0862571	123.7760303
rs16875213	A	G	A	G	-0.0963434	-0.00381547	0.0682897	0.0505306	FALSE	FALSE	FALSE	finngen_R9_M13_ANKYLOSPON	5	5280338	0.061623	273824	0.95063	Ankylosing spondylitis || id:finngen_R9_M13_ANKYLOSPON	Ankylosing spondylitis	Ankylosing spondylitis || ||	TRUE	MedicineITLab	5	5280338	0.0140345	6.66E-12	A disintegrin and metalloproteinase with thrombospondin motifs 16 | Cardiometabolic	TRUE	reported	ukb-ppp-ADAMTS16-OID20089	2	TRUE	47.12485725	493.0862571	47.12485725
rs16875264	C	T	C	T	0.287411	0.165785	0.0301308	0.0420445	FALSE	FALSE	FALSE	finngen_R9_M13_ANKYLOSPON	5	5290697	0.0672569	273824	0.0137031	Ankylosing spondylitis || id:finngen_R9_M13_ANKYLOSPON	Ankylosing spondylitis	Ankylosing spondylitis || ||	TRUE	MedicineITLab	5	5290697	0.0206472	4.78E-44	A disintegrin and metalloproteinase with thrombospondin motifs 16 | Cardiometabolic	TRUE	reported	ukb-ppp-ADAMTS16-OID20089	2	TRUE	193.7690644	493.0862571	193.7690644
rs40468	G	A	G	A	-0.122806	0.00749881	0.338347	0.329005	FALSE	FALSE	FALSE	finngen_R9_M13_ANKYLOSPON	5	4982701	0.0285516	273824	0.792828	Ankylosing spondylitis || id:finngen_R9_M13_ANKYLOSPON	Ankylosing spondylitis	Ankylosing spondylitis || ||	TRUE	MedicineITLab	5	4982701	0.00745287	5.30E-61	A disintegrin and metalloproteinase with thrombospondin motifs 16 | Cardiometabolic	TRUE	reported	ukb-ppp-ADAMTS16-OID20089	2	TRUE	271.5139075	493.0862571	271.5139075
rs6555331	C	T	C	T	0.0804541	0.0471775	0.454756	0.352133	FALSE	FALSE	FALSE	finngen_R9_M13_ANKYLOSPON	5	5154345	0.0282456	273824	0.0948681	Ankylosing spondylitis || id:finngen_R9_M13_ANKYLOSPON	Ankylosing spondylitis	Ankylosing spondylitis || ||	TRUE	MedicineITLab	5	5154345	0.00713201	1.63E-29	A disintegrin and metalloproteinase with thrombospondin motifs 16 | Cardiometabolic	TRUE	reported	ukb-ppp-ADAMTS16-OID20089	2	TRUE	127.2543026	493.0862571	127.2543026
rs4656993	G	A	G	A	-0.118273	-0.0212324	0.585738	0.551089	FALSE	FALSE	FALSE	finngen_R9_M13_ANKYLOSPON	1	161206347	0.0269832	273824	0.431355	Ankylosing spondylitis || id:finngen_R9_M13_ANKYLOSPON	Ankylosing spondylitis	Ankylosing spondylitis || ||	TRUE	MedicineITLab	1	161206347	0.00765875	8.42E-54	A disintegrin and metalloproteinase with thrombospondin motifs 4 | Inflammation_II	TRUE	reported	ukb-ppp-ADAMTS4-OID30471	2	TRUE	238.4819087	493.0862571	238.4819087
rs117056648	G	A	G	A	0.119126	0.0895996	0.0410068	0.0185673	FALSE	FALSE	FALSE	finngen_R9_M13_ANKYLOSPON	11	130182750	0.099761	273824	0.369109	Ankylosing spondylitis || id:finngen_R9_M13_ANKYLOSPON	Ankylosing spondylitis	Ankylosing spondylitis || ||	TRUE	MedicineITLab	11	130182750	0.019354	7.50E-10	A disintegrin and metalloproteinase with thrombospondin motifs 8 | Oncology	TRUE	reported	ukb-ppp-ADAMTS8-OID21502	2	TRUE	37.88537979	493.0862571	37.88537979
rs150289036	T	G	T	G	0.140964	-0.0366604	0.0221716	0.0428437	FALSE	FALSE	FALSE	finngen_R9_M13_ANKYLOSPON	11	130259413	0.0660501	273824	0.578867	Ankylosing spondylitis || id:finngen_R9_M13_ANKYLOSPON	Ankylosing spondylitis	Ankylosing spondylitis || ||	TRUE	MedicineITLab	11	130259413	0.0257603	4.45E-08	A disintegrin and metalloproteinase with thrombospondin motifs 8 | Oncology	TRUE	reported	ukb-ppp-ADAMTS8-OID21502	2	TRUE	29.94432976	493.0862571	29.94432976
rs17139325	C	T	C	T	0.215152	-0.035714	0.0279256	0.0352674	FALSE	FALSE	FALSE	finngen_R9_M13_ANKYLOSPON	11	130319024	0.0737445	273824	0.628177	Ankylosing spondylitis || id:finngen_R9_M13_ANKYLOSPON	Ankylosing spondylitis	Ankylosing spondylitis || ||	TRUE	MedicineITLab	11	130319024	0.0227958	3.79E-21	A disintegrin and metalloproteinase with thrombospondin motifs 8 | Oncology	TRUE	reported	ukb-ppp-ADAMTS8-OID21502	2	TRUE	89.08018269	493.0862571	89.08018269
rs182462979	T	C	T	C	0.390077	0.0528053	0.00846636	0.0308293	FALSE	FALSE	FALSE	finngen_R9_M13_ANKYLOSPON	11	130396363	0.0792159	273824	0.505027	Ankylosing spondylitis || id:finngen_R9_M13_ANKYLOSPON	Ankylosing spondylitis	Ankylosing spondylitis || ||	TRUE	MedicineITLab	11	130396363	0.0417746	9.85E-21	A disintegrin and metalloproteinase with thrombospondin motifs 8 | Oncology	TRUE	reported	ukb-ppp-ADAMTS8-OID21502	2	TRUE	87.19188916	493.0862571	87.19188916
rs188303660	T	C	T	C	0.362432	-0.694551	0.00827402	0.000942197	FALSE	FALSE	FALSE	finngen_R9_M13_ANKYLOSPON	11	130402514	0.480111	273824	0.147996	Ankylosing spondylitis || id:finngen_R9_M13_ANKYLOSPON	Ankylosing spondylitis	Ankylosing spondylitis || ||	TRUE	MedicineITLab	11	130402514	0.0456387	2.00E-15	A disintegrin and metalloproteinase with thrombospondin motifs 8 | Oncology	TRUE	reported	ukb-ppp-ADAMTS8-OID21502	2	TRUE	63.06473001	493.0862571	63.06473001
rs55773438	G	A	G	A	0.407202	-0.390004	0.0107872	0.000303179	FALSE	FALSE	FALSE	finngen_R9_M13_ANKYLOSPON	11	130444845	0.868513	273824	0.653397	Ankylosing spondylitis || id:finngen_R9_M13_ANKYLOSPON	Ankylosing spondylitis	Ankylosing spondylitis || ||	TRUE	MedicineITLab	11	130444845	0.0367194	1.41E-28	A disintegrin and metalloproteinase with thrombospondin motifs 8 | Oncology	TRUE	reported	ukb-ppp-ADAMTS8-OID21502	2	TRUE	122.9783474	493.0862571	122.9783474
rs7130658	C	T	C	T	0.433065	0.0103058	0.805016	0.796506	FALSE	FALSE	FALSE	finngen_R9_M13_ANKYLOSPON	11	130388128	0.0334334	273824	0.757893	Ankylosing spondylitis || id:finngen_R9_M13_ANKYLOSPON	Ankylosing spondylitis	Ankylosing spondylitis || ||	TRUE	MedicineITLab	11	130388128	0.00967721	1.00E-200	A disintegrin and metalloproteinase with thrombospondin motifs 8 | Oncology	TRUE	reported	ukb-ppp-ADAMTS8-OID21502	2	TRUE	2002.653622	493.0862571	2002.653622
rs1008250	G	A	G	A	0.10608	-0.0196944	0.282086	0.34302	FALSE	FALSE	FALSE	finngen_R9_M13_ANKYLOSPON	9	133532712	0.02875	273824	0.493329	Ankylosing spondylitis || id:finngen_R9_M13_ANKYLOSPON	Ankylosing spondylitis	Ankylosing spondylitis || ||	TRUE	MedicineITLab	9	133532712	0.0085307	1.68E-35	ADAMTS-like protein 2 | Cardiometabolic_II	TRUE	reported	ukb-ppp-ADAMTSL2-OID30370	2	TRUE	154.6313984	493.0862571	154.6313984
rs1989787	T	C	T	C	-0.0474615	-0.00794383	0.348872	0.320178	FALSE	FALSE	FALSE	finngen_R9_M13_ANKYLOSPON	9	133634290	0.0287127	273824	0.782036	Ankylosing spondylitis || id:finngen_R9_M13_ANKYLOSPON	Ankylosing spondylitis	Ankylosing spondylitis || ||	TRUE	MedicineITLab	9	133634290	0.0078063	1.20E-09	ADAMTS-like protein 2 | Cardiometabolic_II	TRUE	reported	ukb-ppp-ADAMTSL2-OID30370	2	TRUE	36.96514761	493.0862571	36.96514761
rs2027962	A	C	A	C	-0.055328	0.0253096	0.370608	0.425597	FALSE	FALSE	FALSE	finngen_R9_M13_ANKYLOSPON	9	133720519	0.0271878	273824	0.351898	Ankylosing spondylitis || id:finngen_R9_M13_ANKYLOSPON	Ankylosing spondylitis	Ankylosing spondylitis || ||	TRUE	MedicineITLab	9	133720519	0.00768285	5.96E-13	ADAMTS-like protein 2 | Cardiometabolic_II	TRUE	reported	ukb-ppp-ADAMTSL2-OID30370	2	TRUE	51.86151925	493.0862571	51.86151925
rs12044791	C	T	C	T	0.306096	0.16231	0.00781407	0.0140952	FALSE	FALSE	FALSE	finngen_R9_M13_ANKYLOSPON	1	150276027	0.115257	273824	0.15906	Ankylosing spondylitis || id:finngen_R9_M13_ANKYLOSPON	Ankylosing spondylitis	Ankylosing spondylitis || ||	TRUE	MedicineITLab	1	150276027	0.0434215	1.80E-12	ADAMTS-like protein 4 | Cardiometabolic_II	TRUE	reported	ukb-ppp-ADAMTSL4-OID30275	2	TRUE	49.69419553	493.0862571	49.69419553
rs12067556	A	G	A	G	0.188563	-0.0624547	0.348122	0.351722	FALSE	FALSE	FALSE	finngen_R9_M13_ANKYLOSPON	1	150642059	0.0280824	273824	0.0261499	Ankylosing spondylitis || id:finngen_R9_M13_ANKYLOSPON	Ankylosing spondylitis	Ankylosing spondylitis || ||	TRUE	MedicineITLab	1	150642059	0.00781546	1.30E-128	ADAMTS-like protein 4 | Cardiometabolic_II	TRUE	reported	ukb-ppp-ADAMTSL4-OID30275	2	TRUE	582.1084034	493.0862571	582.1084034
rs4587566	G	C	G	C	-0.337518	0.197699	0.0215094	0.00912072	FALSE	TRUE	FALSE	finngen_R9_M13_ANKYLOSPON	1	151220702	0.142308	273824	0.164761	Ankylosing spondylitis || id:finngen_R9_M13_ANKYLOSPON	Ankylosing spondylitis	Ankylosing spondylitis || ||	TRUE	MedicineITLab	1	151220702	0.0258407	5.47E-39	ADAMTS-like protein 4 | Cardiometabolic_II	TRUE	reported	ukb-ppp-ADAMTSL4-OID30275	2	TRUE	170.6024759	493.0862571	170.6024759
rs6664145	T	C	T	C	-0.32893	0.175954	0.0114364	0.0159368	FALSE	FALSE	FALSE	finngen_R9_M13_ANKYLOSPON	1	150042628	0.108743	273824	0.105649	Ankylosing spondylitis || id:finngen_R9_M13_ANKYLOSPON	Ankylosing spondylitis	Ankylosing spondylitis || ||	TRUE	MedicineITLab	1	150042628	0.0374558	1.61E-18	ADAMTS-like protein 4 | Cardiometabolic_II	TRUE	reported	ukb-ppp-ADAMTSL4-OID30275	2	TRUE	77.12031864	493.0862571	77.12031864
rs197198	C	T	C	T	0.325288	0.0332433	0.441194	0.43884	FALSE	FALSE	FALSE	finngen_R9_M13_ANKYLOSPON	19	1505875	0.0272243	273824	0.222052	Ankylosing spondylitis || id:finngen_R9_M13_ANKYLOSPON	Ankylosing spondylitis	Ankylosing spondylitis || ||	TRUE	MedicineITLab	19	1505875	0.00759597	1.00E-200	ADAMTS-like protein 5 | Cardiometabolic_II	TRUE	reported	ukb-ppp-ADAMTSL5-OID30355	2	TRUE	1833.874463	493.0862571	1833.874463
rs4807927	G	A	G	A	0.105299	-0.024698	0.0768285	0.0833761	FALSE	FALSE	FALSE	finngen_R9_M13_ANKYLOSPON	19	1423200	0.0488219	273824	0.61294	Ankylosing spondylitis || id:finngen_R9_M13_ANKYLOSPON	Ankylosing spondylitis	Ankylosing spondylitis || ||	TRUE	MedicineITLab	19	1423200	0.0141641	1.05E-13	ADAMTS-like protein 5 | Cardiometabolic_II	TRUE	reported	ukb-ppp-ADAMTSL5-OID30355	2	TRUE	55.26758974	493.0862571	55.26758974
rs60516720	T	C	T	C	-0.0567814	-0.0317535	0.189737	0.183859	FALSE	FALSE	FALSE	finngen_R9_M13_ANKYLOSPON	19	1533298	0.0345511	273824	0.35808	Ankylosing spondylitis || id:finngen_R9_M13_ANKYLOSPON	Ankylosing spondylitis	Ankylosing spondylitis || ||	TRUE	MedicineITLab	19	1533298	0.00959959	3.32E-09	ADAMTS-like protein 5 | Cardiometabolic_II	TRUE	reported	ukb-ppp-ADAMTSL5-OID30355	2	TRUE	34.98700952	493.0862571	34.98700952
rs1263339	C	G	C	G	-0.17659	-0.0375476	0.186454	0.18102	FALSE	TRUE	FALSE	finngen_R9_M13_ANKYLOSPON	4	2916247	0.0346829	273824	0.278988	Ankylosing spondylitis || id:finngen_R9_M13_ANKYLOSPON	Ankylosing spondylitis	Ankylosing spondylitis || ||	TRUE	MedicineITLab	4	2916247	0.00933079	7.04E-80	Alpha-adducin | Inflammation_II	TRUE	reported	ukb-ppp-ADD1-OID30655	2	TRUE	358.1750932	493.0862571	358.1750932
rs79754580	A	C	A	C	0.0453627	-0.00509993	0.290912	0.316198	FALSE	FALSE	FALSE	finngen_R9_M13_ANKYLOSPON	4	2764943	0.0289899	273824	0.860356	Ankylosing spondylitis || id:finngen_R9_M13_ANKYLOSPON	Ankylosing spondylitis	Ankylosing spondylitis || ||	TRUE	MedicineITLab	4	2764943	0.00805376	1.78E-08	Alpha-adducin | Inflammation_II	TRUE	reported	ukb-ppp-ADD1-OID30655	2	TRUE	31.7249119	493.0862571	31.7249119
rs112376926	T	G	T	G	0.461543	-0.149877	0.0272384	0.0186361	FALSE	FALSE	FALSE	finngen_R9_M13_ANKYLOSPON	6	69506756	0.0997522	273824	0.13297	Ankylosing spondylitis || id:finngen_R9_M13_ANKYLOSPON	Ankylosing spondylitis	Ankylosing spondylitis || ||	TRUE	MedicineITLab	6	69506756	0.0234934	6.30E-86	Adhesion G protein-coupled receptor B3 | Neurology	TRUE	reported	ukb-ppp-ADGRB3-OID20974	2	TRUE	385.9513737	493.0862571	385.9513737
rs12196744	A	G	A	G	-0.248243	-1.28699	0.00717562	0.00235211	FALSE	FALSE	FALSE	finngen_R9_M13_ANKYLOSPON	6	69413668	0.424822	273824	0.0024498	Ankylosing spondylitis || id:finngen_R9_M13_ANKYLOSPON	Ankylosing spondylitis	Ankylosing spondylitis || ||	TRUE	MedicineITLab	6	69413668	0.0452454	4.10E-08	Adhesion G protein-coupled receptor B3 | Neurology	TRUE	reported	ukb-ppp-ADGRB3-OID20974	2	TRUE	30.10267973	493.0862571	30.10267973
rs12200055	A	C	A	C	-0.507116	0.00574339	0.13567	0.131358	FALSE	FALSE	FALSE	finngen_R9_M13_ANKYLOSPON	6	68589636	0.0395213	273824	0.884455	Ankylosing spondylitis || id:finngen_R9_M13_ANKYLOSPON	Ankylosing spondylitis	Ankylosing spondylitis || ||	TRUE	MedicineITLab	6	68589636	0.0112678	1.00E-200	Adhesion G protein-coupled receptor B3 | Neurology	TRUE	reported	ukb-ppp-ADGRB3-OID20974	2	TRUE	2025.519212	493.0862571	2025.519212
rs1403923	A	G	A	G	-0.391254	0.0312379	0.191504	0.152587	FALSE	FALSE	FALSE	finngen_R9_M13_ANKYLOSPON	6	68838314	0.0372506	273824	0.4017	Ankylosing spondylitis || id:finngen_R9_M13_ANKYLOSPON	Ankylosing spondylitis	Ankylosing spondylitis || ||	TRUE	MedicineITLab	6	68838314	0.00973973	1.00E-200	Adhesion G protein-coupled receptor B3 | Neurology	TRUE	reported	ukb-ppp-ADGRB3-OID20974	2	TRUE	1613.703518	493.0862571	1613.703518
rs140418332	T	C	T	C	-0.233879	0.0195429	0.0147402	0.0335216	FALSE	FALSE	FALSE	finngen_R9_M13_ANKYLOSPON	6	68583745	0.074856	273824	0.794036	Ankylosing spondylitis || id:finngen_R9_M13_ANKYLOSPON	Ankylosing spondylitis	Ankylosing spondylitis || ||	TRUE	MedicineITLab	6	68583745	0.0324612	5.81E-13	Adhesion G protein-coupled receptor B3 | Neurology	TRUE	reported	ukb-ppp-ADGRB3-OID20974	2	TRUE	51.91027333	493.0862571	51.91027333
rs142300612	A	C	A	C	-0.338607	0.179608	0.0271944	0.00929814	FALSE	FALSE	FALSE	finngen_R9_M13_ANKYLOSPON	6	69523527	0.143095	273824	0.209419	Ankylosing spondylitis || id:finngen_R9_M13_ANKYLOSPON	Ankylosing spondylitis	Ankylosing spondylitis || ||	TRUE	MedicineITLab	6	69523527	0.0247432	1.25E-42	Adhesion G protein-coupled receptor B3 | Neurology	TRUE	reported	ukb-ppp-ADGRB3-OID20974	2	TRUE	187.2751411	493.0862571	187.2751411
rs147466572	T	C	T	C	-0.279432	-0.00867794	0.0182702	0.0352332	FALSE	FALSE	FALSE	finngen_R9_M13_ANKYLOSPON	6	69475508	0.0722338	273824	0.904375	Ankylosing spondylitis || id:finngen_R9_M13_ANKYLOSPON	Ankylosing spondylitis	Ankylosing spondylitis || ||	TRUE	MedicineITLab	6	69475508	0.0294672	2.48E-21	Adhesion G protein-coupled receptor B3 | Neurology	TRUE	reported	ukb-ppp-ADGRB3-OID20974	2	TRUE	89.92377635	493.0862571	89.92377635
rs147902843	A	G	A	G	0.506412	0.277336	0.00740739	0.0139366	FALSE	FALSE	FALSE	finngen_R9_M13_ANKYLOSPON	6	68882995	0.116731	273824	0.0175085	Ankylosing spondylitis || id:finngen_R9_M13_ANKYLOSPON	Ankylosing spondylitis	Ankylosing spondylitis || ||	TRUE	MedicineITLab	6	68882995	0.0475054	1.56E-26	Adhesion G protein-coupled receptor B3 | Neurology	TRUE	reported	ukb-ppp-ADGRB3-OID20974	2	TRUE	113.6375908	493.0862571	113.6375908
rs148858078	G	C	G	C	-0.216369	0.0159735	0.018446	0.0379616	FALSE	TRUE	FALSE	finngen_R9_M13_ANKYLOSPON	6	69919895	0.0703207	273824	0.820305	Ankylosing spondylitis || id:finngen_R9_M13_ANKYLOSPON	Ankylosing spondylitis	Ankylosing spondylitis || ||	TRUE	MedicineITLab	6	69919895	0.0297817	3.73E-13	Adhesion G protein-coupled receptor B3 | Neurology	TRUE	reported	ukb-ppp-ADGRB3-OID20974	2	TRUE	52.78263981	493.0862571	52.78263981
rs76332952	A	G	A	G	-0.36527	-0.152882	0.0110572	0.00287233	FALSE	FALSE	FALSE	finngen_R9_M13_ANKYLOSPON	6	69240326	0.254984	273824	0.548788	Ankylosing spondylitis || id:finngen_R9_M13_ANKYLOSPON	Ankylosing spondylitis	Ankylosing spondylitis || ||	TRUE	MedicineITLab	6	69240326	0.0365847	1.79E-23	Adhesion G protein-coupled receptor B3 | Neurology	TRUE	reported	ukb-ppp-ADGRB3-OID20974	2	TRUE	99.68481634	493.0862571	99.68481634
rs78220871	T	C	T	C	0.324667	0.295278	0.0114018	0.0026965	FALSE	FALSE	FALSE	finngen_R9_M13_ANKYLOSPON	6	69837601	0.256746	273824	0.250113	Ankylosing spondylitis || id:finngen_R9_M13_ANKYLOSPON	Ankylosing spondylitis	Ankylosing spondylitis || ||	TRUE	MedicineITLab	6	69837601	0.0360413	2.09E-19	Adhesion G protein-coupled receptor B3 | Neurology	TRUE	reported	ukb-ppp-ADGRB3-OID20974	2	TRUE	81.14754794	493.0862571	81.14754794
rs78514750	C	T	C	T	1.09876	0.075204	0.0287579	0.0249337	FALSE	FALSE	FALSE	finngen_R9_M13_ANKYLOSPON	6	68735886	0.0865743	273824	0.38503	Ankylosing spondylitis || id:finngen_R9_M13_ANKYLOSPON	Ankylosing spondylitis	Ankylosing spondylitis || ||	TRUE	MedicineITLab	6	68735886	0.0229408	1.00E-200	Adhesion G protein-coupled receptor B3 | Neurology	TRUE	reported	ukb-ppp-ADGRB3-OID20974	2	TRUE	2293.974384	493.0862571	2293.974384
rs10773846	C	T	C	T	0.232195	0.0461872	0.363626	0.307687	FALSE	FALSE	FALSE	finngen_R9_M13_ANKYLOSPON	12	131103124	0.0290915	273824	0.112365	Ankylosing spondylitis || id:finngen_R9_M13_ANKYLOSPON	Ankylosing spondylitis	Ankylosing spondylitis || ||	TRUE	MedicineITLab	12	131103124	0.00722881	1.00E-200	Adhesion G-protein coupled receptor D1 | Inflammation_II	TRUE	reported	ukb-ppp-ADGRD1-OID30588	2	TRUE	1031.744369	493.0862571	1031.744369
rs116945914	A	G	A	G	-0.425413	-0.155623	0.0137403	0.00356984	FALSE	FALSE	FALSE	finngen_R9_M13_ANKYLOSPON	12	131188879	0.23473	273824	0.507339	Ankylosing spondylitis || id:finngen_R9_M13_ANKYLOSPON	Ankylosing spondylitis	Ankylosing spondylitis || ||	TRUE	MedicineITLab	12	131188879	0.0294917	3.61E-47	Adhesion G-protein coupled receptor D1 | Inflammation_II	TRUE	reported	ukb-ppp-ADGRD1-OID30588	2	TRUE	208.0759564	493.0862571	208.0759564
rs117117232	C	A	C	A	-0.405037	-0.534816	0.00927873	0.00115988	FALSE	FALSE	FALSE	finngen_R9_M13_ANKYLOSPON	12	131006913	0.407131	273824	0.188973	Ankylosing spondylitis || id:finngen_R9_M13_ANKYLOSPON	Ankylosing spondylitis	Ankylosing spondylitis || ||	TRUE	MedicineITLab	12	131006913	0.0360299	2.55E-29	Adhesion G-protein coupled receptor D1 | Inflammation_II	TRUE	reported	ukb-ppp-ADGRD1-OID30588	2	TRUE	126.3756149	493.0862571	126.3756149
rs118088299	C	A	C	A	-0.196511	-0.0607575	0.0173902	0.0644902	FALSE	FALSE	FALSE	finngen_R9_M13_ANKYLOSPON	12	131619412	0.0552818	273824	0.271747	Ankylosing spondylitis || id:finngen_R9_M13_ANKYLOSPON	Ankylosing spondylitis	Ankylosing spondylitis || ||	TRUE	MedicineITLab	12	131619412	0.0264711	1.14E-13	Adhesion G-protein coupled receptor D1 | Inflammation_II	TRUE	reported	ukb-ppp-ADGRD1-OID30588	2	TRUE	55.10991663	493.0862571	55.10991663
rs79551144	G	A	G	A	-0.957406	-0.0666774	0.0345578	0.0425941	FALSE	FALSE	FALSE	finngen_R9_M13_ANKYLOSPON	12	130962624	0.0666671	273824	0.317236	Ankylosing spondylitis || id:finngen_R9_M13_ANKYLOSPON	Ankylosing spondylitis	Ankylosing spondylitis || ||	TRUE	MedicineITLab	12	130962624	0.0192108	1.00E-200	Adhesion G-protein coupled receptor D1 | Inflammation_II	TRUE	reported	ukb-ppp-ADGRD1-OID30588	2	TRUE	2483.712874	493.0862571	2483.712874
rs147811291	G	A	G	A	-0.244031	0.0506438	0.0096123	0.0345017	FALSE	FALSE	FALSE	finngen_R9_M13_ANKYLOSPON	19	7104460	0.0734013	273824	0.49022	Ankylosing spondylitis || id:finngen_R9_M13_ANKYLOSPON	Ankylosing spondylitis	Ankylosing spondylitis || ||	TRUE	MedicineITLab	19	7104460	0.039361	5.65E-10	Adhesion G protein-coupled receptor E1 | Oncology_II	TRUE	reported	ukb-ppp-ADGRE1-OID31483	2	TRUE	38.4377318	493.0862571	38.4377318
rs55712503	A	G	A	G	-0.0930568	0.0564334	0.340865	0.42706	FALSE	FALSE	FALSE	finngen_R9_M13_ANKYLOSPON	19	6995181	0.0272774	273824	0.0385585	Ankylosing spondylitis || id:finngen_R9_M13_ANKYLOSPON	Ankylosing spondylitis	Ankylosing spondylitis || ||	TRUE	MedicineITLab	19	6995181	0.00782806	1.37E-32	Adhesion G protein-coupled receptor E1 | Oncology_II	TRUE	reported	ukb-ppp-ADGRE1-OID31483	2	TRUE	141.3148939	493.0862571	141.3148939
rs59055395	C	T	C	T	0.443796	0.0611741	0.112525	0.139214	FALSE	FALSE	FALSE	finngen_R9_M13_ANKYLOSPON	19	6873511	0.0388621	273824	0.115456	Ankylosing spondylitis || id:finngen_R9_M13_ANKYLOSPON	Ankylosing spondylitis	Ankylosing spondylitis || ||	TRUE	MedicineITLab	19	6873511	0.0117156	1.00E-200	Adhesion G protein-coupled receptor E1 | Oncology_II	TRUE	reported	ukb-ppp-ADGRE1-OID31483	2	TRUE	1434.953066	493.0862571	1434.953066
rs117132863	T	C	T	C	0.123594	-0.0142179	0.0535925	0.114075	FALSE	FALSE	FALSE	finngen_R9_M13_ANKYLOSPON	19	14497145	0.0425805	273824	0.738452	Ankylosing spondylitis || id:finngen_R9_M13_ANKYLOSPON	Ankylosing spondylitis	Ankylosing spondylitis || ||	TRUE	MedicineITLab	19	14497145	0.0160889	1.57E-14	Adhesion G protein-coupled receptor E2 | Inflammation	TRUE	reported	ukb-ppp-ADGRE2-OID20755	2	TRUE	59.0122361	493.0862571	59.0122361
rs28366013	A	C	A	C	0.181451	-0.0823288	0.0958502	0.0878655	FALSE	FALSE	FALSE	finngen_R9_M13_ANKYLOSPON	19	14381407	0.0475052	273824	0.0830883	Ankylosing spondylitis || id:finngen_R9_M13_ANKYLOSPON	Ankylosing spondylitis	Ankylosing spondylitis || ||	TRUE	MedicineITLab	19	14381407	0.0130089	3.23E-44	Adhesion G protein-coupled receptor E2 | Inflammation	TRUE	reported	ukb-ppp-ADGRE2-OID20755	2	TRUE	194.552843	493.0862571	194.552843
rs7251607	C	A	C	A	0.287087	-0.0411045	0.75291	0.772026	FALSE	FALSE	FALSE	finngen_R9_M13_ANKYLOSPON	19	14396179	0.0321642	273824	0.201265	Ankylosing spondylitis || id:finngen_R9_M13_ANKYLOSPON	Ankylosing spondylitis	Ankylosing spondylitis || ||	TRUE	MedicineITLab	19	14396179	0.00842229	1.00E-200	Adhesion G protein-coupled receptor E2 | Inflammation	TRUE	reported	ukb-ppp-ADGRE2-OID20755	2	TRUE	1161.894435	493.0862571	1161.894435
rs139113505	T	C	T	C	-0.715177	0.0939221	0.0169479	0.026721	FALSE	FALSE	FALSE	finngen_R9_M13_ANKYLOSPON	19	14388804	0.0837433	273824	0.262055	Ankylosing spondylitis || id:finngen_R9_M13_ANKYLOSPON	Ankylosing spondylitis	Ankylosing spondylitis || ||	TRUE	MedicineITLab	19	14388804	0.0280463	1.98E-143	CD97 antigen | Cardiometabolic	TRUE	reported	ukb-ppp-ADGRE5-OID20260	2	TRUE	650.2433628	493.0862571	650.2433628
rs139874002	C	G	C	G	-0.11304	-0.0100713	0.0434824	0.06026	FALSE	TRUE	FALSE	finngen_R9_M13_ANKYLOSPON	19	14297026	0.0567053	273824	0.859031	Ankylosing spondylitis || id:finngen_R9_M13_ANKYLOSPON	Ankylosing spondylitis	Ankylosing spondylitis || ||	TRUE	MedicineITLab	19	14297026	0.0182072	5.35E-10	CD97 antigen | Cardiometabolic	TRUE	reported	ukb-ppp-ADGRE5-OID20260	2	TRUE	38.54588062	493.0862571	38.54588062
rs58881629	G	A	G	A	0.22279	0.0824357	0.0616113	0.0450078	FALSE	FALSE	FALSE	finngen_R9_M13_ANKYLOSPON	19	14375732	0.0648256	273824	0.203497	Ankylosing spondylitis || id:finngen_R9_M13_ANKYLOSPON	Ankylosing spondylitis	Ankylosing spondylitis || ||	TRUE	MedicineITLab	19	14375732	0.0150483	1.36E-49	CD97 antigen | Cardiometabolic	TRUE	reported	ukb-ppp-ADGRE5-OID20260	2	TRUE	219.1878646	493.0862571	219.1878646
rs71383252	A	G	A	G	-0.119513	0.0435143	0.0384081	0.0386538	FALSE	FALSE	FALSE	finngen_R9_M13_ANKYLOSPON	16	57605741	0.0698561	273824	0.533341	Ankylosing spondylitis || id:finngen_R9_M13_ANKYLOSPON	Ankylosing spondylitis	Ankylosing spondylitis || ||	TRUE	MedicineITLab	16	57605741	0.0187476	1.83E-10	Adhesion G-protein coupled receptor G1 | Oncology	TRUE	reported	ukb-ppp-ADGRG1-OID21294	2	TRUE	40.63861877	493.0862571	40.63861877
rs733464	T	C	T	C	0.0710144	0.00754267	0.406603	0.476351	FALSE	FALSE	FALSE	finngen_R9_M13_ANKYLOSPON	16	57648363	0.0268904	273824	0.779096	Ankylosing spondylitis || id:finngen_R9_M13_ANKYLOSPON	Ankylosing spondylitis	Ankylosing spondylitis || ||	TRUE	MedicineITLab	16	57648363	0.00735137	4.46E-22	Adhesion G-protein coupled receptor G1 | Oncology	TRUE	reported	ukb-ppp-ADGRG1-OID21294	2	TRUE	93.31603574	493.0862571	93.31603574
rs1229984	C	T	C	T	0.24475	0.0506541	0.97728	0.994819	FALSE	FALSE	FALSE	finngen_R9_M13_ANKYLOSPON	4	99318162	0.188945	273824	0.788631	Ankylosing spondylitis || id:finngen_R9_M13_ANKYLOSPON	Ankylosing spondylitis	Ankylosing spondylitis || ||	TRUE	MedicineITLab	4	99318162	0.0248901	8.10E-23	All-trans-retinol dehydrogenase | Inflammation_II	TRUE	reported	ukb-ppp-ADH1B-OID30612	2	TRUE	96.69235058	493.0862571	96.69235058
rs190913833	A	T	A	T	-0.333097	0.0705632	0.00861998	0.0126377	FALSE	TRUE	FALSE	finngen_R9_M13_ANKYLOSPON	4	99113626	0.120387	273824	0.557783	Ankylosing spondylitis || id:finngen_R9_M13_ANKYLOSPON	Ankylosing spondylitis	Ankylosing spondylitis || ||	TRUE	MedicineITLab	4	99113626	0.0419904	2.14E-15	All-trans-retinol dehydrogenase | Inflammation_II	TRUE	reported	ukb-ppp-ADH1B-OID30612	2	TRUE	62.92763631	493.0862571	62.92763631
rs1800759	G	T	G	T	0.130044	-0.0640464	0.613069	0.575188	FALSE	FALSE	FALSE	finngen_R9_M13_ANKYLOSPON	4	99144358	0.0271769	273824	0.0184408	Ankylosing spondylitis || id:finngen_R9_M13_ANKYLOSPON	Ankylosing spondylitis	Ankylosing spondylitis || ||	TRUE	MedicineITLab	4	99144358	0.00746332	5.38E-68	All-trans-retinol dehydrogenase [NAD | Cardiometabolic	TRUE	reported	ukb-ppp-ADH4-OID20117	2	TRUE	303.6103083	493.0862571	303.6103083
rs143257534	T	C	T	C	-0.614829	-0.0360831	0.0259864	0.0247923	FALSE	FALSE	FALSE	finngen_R9_M13_ANKYLOSPON	3	186834099	0.0865915	273824	0.676895	Ankylosing spondylitis || id:finngen_R9_M13_ANKYLOSPON	Ankylosing spondylitis	Ankylosing spondylitis || ||	TRUE	MedicineITLab	3	186834099	0.0204078	2.14E-199	Adiponectin | Inflammation_II	TRUE	reported	ukb-ppp-ADIPOQ-OID30748	2	TRUE	907.6456048	493.0862571	907.6456048
rs17366653	C	T	C	T	-0.637287	0.227141	0.00946379	0.00622671	FALSE	FALSE	FALSE	finngen_R9_M13_ANKYLOSPON	3	186853027	0.175449	273824	0.195449	Ankylosing spondylitis || id:finngen_R9_M13_ANKYLOSPON	Ankylosing spondylitis	Ankylosing spondylitis || ||	TRUE	MedicineITLab	3	186853027	0.0361774	1.87E-69	Adiponectin | Inflammation_II	TRUE	reported	ukb-ppp-ADIPOQ-OID30748	2	TRUE	310.3097457	493.0862571	310.3097457
rs56211697	T	C	T	C	0.12772	0.00138256	0.123454	0.0886304	FALSE	FALSE	FALSE	finngen_R9_M13_ANKYLOSPON	3	186712208	0.0479753	273824	0.97701	Ankylosing spondylitis || id:finngen_R9_M13_ANKYLOSPON	Ankylosing spondylitis	Ankylosing spondylitis || ||	TRUE	MedicineITLab	3	186712208	0.010033	4.03E-37	Adiponectin | Inflammation_II	TRUE	reported	ukb-ppp-ADIPOQ-OID30748	2	TRUE	162.0526716	493.0862571	162.0526716
rs77772668	T	C	T	C	-0.145515	-0.135171	0.019112	0.0130198	FALSE	FALSE	FALSE	finngen_R9_M13_ANKYLOSPON	3	186829071	0.117938	273824	0.251746	Ankylosing spondylitis || id:finngen_R9_M13_ANKYLOSPON	Ankylosing spondylitis	Ankylosing spondylitis || ||	TRUE	MedicineITLab	3	186829071	0.0242551	1.98E-09	Adiponectin | Inflammation_II	TRUE	reported	ukb-ppp-ADIPOQ-OID30748	2	TRUE	35.99228245	493.0862571	35.99228245
rs7926490	T	C	T	C	0.159271	-0.0300636	0.472363	0.479645	FALSE	FALSE	FALSE	finngen_R9_M13_ANKYLOSPON	11	10336912	0.0268469	273824	0.262793	Ankylosing spondylitis || id:finngen_R9_M13_ANKYLOSPON	Ankylosing spondylitis	Ankylosing spondylitis || ||	TRUE	MedicineITLab	11	10336912	0.00705197	6.04E-113	ADM | Oncology	TRUE	reported	ukb-ppp-ADM-OID21467	2	TRUE	510.0966854	493.0862571	510.0966854
rs116794593	T	G	T	G	0.311413	0.0230004	0.0224174	0.0220422	FALSE	FALSE	FALSE	finngen_R9_M13_ANKYLOSPON	4	7660114	0.0931428	273824	0.804957	Ankylosing spondylitis || id:finngen_R9_M13_ANKYLOSPON	Ankylosing spondylitis	Ankylosing spondylitis || ||	TRUE	MedicineITLab	4	7660114	0.0261381	9.99E-33	Actin filament-associated protein 1 | Inflammation_II	TRUE	reported	ukb-ppp-AFAP1-OID30569	2	TRUE	141.9467477	493.0862571	141.9467477
rs138169773	T	C	T	C	-0.363048	0.0121274	0.0133778	0.015121	FALSE	FALSE	FALSE	finngen_R9_M13_ANKYLOSPON	4	7840154	0.109364	273824	0.911703	Ankylosing spondylitis || id:finngen_R9_M13_ANKYLOSPON	Ankylosing spondylitis	Ankylosing spondylitis || ||	TRUE	MedicineITLab	4	7840154	0.0340118	1.34E-26	Actin filament-associated protein 1 | Inflammation_II	TRUE	reported	ukb-ppp-AFAP1-OID30569	2	TRUE	113.9380714	493.0862571	113.9380714
rs149816740	T	G	T	G	0.347952	0.0571023	0.011135	0.00752002	FALSE	FALSE	FALSE	finngen_R9_M13_ANKYLOSPON	4	8047103	0.157363	273824	0.716703	Ankylosing spondylitis || id:finngen_R9_M13_ANKYLOSPON	Ankylosing spondylitis	Ankylosing spondylitis || ||	TRUE	MedicineITLab	4	8047103	0.038033	5.76E-20	Actin filament-associated protein 1 | Inflammation_II	TRUE	reported	ukb-ppp-AFAP1-OID30569	2	TRUE	83.69846773	493.0862571	83.69846773
rs16841175	T	C	T	C	-0.391342	0.0267376	0.201586	0.255611	FALSE	FALSE	FALSE	finngen_R9_M13_ANKYLOSPON	4	7773372	0.0306586	273824	0.38315	Ankylosing spondylitis || id:finngen_R9_M13_ANKYLOSPON	Ankylosing spondylitis	Ankylosing spondylitis || ||	TRUE	MedicineITLab	4	7773372	0.00956045	1.00E-200	Actin filament-associated protein 1 | Inflammation_II	TRUE	reported	ukb-ppp-AFAP1-OID30569	2	TRUE	1675.545599	493.0862571	1675.545599
rs2292735	A	G	A	G	-0.244277	0.0349088	0.0744279	0.0871894	FALSE	FALSE	FALSE	finngen_R9_M13_ANKYLOSPON	4	7966148	0.0474209	273824	0.461641	Ankylosing spondylitis || id:finngen_R9_M13_ANKYLOSPON	Ankylosing spondylitis	Ankylosing spondylitis || ||	TRUE	MedicineITLab	4	7966148	0.0146539	2.17E-62	Actin filament-associated protein 1 | Inflammation_II	TRUE	reported	ukb-ppp-AFAP1-OID30569	2	TRUE	277.8809074	493.0862571	277.8809074
rs34786658	G	A	G	A	0.323838	-0.0197303	0.50904	0.50518	FALSE	FALSE	FALSE	finngen_R9_M13_ANKYLOSPON	4	7725572	0.0270159	273824	0.465193	Ankylosing spondylitis || id:finngen_R9_M13_ANKYLOSPON	Ankylosing spondylitis	Ankylosing spondylitis || ||	TRUE	MedicineITLab	4	7725572	0.00765794	1.00E-200	Actin filament-associated protein 1 | Inflammation_II	TRUE	reported	ukb-ppp-AFAP1-OID30569	2	TRUE	1788.264267	493.0862571	1788.264267
rs35920302	A	G	A	G	-0.279322	-0.0483454	0.0182312	0.0179466	FALSE	FALSE	FALSE	finngen_R9_M13_ANKYLOSPON	4	7881660	0.101666	273824	0.63441	Ankylosing spondylitis || id:finngen_R9_M13_ANKYLOSPON	Ankylosing spondylitis	Ankylosing spondylitis || ||	TRUE	MedicineITLab	4	7881660	0.0287731	2.79E-22	Actin filament-associated protein 1 | Inflammation_II	TRUE	reported	ukb-ppp-AFAP1-OID30569	2	TRUE	94.24036855	493.0862571	94.24036855
rs13132712	C	T	C	T	0.336036	-0.081454	0.979125	0.986887	FALSE	FALSE	FALSE	finngen_R9_M13_ANKYLOSPON	4	73480179	0.117013	273824	0.486361	Ankylosing spondylitis || id:finngen_R9_M13_ANKYLOSPON	Ankylosing spondylitis	Ankylosing spondylitis || ||	TRUE	MedicineITLab	4	73480179	0.0262031	1.20E-37	Afamin | Inflammation_II	TRUE	reported	ukb-ppp-AFM-OID30741	2	TRUE	164.4622639	493.0862571	164.4622639
rs148208728	C	T	C	T	0.2201	-0.349024	0.0234188	0.0206939	FALSE	FALSE	FALSE	finngen_R9_M13_ANKYLOSPON	4	73427413	0.104338	273824	0.000822394	Ankylosing spondylitis || id:finngen_R9_M13_ANKYLOSPON	Ankylosing spondylitis	Ankylosing spondylitis || ||	TRUE	MedicineITLab	4	73427413	0.0247411	5.78E-19	Afamin | Inflammation_II	TRUE	reported	ukb-ppp-AFM-OID30741	2	TRUE	79.14109881	493.0862571	79.14109881
rs12506899	G	T	G	T	-0.186045	0.00430192	0.396859	0.418545	FALSE	FALSE	FALSE	finngen_R9_M13_ANKYLOSPON	4	73453566	0.0272344	273824	0.874489	Ankylosing spondylitis || id:finngen_R9_M13_ANKYLOSPON	Ankylosing spondylitis	Ankylosing spondylitis || ||	TRUE	MedicineITLab	4	73453566	0.00713109	4.83E-150	Alpha-fetoprotein | Neurology	TRUE	reported	ukb-ppp-AFP-OID20978	2	TRUE	680.6505037	493.0862571	680.6505037
rs7692425	A	T	A	T	-0.27447	-0.00476001	0.0399596	0.035517	FALSE	TRUE	FALSE	finngen_R9_M13_ANKYLOSPON	4	73193271	0.0728108	273824	0.947876	Ankylosing spondylitis || id:finngen_R9_M13_ANKYLOSPON	Ankylosing spondylitis	Ankylosing spondylitis || ||	TRUE	MedicineITLab	4	73193271	0.0179462	8.38E-53	Alpha-fetoprotein | Neurology	TRUE	reported	ukb-ppp-AFP-OID20978	2	TRUE	233.9078289	493.0862571	233.9078289
rs204993	G	A	G	A	-0.16995	-0.415072	0.319897	0.182075	FALSE	FALSE	FALSE	finngen_R9_M13_ANKYLOSPON	6	32187804	0.0370545	273824	4.00E-29	Ankylosing spondylitis || id:finngen_R9_M13_ANKYLOSPON	Ankylosing spondylitis	Ankylosing spondylitis || ||	TRUE	MedicineITLab	6	32187804	0.00787367	2.51E-103	Advanced glycosylation end product-specific receptor | Inflammation	TRUE	reported	ukb-ppp-AGER-OID20756	2	TRUE	465.8948613	493.0862571	465.8948613
rs9266050	A	G	A	G	-0.122548	-0.430612	0.119329	0.0772957	FALSE	FALSE	FALSE	finngen_R9_M13_ANKYLOSPON	6	31351268	0.0560878	273824	1.62E-14	Ankylosing spondylitis || id:finngen_R9_M13_ANKYLOSPON	Ankylosing spondylitis	Ankylosing spondylitis || ||	TRUE	MedicineITLab	6	31351268	0.0122577	1.56E-23	Advanced glycosylation end product-specific receptor | Inflammation	TRUE	reported	ukb-ppp-AGER-OID20756	2	TRUE	99.9526884	493.0862571	99.9526884
rs7807123	T	C	T	C	0.107279	0.0127689	0.566428	0.474759	FALSE	FALSE	FALSE	finngen_R9_M13_ANKYLOSPON	7	16816925	0.0269226	273824	0.635297	Ankylosing spondylitis || id:finngen_R9_M13_ANKYLOSPON	Ankylosing spondylitis	Ankylosing spondylitis || ||	TRUE	MedicineITLab	7	16816925	0.00773052	8.68E-44	Anterior gradient protein 2 homolog | Neurology	TRUE	reported	ukb-ppp-AGR2-OID20896	2	TRUE	192.5803701	493.0862571	192.5803701
rs112904239	T	C	T	C	-0.189573	-0.130585	0.0384704	0.0176353	FALSE	FALSE	FALSE	finngen_R9_M13_ANKYLOSPON	1	1186177	0.104589	273824	0.211828	Ankylosing spondylitis || id:finngen_R9_M13_ANKYLOSPON	Ankylosing spondylitis	Ankylosing spondylitis || ||	TRUE	MedicineITLab	1	1186177	0.0200037	2.62E-21	Agrin | Inflammation	TRUE	reported	ukb-ppp-AGRN-OID20786	2	TRUE	89.81157247	493.0862571	89.81157247
rs2465141	G	A	G	A	-0.292268	-0.0419723	0.394076	0.457794	FALSE	FALSE	FALSE	finngen_R9_M13_ANKYLOSPON	1	1016184	0.0269329	273824	0.119138	Ankylosing spondylitis || id:finngen_R9_M13_ANKYLOSPON	Ankylosing spondylitis	Ankylosing spondylitis || ||	TRUE	MedicineITLab	1	1016184	0.00754993	1.00E-200	Agrin | Inflammation	TRUE	reported	ukb-ppp-AGRN-OID20786	2	TRUE	1498.568796	493.0862571	1498.568796
rs16957040	T	C	T	C	-0.147956	-0.119011	0.0229095	0.0286931	FALSE	FALSE	FALSE	finngen_R9_M13_ANKYLOSPON	16	66825659	0.081512	273824	0.144278	Ankylosing spondylitis || id:finngen_R9_M13_ANKYLOSPON	Ankylosing spondylitis	Ankylosing spondylitis || ||	TRUE	MedicineITLab	16	66825659	0.024699	2.09E-09	Agouti-related protein | Inflammation	TRUE	reported	ukb-ppp-AGRP-OID20658	2	TRUE	35.88446064	493.0862571	35.88446064
rs28765128	T	C	T	C	0.0823002	-0.0155565	0.093293	0.120152	FALSE	FALSE	FALSE	finngen_R9_M13_ANKYLOSPON	16	67418776	0.0410589	273824	0.704776	Ankylosing spondylitis || id:finngen_R9_M13_ANKYLOSPON	Ankylosing spondylitis	Ankylosing spondylitis || ||	TRUE	MedicineITLab	16	67418776	0.0126587	7.95E-11	Agouti-related protein | Inflammation	TRUE	reported	ukb-ppp-AGRP-OID20658	2	TRUE	42.26915501	493.0862571	42.26915501
rs77115810	A	G	A	G	-0.259008	-0.0126022	0.0153025	0.0108302	FALSE	FALSE	FALSE	finngen_R9_M13_ANKYLOSPON	16	67441899	0.131181	273824	0.923467	Ankylosing spondylitis || id:finngen_R9_M13_ANKYLOSPON	Ankylosing spondylitis	Ankylosing spondylitis || ||	TRUE	MedicineITLab	16	67441899	0.0301088	7.81E-18	Agouti-related protein | Inflammation	TRUE	reported	ukb-ppp-AGRP-OID20658	2	TRUE	74.00131941	493.0862571	74.00131941
rs11568019	T	A	T	A	-0.153401	-0.0558168	0.0664017	0.0619333	FALSE	TRUE	FALSE	finngen_R9_M13_ANKYLOSPON	1	230714949	0.055372	273824	0.313439	Ankylosing spondylitis || id:finngen_R9_M13_ANKYLOSPON	Ankylosing spondylitis	Ankylosing spondylitis || ||	TRUE	MedicineITLab	1	230714949	0.0151943	5.76E-24	Angiotensinogen | Inflammation_II	TRUE	reported	ukb-ppp-AGT-OID30709	2	TRUE	101.9283485	493.0862571	101.9283485
rs12046036	T	C	T	C	0.462989	0.0124569	0.124048	0.205785	FALSE	FALSE	FALSE	finngen_R9_M13_ANKYLOSPON	1	230676583	0.0334214	273824	0.709356	Ankylosing spondylitis || id:finngen_R9_M13_ANKYLOSPON	Ankylosing spondylitis	Ankylosing spondylitis || ||	TRUE	MedicineITLab	1	230676583	0.0113573	1.00E-200	Angiotensinogen | Inflammation_II	TRUE	reported	ukb-ppp-AGT-OID30709	2	TRUE	1661.847432	493.0862571	1661.847432
rs6672758	T	C	T	C	-0.0792375	0.0361249	0.798262	0.740498	FALSE	FALSE	FALSE	finngen_R9_M13_ANKYLOSPON	1	230167766	0.0306865	273824	0.239106	Ankylosing spondylitis || id:finngen_R9_M13_ANKYLOSPON	Ankylosing spondylitis	Ankylosing spondylitis || ||	TRUE	MedicineITLab	1	230167766	0.0093574	2.50E-17	Angiotensinogen | Inflammation_II	TRUE	reported	ukb-ppp-AGT-OID30709	2	TRUE	71.70528071	493.0862571	71.70528071
rs7553239	G	A	G	A	0.12849	-0.0265363	0.189098	0.191829	FALSE	FALSE	FALSE	finngen_R9_M13_ANKYLOSPON	1	230781767	0.0338824	273824	0.433517	Ankylosing spondylitis || id:finngen_R9_M13_ANKYLOSPON	Ankylosing spondylitis	Ankylosing spondylitis || ||	TRUE	MedicineITLab	1	230781767	0.00954784	2.78E-41	Angiotensinogen | Inflammation_II	TRUE	reported	ukb-ppp-AGT-OID30709	2	TRUE	181.1041461	493.0862571	181.1041461
rs55649245	A	G	A	G	-0.287678	-0.0649979	0.310011	0.312895	FALSE	FALSE	FALSE	finngen_R9_M13_ANKYLOSPON	2	240854128	0.0290187	273824	0.0250998	Ankylosing spondylitis || id:finngen_R9_M13_ANKYLOSPON	Ankylosing spondylitis	Ankylosing spondylitis || ||	TRUE	MedicineITLab	2	240854128	0.00802437	1.00E-200	Serine--pyruvate aminotransferase | Cardiometabolic	TRUE	reported	ukb-ppp-AGXT-OID20139	2	TRUE	1285.261239	493.0862571	1285.261239
rs143272538	T	C	T	C	-1.33701	0.0901168	0.0156169	0.00956036	FALSE	FALSE	FALSE	finngen_R9_M13_ANKYLOSPON	20	34022238	0.139877	273824	0.519407	Ankylosing spondylitis || id:finngen_R9_M13_ANKYLOSPON	Ankylosing spondylitis	Ankylosing spondylitis || ||	TRUE	MedicineITLab	20	34022238	0.0310903	1.00E-200	Adenosylhomocysteinase | Cardiometabolic	TRUE	reported	ukb-ppp-AHCY-OID20199	2	TRUE	1849.351593	493.0862571	1849.351593
rs147689947	A	G	A	G	-0.25147	-0.055698	0.00971975	0.0235257	FALSE	FALSE	FALSE	finngen_R9_M13_ANKYLOSPON	20	33342667	0.0881128	273824	0.527308	Ankylosing spondylitis || id:finngen_R9_M13_ANKYLOSPON	Ankylosing spondylitis	Ankylosing spondylitis || ||	TRUE	MedicineITLab	20	33342667	0.0402482	4.16E-10	Adenosylhomocysteinase | Cardiometabolic	TRUE	reported	ukb-ppp-AHCY-OID20199	2	TRUE	39.03727003	493.0862571	39.03727003
rs2378254	A	G	A	G	-0.0456646	-0.0246216	0.35549	0.32858	FALSE	FALSE	FALSE	finngen_R9_M13_ANKYLOSPON	20	34695845	0.0286525	273824	0.390165	Ankylosing spondylitis || id:finngen_R9_M13_ANKYLOSPON	Ankylosing spondylitis	Ankylosing spondylitis || ||	TRUE	MedicineITLab	20	34695845	0.0078665	6.44E-09	Adenosylhomocysteinase | Cardiometabolic	TRUE	reported	ukb-ppp-AHCY-OID20199	2	TRUE	33.69738669	493.0862571	33.69738669
rs74853209	C	T	C	T	-0.473173	0.0432759	0.0280249	0.0140566	FALSE	FALSE	FALSE	finngen_R9_M13_ANKYLOSPON	11	62529129	0.114215	273824	0.704764	Ankylosing spondylitis || id:finngen_R9_M13_ANKYLOSPON	Ankylosing spondylitis	Ankylosing spondylitis || ||	TRUE	MedicineITLab	11	62529129	0.0224177	6.84E-99	Neuroblast differentiation-associated protein AHNAK | Cardiometabolic_II	TRUE	reported	ukb-ppp-AHNAK-OID30260	2	TRUE	445.5103565	493.0862571	445.5103565
rs11620866	G	C	G	C	-0.0879116	-0.0285113	0.24086	0.203852	FALSE	TRUE	FALSE	finngen_R9_M13_ANKYLOSPON	14	105116589	0.033449	273824	0.394003	Ankylosing spondylitis || id:finngen_R9_M13_ANKYLOSPON	Ankylosing spondylitis	Ankylosing spondylitis || ||	TRUE	MedicineITLab	14	105116589	0.00885401	3.11E-23	Protein AHNAK2 | Cardiometabolic_II	TRUE	reported	ukb-ppp-AHNAK2-OID30244	2	TRUE	98.58534313	493.0862571	98.58534313
rs9805957	C	A	C	A	0.215521	0.034472	0.642451	0.539796	FALSE	FALSE	FALSE	finngen_R9_M13_ANKYLOSPON	14	104970720	0.0270405	273824	0.20237	Ankylosing spondylitis || id:finngen_R9_M13_ANKYLOSPON	Ankylosing spondylitis	Ankylosing spondylitis || ||	TRUE	MedicineITLab	14	104970720	0.00790973	1.78E-163	Protein AHNAK2 | Cardiometabolic_II	TRUE	reported	ukb-ppp-AHNAK2-OID30244	2	TRUE	742.4306093	493.0862571	742.4306093
rs11918665	G	A	G	A	0.351315	-0.0301555	0.862857	0.88528	FALSE	FALSE	FALSE	finngen_R9_M13_ANKYLOSPON	3	186495995	0.04215	273824	0.474341	Ankylosing spondylitis || id:finngen_R9_M13_ANKYLOSPON	Ankylosing spondylitis	Ankylosing spondylitis || ||	TRUE	MedicineITLab	3	186495995	0.0110432	1.00E-200	Alpha-2-HS-glycoprotein | Inflammation_II	TRUE	reported	ukb-ppp-AHSG-OID30706	2	TRUE	1012.053593	493.0862571	1012.053593
rs4686784	T	G	T	G	0.438829	-0.051393	0.760924	0.742766	FALSE	FALSE	FALSE	finngen_R9_M13_ANKYLOSPON	3	186516075	0.0307355	273824	0.094504	Ankylosing spondylitis || id:finngen_R9_M13_ANKYLOSPON	Ankylosing spondylitis	Ankylosing spondylitis || ||	TRUE	MedicineITLab	3	186516075	0.00886466	1.00E-200	Alpha-2-HS-glycoprotein | Inflammation_II	TRUE	reported	ukb-ppp-AHSG-OID30706	2	TRUE	2450.566398	493.0862571	2450.566398
rs61211338	C	G	C	G	0.158401	-0.0213136	0.0995682	0.0871205	FALSE	TRUE	FALSE	finngen_R9_M13_ANKYLOSPON	3	186756732	0.0479508	273824	0.656688	Ankylosing spondylitis || id:finngen_R9_M13_ANKYLOSPON	Ankylosing spondylitis	Ankylosing spondylitis || ||	TRUE	MedicineITLab	3	186756732	0.0125793	2.33E-36	Alpha-2-HS-glycoprotein | Inflammation_II	TRUE	reported	ukb-ppp-AHSG-OID30706	2	TRUE	158.5633778	493.0862571	158.5633778
rs6444191	G	A	G	A	-0.0548927	-0.0309767	0.400647	0.484887	FALSE	FALSE	FALSE	finngen_R9_M13_ANKYLOSPON	3	186981822	0.0269161	273824	0.249789	Ankylosing spondylitis || id:finngen_R9_M13_ANKYLOSPON	Ankylosing spondylitis	Ankylosing spondylitis || ||	TRUE	MedicineITLab	3	186981822	0.0077105	1.09E-12	Alpha-2-HS-glycoprotein | Inflammation_II	TRUE	reported	ukb-ppp-AHSG-OID30706	2	TRUE	50.68320881	493.0862571	50.68320881
rs72790561	A	C	A	C	0.117633	-0.112394	0.034542	0.0461458	FALSE	FALSE	FALSE	finngen_R9_M13_ANKYLOSPON	16	31526303	0.0641731	273824	0.079873	Ankylosing spondylitis || id:finngen_R9_M13_ANKYLOSPON	Ankylosing spondylitis	Ankylosing spondylitis || ||	TRUE	MedicineITLab	16	31526303	0.0199204	3.52E-09	Alpha-hemoglobin-stabilizing protein | Neurology	TRUE	reported	ukb-ppp-AHSP-OID21078	2	TRUE	34.87082613	493.0862571	34.87082613
rs2261033	G	A	G	A	-0.111464	0.301512	0.430668	0.580868	FALSE	FALSE	FALSE	finngen_R9_M13_ANKYLOSPON	6	31635814	0.0271698	273824	1.29E-28	Ankylosing spondylitis || id:finngen_R9_M13_ANKYLOSPON	Ankylosing spondylitis	Ankylosing spondylitis || ||	TRUE	MedicineITLab	6	31635814	0.00775419	7.46E-47	Allograft inflammatory factor 1 | Oncology	TRUE	reported	ukb-ppp-AIF1-OID21234	2	TRUE	206.6314254	493.0862571	206.6314254
rs10901347	G	A	G	A	-0.156571	-0.00610649	0.398898	0.437701	FALSE	FALSE	FALSE	finngen_R9_M13_ANKYLOSPON	9	131080795	0.027113	273824	0.821806	Ankylosing spondylitis || id:finngen_R9_M13_ANKYLOSPON	Ankylosing spondylitis	Ankylosing spondylitis || ||	TRUE	MedicineITLab	9	131080795	0.0078364	8.22E-89	Allograft inflammatory factor 1-like | Cardiometabolic_II	TRUE	reported	ukb-ppp-AIF1L-OID30204	2	TRUE	399.199013	493.0862571	399.199013
rs1555104	C	T	C	T	-0.113963	0.0165077	0.952334	0.976569	FALSE	FALSE	FALSE	finngen_R9_M13_ANKYLOSPON	6	151292905	0.0885646	273824	0.852138	Ankylosing spondylitis || id:finngen_R9_M13_ANKYLOSPON	Ankylosing spondylitis	Ankylosing spondylitis || ||	TRUE	MedicineITLab	6	151292905	0.0179964	2.41E-10	A-kinase anchor protein 12 | Inflammation_II	TRUE	reported	ukb-ppp-AKAP12-OID30571	2	TRUE	40.10111714	493.0862571	40.10111714
rs2229542	C	T	C	T	-0.586504	-0.0843724	0.0135078	0.0122987	FALSE	FALSE	FALSE	finngen_R9_M13_ANKYLOSPON	7	134450869	0.122437	273824	0.490754	Ankylosing spondylitis || id:finngen_R9_M13_ANKYLOSPON	Ankylosing spondylitis	Ankylosing spondylitis || ||	TRUE	MedicineITLab	7	134450869	0.0333472	3.05E-69	Aldo-keto reductase family 1 member B1 | Oncology	TRUE	reported	ukb-ppp-AKR1B1-OID21244	2	TRUE	309.330831	493.0862571	309.330831
rs11253048	G	A	G	A	-0.068129	-0.0350654	0.177002	0.15716	FALSE	FALSE	FALSE	finngen_R9_M13_ANKYLOSPON	10	5219196	0.0370862	273824	0.344398	Ankylosing spondylitis || id:finngen_R9_M13_ANKYLOSPON	Ankylosing spondylitis	Ankylosing spondylitis || ||	TRUE	MedicineITLab	10	5219196	0.0101002	1.53E-11	Aldo-keto reductase family 1 member C4 | Cardiometabolic	TRUE	reported	ukb-ppp-AKR1C4-OID20062	2	TRUE	45.49923363	493.0862571	45.49923363
rs12404783	C	A	C	A	0.0627152	-0.0400046	0.232206	0.281571	FALSE	FALSE	FALSE	finngen_R9_M13_ANKYLOSPON	1	19409391	0.0296994	273824	0.177985	Ankylosing spondylitis || id:finngen_R9_M13_ANKYLOSPON	Ankylosing spondylitis	Ankylosing spondylitis || ||	TRUE	MedicineITLab	1	19409391	0.00904695	4.14E-12	Aflatoxin B1 aldehyde reductase member 4 | Inflammation_II	TRUE	reported	ukb-ppp-AKR7L-OID30488	2	TRUE	48.05529448	493.0862571	48.05529448
rs59622577	T	C	T	C	-0.316627	-0.0278839	0.097373	0.064227	FALSE	FALSE	FALSE	finngen_R9_M13_ANKYLOSPON	1	19282519	0.0546043	273824	0.609593	Ankylosing spondylitis || id:finngen_R9_M13_ANKYLOSPON	Ankylosing spondylitis	Ankylosing spondylitis || ||	TRUE	MedicineITLab	1	19282519	0.012902	5.41E-133	Aflatoxin B1 aldehyde reductase member 4 | Inflammation_II	TRUE	reported	ukb-ppp-AKR7L-OID30488	2	TRUE	602.2569453	493.0862571	602.2569453
rs4515770	C	T	C	T	0.0647252	0.0157396	0.217936	0.229988	FALSE	FALSE	FALSE	finngen_R9_M13_ANKYLOSPON	1	243523611	0.0317837	273824	0.620452	Ankylosing spondylitis || id:finngen_R9_M13_ANKYLOSPON	Ankylosing spondylitis	Ankylosing spondylitis || ||	TRUE	MedicineITLab	1	243523611	0.00927641	3.01E-12	RAC-gamma serine/threonine-protein kinase | Oncology	TRUE	reported	ukb-ppp-AKT3-OID21197	2	TRUE	48.68407596	493.0862571	48.68407596
rs114487521	T	G	T	G	0.264683	0.0494667	0.0211451	0.0150788	FALSE	FALSE	FALSE	finngen_R9_M13_ANKYLOSPON	3	105354234	0.109891	273824	0.652607	Ankylosing spondylitis || id:finngen_R9_M13_ANKYLOSPON	Ankylosing spondylitis	Ankylosing spondylitis || ||	TRUE	MedicineITLab	3	105354234	0.0243765	1.83E-27	CD166 antigen | Cardiometabolic	TRUE	reported	ukb-ppp-ALCAM-OID20273	2	TRUE	117.8988036	493.0862571	117.8988036
rs183258379	T	G	T	G	-0.298584	0.236958	0.00823877	0.00486851	FALSE	FALSE	FALSE	finngen_R9_M13_ANKYLOSPON	3	105510233	0.186403	273824	0.203654	Ankylosing spondylitis || id:finngen_R9_M13_ANKYLOSPON	Ankylosing spondylitis	Ankylosing spondylitis || ||	TRUE	MedicineITLab	3	105510233	0.038417	7.71E-15	CD166 antigen | Cardiometabolic	TRUE	reported	ukb-ppp-ALCAM-OID20273	2	TRUE	60.40684707	493.0862571	60.40684707
rs34926152	T	G	T	G	-0.30284	0.0881335	0.0485333	0.0359575	FALSE	FALSE	FALSE	finngen_R9_M13_ANKYLOSPON	3	105545332	0.0716308	273824	0.218553	Ankylosing spondylitis || id:finngen_R9_M13_ANKYLOSPON	Ankylosing spondylitis	Ankylosing spondylitis || ||	TRUE	MedicineITLab	3	105545332	0.0159911	5.54E-80	CD166 antigen | Cardiometabolic	TRUE	reported	ukb-ppp-ALCAM-OID20273	2	TRUE	358.6491424	493.0862571	358.6491424
rs7647426	G	C	G	C	0.1595	0.0514332	0.0285811	0.0659904	FALSE	TRUE	FALSE	finngen_R9_M13_ANKYLOSPON	3	105366146	0.0539317	273824	0.340249	Ankylosing spondylitis || id:finngen_R9_M13_ANKYLOSPON	Ankylosing spondylitis	Ankylosing spondylitis || ||	TRUE	MedicineITLab	3	105366146	0.0207631	1.57E-14	CD166 antigen | Cardiometabolic	TRUE	reported	ukb-ppp-ALCAM-OID20273	2	TRUE	59.01154477	493.0862571	59.01154477
rs78391389	C	T	C	T	0.163331	-0.0107279	0.0512458	0.036031	FALSE	FALSE	FALSE	finngen_R9_M13_ANKYLOSPON	17	19812269	0.0724904	273824	0.88235	Ankylosing spondylitis || id:finngen_R9_M13_ANKYLOSPON	Ankylosing spondylitis	Ankylosing spondylitis || ||	TRUE	MedicineITLab	17	19812269	0.0166094	8.06E-23	Aldehyde dehydrogenase, dimeric NADP-preferring | Inflammation	TRUE	reported	ukb-ppp-ALDH3A1-OID20512	2	TRUE	96.70064117	493.0862571	96.70064117
rs8081130	A	G	A	G	0.350288	-0.00532953	0.63188	0.680409	FALSE	FALSE	FALSE	finngen_R9_M13_ANKYLOSPON	17	19699747	0.0287766	273824	0.85307	Ankylosing spondylitis || id:finngen_R9_M13_ANKYLOSPON	Ankylosing spondylitis	Ankylosing spondylitis || ||	TRUE	MedicineITLab	17	19699747	0.0076473	1.00E-200	Aldehyde dehydrogenase, dimeric NADP-preferring | Inflammation	TRUE	reported	ukb-ppp-ALDH3A1-OID20512	2	TRUE	2098.139037	493.0862571	2098.139037
rs115456891	T	C	T	C	-0.237443	-0.0606482	0.0113201	0.00755215	FALSE	FALSE	FALSE	finngen_R9_M13_ANKYLOSPON	6	24436976	0.157738	273824	0.700618	Ankylosing spondylitis || id:finngen_R9_M13_ANKYLOSPON	Ankylosing spondylitis	Ankylosing spondylitis || ||	TRUE	MedicineITLab	6	24436976	0.0365701	8.42E-11	Succinate-semialdehyde dehydrogenase, mitochondrial | Neurology_II	TRUE	reported	ukb-ppp-ALDH5A1-OID31047	2	TRUE	42.15668432	493.0862571	42.15668432
rs2744581	G	A	G	A	-0.141489	-0.109325	0.518923	0.555102	FALSE	FALSE	FALSE	finngen_R9_M13_ANKYLOSPON	6	24502256	0.0266301	273824	4.04E-05	Ankylosing spondylitis || id:finngen_R9_M13_ANKYLOSPON	Ankylosing spondylitis	Ankylosing spondylitis || ||	TRUE	MedicineITLab	6	24502256	0.00761857	5.45E-77	Succinate-semialdehyde dehydrogenase, mitochondrial | Neurology_II	TRUE	reported	ukb-ppp-ALDH5A1-OID31047	2	TRUE	344.9041578	493.0862571	344.9041578
rs115141377	A	G	A	G	0.249836	0.169443	0.0237756	0.0344166	FALSE	FALSE	FALSE	finngen_R9_M13_ANKYLOSPON	2	232214999	0.073543	273824	0.0212227	Ankylosing spondylitis || id:finngen_R9_M13_ANKYLOSPON	Ankylosing spondylitis	Ankylosing spondylitis || ||	TRUE	MedicineITLab	2	232214999	0.0243274	9.65E-25	Alkaline phosphatase, placental type | Oncology	TRUE	reported	ukb-ppp-ALPP-OID21383	2	TRUE	105.4674981	493.0862571	105.4674981
rs11682750	G	C	G	C	-0.324803	-0.00196584	0.265458	0.239773	FALSE	TRUE	FALSE	finngen_R9_M13_ANKYLOSPON	2	232349152	0.0314668	273824	0.950186	Ankylosing spondylitis || id:finngen_R9_M13_ANKYLOSPON	Ankylosing spondylitis	Ankylosing spondylitis || ||	TRUE	MedicineITLab	2	232349152	0.00836132	1.00E-200	Alkaline phosphatase, placental type | Oncology	TRUE	reported	ukb-ppp-ALPP-OID21383	2	TRUE	1509.003941	493.0862571	1509.003941
rs140148638	A	G	A	G	0.249447	0.214377	0.0147184	0.00983693	FALSE	FALSE	FALSE	finngen_R9_M13_ANKYLOSPON	2	232581244	0.137719	273824	0.119559	Ankylosing spondylitis || id:finngen_R9_M13_ANKYLOSPON	Ankylosing spondylitis	Ankylosing spondylitis || ||	TRUE	MedicineITLab	2	232581244	0.0324304	1.45E-14	Alkaline phosphatase, placental type | Oncology	TRUE	reported	ukb-ppp-ALPP-OID21383	2	TRUE	59.16324139	493.0862571	59.16324139
rs141735273	A	G	A	G	0.209556	0.121214	0.0370843	0.039653	FALSE	FALSE	FALSE	finngen_R9_M13_ANKYLOSPON	2	232211802	0.0692797	273824	0.0801807	Ankylosing spondylitis || id:finngen_R9_M13_ANKYLOSPON	Ankylosing spondylitis	Ankylosing spondylitis || ||	TRUE	MedicineITLab	2	232211802	0.0199793	9.74E-26	Alkaline phosphatase, placental type | Oncology	TRUE	reported	ukb-ppp-ALPP-OID21383	2	TRUE	110.0118996	493.0862571	110.0118996
rs2853368	G	A	G	A	0.320036	0.0139724	0.299358	0.362482	FALSE	FALSE	FALSE	finngen_R9_M13_ANKYLOSPON	2	232452480	0.027892	273824	0.616408	Ankylosing spondylitis || id:finngen_R9_M13_ANKYLOSPON	Ankylosing spondylitis	Ankylosing spondylitis || ||	TRUE	MedicineITLab	2	232452480	0.00818003	1.00E-200	Alkaline phosphatase, placental type | Oncology	TRUE	reported	ukb-ppp-ALPP-OID21383	2	TRUE	1530.692219	493.0862571	1530.692219
rs73000817	A	G	A	G	0.0531116	0.00169701	0.194923	0.221492	FALSE	FALSE	FALSE	finngen_R9_M13_ANKYLOSPON	2	231914445	0.0321758	273824	0.957938	Ankylosing spondylitis || id:finngen_R9_M13_ANKYLOSPON	Ankylosing spondylitis	Ankylosing spondylitis || ||	TRUE	MedicineITLab	2	231914445	0.00937714	1.48E-08	Alkaline phosphatase, placental type | Oncology	TRUE	reported	ukb-ppp-ALPP-OID21383	2	TRUE	32.08026666	493.0862571	32.08026666
rs1490481	T	C	T	C	0.0769408	-0.0136385	0.716707	0.660445	FALSE	FALSE	FALSE	finngen_R9_M13_ANKYLOSPON	4	70395591	0.0283119	273824	0.630001	Ankylosing spondylitis || id:finngen_R9_M13_ANKYLOSPON	Ankylosing spondylitis	Ankylosing spondylitis || ||	TRUE	MedicineITLab	4	70395591	0.00857311	2.84E-19	Ameloblastin | Inflammation	TRUE	reported	ukb-ppp-AMBN-OID20437	2	TRUE	80.54463226	493.0862571	80.54463226
rs113974644	C	T	C	T	-0.055772	-0.0216112	0.264511	0.378326	FALSE	FALSE	FALSE	finngen_R9_M13_ANKYLOSPON	9	114331793	0.0278949	273824	0.438494	Ankylosing spondylitis || id:finngen_R9_M13_ANKYLOSPON	Ankylosing spondylitis	Ankylosing spondylitis || ||	TRUE	MedicineITLab	9	114331793	0.00826728	1.52E-11	Protein AMBP [Cleaved into: Alpha-1-microglobulin | Oncology	TRUE	reported	ukb-ppp-AMBP-OID21413	2	TRUE	45.51003231	493.0862571	45.51003231
rs141738059	C	T	C	T	0.41237	-0.100401	0.0123865	0.0190499	FALSE	FALSE	FALSE	finngen_R9_M13_ANKYLOSPON	9	114069727	0.0987545	273824	0.309311	Ankylosing spondylitis || id:finngen_R9_M13_ANKYLOSPON	Ankylosing spondylitis	Ankylosing spondylitis || ||	TRUE	MedicineITLab	9	114069727	0.0320336	6.38E-38	Protein AMBP [Cleaved into: Alpha-1-microglobulin | Oncology	TRUE	reported	ukb-ppp-AMBP-OID21413	2	TRUE	165.7153082	493.0862571	165.7153082
rs3762058	T	C	T	C	0.116696	0.0943067	0.0486241	0.0266041	FALSE	FALSE	FALSE	finngen_R9_M13_ANKYLOSPON	9	114080053	0.0840779	273824	0.262008	Ankylosing spondylitis || id:finngen_R9_M13_ANKYLOSPON	Ankylosing spondylitis	Ankylosing spondylitis || ||	TRUE	MedicineITLab	9	114080053	0.0166572	2.46E-12	Protein AMBP [Cleaved into: Alpha-1-microglobulin | Oncology	TRUE	reported	ukb-ppp-AMBP-OID21413	2	TRUE	49.08038258	493.0862571	49.08038258
rs72759050	A	T	A	T	-0.214171	-0.0476574	0.0272316	0.0205261	FALSE	TRUE	FALSE	finngen_R9_M13_ANKYLOSPON	9	114058047	0.0953159	273824	0.617079	Ankylosing spondylitis || id:finngen_R9_M13_ANKYLOSPON	Ankylosing spondylitis	Ankylosing spondylitis || ||	TRUE	MedicineITLab	9	114058047	0.0219302	1.58E-22	Protein AMBP [Cleaved into: Alpha-1-microglobulin | Oncology	TRUE	reported	ukb-ppp-AMBP-OID21413	2	TRUE	95.37534988	493.0862571	95.37534988
rs13330457	T	A	T	A	-0.0513435	-0.0427045	0.248285	0.172812	FALSE	TRUE	FALSE	finngen_R9_M13_ANKYLOSPON	16	56423421	0.035414	273824	0.227869	Ankylosing spondylitis || id:finngen_R9_M13_ANKYLOSPON	Ankylosing spondylitis	Ankylosing spondylitis || ||	TRUE	MedicineITLab	16	56423421	0.00896611	1.03E-08	E3 ubiquitin-protein ligase AMFR | Neurology	TRUE	reported	ukb-ppp-AMFR-OID20806	2	TRUE	32.7916157	493.0862571	32.7916157
rs2570972	G	A	G	A	0.0458459	-0.0173531	0.522258	0.514266	FALSE	FALSE	FALSE	finngen_R9_M13_ANKYLOSPON	1	109509517	0.0268022	273824	0.51734	Ankylosing spondylitis || id:finngen_R9_M13_ANKYLOSPON	Ankylosing spondylitis	Ankylosing spondylitis || ||	TRUE	MedicineITLab	1	109509517	0.00779674	4.10E-09	Amphoterin-induced protein 1 | Neurology_II	TRUE	reported	ukb-ppp-AMIGO1-OID30881	2	TRUE	34.57601211	493.0862571	34.57601211
rs1917661	T	C	T	C	-0.0649885	-0.020153	0.85493	0.884783	FALSE	FALSE	FALSE	finngen_R9_M13_ANKYLOSPON	12	47108636	0.0421885	273824	0.632872	Ankylosing spondylitis || id:finngen_R9_M13_ANKYLOSPON	Ankylosing spondylitis	Ankylosing spondylitis || ||	TRUE	MedicineITLab	12	47108636	0.0107369	1.42E-09	Amphoterin-induced protein 2 | Oncology	TRUE	reported	ukb-ppp-AMIGO2-OID21370	2	TRUE	36.63660395	493.0862571	36.63660395
rs4768144	C	T	C	T	0.11646	-0.0228225	0.304313	0.323951	FALSE	FALSE	FALSE	finngen_R9_M13_ANKYLOSPON	12	47215275	0.0286963	273824	0.426432	Ankylosing spondylitis || id:finngen_R9_M13_ANKYLOSPON	Ankylosing spondylitis	Ankylosing spondylitis || ||	TRUE	MedicineITLab	12	47215275	0.0081965	8.11E-46	Amphoterin-induced protein 2 | Oncology	TRUE	reported	ukb-ppp-AMIGO2-OID21370	2	TRUE	201.8815754	493.0862571	201.8815754
rs138374750	A	G	A	G	0.391652	0.0988798	0.019253	0.021426	FALSE	FALSE	FALSE	finngen_R9_M13_ANKYLOSPON	14	103192069	0.0944563	273824	0.295177	Ankylosing spondylitis || id:finngen_R9_M13_ANKYLOSPON	Ankylosing spondylitis	Ankylosing spondylitis || ||	TRUE	MedicineITLab	14	103192069	0.0287394	2.74E-42	Protein amnionless [Cleaved into: Soluble protein amnionless] | Inflammation	TRUE	reported	ukb-ppp-AMN-OID20492	2	TRUE	185.7142819	493.0862571	185.7142819
rs139029213	G	A	G	A	-0.171832	0.0411081	0.0179472	0.0255204	FALSE	FALSE	FALSE	finngen_R9_M13_ANKYLOSPON	14	102753523	0.0848576	273824	0.628076	Ankylosing spondylitis || id:finngen_R9_M13_ANKYLOSPON	Ankylosing spondylitis	Ankylosing spondylitis || ||	TRUE	MedicineITLab	14	102753523	0.0291246	3.64E-09	Protein amnionless [Cleaved into: Soluble protein amnionless] | Inflammation	TRUE	reported	ukb-ppp-AMN-OID20492	2	TRUE	34.80872782	493.0862571	34.80872782
rs142283868	A	G	A	G	-0.233851	0.105457	0.0146084	0.012911	FALSE	FALSE	FALSE	finngen_R9_M13_ANKYLOSPON	14	103322049	0.11857	273824	0.373786	Ankylosing spondylitis || id:finngen_R9_M13_ANKYLOSPON	Ankylosing spondylitis	Ankylosing spondylitis || ||	TRUE	MedicineITLab	14	103322049	0.0327927	9.95E-13	Protein amnionless [Cleaved into: Soluble protein amnionless] | Inflammation	TRUE	reported	ukb-ppp-AMN-OID20492	2	TRUE	50.85388199	493.0862571	50.85388199
rs145444215	A	G	A	G	-0.259723	-0.160356	0.0265134	0.00701259	FALSE	FALSE	FALSE	finngen_R9_M13_ANKYLOSPON	14	102792569	0.165618	273824	0.33293	Ankylosing spondylitis || id:finngen_R9_M13_ANKYLOSPON	Ankylosing spondylitis	Ankylosing spondylitis || ||	TRUE	MedicineITLab	14	102792569	0.0241148	4.76E-27	Protein amnionless [Cleaved into: Soluble protein amnionless] | Inflammation	TRUE	reported	ukb-ppp-AMN-OID20492	2	TRUE	115.9987989	493.0862571	115.9987989
rs1803188	A	T	A	T	0.259555	-0.216384	0.0272929	0.0116867	FALSE	TRUE	FALSE	finngen_R9_M13_ANKYLOSPON	14	103137357	0.128036	273824	0.0910249	Ankylosing spondylitis || id:finngen_R9_M13_ANKYLOSPON	Ankylosing spondylitis	Ankylosing spondylitis || ||	TRUE	MedicineITLab	14	103137357	0.0240424	3.61E-27	Protein amnionless [Cleaved into: Soluble protein amnionless] | Inflammation	TRUE	reported	ukb-ppp-AMN-OID20492	2	TRUE	116.5475537	493.0862571	116.5475537
rs183344017	T	C	T	C	0.327239	0.140665	0.0127198	0.0128134	FALSE	FALSE	FALSE	finngen_R9_M13_ANKYLOSPON	14	102825575	0.117464	273824	0.231106	Ankylosing spondylitis || id:finngen_R9_M13_ANKYLOSPON	Ankylosing spondylitis	Ankylosing spondylitis || ||	TRUE	MedicineITLab	14	102825575	0.0348646	6.23E-21	Protein amnionless [Cleaved into: Soluble protein amnionless] | Inflammation	TRUE	reported	ukb-ppp-AMN-OID20492	2	TRUE	88.09692299	493.0862571	88.09692299
rs2295828	C	T	C	T	0.675455	0.0772564	0.469753	0.464133	FALSE	FALSE	FALSE	finngen_R9_M13_ANKYLOSPON	14	102922662	0.0273896	273824	0.0047927	Ankylosing spondylitis || id:finngen_R9_M13_ANKYLOSPON	Ankylosing spondylitis	Ankylosing spondylitis || ||	TRUE	MedicineITLab	14	102922662	0.00839659	1.00E-200	Protein amnionless [Cleaved into: Soluble protein amnionless] | Inflammation	TRUE	reported	ukb-ppp-AMN-OID20492	2	TRUE	6471.231657	493.0862571	6471.231657
rs34334082	A	G	A	G	-0.441266	-0.144259	0.0340587	0.023273	FALSE	FALSE	FALSE	finngen_R9_M13_ANKYLOSPON	14	102984621	0.0897737	273824	0.108073	Ankylosing spondylitis || id:finngen_R9_M13_ANKYLOSPON	Ankylosing spondylitis	Ankylosing spondylitis || ||	TRUE	MedicineITLab	14	102984621	0.0212829	1.73E-95	Protein amnionless [Cleaved into: Soluble protein amnionless] | Inflammation	TRUE	reported	ukb-ppp-AMN-OID20492	2	TRUE	429.8721632	493.0862571	429.8721632
rs34341375	A	C	A	C	0.344301	0.0240227	0.0209126	0.0266393	FALSE	FALSE	FALSE	finngen_R9_M13_ANKYLOSPON	14	102736603	0.0849806	273824	0.777419	Ankylosing spondylitis || id:finngen_R9_M13_ANKYLOSPON	Ankylosing spondylitis	Ankylosing spondylitis || ||	TRUE	MedicineITLab	14	102736603	0.0279835	8.65E-35	Protein amnionless [Cleaved into: Soluble protein amnionless] | Inflammation	TRUE	reported	ukb-ppp-AMN-OID20492	2	TRUE	151.3813951	493.0862571	151.3813951
rs72702761	T	C	T	C	0.388062	-0.026269	0.00849353	0.000944825	FALSE	FALSE	FALSE	finngen_R9_M13_ANKYLOSPON	14	102680972	0.508326	273824	0.958786	Ankylosing spondylitis || id:finngen_R9_M13_ANKYLOSPON	Ankylosing spondylitis	Ankylosing spondylitis || ||	TRUE	MedicineITLab	14	102680972	0.0418716	1.90E-20	Protein amnionless [Cleaved into: Soluble protein amnionless] | Inflammation	TRUE	reported	ukb-ppp-AMN-OID20492	2	TRUE	85.89405822	493.0862571	85.89405822
rs74621835	A	G	A	G	0.185532	0.168472	0.016837	0.0269651	FALSE	FALSE	FALSE	finngen_R9_M13_ANKYLOSPON	14	101962712	0.0829881	273824	0.0423497	Ankylosing spondylitis || id:finngen_R9_M13_ANKYLOSPON	Ankylosing spondylitis	Ankylosing spondylitis || ||	TRUE	MedicineITLab	14	101962712	0.0298237	4.94E-10	Protein amnionless [Cleaved into: Soluble protein amnionless] | Inflammation	TRUE	reported	ukb-ppp-AMN-OID20492	2	TRUE	38.70032465	493.0862571	38.70032465
rs1353778	T	A	T	A	0.0610168	-0.0232397	0.612658	0.604358	FALSE	TRUE	FALSE	finngen_R9_M13_ANKYLOSPON	3	134369601	0.0273839	273824	0.396069	Ankylosing spondylitis || id:finngen_R9_M13_ANKYLOSPON	Ankylosing spondylitis	Ankylosing spondylitis || ||	TRUE	MedicineITLab	3	134369601	0.00781582	5.86E-15	Angiomotin-like protein 2 | Oncology_II	TRUE	reported	ukb-ppp-AMOTL2-OID31351	2	TRUE	60.9466385	493.0862571	60.9466385
rs117302185	C	A	C	A	-0.608213	0.0238317	0.024695	0.0279179	FALSE	FALSE	FALSE	finngen_R9_M13_ANKYLOSPON	11	10459632	0.0812885	273824	0.769389	Ankylosing spondylitis || id:finngen_R9_M13_ANKYLOSPON	Ankylosing spondylitis	Ankylosing spondylitis || ||	TRUE	MedicineITLab	11	10459632	0.024072	7.48E-141	AMP deaminase 3 | Neurology_II	TRUE	reported	ukb-ppp-AMPD3-OID31139	2	TRUE	638.3914291	493.0862571	638.3914291
rs61891766	A	G	A	G	-0.257948	0.0220636	0.0158681	0.0221463	FALSE	FALSE	FALSE	finngen_R9_M13_ANKYLOSPON	11	10318532	0.0906251	273824	0.807649	Ankylosing spondylitis || id:finngen_R9_M13_ANKYLOSPON	Ankylosing spondylitis	Ankylosing spondylitis || ||	TRUE	MedicineITLab	11	10318532	0.0303531	1.92E-17	AMP deaminase 3 | Neurology_II	TRUE	reported	ukb-ppp-AMPD3-OID31139	2	TRUE	72.22012311	493.0862571	72.22012311
rs75317269	T	C	T	C	0.119626	-0.051111	0.0309277	0.0165395	FALSE	FALSE	FALSE	finngen_R9_M13_ANKYLOSPON	11	10525176	0.106265	273824	0.630533	Ankylosing spondylitis || id:finngen_R9_M13_ANKYLOSPON	Ankylosing spondylitis	Ankylosing spondylitis || ||	TRUE	MedicineITLab	11	10525176	0.0217047	3.56E-08	AMP deaminase 3 | Neurology_II	TRUE	reported	ukb-ppp-AMPD3-OID31139	2	TRUE	30.37690952	493.0862571	30.37690952
rs79057673	C	G	C	G	-0.37818	-0.147371	0.0207693	0.0310543	FALSE	TRUE	FALSE	finngen_R9_M13_ANKYLOSPON	11	10456722	0.0771707	273824	0.0561746	Ankylosing spondylitis || id:finngen_R9_M13_ANKYLOSPON	Ankylosing spondylitis	Ankylosing spondylitis || ||	TRUE	MedicineITLab	11	10456722	0.0257316	6.73E-49	AMP deaminase 3 | Neurology_II	TRUE	reported	ukb-ppp-AMPD3-OID31139	2	TRUE	216.0048645	493.0862571	216.0048645
rs115741229	A	G	A	G	-0.402876	0.0492088	0.015468	0.0296387	FALSE	FALSE	FALSE	finngen_R9_M13_ANKYLOSPON	1	104416191	0.079459	273824	0.53572	Ankylosing spondylitis || id:finngen_R9_M13_ANKYLOSPON	Ankylosing spondylitis	Ankylosing spondylitis || ||	TRUE	MedicineITLab	1	104416191	0.0323425	1.29E-35	Alpha-amylase 1A_Alpha-amylase 1B_Alpha-amylase 1C | Inflammation_II	TRUE	reported	ukb-ppp-AMY1A_AMY1B_AMY1C-OID30707	2	TRUE	155.1656623	493.0862571	155.1656623
rs12134741	A	C	A	C	-0.263048	0.0173687	0.00813178	0.00290718	FALSE	FALSE	FALSE	finngen_R9_M13_ANKYLOSPON	1	103514206	0.25887	273824	0.946507	Ankylosing spondylitis || id:finngen_R9_M13_ANKYLOSPON	Ankylosing spondylitis	Ankylosing spondylitis || ||	TRUE	MedicineITLab	1	103514206	0.0446092	3.71E-09	Alpha-amylase 1A_Alpha-amylase 1B_Alpha-amylase 1C | Inflammation_II	TRUE	reported	ukb-ppp-AMY1A_AMY1B_AMY1C-OID30707	2	TRUE	34.77131685	493.0862571	34.77131685
rs142394676	C	T	C	T	0.19036	-0.0476486	0.0184771	0.015512	FALSE	FALSE	FALSE	finngen_R9_M13_ANKYLOSPON	1	104238114	0.111566	273824	0.669316	Ankylosing spondylitis || id:finngen_R9_M13_ANKYLOSPON	Ankylosing spondylitis	Ankylosing spondylitis || ||	TRUE	MedicineITLab	1	104238114	0.0305693	4.75E-10	Alpha-amylase 1A_Alpha-amylase 1B_Alpha-amylase 1C | Inflammation_II	TRUE	reported	ukb-ppp-AMY1A_AMY1B_AMY1C-OID30707	2	TRUE	38.77755337	493.0862571	38.77755337
rs17017163	C	G	C	G	0.154951	0.0231071	0.0240545	0.0174636	FALSE	TRUE	FALSE	finngen_R9_M13_ANKYLOSPON	1	104033390	0.104868	273824	0.825603	Ankylosing spondylitis || id:finngen_R9_M13_ANKYLOSPON	Ankylosing spondylitis	Ankylosing spondylitis || ||	TRUE	MedicineITLab	1	104033390	0.0263967	4.36E-09	Alpha-amylase 1A_Alpha-amylase 1B_Alpha-amylase 1C | Inflammation_II	TRUE	reported	ukb-ppp-AMY1A_AMY1B_AMY1C-OID30707	2	TRUE	34.45795452	493.0862571	34.45795452
rs185455864	A	C	A	C	0.401289	-0.187871	0.010066	0.00290925	FALSE	FALSE	FALSE	finngen_R9_M13_ANKYLOSPON	1	103471966	0.263389	273824	0.47567	Ankylosing spondylitis || id:finngen_R9_M13_ANKYLOSPON	Ankylosing spondylitis	Ankylosing spondylitis || ||	TRUE	MedicineITLab	1	103471966	0.0420414	1.36E-21	Alpha-amylase 1A_Alpha-amylase 1B_Alpha-amylase 1C | Inflammation_II	TRUE	reported	ukb-ppp-AMY1A_AMY1B_AMY1C-OID30707	2	TRUE	91.1087673	493.0862571	91.1087673
rs2646700	G	A	G	A	0.164655	-0.0612862	0.969462	0.963652	FALSE	FALSE	FALSE	finngen_R9_M13_ANKYLOSPON	1	104420585	0.0714805	273824	0.391233	Ankylosing spondylitis || id:finngen_R9_M13_ANKYLOSPON	Ankylosing spondylitis	Ankylosing spondylitis || ||	TRUE	MedicineITLab	1	104420585	0.0227844	4.95E-13	Alpha-amylase 1A_Alpha-amylase 1B_Alpha-amylase 1C | Inflammation_II	TRUE	reported	ukb-ppp-AMY1A_AMY1B_AMY1C-OID30707	2	TRUE	52.22454364	493.0862571	52.22454364
rs4344361	C	T	C	T	0.524205	0.0410099	0.09278	0.0831014	FALSE	FALSE	FALSE	finngen_R9_M13_ANKYLOSPON	1	103493407	0.0489299	273824	0.401955	Ankylosing spondylitis || id:finngen_R9_M13_ANKYLOSPON	Ankylosing spondylitis	Ankylosing spondylitis || ||	TRUE	MedicineITLab	1	103493407	0.0135431	1.00E-200	Alpha-amylase 1A_Alpha-amylase 1B_Alpha-amylase 1C | Inflammation_II	TRUE	reported	ukb-ppp-AMY1A_AMY1B_AMY1C-OID30707	2	TRUE	1498.187425	493.0862571	1498.187425
rs4847148	A	C	A	C	-0.393303	0.0883669	0.0152934	0.0049091	FALSE	FALSE	FALSE	finngen_R9_M13_ANKYLOSPON	1	103907224	0.192409	273824	0.646044	Ankylosing spondylitis || id:finngen_R9_M13_ANKYLOSPON	Ankylosing spondylitis	Ankylosing spondylitis || ||	TRUE	MedicineITLab	1	103907224	0.0322468	3.24E-34	Alpha-amylase 1A_Alpha-amylase 1B_Alpha-amylase 1C | Inflammation_II	TRUE	reported	ukb-ppp-AMY1A_AMY1B_AMY1C-OID30707	2	TRUE	148.7583217	493.0862571	148.7583217
rs544149998	G	A	G	A	0.274254	-0.0886875	0.0134489	0.0150293	FALSE	FALSE	FALSE	finngen_R9_M13_ANKYLOSPON	1	103885680	0.108758	273824	0.414812	Ankylosing spondylitis || id:finngen_R9_M13_ANKYLOSPON	Ankylosing spondylitis	Ankylosing spondylitis || ||	TRUE	MedicineITLab	1	103885680	0.035902	2.19E-14	Alpha-amylase 1A_Alpha-amylase 1B_Alpha-amylase 1C | Inflammation_II	TRUE	reported	ukb-ppp-AMY1A_AMY1B_AMY1C-OID30707	2	TRUE	58.3537346	493.0862571	58.3537346
rs77395797	T	C	T	C	-0.514456	0.339684	0.0129229	0.00233355	FALSE	FALSE	FALSE	finngen_R9_M13_ANKYLOSPON	1	103869827	0.281312	273824	0.22724	Ankylosing spondylitis || id:finngen_R9_M13_ANKYLOSPON	Ankylosing spondylitis	Ankylosing spondylitis || ||	TRUE	MedicineITLab	1	103869827	0.0344815	2.45E-50	Alpha-amylase 1A_Alpha-amylase 1B_Alpha-amylase 1C | Inflammation_II	TRUE	reported	ukb-ppp-AMY1A_AMY1B_AMY1C-OID30707	2	TRUE	222.5994942	493.0862571	222.5994942
rs192796270	T	C	T	C	0.161403	-0.00708924	0.0241091	0.0216495	FALSE	FALSE	FALSE	finngen_R9_M13_ANKYLOSPON	1	102768618	0.0918428	273824	0.938473	Ankylosing spondylitis || id:finngen_R9_M13_ANKYLOSPON	Ankylosing spondylitis	Ankylosing spondylitis || ||	TRUE	MedicineITLab	1	102768618	0.0254727	2.35E-10	Pancreatic alpha-amylase | Cardiometabolic	TRUE	reported	ukb-ppp-AMY2A-OID20333	2	TRUE	40.14886236	493.0862571	40.14886236
rs1932471	A	C	A	C	-0.168855	0.0551067	0.418415	0.381346	FALSE	FALSE	FALSE	finngen_R9_M13_ANKYLOSPON	1	104131536	0.0276663	273824	0.0463895	Ankylosing spondylitis || id:finngen_R9_M13_ANKYLOSPON	Ankylosing spondylitis	Ankylosing spondylitis || ||	TRUE	MedicineITLab	1	104131536	0.00791031	4.23E-101	Pancreatic alpha-amylase | Cardiometabolic	TRUE	reported	ukb-ppp-AMY2A-OID20333	2	TRUE	455.6599343	493.0862571	455.6599343
rs72688875	T	C	T	C	0.21481	0.0707875	0.14107	0.183223	FALSE	FALSE	FALSE	finngen_R9_M13_ANKYLOSPON	1	103235216	0.0347753	273824	0.0417936	Ankylosing spondylitis || id:finngen_R9_M13_ANKYLOSPON	Ankylosing spondylitis	Ankylosing spondylitis || ||	TRUE	MedicineITLab	1	103235216	0.0111789	2.74E-82	Pancreatic alpha-amylase | Cardiometabolic	TRUE	reported	ukb-ppp-AMY2A-OID20333	2	TRUE	369.2417901	493.0862571	369.2417901
rs72692398	T	C	T	C	-0.371573	0.0286338	0.250741	0.285171	FALSE	FALSE	FALSE	finngen_R9_M13_ANKYLOSPON	1	103481378	0.0299266	273824	0.338669	Ankylosing spondylitis || id:finngen_R9_M13_ANKYLOSPON	Ankylosing spondylitis	Ankylosing spondylitis || ||	TRUE	MedicineITLab	1	103481378	0.00896991	1.00E-200	Pancreatic alpha-amylase | Cardiometabolic	TRUE	reported	ukb-ppp-AMY2A-OID20333	2	TRUE	1715.979624	493.0862571	1715.979624
rs72985866	A	G	A	G	0.385526	0.109234	0.00809175	0.0153649	FALSE	FALSE	FALSE	finngen_R9_M13_ANKYLOSPON	1	104046315	0.10972	273824	0.319458	Ankylosing spondylitis || id:finngen_R9_M13_ANKYLOSPON	Ankylosing spondylitis	Ankylosing spondylitis || ||	TRUE	MedicineITLab	1	104046315	0.0459664	4.98E-17	Pancreatic alpha-amylase | Cardiometabolic	TRUE	reported	ukb-ppp-AMY2A-OID20333	2	TRUE	70.34388671	493.0862571	70.34388671
rs1932471	A	C	A	C	-0.169286	0.0551067	0.418588	0.381346	FALSE	FALSE	FALSE	finngen_R9_M13_ANKYLOSPON	1	104131536	0.0276663	273824	0.0463895	Ankylosing spondylitis || id:finngen_R9_M13_ANKYLOSPON	Ankylosing spondylitis	Ankylosing spondylitis || ||	TRUE	MedicineITLab	1	104131536	0.00805881	5.74E-98	Alpha-amylase 2B | Cardiometabolic	TRUE	reported	ukb-ppp-AMY2B-OID20340	2	TRUE	441.265784	493.0862571	441.265784
rs72688875	T	C	T	C	0.220699	0.0707875	0.140843	0.183223	FALSE	FALSE	FALSE	finngen_R9_M13_ANKYLOSPON	1	103235216	0.0347753	273824	0.0417936	Ankylosing spondylitis || id:finngen_R9_M13_ANKYLOSPON	Ankylosing spondylitis	Ankylosing spondylitis || ||	TRUE	MedicineITLab	1	103235216	0.0114071	2.14E-83	Alpha-amylase 2B | Cardiometabolic	TRUE	reported	ukb-ppp-AMY2B-OID20340	2	TRUE	374.3262066	493.0862571	374.3262066
rs72692398	T	C	T	C	-0.3649	0.0286338	0.251141	0.285171	FALSE	FALSE	FALSE	finngen_R9_M13_ANKYLOSPON	1	103481378	0.0299266	273824	0.338669	Ankylosing spondylitis || id:finngen_R9_M13_ANKYLOSPON	Ankylosing spondylitis	Ankylosing spondylitis || ||	TRUE	MedicineITLab	1	103481378	0.00913779	1.00E-200	Alpha-amylase 2B | Cardiometabolic	TRUE	reported	ukb-ppp-AMY2B-OID20340	2	TRUE	1594.650012	493.0862571	1594.650012
rs72985866	A	G	A	G	0.442361	0.109234	0.00806676	0.0153649	FALSE	FALSE	FALSE	finngen_R9_M13_ANKYLOSPON	1	104046315	0.10972	273824	0.319458	Ankylosing spondylitis || id:finngen_R9_M13_ANKYLOSPON	Ankylosing spondylitis	Ankylosing spondylitis || ||	TRUE	MedicineITLab	1	104046315	0.0468782	3.86E-21	Alpha-amylase 2B | Cardiometabolic	TRUE	reported	ukb-ppp-AMY2B-OID20340	2	TRUE	89.04546521	493.0862571	89.04546521
rs77135783	T	C	T	C	0.150285	-0.0070904	0.0241245	0.0216497	FALSE	FALSE	FALSE	finngen_R9_M13_ANKYLOSPON	1	102769370	0.0918434	273824	0.938464	Ankylosing spondylitis || id:finngen_R9_M13_ANKYLOSPON	Ankylosing spondylitis	Ankylosing spondylitis || ||	TRUE	MedicineITLab	1	102769370	0.0259454	6.94E-09	Alpha-amylase 2B | Cardiometabolic	TRUE	reported	ukb-ppp-AMY2B-OID20340	2	TRUE	33.55139099	493.0862571	33.55139099
rs2873965	C	T	C	T	-0.0759262	-0.0173832	0.554471	0.544887	FALSE	FALSE	FALSE	finngen_R9_M13_ANKYLOSPON	14	20725162	0.027117	273824	0.521494	Ankylosing spondylitis || id:finngen_R9_M13_ANKYLOSPON	Ankylosing spondylitis	Ankylosing spondylitis || ||	TRUE	MedicineITLab	14	20725162	0.00729462	2.27E-25	Angiogenin | Cardiometabolic	TRUE	reported	ukb-ppp-ANG-OID20403	2	TRUE	108.3372938	493.0862571	108.3372938
rs4981311	A	G	A	G	0.587708	0.0515608	0.154822	0.130087	FALSE	FALSE	FALSE	finngen_R9_M13_ANKYLOSPON	14	20674854	0.0401845	273824	0.199456	Ankylosing spondylitis || id:finngen_R9_M13_ANKYLOSPON	Ankylosing spondylitis	Ankylosing spondylitis || ||	TRUE	MedicineITLab	14	20674854	0.0102177	1.00E-200	Angiogenin | Cardiometabolic	TRUE	reported	ukb-ppp-ANG-OID20403	2	TRUE	3308.391606	493.0862571	3308.391606
rs56067458	T	C	T	C	-0.130357	-0.0596048	0.076114	0.126804	FALSE	FALSE	FALSE	finngen_R9_M13_ANKYLOSPON	14	20628596	0.0405941	273824	0.14202	Ankylosing spondylitis || id:finngen_R9_M13_ANKYLOSPON	Ankylosing spondylitis	Ankylosing spondylitis || ||	TRUE	MedicineITLab	14	20628596	0.0139392	8.61E-21	Angiogenin | Cardiometabolic	TRUE	reported	ukb-ppp-ANG-OID20403	2	TRUE	87.45668579	493.0862571	87.45668579
rs61976936	A	G	A	G	-0.166229	-0.169776	0.0156479	0.00610334	FALSE	FALSE	FALSE	finngen_R9_M13_ANKYLOSPON	14	20785521	0.172319	273824	0.324505	Ankylosing spondylitis || id:finngen_R9_M13_ANKYLOSPON	Ankylosing spondylitis	Ankylosing spondylitis || ||	TRUE	MedicineITLab	14	20785521	0.0295972	1.95E-08	Angiogenin | Cardiometabolic	TRUE	reported	ukb-ppp-ANG-OID20403	2	TRUE	31.54367795	493.0862571	31.54367795
rs1319745	G	T	G	T	0.0560846	0.0260418	0.366072	0.368834	FALSE	FALSE	FALSE	finngen_R9_M13_ANKYLOSPON	8	107073998	0.0277584	273824	0.348163	Ankylosing spondylitis || id:finngen_R9_M13_ANKYLOSPON	Ankylosing spondylitis	Ankylosing spondylitis || ||	TRUE	MedicineITLab	8	107073998	0.00775484	4.75E-13	Angiopoietin-1 | Inflammation	TRUE	reported	ukb-ppp-ANGPT1-OID20740	2	TRUE	52.30480292	493.0862571	52.30480292
rs147187831	G	C	G	C	0.105975	-0.00584626	0.043381	0.0362876	FALSE	TRUE	FALSE	finngen_R9_M13_ANKYLOSPON	8	107425152	0.0723615	273824	0.935607	Ankylosing spondylitis || id:finngen_R9_M13_ANKYLOSPON	Ankylosing spondylitis	Ankylosing spondylitis || ||	TRUE	MedicineITLab	8	107425152	0.0183317	7.43E-09	Angiopoietin-1 | Inflammation	TRUE	reported	ukb-ppp-ANGPT1-OID20740	2	TRUE	33.41960925	493.0862571	33.41960925
rs1968586	T	C	T	C	-0.156687	-0.000654423	0.355439	0.38051	FALSE	FALSE	FALSE	finngen_R9_M13_ANKYLOSPON	8	6421990	0.0277091	273824	0.981158	Ankylosing spondylitis || id:finngen_R9_M13_ANKYLOSPON	Ankylosing spondylitis	Ankylosing spondylitis || ||	TRUE	MedicineITLab	8	6421990	0.00780439	1.18E-89	Angiopoietin-2 | Oncology	TRUE	reported	ukb-ppp-ANGPT2-OID21463	2	TRUE	403.0769868	493.0862571	403.0769868
rs2959812	G	A	G	A	-0.140484	-0.0141492	0.720229	0.693259	FALSE	FALSE	FALSE	finngen_R9_M13_ANKYLOSPON	8	6533781	0.0291831	273824	0.627788	Ankylosing spondylitis || id:finngen_R9_M13_ANKYLOSPON	Ankylosing spondylitis	Ankylosing spondylitis || ||	TRUE	MedicineITLab	8	6533781	0.008208	1.14E-65	Angiopoietin-2 | Oncology	TRUE	reported	ukb-ppp-ANGPT2-OID21463	2	TRUE	292.9402402	493.0862571	292.9402402
rs12753251	A	G	A	G	-0.284166	0.00892563	0.534054	0.467065	FALSE	FALSE	FALSE	finngen_R9_M13_ANKYLOSPON	1	178560763	0.0268976	273824	0.740012	Ankylosing spondylitis || id:finngen_R9_M13_ANKYLOSPON	Ankylosing spondylitis	Ankylosing spondylitis || ||	TRUE	MedicineITLab	1	178560763	0.00751466	1.00E-200	Angiopoietin-related protein 1 | Cardiometabolic	TRUE	reported	ukb-ppp-ANGPTL1-OID20211	2	TRUE	1429.96549	493.0862571	1429.96549
rs16852390	A	G	A	G	-0.072688	0.0607529	0.127948	0.182215	FALSE	FALSE	FALSE	finngen_R9_M13_ANKYLOSPON	1	178054508	0.0347547	273824	0.0804563	Ankylosing spondylitis || id:finngen_R9_M13_ANKYLOSPON	Ankylosing spondylitis	Ankylosing spondylitis || ||	TRUE	MedicineITLab	1	178054508	0.0113574	1.55E-10	Angiopoietin-related protein 1 | Cardiometabolic	TRUE	reported	ukb-ppp-ANGPTL1-OID20211	2	TRUE	40.9607213	493.0862571	40.9607213
rs871632	C	T	C	T	0.214752	0.0228013	0.283205	0.34333	FALSE	FALSE	FALSE	finngen_R9_M13_ANKYLOSPON	1	178934631	0.0285318	273824	0.424201	Ankylosing spondylitis || id:finngen_R9_M13_ANKYLOSPON	Ankylosing spondylitis	Ankylosing spondylitis || ||	TRUE	MedicineITLab	1	178934631	0.0084165	1.32E-143	Angiopoietin-related protein 1 | Cardiometabolic	TRUE	reported	ukb-ppp-ANGPTL1-OID20211	2	TRUE	651.045556	493.0862571	651.045556
rs571858	G	A	G	A	-0.0548668	-0.0372467	0.720972	0.831229	FALSE	FALSE	FALSE	finngen_R9_M13_ANKYLOSPON	9	126930553	0.0357712	273824	0.29776	Ankylosing spondylitis || id:finngen_R9_M13_ANKYLOSPON	Ankylosing spondylitis	Ankylosing spondylitis || ||	TRUE	MedicineITLab	9	126930553	0.00818204	2.00E-11	Angiopoietin-related protein 2 | Inflammation	TRUE	reported	ukb-ppp-ANGPTL2-OID20726	2	TRUE	44.96722283	493.0862571	44.96722283
rs11807161	T	C	T	C	-0.0425817	0.00654414	0.381136	0.442581	FALSE	FALSE	FALSE	finngen_R9_M13_ANKYLOSPON	1	62988926	0.026998	273824	0.808476	Ankylosing spondylitis || id:finngen_R9_M13_ANKYLOSPON	Ankylosing spondylitis	Ankylosing spondylitis || ||	TRUE	MedicineITLab	1	62988926	0.00752009	1.49E-08	Angiopoietin-related protein 3 | Cardiometabolic	TRUE	reported	ukb-ppp-ANGPTL3-OID20407	2	TRUE	32.06268699	493.0862571	32.06268699
rs192243749	A	C	A	C	0.227149	0.16697	0.00930995	0.0127141	FALSE	FALSE	FALSE	finngen_R9_M13_ANKYLOSPON	1	62141559	0.122221	273824	0.171899	Ankylosing spondylitis || id:finngen_R9_M13_ANKYLOSPON	Ankylosing spondylitis	Ankylosing spondylitis || ||	TRUE	MedicineITLab	1	62141559	0.0370205	8.48E-10	Angiopoietin-related protein 3 | Cardiometabolic	TRUE	reported	ukb-ppp-ANGPTL3-OID20407	2	TRUE	37.6475829	493.0862571	37.6475829
rs2012767	C	T	C	T	0.221353	0.0422464	0.0102847	0.012903	FALSE	FALSE	FALSE	finngen_R9_M13_ANKYLOSPON	1	62417463	0.117553	273824	0.71931	Ankylosing spondylitis || id:finngen_R9_M13_ANKYLOSPON	Ankylosing spondylitis	Ankylosing spondylitis || ||	TRUE	MedicineITLab	1	62417463	0.0355718	4.89E-10	Angiopoietin-related protein 3 | Cardiometabolic	TRUE	reported	ukb-ppp-ANGPTL3-OID20407	2	TRUE	38.72212129	493.0862571	38.72212129
rs626787	G	C	G	C	-0.288744	0.0177903	0.354457	0.264101	FALSE	TRUE	FALSE	finngen_R9_M13_ANKYLOSPON	1	62435572	0.0304739	273824	0.559363	Ankylosing spondylitis || id:finngen_R9_M13_ANKYLOSPON	Ankylosing spondylitis	Ankylosing spondylitis || ||	TRUE	MedicineITLab	1	62435572	0.00724519	1.00E-200	Angiopoietin-related protein 3 | Cardiometabolic	TRUE	reported	ukb-ppp-ANGPTL3-OID20407	2	TRUE	1588.277483	493.0862571	1588.277483
rs2278236	A	G	A	G	0.279904	-0.0199455	0.514287	0.521751	FALSE	FALSE	FALSE	finngen_R9_M13_ANKYLOSPON	19	8366697	0.0269123	273824	0.458616	Ankylosing spondylitis || id:finngen_R9_M13_ANKYLOSPON	Ankylosing spondylitis	Ankylosing spondylitis || ||	TRUE	MedicineITLab	19	8366697	0.00751661	1.00E-200	Angiopoietin-related protein 4 | Inflammation	TRUE	reported	ukb-ppp-ANGPTL4-OID20703	2	TRUE	1386.673368	493.0862571	1386.673368
rs2967614	A	G	A	G	0.0478608	0.0452694	0.607256	0.748044	FALSE	FALSE	FALSE	finngen_R9_M13_ANKYLOSPON	19	8393261	0.0310171	273824	0.144428	Ankylosing spondylitis || id:finngen_R9_M13_ANKYLOSPON	Ankylosing spondylitis	Ankylosing spondylitis || ||	TRUE	MedicineITLab	19	8393261	0.00775469	6.75E-10	Angiopoietin-related protein 4 | Inflammation	TRUE	reported	ukb-ppp-ANGPTL4-OID20703	2	TRUE	38.09175872	493.0862571	38.09175872
rs12074336	G	T	G	T	-0.360382	0.126617	0.0352853	0.0261686	FALSE	FALSE	FALSE	finngen_R9_M13_ANKYLOSPON	1	11430857	0.084004	273824	0.131741	Ankylosing spondylitis || id:finngen_R9_M13_ANKYLOSPON	Ankylosing spondylitis	Ankylosing spondylitis || ||	TRUE	MedicineITLab	1	11430857	0.0199643	7.70E-73	Angiopoietin-related protein 7 | Oncology	TRUE	reported	ukb-ppp-ANGPTL7-OID21412	2	TRUE	325.8502118	493.0862571	325.8502118
rs1884429	C	T	C	T	0.361523	-0.0211756	0.765559	0.771669	FALSE	FALSE	FALSE	finngen_R9_M13_ANKYLOSPON	1	11052779	0.032025	273824	0.508471	Ankylosing spondylitis || id:finngen_R9_M13_ANKYLOSPON	Ankylosing spondylitis	Ankylosing spondylitis || ||	TRUE	MedicineITLab	1	11052779	0.00869344	1.00E-200	Angiopoietin-related protein 7 | Oncology	TRUE	reported	ukb-ppp-ANGPTL7-OID21412	2	TRUE	1729.372475	493.0862571	1729.372475
rs4263998	T	C	T	C	-0.155376	0.0159858	0.0675651	0.0543337	FALSE	FALSE	FALSE	finngen_R9_M13_ANKYLOSPON	1	11604156	0.0600002	273824	0.789909	Ankylosing spondylitis || id:finngen_R9_M13_ANKYLOSPON	Ankylosing spondylitis	Ankylosing spondylitis || ||	TRUE	MedicineITLab	1	11604156	0.0154439	8.25E-24	Angiopoietin-related protein 7 | Oncology	TRUE	reported	ukb-ppp-ANGPTL7-OID21412	2	TRUE	101.2171051	493.0862571	101.2171051
rs4719474	A	C	A	C	0.081885	-0.0183075	0.376146	0.35604	FALSE	FALSE	FALSE	finngen_R9_M13_ANKYLOSPON	7	16637330	0.0281519	273824	0.515491	Ankylosing spondylitis || id:finngen_R9_M13_ANKYLOSPON	Ankylosing spondylitis	Ankylosing spondylitis || ||	TRUE	MedicineITLab	7	16637330	0.00800392	1.45E-24	Ankyrin repeat and MYND domain-containing protein 2 | Inflammation_II	TRUE	reported	ukb-ppp-ANKMY2-OID30518	2	TRUE	104.6654219	493.0862571	104.6654219
rs11857014	T	C	T	C	-0.07399	0.0345991	0.394807	0.351192	FALSE	FALSE	FALSE	finngen_R9_M13_ANKYLOSPON	15	89530308	0.0281674	273824	0.219319	Ankylosing spondylitis || id:finngen_R9_M13_ANKYLOSPON	Ankylosing spondylitis	Ankylosing spondylitis || ||	TRUE	MedicineITLab	15	89530308	0.00776254	1.55E-21	Aminopeptidase N | Cardiometabolic	TRUE	reported	ukb-ppp-ANPEP-OID20350	2	TRUE	90.85280754	493.0862571	90.85280754
rs28698386	T	C	T	C	-0.349816	0.0463975	0.519361	0.37211	FALSE	FALSE	FALSE	finngen_R9_M13_ANKYLOSPON	15	89783995	0.0279132	273824	0.0964717	Ankylosing spondylitis || id:finngen_R9_M13_ANKYLOSPON	Ankylosing spondylitis	Ankylosing spondylitis || ||	TRUE	MedicineITLab	15	89783995	0.00754613	1.00E-200	Aminopeptidase N | Cardiometabolic	TRUE	reported	ukb-ppp-ANPEP-OID20350	2	TRUE	2148.972083	493.0862571	2148.972083
rs11936562	G	A	G	A	0.0503908	-0.00401761	0.598234	0.520463	FALSE	FALSE	FALSE	finngen_R9_M13_ANKYLOSPON	4	168155041	0.0267752	273824	0.880726	Ankylosing spondylitis || id:finngen_R9_M13_ANKYLOSPON	Ankylosing spondylitis	Ankylosing spondylitis || ||	TRUE	MedicineITLab	4	168155041	0.0076996	5.97E-11	Annexin A10 | Neurology	TRUE	reported	ukb-ppp-ANXA10-OID20886	2	TRUE	42.83178549	493.0862571	42.83178549
rs2784773	C	T	C	T	0.0662676	0.00769258	0.644151	0.696505	FALSE	FALSE	FALSE	finngen_R9_M13_ANKYLOSPON	10	80160044	0.0292275	273824	0.792399	Ankylosing spondylitis || id:finngen_R9_M13_ANKYLOSPON	Ankylosing spondylitis	Ankylosing spondylitis || ||	TRUE	MedicineITLab	10	80160044	0.00788898	4.46E-17	Annexin A11 | Inflammation	TRUE	reported	ukb-ppp-ANXA11-OID20583	2	TRUE	70.56035777	493.0862571	70.56035777
rs143857439	G	T	G	T	-0.172438	0.167384	0.017622	0.0324924	FALSE	FALSE	FALSE	finngen_R9_M13_ANKYLOSPON	15	60218783	0.0751136	273824	0.0258529	Ankylosing spondylitis || id:finngen_R9_M13_ANKYLOSPON	Ankylosing spondylitis	Ankylosing spondylitis || ||	TRUE	MedicineITLab	15	60218783	0.0300129	9.17E-09	Annexin A2 | Cardiometabolic_II	TRUE	reported	ukb-ppp-ANXA2-OID30263	2	TRUE	33.01034261	493.0862571	33.01034261
rs145847883	T	C	T	C	0.224018	-0.0615547	0.0337511	0.0307664	FALSE	FALSE	FALSE	finngen_R9_M13_ANKYLOSPON	15	60714427	0.0805338	273824	0.444668	Ankylosing spondylitis || id:finngen_R9_M13_ANKYLOSPON	Ankylosing spondylitis	Ankylosing spondylitis || ||	TRUE	MedicineITLab	15	60714427	0.0224763	2.13E-23	Annexin A2 | Cardiometabolic_II	TRUE	reported	ukb-ppp-ANXA2-OID30263	2	TRUE	99.33817816	493.0862571	99.33817816
rs190776828	A	G	A	G	-0.187966	0.0560107	0.0423183	0.0348039	FALSE	FALSE	FALSE	finngen_R9_M13_ANKYLOSPON	15	60522854	0.0747308	273824	0.453556	Ankylosing spondylitis || id:finngen_R9_M13_ANKYLOSPON	Ankylosing spondylitis	Ankylosing spondylitis || ||	TRUE	MedicineITLab	15	60522854	0.0198404	2.70E-21	Annexin A2 | Cardiometabolic_II	TRUE	reported	ukb-ppp-ANXA2-OID30263	2	TRUE	89.7548141	493.0862571	89.7548141
rs67827628	C	T	C	T	0.604168	-0.0382574	0.135686	0.0972457	FALSE	FALSE	FALSE	finngen_R9_M13_ANKYLOSPON	15	60390021	0.0454053	273824	0.399466	Ankylosing spondylitis || id:finngen_R9_M13_ANKYLOSPON	Ankylosing spondylitis	Ankylosing spondylitis || ||	TRUE	MedicineITLab	15	60390021	0.0110812	1.00E-200	Annexin A2 | Cardiometabolic_II	TRUE	reported	ukb-ppp-ANXA2-OID30263	2	TRUE	2972.636809	493.0862571	2972.636809
rs72744887	G	A	G	A	0.134232	-0.016439	0.105829	0.0988689	FALSE	FALSE	FALSE	finngen_R9_M13_ANKYLOSPON	15	60344777	0.0449922	273824	0.714832	Ankylosing spondylitis || id:finngen_R9_M13_ANKYLOSPON	Ankylosing spondylitis	Ankylosing spondylitis || ||	TRUE	MedicineITLab	15	60344777	0.0125524	1.09E-26	Annexin A2 | Cardiometabolic_II	TRUE	reported	ukb-ppp-ANXA2-OID30263	2	TRUE	114.3559014	493.0862571	114.3559014
rs9920880	C	T	C	T	0.126979	-0.0214174	0.0739802	0.0970111	FALSE	FALSE	FALSE	finngen_R9_M13_ANKYLOSPON	15	60704165	0.0451936	273824	0.635568	Ankylosing spondylitis || id:finngen_R9_M13_ANKYLOSPON	Ankylosing spondylitis	Ankylosing spondylitis || ||	TRUE	MedicineITLab	15	60704165	0.014539	2.46E-18	Annexin A2 | Cardiometabolic_II	TRUE	reported	ukb-ppp-ANXA2-OID30263	2	TRUE	76.27719816	493.0862571	76.27719816
rs17003342	T	G	T	G	-0.0906377	-0.0277471	0.638049	0.632199	FALSE	FALSE	FALSE	finngen_R9_M13_ANKYLOSPON	4	78545837	0.0278715	273824	0.319476	Ankylosing spondylitis || id:finngen_R9_M13_ANKYLOSPON	Ankylosing spondylitis	Ankylosing spondylitis || ||	TRUE	MedicineITLab	4	78545837	0.00773751	1.08E-31	Annexin A3 | Neurology	TRUE	reported	ukb-ppp-ANXA3-OID21036	2	TRUE	137.2193337	493.0862571	137.2193337
rs56398743	C	A	C	A	0.057062	-0.0148236	0.204768	0.267464	FALSE	FALSE	FALSE	finngen_R9_M13_ANKYLOSPON	2	69791140	0.0303122	273824	0.62482	Ankylosing spondylitis || id:finngen_R9_M13_ANKYLOSPON	Ankylosing spondylitis	Ankylosing spondylitis || ||	TRUE	MedicineITLab	2	69791140	0.00932264	9.31E-10	Annexin A4 | Cardiometabolic	TRUE	reported	ukb-ppp-ANXA4-OID20123	2	TRUE	37.46417306	493.0862571	37.46417306
rs2306411	G	A	G	A	-0.116734	0.034279	0.291401	0.276411	FALSE	FALSE	FALSE	finngen_R9_M13_ANKYLOSPON	4	121677480	0.0300981	273824	0.254742	Ankylosing spondylitis || id:finngen_R9_M13_ANKYLOSPON	Ankylosing spondylitis	Ankylosing spondylitis || ||	TRUE	MedicineITLab	4	121677480	0.00845178	2.16E-43	Annexin A5 | Neurology	TRUE	reported	ukb-ppp-ANXA5-OID20810	2	TRUE	190.7648551	493.0862571	190.7648551
rs1049742	T	C	T	C	0.495049	-0.0519375	0.0810059	0.072103	FALSE	FALSE	FALSE	finngen_R9_M13_ANKYLOSPON	7	150857465	0.0520317	273824	0.318187	Ankylosing spondylitis || id:finngen_R9_M13_ANKYLOSPON	Ankylosing spondylitis	Ankylosing spondylitis || ||	TRUE	MedicineITLab	7	150857465	0.0140843	1.00E-200	Amiloride-sensitive amine oxidase [copper-containing] | Inflammation	TRUE	reported	ukb-ppp-AOC1-OID20452	2	TRUE	1235.451898	493.0862571	1235.451898
rs11768123	C	T	C	T	-0.0632227	-0.00357837	0.147111	0.094894	FALSE	FALSE	FALSE	finngen_R9_M13_ANKYLOSPON	7	150902759	0.046217	273824	0.938285	Ankylosing spondylitis || id:finngen_R9_M13_ANKYLOSPON	Ankylosing spondylitis	Ankylosing spondylitis || ||	TRUE	MedicineITLab	7	150902759	0.0109456	7.65E-09	Amiloride-sensitive amine oxidase [copper-containing] | Inflammation	TRUE	reported	ukb-ppp-AOC1-OID20452	2	TRUE	33.36314107	493.0862571	33.36314107
rs12948911	T	C	T	C	-0.377035	0.0793745	0.188667	0.160861	FALSE	FALSE	FALSE	finngen_R9_M13_ANKYLOSPON	17	42446588	0.0366193	273824	0.0301926	Ankylosing spondylitis || id:finngen_R9_M13_ANKYLOSPON	Ankylosing spondylitis	Ankylosing spondylitis || ||	TRUE	MedicineITLab	17	42446588	0.00927326	1.00E-200	Membrane primary amine oxidase | Cardiometabolic	TRUE	reported	ukb-ppp-AOC3-OID20389	2	TRUE	1653.097472	493.0862571	1653.097472
rs141836654	A	G	A	G	0.162205	0.319898	0.0210738	0.00904111	FALSE	FALSE	FALSE	finngen_R9_M13_ANKYLOSPON	17	42308410	0.143497	273824	0.0257941	Ankylosing spondylitis || id:finngen_R9_M13_ANKYLOSPON	Ankylosing spondylitis	Ankylosing spondylitis || ||	TRUE	MedicineITLab	17	42308410	0.0260312	4.63E-10	Membrane primary amine oxidase | Cardiometabolic	TRUE	reported	ukb-ppp-AOC3-OID20389	2	TRUE	38.82755976	493.0862571	38.82755976
rs76844890	T	G	T	G	-0.293126	0.197568	0.0205271	0.0128389	FALSE	FALSE	FALSE	finngen_R9_M13_ANKYLOSPON	17	42891452	0.118486	273824	0.0954289	Ankylosing spondylitis || id:finngen_R9_M13_ANKYLOSPON	Ankylosing spondylitis	Ankylosing spondylitis || ||	TRUE	MedicineITLab	17	42891452	0.0255048	1.43E-30	Membrane primary amine oxidase | Cardiometabolic	TRUE	reported	ukb-ppp-AOC3-OID20389	2	TRUE	132.0884484	493.0862571	132.0884484
rs140983547	T	C	T	C	-0.526488	0.0545004	0.0107233	0.027407	FALSE	FALSE	FALSE	finngen_R9_M13_ANKYLOSPON	14	23565870	0.0842034	273824	0.517472	Ankylosing spondylitis || id:finngen_R9_M13_ANKYLOSPON	Ankylosing spondylitis	Ankylosing spondylitis || ||	TRUE	MedicineITLab	14	23565870	0.0402414	4.10E-39	AP-1 complex subunit gamma-like 2 | Oncology_II	TRUE	reported	ukb-ppp-AP1G2-OID31348	2	TRUE	171.1712377	493.0862571	171.1712377
rs28403575	T	C	T	C	-0.192051	0.00929663	0.0884882	0.0940464	FALSE	FALSE	FALSE	finngen_R9_M13_ANKYLOSPON	14	23556131	0.045795	273824	0.839131	Ankylosing spondylitis || id:finngen_R9_M13_ANKYLOSPON	Ankylosing spondylitis	Ankylosing spondylitis || ||	TRUE	MedicineITLab	14	23556131	0.0131331	1.99E-48	AP-1 complex subunit gamma-like 2 | Oncology_II	TRUE	reported	ukb-ppp-AP1G2-OID31348	2	TRUE	213.844775	493.0862571	213.844775
rs11746090	A	G	A	G	-0.0528314	-0.00480549	0.306136	0.235976	FALSE	FALSE	FALSE	finngen_R9_M13_ANKYLOSPON	5	78044022	0.0317459	273824	0.879681	Ankylosing spondylitis || id:finngen_R9_M13_ANKYLOSPON	Ankylosing spondylitis	Ankylosing spondylitis || ||	TRUE	MedicineITLab	5	78044022	0.00812175	7.77E-11	AP-3 complex subunit beta-1 | Oncology_II	TRUE	reported	ukb-ppp-AP3B1-OID31478	2	TRUE	42.31408991	493.0862571	42.31408991
rs2017306	C	A	C	A	-0.0670109	0.0134388	0.184351	0.151042	FALSE	FALSE	FALSE	finngen_R9_M13_ANKYLOSPON	10	26306329	0.0375347	273824	0.720318	Ankylosing spondylitis || id:finngen_R9_M13_ANKYLOSPON	Ankylosing spondylitis	Ankylosing spondylitis || ||	TRUE	MedicineITLab	10	26306329	0.00961761	3.23E-12	Amyloid beta A4 precursor protein-binding family B member 1-interacting protein | Oncology	TRUE	reported	ukb-ppp-APBB1IP-OID21359	2	TRUE	48.5463494	493.0862571	48.5463494
rs2992335	G	C	G	C	-0.217354	0.012265	0.600929	0.685496	FALSE	TRUE	FALSE	finngen_R9_M13_ANKYLOSPON	10	26439005	0.0288516	273824	0.670758	Ankylosing spondylitis || id:finngen_R9_M13_ANKYLOSPON	Ankylosing spondylitis	Ankylosing spondylitis || ||	TRUE	MedicineITLab	10	26439005	0.00761735	4.43E-179	Amyloid beta A4 precursor protein-binding family B member 1-interacting protein | Oncology	TRUE	reported	ukb-ppp-APBB1IP-OID21359	2	TRUE	814.1931649	493.0862571	814.1931649
rs12727188	G	T	G	T	0.192658	-0.0249301	0.0899201	0.121764	FALSE	FALSE	FALSE	finngen_R9_M13_ANKYLOSPON	1	159516538	0.0410513	273824	0.543658	Ankylosing spondylitis || id:finngen_R9_M13_ANKYLOSPON	Ankylosing spondylitis	Ankylosing spondylitis || ||	TRUE	MedicineITLab	1	159516538	0.0124766	8.59E-54	Serum amyloid P-component | Inflammation_II	TRUE	reported	ukb-ppp-APCS-OID30778	2	TRUE	238.4413606	493.0862571	238.4413606
rs36126250	G	T	G	T	-0.535152	0.106365	0.0229999	0.03342	FALSE	FALSE	FALSE	finngen_R9_M13_ANKYLOSPON	1	159593911	0.0759894	273824	0.161594	Ankylosing spondylitis || id:finngen_R9_M13_ANKYLOSPON	Ankylosing spondylitis	Ankylosing spondylitis || ||	TRUE	MedicineITLab	1	159593911	0.0235983	7.46E-114	Serum amyloid P-component | Inflammation_II	TRUE	reported	ukb-ppp-APCS-OID30778	2	TRUE	514.2719887	493.0862571	514.2719887
rs1130409	G	T	G	T	-0.388737	0.00166391	0.480083	0.508773	FALSE	FALSE	FALSE	finngen_R9_M13_ANKYLOSPON	14	20456995	0.0267931	273824	0.950481	Ankylosing spondylitis || id:finngen_R9_M13_ANKYLOSPON	Ankylosing spondylitis	Ankylosing spondylitis || ||	TRUE	MedicineITLab	14	20456995	0.00729531	1.00E-200	APEX nuclease | Oncology	TRUE	reported	ukb-ppp-APEX1-OID21434	2	TRUE	2839.384814	493.0862571	2839.384814
rs1760927	C	T	C	T	-0.0586342	-0.0218162	0.641359	0.745312	FALSE	FALSE	FALSE	finngen_R9_M13_ANKYLOSPON	14	20488285	0.0307904	273824	0.478609	Ankylosing spondylitis || id:finngen_R9_M13_ANKYLOSPON	Ankylosing spondylitis	Ankylosing spondylitis || ||	TRUE	MedicineITLab	14	20488285	0.00779098	5.23E-14	APEX nuclease | Oncology	TRUE	reported	ukb-ppp-APEX1-OID21434	2	TRUE	56.63929372	493.0862571	56.63929372
rs2727784	T	C	T	C	-0.0635894	0.0188987	0.649749	0.559795	FALSE	FALSE	FALSE	finngen_R9_M13_ANKYLOSPON	11	116840425	0.0271132	273824	0.485786	Ankylosing spondylitis || id:finngen_R9_M13_ANKYLOSPON	Ankylosing spondylitis	Ankylosing spondylitis || ||	TRUE	MedicineITLab	11	116840425	0.00747609	1.81E-17	Apolipoprotein A-I | Inflammation_II	TRUE	reported	ukb-ppp-APOA1-OID30769	2	TRUE	72.34698093	493.0862571	72.34698093
rs4073054	A	C	A	C	0.0671418	-0.0159892	0.626291	0.608913	FALSE	FALSE	FALSE	finngen_R9_M13_ANKYLOSPON	1	161230697	0.0275471	273824	0.561624	Ankylosing spondylitis || id:finngen_R9_M13_ANKYLOSPON	Ankylosing spondylitis	Ankylosing spondylitis || ||	TRUE	MedicineITLab	1	161230697	0.00754407	5.59E-19	Apolipoprotein A-II | Inflammation_II	TRUE	reported	ukb-ppp-APOA2-OID30686	2	TRUE	79.20900195	493.0862571	79.20900195
rs112223196	C	A	C	A	-0.70601	0.0569962	0.243913	0.201864	FALSE	FALSE	FALSE	finngen_R9_M13_ANKYLOSPON	16	28287097	0.0336857	273824	0.0906463	Ankylosing spondylitis || id:finngen_R9_M13_ANKYLOSPON	Ankylosing spondylitis	Ankylosing spondylitis || ||	TRUE	MedicineITLab	16	28287097	0.00902303	1.00E-200	Apolipoprotein B receptor | Cardiometabolic_II	TRUE	reported	ukb-ppp-APOBR-OID30246	2	TRUE	6122.332361	493.0862571	6122.332361
rs144619400	T	C	T	C	-0.215283	0.00217685	0.0297762	0.0278343	FALSE	FALSE	FALSE	finngen_R9_M13_ANKYLOSPON	16	28077835	0.0827677	273824	0.979018	Ankylosing spondylitis || id:finngen_R9_M13_ANKYLOSPON	Ankylosing spondylitis	Ankylosing spondylitis || ||	TRUE	MedicineITLab	16	28077835	0.0235371	5.88E-20	Apolipoprotein B receptor | Cardiometabolic_II	TRUE	reported	ukb-ppp-APOBR-OID30246	2	TRUE	83.65917327	493.0862571	83.65917327
rs4788120	T	C	T	C	0.15539	-0.0165985	0.672513	0.67417	FALSE	FALSE	FALSE	finngen_R9_M13_ANKYLOSPON	16	29027131	0.0289047	273824	0.5658	Ankylosing spondylitis || id:finngen_R9_M13_ANKYLOSPON	Ankylosing spondylitis	Ankylosing spondylitis || ||	TRUE	MedicineITLab	16	29027131	0.00855392	9.60E-74	Apolipoprotein B receptor | Cardiometabolic_II	TRUE	reported	ukb-ppp-APOBR-OID30246	2	TRUE	330.0013868	493.0862571	330.0013868
rs483082	T	G	T	G	0.0988073	-0.0381125	0.2373	0.236988	FALSE	FALSE	FALSE	finngen_R9_M13_ANKYLOSPON	19	44912921	0.0315625	273824	0.22723	Ankylosing spondylitis || id:finngen_R9_M13_ANKYLOSPON	Ankylosing spondylitis	Ankylosing spondylitis || ||	TRUE	MedicineITLab	19	44912921	0.00842705	9.49E-32	Apolipoprotein C-I | Inflammation_II	TRUE	reported	ukb-ppp-APOC1-OID30749	2	TRUE	137.4760111	493.0862571	137.4760111
rs62118471	C	T	C	T	0.139677	-0.0328848	0.026908	0.0202835	FALSE	FALSE	FALSE	finngen_R9_M13_ANKYLOSPON	19	45187791	0.0970755	273824	0.734795	Ankylosing spondylitis || id:finngen_R9_M13_ANKYLOSPON	Ankylosing spondylitis	Ankylosing spondylitis || ||	TRUE	MedicineITLab	19	45187791	0.0234145	2.44E-09	Apolipoprotein C-I | Inflammation_II	TRUE	reported	ukb-ppp-APOC1-OID30749	2	TRUE	35.58606936	493.0862571	35.58606936
rs11185487	A	G	A	G	0.0517344	-0.00145199	0.500518	0.53941	FALSE	FALSE	FALSE	finngen_R9_M13_ANKYLOSPON	3	195876763	0.0274883	273824	0.957874	Ankylosing spondylitis || id:finngen_R9_M13_ANKYLOSPON	Ankylosing spondylitis	Ankylosing spondylitis || ||	TRUE	MedicineITLab	3	195876763	0.00818346	2.58E-10	Apolipoprotein D | Inflammation_II	TRUE	reported	ukb-ppp-APOD-OID30746	2	TRUE	39.96546822	493.0862571	39.96546822
rs139828053	C	T	C	T	-0.536629	-0.129463	0.0313123	0.0418291	FALSE	FALSE	FALSE	finngen_R9_M13_ANKYLOSPON	3	195572021	0.067584	273824	0.0554179	Ankylosing spondylitis || id:finngen_R9_M13_ANKYLOSPON	Ankylosing spondylitis	Ankylosing spondylitis || ||	TRUE	MedicineITLab	3	195572021	0.0220963	2.76E-130	Apolipoprotein D | Inflammation_II	TRUE	reported	ukb-ppp-APOD-OID30746	2	TRUE	589.8059672	493.0862571	589.8059672
rs12972156	G	C	G	C	-0.779292	-0.0589568	0.149617	0.174242	FALSE	TRUE	FALSE	finngen_R9_M13_ANKYLOSPON	19	44884202	0.0357555	273824	0.0991699	Ankylosing spondylitis || id:finngen_R9_M13_ANKYLOSPON	Ankylosing spondylitis	Ankylosing spondylitis || ||	TRUE	MedicineITLab	19	44884202	0.0106188	1.00E-200	Apolipoprotein E | Inflammation_II	TRUE	reported	ukb-ppp-APOE-OID30727	2	TRUE	5385.79171	493.0862571	5385.79171
rs139326841	C	T	C	T	-0.350015	-0.0372578	0.021654	0.0264363	FALSE	FALSE	FALSE	finngen_R9_M13_ANKYLOSPON	19	44766468	0.0857987	273824	0.664108	Ankylosing spondylitis || id:finngen_R9_M13_ANKYLOSPON	Ankylosing spondylitis	Ankylosing spondylitis || ||	TRUE	MedicineITLab	19	44766468	0.02837	5.69E-35	Apolipoprotein E | Inflammation_II	TRUE	reported	ukb-ppp-APOE-OID30727	2	TRUE	152.214015	493.0862571	152.214015
rs139995984	C	G	C	G	0.502625	-0.0405777	0.0135843	0.0109923	FALSE	TRUE	FALSE	finngen_R9_M13_ANKYLOSPON	19	45071224	0.132107	273824	0.758724	Ankylosing spondylitis || id:finngen_R9_M13_ANKYLOSPON	Ankylosing spondylitis	Ankylosing spondylitis || ||	TRUE	MedicineITLab	19	45071224	0.0361883	7.37E-44	Apolipoprotein E | Inflammation_II	TRUE	reported	ukb-ppp-APOE-OID30727	2	TRUE	192.9086973	493.0862571	192.9086973
rs1836278	C	T	C	T	0.070828	-0.00192431	0.200706	0.146105	FALSE	FALSE	FALSE	finngen_R9_M13_ANKYLOSPON	19	44379387	0.0381731	273824	0.959795	Ankylosing spondylitis || id:finngen_R9_M13_ANKYLOSPON	Ankylosing spondylitis	Ankylosing spondylitis || ||	TRUE	MedicineITLab	19	44379387	0.00942313	5.63E-14	Apolipoprotein E | Inflammation_II	TRUE	reported	ukb-ppp-APOE-OID30727	2	TRUE	56.4962461	493.0862571	56.4962461
rs56170641	A	G	A	G	-0.16939	-0.034237	0.0366789	0.0368797	FALSE	FALSE	FALSE	finngen_R9_M13_ANKYLOSPON	19	45256342	0.0719554	273824	0.63421	Ankylosing spondylitis || id:finngen_R9_M13_ANKYLOSPON	Ankylosing spondylitis	Ankylosing spondylitis || ||	TRUE	MedicineITLab	19	45256342	0.0200249	2.70E-17	Apolipoprotein E | Inflammation_II	TRUE	reported	ukb-ppp-APOE-OID30727	2	TRUE	71.55414951	493.0862571	71.55414951
rs62117206	C	G	C	G	0.382649	-0.103046	0.0727604	0.0631739	FALSE	TRUE	FALSE	finngen_R9_M13_ANKYLOSPON	19	44752422	0.0554797	273824	0.0632587	Ankylosing spondylitis || id:finngen_R9_M13_ANKYLOSPON	Ankylosing spondylitis	Ankylosing spondylitis || ||	TRUE	MedicineITLab	19	44752422	0.0145952	1.68E-151	Apolipoprotein E | Inflammation_II	TRUE	reported	ukb-ppp-APOE-OID30727	2	TRUE	687.3549495	493.0862571	687.3549495
rs8106813	G	A	G	A	0.326195	0.0296362	0.493728	0.490017	FALSE	FALSE	FALSE	finngen_R9_M13_ANKYLOSPON	19	44928401	0.0273728	273824	0.278946	Ankylosing spondylitis || id:finngen_R9_M13_ANKYLOSPON	Ankylosing spondylitis	Ankylosing spondylitis || ||	TRUE	MedicineITLab	19	44928401	0.00802716	1.00E-200	Apolipoprotein E | Inflammation_II	TRUE	reported	ukb-ppp-APOE-OID30727	2	TRUE	1651.318173	493.0862571	1651.318173
rs2020854	C	T	C	T	-0.351487	0.10946	0.0696631	0.0541029	FALSE	FALSE	FALSE	finngen_R9_M13_ANKYLOSPON	12	56349583	0.0591654	273824	0.0643028	Ankylosing spondylitis || id:finngen_R9_M13_ANKYLOSPON	Ankylosing spondylitis	Ankylosing spondylitis || ||	TRUE	MedicineITLab	12	56349583	0.0143282	6.89E-133	Apolipoprotein F | Inflammation_II	TRUE	reported	ukb-ppp-APOF-OID30701	2	TRUE	601.7765553	493.0862571	601.7765553
rs117246909	T	C	T	C	-0.172986	-0.0219616	0.0163268	0.00347123	FALSE	FALSE	FALSE	finngen_R9_M13_ANKYLOSPON	17	66345111	0.235465	273824	0.92569	Ankylosing spondylitis || id:finngen_R9_M13_ANKYLOSPON	Ankylosing spondylitis	Ankylosing spondylitis || ||	TRUE	MedicineITLab	17	66345111	0.0297942	6.40E-09	Beta-2-glycoprotein 1 | Neurology	TRUE	reported	ukb-ppp-APOH-OID21072	2	TRUE	33.70997695	493.0862571	33.70997695
rs118088174	T	C	T	C	0.497873	0.0564992	0.0454896	0.0376737	FALSE	FALSE	FALSE	finngen_R9_M13_ANKYLOSPON	17	66225335	0.0708113	273824	0.424938	Ankylosing spondylitis || id:finngen_R9_M13_ANKYLOSPON	Ankylosing spondylitis	Ankylosing spondylitis || ||	TRUE	MedicineITLab	17	66225335	0.0183043	6.53E-163	Beta-2-glycoprotein 1 | Neurology	TRUE	reported	ukb-ppp-APOH-OID21072	2	TRUE	739.828231	493.0862571	739.828231
rs139464717	A	G	A	G	-1.50643	-0.114067	0.0124293	0.00708426	FALSE	FALSE	FALSE	finngen_R9_M13_ANKYLOSPON	17	66320426	0.162838	273824	0.483617	Ankylosing spondylitis || id:finngen_R9_M13_ANKYLOSPON	Ankylosing spondylitis	Ankylosing spondylitis || ||	TRUE	MedicineITLab	17	66320426	0.0354532	1.00E-200	Beta-2-glycoprotein 1 | Neurology	TRUE	reported	ukb-ppp-APOH-OID21072	2	TRUE	1805.456506	493.0862571	1805.456506
rs6504456	C	T	C	T	-0.0501968	-0.021757	0.370548	0.433984	FALSE	FALSE	FALSE	finngen_R9_M13_ANKYLOSPON	17	66752554	0.0271828	273824	0.423481	Ankylosing spondylitis || id:finngen_R9_M13_ANKYLOSPON	Ankylosing spondylitis	Ankylosing spondylitis || ||	TRUE	MedicineITLab	17	66752554	0.0078802	1.89E-10	Beta-2-glycoprotein 1 | Neurology	TRUE	reported	ukb-ppp-APOH-OID21072	2	TRUE	40.57678036	493.0862571	40.57678036
rs73336725	A	G	A	G	-0.229675	-0.0585064	0.0157925	0.0224602	FALSE	FALSE	FALSE	finngen_R9_M13_ANKYLOSPON	17	66197477	0.0904133	273824	0.517568	Ankylosing spondylitis || id:finngen_R9_M13_ANKYLOSPON	Ankylosing spondylitis	Ankylosing spondylitis || ||	TRUE	MedicineITLab	17	66197477	0.0306825	7.13E-14	Beta-2-glycoprotein 1 | Neurology	TRUE	reported	ukb-ppp-APOH-OID21072	2	TRUE	56.03326954	493.0862571	56.03326954
rs77620153	A	G	A	G	-0.696217	0.0251789	0.0555608	0.0755941	FALSE	FALSE	FALSE	finngen_R9_M13_ANKYLOSPON	17	66134676	0.0504686	273824	0.617849	Ankylosing spondylitis || id:finngen_R9_M13_ANKYLOSPON	Ankylosing spondylitis	Ankylosing spondylitis || ||	TRUE	MedicineITLab	17	66134676	0.0165616	1.00E-200	Beta-2-glycoprotein 1 | Neurology	TRUE	reported	ukb-ppp-APOH-OID21072	2	TRUE	1767.195775	493.0862571	1767.195775
rs8178860	T	G	T	G	-1.59083	-0.60451	0.0101422	0.00161195	FALSE	FALSE	FALSE	finngen_R9_M13_ANKYLOSPON	17	66214349	0.338845	273824	0.0744183	Ankylosing spondylitis || id:finngen_R9_M13_ANKYLOSPON	Ankylosing spondylitis	Ankylosing spondylitis || ||	TRUE	MedicineITLab	17	66214349	0.0399803	1.00E-200	Beta-2-glycoprotein 1 | Neurology	TRUE	reported	ukb-ppp-APOH-OID21072	2	TRUE	1583.271694	493.0862571	1583.271694
rs136168	A	G	A	G	-0.317775	0.0394807	0.813258	0.843769	FALSE	FALSE	FALSE	finngen_R9_M13_ANKYLOSPON	22	36264796	0.0369732	273824	0.285602	Ankylosing spondylitis || id:finngen_R9_M13_ANKYLOSPON	Ankylosing spondylitis	Ankylosing spondylitis || ||	TRUE	MedicineITLab	22	36264796	0.00879463	1.00E-200	Apolipoprotein L1 | Inflammation_II	TRUE	reported	ukb-ppp-APOL1-OID30708	2	TRUE	1305.582466	493.0862571	1305.582466
rs3129965	C	G	C	G	0.0732638	-0.329122	0.191861	0.207364	FALSE	TRUE	FALSE	finngen_R9_M13_ANKYLOSPON	6	32413053	0.0346682	273824	2.23E-21	Ankylosing spondylitis || id:finngen_R9_M13_ANKYLOSPON	Ankylosing spondylitis	Ankylosing spondylitis || ||	TRUE	MedicineITLab	6	32413053	0.00936045	5.00E-15	Apolipoprotein M | Cardiometabolic	TRUE	reported	ukb-ppp-APOM-OID20374	2	TRUE	61.26118957	493.0862571	61.26118957
rs805258	T	C	T	C	-0.784462	-0.42349	0.0295922	0.0061399	FALSE	FALSE	FALSE	finngen_R9_M13_ANKYLOSPON	6	31665775	0.16894	273824	0.0121846	Ankylosing spondylitis || id:finngen_R9_M13_ANKYLOSPON	Ankylosing spondylitis	Ankylosing spondylitis || ||	TRUE	MedicineITLab	6	31665775	0.0217097	1.00E-200	Apolipoprotein M | Cardiometabolic	TRUE	reported	ukb-ppp-APOM-OID20374	2	TRUE	1305.678273	493.0862571	1305.678273
rs8131895	A	C	A	C	-0.0727454	0.0153507	0.654117	0.67087	FALSE	FALSE	FALSE	finngen_R9_M13_ANKYLOSPON	21	26131210	0.0285752	273824	0.591127	Ankylosing spondylitis || id:finngen_R9_M13_ANKYLOSPON	Ankylosing spondylitis	Ankylosing spondylitis || ||	TRUE	MedicineITLab	21	26131210	0.00790977	3.68E-20	Amyloid-beta precursor protein | Neurology	TRUE	reported	ukb-ppp-APP-OID21070	2	TRUE	84.58305399	493.0862571	84.58305399
rs10778371	A	G	A	G	0.128895	-0.0372742	0.372231	0.44494	FALSE	FALSE	FALSE	finngen_R9_M13_ANKYLOSPON	12	105245546	0.0269723	273824	0.166989	Ankylosing spondylitis || id:finngen_R9_M13_ANKYLOSPON	Ankylosing spondylitis	Ankylosing spondylitis || ||	TRUE	MedicineITLab	12	105245546	0.00780763	3.17E-61	DCC-interacting protein 13-beta | Inflammation_II	TRUE	reported	ukb-ppp-APPL2-OID30590	2	TRUE	272.5421599	493.0862571	272.5421599
rs12596224	G	A	G	A	-0.0725376	-0.0190187	0.242878	0.270998	FALSE	FALSE	FALSE	finngen_R9_M13_ANKYLOSPON	16	88800278	0.0302804	273824	0.529948	Ankylosing spondylitis || id:finngen_R9_M13_ANKYLOSPON	Ankylosing spondylitis	Ankylosing spondylitis || ||	TRUE	MedicineITLab	16	88800278	0.00871955	8.87E-17	Adenine phosphoribosyltransferase | Neurology	TRUE	reported	ukb-ppp-APRT-OID20927	2	TRUE	69.20511901	493.0862571	69.20511901
rs1691273	T	C	T	C	-0.177292	0.00183925	0.692133	0.797356	FALSE	FALSE	FALSE	finngen_R9_M13_ANKYLOSPON	4	74457928	0.0334838	273824	0.956195	Ankylosing spondylitis || id:finngen_R9_M13_ANKYLOSPON	Ankylosing spondylitis	Ankylosing spondylitis || ||	TRUE	MedicineITLab	4	74457928	0.00815605	9.08E-105	Amphiregulin | Oncology	TRUE	reported	ukb-ppp-AREG-OID21357	2	TRUE	472.5181767	493.0862571	472.5181767
rs4619875	T	C	T	C	0.158521	0.0338927	0.403525	0.484802	FALSE	FALSE	FALSE	finngen_R9_M13_ANKYLOSPON	4	152779978	0.0267808	273824	0.20567	Ankylosing spondylitis || id:finngen_R9_M13_ANKYLOSPON	Ankylosing spondylitis	Ankylosing spondylitis || ||	TRUE	MedicineITLab	4	152779978	0.0076511	2.35E-95	Arfaptin-1 | Neurology_II	TRUE	reported	ukb-ppp-ARFIP1-OID31024	2	TRUE	429.2653661	493.0862571	429.2653661
rs112035159	T	C	T	C	0.266093	0.140462	0.0169294	0.0055548	FALSE	FALSE	FALSE	finngen_R9_M13_ANKYLOSPON	6	131656505	0.181136	273824	0.438075	Ankylosing spondylitis || id:finngen_R9_M13_ANKYLOSPON	Ankylosing spondylitis	Ankylosing spondylitis || ||	TRUE	MedicineITLab	6	131656505	0.0285039	1.01E-20	Arginase-1 | Oncology	TRUE	reported	ukb-ppp-ARG1-OID21445	2	TRUE	87.14818133	493.0862571	87.14818133
rs2781668	T	C	T	C	-0.237197	0.0447062	0.166831	0.230704	FALSE	FALSE	FALSE	finngen_R9_M13_ANKYLOSPON	6	131576138	0.0316365	273824	0.157621	Ankylosing spondylitis || id:finngen_R9_M13_ANKYLOSPON	Ankylosing spondylitis	Ankylosing spondylitis || ||	TRUE	MedicineITLab	6	131576138	0.00985627	5.74E-128	Arginase-1 | Oncology	TRUE	reported	ukb-ppp-ARG1-OID21445	2	TRUE	579.1528528	493.0862571	579.1528528
rs61990120	A	G	A	G	0.0834862	-0.0472128	0.141866	0.156995	FALSE	FALSE	FALSE	finngen_R9_M13_ANKYLOSPON	14	67622703	0.0370655	273824	0.202747	Ankylosing spondylitis || id:finngen_R9_M13_ANKYLOSPON	Ankylosing spondylitis	Ankylosing spondylitis || ||	TRUE	MedicineITLab	14	67622703	0.0110515	4.21E-14	Arginase-2, mitochondrial | Oncology_II	TRUE	reported	ukb-ppp-ARG2-OID31339	2	TRUE	57.06724828	493.0862571	57.06724828
rs13413887	G	A	G	A	0.105748	0.0547378	0.758171	0.748331	FALSE	FALSE	FALSE	finngen_R9_M13_ANKYLOSPON	2	68769536	0.0309527	273824	0.0769875	Ankylosing spondylitis || id:finngen_R9_M13_ANKYLOSPON	Ankylosing spondylitis	Ankylosing spondylitis || ||	TRUE	MedicineITLab	2	68769536	0.00888962	1.25E-32	Rho GTPase-activating protein 25 | Oncology	TRUE	reported	ukb-ppp-ARHGAP25-OID21255	2	TRUE	141.5070024	493.0862571	141.5070024
rs34593562	G	A	G	A	-0.0712126	0.0069319	0.449393	0.440805	FALSE	FALSE	FALSE	finngen_R9_M13_ANKYLOSPON	19	1083557	0.0269381	273824	0.796926	Ankylosing spondylitis || id:finngen_R9_M13_ANKYLOSPON	Ankylosing spondylitis	Ankylosing spondylitis || ||	TRUE	MedicineITLab	19	1083557	0.00754728	3.89E-21	Rho GTPase-activating protein 45 | Inflammation_II	TRUE	reported	ukb-ppp-ARHGAP45-OID30653	2	TRUE	89.02925924	493.0862571	89.02925924
rs13273712	G	C	G	C	-0.0728161	-0.0106936	0.236826	0.252086	FALSE	TRUE	FALSE	finngen_R9_M13_ANKYLOSPON	8	2122599	0.031019	273824	0.730288	Ankylosing spondylitis || id:finngen_R9_M13_ANKYLOSPON	Ankylosing spondylitis	Ankylosing spondylitis || ||	TRUE	MedicineITLab	8	2122599	0.00874702	8.46E-17	Rho guanine nucleotide exchange factor 10 | Neurology_II	TRUE	reported	ukb-ppp-ARHGEF10-OID30994	2	TRUE	69.30021629	493.0862571	69.30021629
rs13281104	G	A	G	A	0.316776	0.0205935	0.243527	0.263264	FALSE	FALSE	FALSE	finngen_R9_M13_ANKYLOSPON	8	1863757	0.0304453	273824	0.49878	Ankylosing spondylitis || id:finngen_R9_M13_ANKYLOSPON	Ankylosing spondylitis	Ankylosing spondylitis || ||	TRUE	MedicineITLab	8	1863757	0.00868295	1.00E-200	Rho guanine nucleotide exchange factor 10 | Neurology_II	TRUE	reported	ukb-ppp-ARHGEF10-OID30994	2	TRUE	1330.975131	493.0862571	1330.975131
rs13230714	G	T	G	T	0.247286	0.0096779	0.303561	0.279584	FALSE	FALSE	FALSE	finngen_R9_M13_ANKYLOSPON	7	144477198	0.0299997	273824	0.746999	Ankylosing spondylitis || id:finngen_R9_M13_ANKYLOSPON	Ankylosing spondylitis	Ankylosing spondylitis || ||	TRUE	MedicineITLab	7	144477198	0.00844884	2.60E-188	Rho guanine nucleotide exchange factor 5 | Neurology_II	TRUE	reported	ukb-ppp-ARHGEF5-OID30871	2	TRUE	856.6528968	493.0862571	856.6528968
rs6969385	A	G	A	G	-0.395552	0.00879873	0.209926	0.158706	FALSE	FALSE	FALSE	finngen_R9_M13_ANKYLOSPON	7	143912622	0.0367771	273824	0.810916	Ankylosing spondylitis || id:finngen_R9_M13_ANKYLOSPON	Ankylosing spondylitis	Ankylosing spondylitis || ||	TRUE	MedicineITLab	7	143912622	0.00954538	1.00E-200	Rho guanine nucleotide exchange factor 5 | Neurology_II	TRUE	reported	ukb-ppp-ARHGEF5-OID30871	2	TRUE	1717.199388	493.0862571	1717.199388
rs73159007	T	A	T	A	0.176607	-0.0195867	0.0823768	0.0526832	FALSE	TRUE	FALSE	finngen_R9_M13_ANKYLOSPON	7	144138939	0.0608544	273824	0.747558	Ankylosing spondylitis || id:finngen_R9_M13_ANKYLOSPON	Ankylosing spondylitis	Ankylosing spondylitis || ||	TRUE	MedicineITLab	7	144138939	0.0142397	2.54E-35	Rho guanine nucleotide exchange factor 5 | Neurology_II	TRUE	reported	ukb-ppp-ARHGEF5-OID30871	2	TRUE	153.8204746	493.0862571	153.8204746
rs62037085	T	C	T	C	-0.105986	-0.0876392	0.0443821	0.0274996	FALSE	FALSE	FALSE	finngen_R9_M13_ANKYLOSPON	16	57381898	0.0821201	273824	0.285878	Ankylosing spondylitis || id:finngen_R9_M13_ANKYLOSPON	Ankylosing spondylitis	Ankylosing spondylitis || ||	TRUE	MedicineITLab	16	57381898	0.0186093	1.23E-08	ADP-ribosylation factor-like protein 2-binding protein | Cardiometabolic_II	TRUE	reported	ukb-ppp-ARL2BP-OID30121	2	TRUE	32.4367198	493.0862571	32.4367198
rs7198865	A	G	A	G	-0.746164	-0.0276121	0.0352316	0.00452707	FALSE	FALSE	FALSE	finngen_R9_M13_ANKYLOSPON	16	57249818	0.199177	273824	0.889742	Ankylosing spondylitis || id:finngen_R9_M13_ANKYLOSPON	Ankylosing spondylitis	Ankylosing spondylitis || ||	TRUE	MedicineITLab	16	57249818	0.0208366	1.00E-200	ADP-ribosylation factor-like protein 2-binding protein | Cardiometabolic_II	TRUE	reported	ukb-ppp-ARL2BP-OID30121	2	TRUE	1282.374503	493.0862571	1282.374503
rs118119439	A	G	A	G	-0.303619	0.158749	0.019096	0.0120072	FALSE	FALSE	FALSE	finngen_R9_M13_ANKYLOSPON	22	50534802	0.123892	273824	0.20007	Ankylosing spondylitis || id:finngen_R9_M13_ANKYLOSPON	Ankylosing spondylitis	Ankylosing spondylitis || ||	TRUE	MedicineITLab	22	50534802	0.0274105	1.63E-28	Arylsulfatase A | Neurology	TRUE	reported	ukb-ppp-ARSA-OID21138	2	TRUE	122.6941838	493.0862571	122.6941838
rs13057207	G	A	G	A	-0.222777	-0.0506221	0.0551493	0.0414591	FALSE	FALSE	FALSE	finngen_R9_M13_ANKYLOSPON	22	50648599	0.0681255	273824	0.457439	Ankylosing spondylitis || id:finngen_R9_M13_ANKYLOSPON	Ankylosing spondylitis	Ankylosing spondylitis || ||	TRUE	MedicineITLab	22	50648599	0.0164579	9.57E-42	Arylsulfatase A | Neurology	TRUE	reported	ukb-ppp-ARSA-OID21138	2	TRUE	183.2280097	493.0862571	183.2280097
rs142491424	A	G	A	G	0.31962	-0.104055	0.0053521	0.0143556	FALSE	FALSE	FALSE	finngen_R9_M13_ANKYLOSPON	22	49989839	0.113129	273824	0.357685	Ankylosing spondylitis || id:finngen_R9_M13_ANKYLOSPON	Ankylosing spondylitis	Ankylosing spondylitis || ||	TRUE	MedicineITLab	22	49989839	0.0529895	1.62E-09	Arylsulfatase A | Neurology	TRUE	reported	ukb-ppp-ARSA-OID21138	2	TRUE	36.38214087	493.0862571	36.38214087
rs190070543	G	A	G	A	-0.154255	0.00483021	0.0639445	0.0476045	FALSE	FALSE	FALSE	finngen_R9_M13_ANKYLOSPON	22	50593732	0.0647294	273824	0.940516	Ankylosing spondylitis || id:finngen_R9_M13_ANKYLOSPON	Ankylosing spondylitis	Ankylosing spondylitis || ||	TRUE	MedicineITLab	22	50593732	0.0157415	1.13E-22	Arylsulfatase A | Neurology	TRUE	reported	ukb-ppp-ARSA-OID21138	2	TRUE	96.02543269	493.0862571	96.02543269
rs77135372	A	G	A	G	1.29072	0.102919	0.0275245	0.0124882	FALSE	FALSE	FALSE	finngen_R9_M13_ANKYLOSPON	22	50545936	0.121932	273824	0.398634	Ankylosing spondylitis || id:finngen_R9_M13_ANKYLOSPON	Ankylosing spondylitis	Ankylosing spondylitis || ||	TRUE	MedicineITLab	22	50545936	0.0229406	1.00E-200	Arylsulfatase A | Neurology	TRUE	reported	ukb-ppp-ARSA-OID21138	2	TRUE	3165.589045	493.0862571	3165.589045
rs11743362	A	G	A	G	-0.293751	0.0427554	0.43959	0.559945	FALSE	FALSE	FALSE	finngen_R9_M13_ANKYLOSPON	5	78880898	0.0271016	273824	0.114658	Ankylosing spondylitis || id:finngen_R9_M13_ANKYLOSPON	Ankylosing spondylitis	Ankylosing spondylitis || ||	TRUE	MedicineITLab	5	78880898	0.00761574	1.00E-200	Arylsulfatase B | Oncology	TRUE	reported	ukb-ppp-ARSB-OID21331	2	TRUE	1487.765521	493.0862571	1487.765521
rs12653089	T	C	T	C	-0.0765671	-0.0125146	0.254913	0.212979	FALSE	FALSE	FALSE	finngen_R9_M13_ANKYLOSPON	5	78387710	0.0328354	273824	0.703106	Ankylosing spondylitis || id:finngen_R9_M13_ANKYLOSPON	Ankylosing spondylitis	Ankylosing spondylitis || ||	TRUE	MedicineITLab	5	78387710	0.00868939	1.23E-18	Arylsulfatase B | Oncology	TRUE	reported	ukb-ppp-ARSB-OID21331	2	TRUE	77.64362746	493.0862571	77.64362746
rs1402684	T	G	T	G	0.051624	0.0129034	0.266204	0.303167	FALSE	FALSE	FALSE	finngen_R9_M13_ANKYLOSPON	5	78984708	0.0296631	273824	0.663564	Ankylosing spondylitis || id:finngen_R9_M13_ANKYLOSPON	Ankylosing spondylitis	Ankylosing spondylitis || ||	TRUE	MedicineITLab	5	78984708	0.00865581	2.46E-09	Arylsulfatase B | Oncology	TRUE	reported	ukb-ppp-ARSB-OID21331	2	TRUE	35.57032838	493.0862571	35.57032838
rs3098680	A	T	A	T	0.0929368	-0.0158144	0.640644	0.657084	FALSE	TRUE	FALSE	finngen_R9_M13_ANKYLOSPON	5	78857423	0.0282369	273824	0.575439	Ankylosing spondylitis || id:finngen_R9_M13_ANKYLOSPON	Ankylosing spondylitis	Ankylosing spondylitis || ||	TRUE	MedicineITLab	5	78857423	0.00787031	3.53E-32	Arylsulfatase B | Oncology	TRUE	reported	ukb-ppp-ARSB-OID21331	2	TRUE	139.4414055	493.0862571	139.4414055
rs10009108	A	C	A	C	0.095251	-0.0482719	0.380783	0.430272	FALSE	FALSE	FALSE	finngen_R9_M13_ANKYLOSPON	4	76106512	0.0270636	273824	0.0744818	Ankylosing spondylitis || id:finngen_R9_M13_ANKYLOSPON	Ankylosing spondylitis	Ankylosing spondylitis || ||	TRUE	MedicineITLab	4	76106512	0.00708137	3.04E-41	Ecto-ADP-ribosyltransferase 3 | Cardiometabolic	TRUE	reported	ukb-ppp-ART3-OID20346	2	TRUE	180.9274716	493.0862571	180.9274716
rs145966904	A	G	A	G	-0.133609	0.0407368	0.021659	0.00805548	FALSE	FALSE	FALSE	finngen_R9_M13_ANKYLOSPON	4	76491793	0.150372	273824	0.786462	Ankylosing spondylitis || id:finngen_R9_M13_ANKYLOSPON	Ankylosing spondylitis	Ankylosing spondylitis || ||	TRUE	MedicineITLab	4	76491793	0.024271	3.69E-08	Ecto-ADP-ribosyltransferase 3 | Cardiometabolic	TRUE	reported	ukb-ppp-ART3-OID20346	2	TRUE	30.30372991	493.0862571	30.30372991
rs17271582	T	A	T	A	-0.0964025	-0.000103875	0.0569779	0.0791852	FALSE	TRUE	FALSE	finngen_R9_M13_ANKYLOSPON	4	75365396	0.0495116	273824	0.998326	Ankylosing spondylitis || id:finngen_R9_M13_ANKYLOSPON	Ankylosing spondylitis	Ankylosing spondylitis || ||	TRUE	MedicineITLab	4	75365396	0.0149248	1.05E-10	Ecto-ADP-ribosyltransferase 3 | Cardiometabolic	TRUE	reported	ukb-ppp-ART3-OID20346	2	TRUE	41.72146531	493.0862571	41.72146531
rs4859610	G	A	G	A	-0.283109	0.019808	0.770775	0.772182	FALSE	FALSE	FALSE	finngen_R9_M13_ANKYLOSPON	4	76079288	0.0321338	273824	0.537616	Ankylosing spondylitis || id:finngen_R9_M13_ANKYLOSPON	Ankylosing spondylitis	Ankylosing spondylitis || ||	TRUE	MedicineITLab	4	76079288	0.00822487	1.00E-200	Ecto-ADP-ribosyltransferase 3 | Cardiometabolic	TRUE	reported	ukb-ppp-ART3-OID20346	2	TRUE	1184.811516	493.0862571	1184.811516
rs57661457	T	C	T	C	-0.0889611	-0.0143522	0.0860547	0.0609243	FALSE	FALSE	FALSE	finngen_R9_M13_ANKYLOSPON	4	76477215	0.0560507	273824	0.797906	Ankylosing spondylitis || id:finngen_R9_M13_ANKYLOSPON	Ankylosing spondylitis	Ankylosing spondylitis || ||	TRUE	MedicineITLab	4	76477215	0.0123415	5.67E-13	Ecto-ADP-ribosyltransferase 3 | Cardiometabolic	TRUE	reported	ukb-ppp-ART3-OID20346	2	TRUE	51.95943183	493.0862571	51.95943183
rs111546099	A	G	A	G	-0.0673147	-0.00741647	0.55759	0.502039	FALSE	FALSE	FALSE	finngen_R9_M13_ANKYLOSPON	11	3651081	0.0272101	273824	0.785189	Ankylosing spondylitis || id:finngen_R9_M13_ANKYLOSPON	Ankylosing spondylitis	Ankylosing spondylitis || ||	TRUE	MedicineITLab	11	3651081	0.0080406	5.67E-17	Ecto-ADP-ribosyltransferase 5 | Neurology_II	TRUE	reported	ukb-ppp-ART5-OID30828	2	TRUE	70.08787844	493.0862571	70.08787844
rs75902876	A	G	A	G	0.349806	-0.0830697	0.0812564	0.0742962	FALSE	FALSE	FALSE	finngen_R9_M13_ANKYLOSPON	11	3641791	0.0519914	273824	0.110096	Ankylosing spondylitis || id:finngen_R9_M13_ANKYLOSPON	Ankylosing spondylitis	Ankylosing spondylitis || ||	TRUE	MedicineITLab	11	3641791	0.0153072	1.38E-115	Ecto-ADP-ribosyltransferase 5 | Neurology_II	TRUE	reported	ukb-ppp-ART5-OID30828	2	TRUE	522.2314176	493.0862571	522.2314176
rs151142780	G	T	G	T	0.182996	0.101177	0.030437	0.0184107	FALSE	FALSE	FALSE	finngen_R9_M13_ANKYLOSPON	8	18085712	0.102634	273824	0.32423	Ankylosing spondylitis || id:finngen_R9_M13_ANKYLOSPON	Ankylosing spondylitis	Ankylosing spondylitis || ||	TRUE	MedicineITLab	8	18085712	0.0226862	7.24E-16	Acid ceramidase | Cardiometabolic_II	TRUE	reported	ukb-ppp-ASAH1-OID30415	2	TRUE	65.06683479	493.0862571	65.06683479
rs17126188	G	A	G	A	-0.899609	-0.234345	0.00616559	0.00741729	FALSE	FALSE	FALSE	finngen_R9_M13_ANKYLOSPON	8	18057832	0.155858	273824	0.13269	Ankylosing spondylitis || id:finngen_R9_M13_ANKYLOSPON	Ankylosing spondylitis	Ankylosing spondylitis || ||	TRUE	MedicineITLab	8	18057832	0.0493408	2.85E-74	Acid ceramidase | Cardiometabolic_II	TRUE	reported	ukb-ppp-ASAH1-OID30415	2	TRUE	332.4261729	493.0862571	332.4261729
rs185743521	A	G	A	G	0.221048	-0.0783173	0.0244519	0.026197	FALSE	FALSE	FALSE	finngen_R9_M13_ANKYLOSPON	8	18030214	0.0860712	273824	0.362868	Ankylosing spondylitis || id:finngen_R9_M13_ANKYLOSPON	Ankylosing spondylitis	Ankylosing spondylitis || ||	TRUE	MedicineITLab	8	18030214	0.0253023	2.41E-18	Acid ceramidase | Cardiometabolic_II	TRUE	reported	ukb-ppp-ASAH1-OID30415	2	TRUE	76.32260381	493.0862571	76.32260381
rs187762605	A	G	A	G	0.202717	0.143016	0.0151249	0.0254354	FALSE	FALSE	FALSE	finngen_R9_M13_ANKYLOSPON	8	17824946	0.0853625	273824	0.0938577	Ankylosing spondylitis || id:finngen_R9_M13_ANKYLOSPON	Ankylosing spondylitis	Ankylosing spondylitis || ||	TRUE	MedicineITLab	8	17824946	0.0320096	2.40E-10	Acid ceramidase | Cardiometabolic_II	TRUE	reported	ukb-ppp-ASAH1-OID30415	2	TRUE	40.10696941	493.0862571	40.10696941
rs371092	C	G	C	G	-0.184047	0.0773148	0.0789774	0.0859607	FALSE	TRUE	FALSE	finngen_R9_M13_ANKYLOSPON	8	17914361	0.0477108	273824	0.105127	Ankylosing spondylitis || id:finngen_R9_M13_ANKYLOSPON	Ankylosing spondylitis	Ankylosing spondylitis || ||	TRUE	MedicineITLab	8	17914361	0.0140852	5.11E-39	Acid ceramidase | Cardiometabolic_II	TRUE	reported	ukb-ppp-ASAH1-OID30415	2	TRUE	170.7384952	493.0862571	170.7384952
rs73584383	T	A	T	A	0.142602	-0.0218891	0.0263552	0.0222788	FALSE	TRUE	FALSE	finngen_R9_M13_ANKYLOSPON	8	18324257	0.0895952	273824	0.80699	Ankylosing spondylitis || id:finngen_R9_M13_ANKYLOSPON	Ankylosing spondylitis	Ankylosing spondylitis || ||	TRUE	MedicineITLab	8	18324257	0.0236165	1.56E-09	Acid ceramidase | Cardiometabolic_II	TRUE	reported	ukb-ppp-ASAH1-OID30415	2	TRUE	36.46029374	493.0862571	36.46029374
rs7462730	C	A	C	A	0.977796	-0.0499995	0.96381	0.959104	FALSE	FALSE	FALSE	finngen_R9_M13_ANKYLOSPON	8	17851894	0.0674157	273824	0.458294	Ankylosing spondylitis || id:finngen_R9_M13_ANKYLOSPON	Ankylosing spondylitis	Ankylosing spondylitis || ||	TRUE	MedicineITLab	8	17851894	0.0208484	1.00E-200	Acid ceramidase | Cardiometabolic_II	TRUE	reported	ukb-ppp-ASAH1-OID30415	2	TRUE	2199.637175	493.0862571	2199.637175
rs76745328	C	A	C	A	0.120402	0.0748428	0.0339482	0.0386703	FALSE	FALSE	FALSE	finngen_R9_M13_ANKYLOSPON	8	18082166	0.070013	273824	0.285077	Ankylosing spondylitis || id:finngen_R9_M13_ANKYLOSPON	Ankylosing spondylitis	Ankylosing spondylitis || ||	TRUE	MedicineITLab	8	18082166	0.0208009	7.11E-09	Acid ceramidase | Cardiometabolic_II	TRUE	reported	ukb-ppp-ASAH1-OID30415	2	TRUE	33.50450067	493.0862571	33.50450067
rs10857481	A	G	A	G	0.0675994	0.039015	0.228336	0.278758	FALSE	FALSE	FALSE	finngen_R9_M13_ANKYLOSPON	10	49383693	0.0300391	273824	0.19401	Ankylosing spondylitis || id:finngen_R9_M13_ANKYLOSPON	Ankylosing spondylitis	Ankylosing spondylitis || ||	TRUE	MedicineITLab	10	49383693	0.00897572	5.02E-14	Neutral ceramidase | Neurology	TRUE	reported	ukb-ppp-ASAH2-OID20996	2	TRUE	56.7214194	493.0862571	56.7214194
rs144502411	G	A	G	A	0.240257	0.0358964	0.00979771	0.0128038	FALSE	FALSE	FALSE	finngen_R9_M13_ANKYLOSPON	10	51145230	0.121981	273824	0.768544	Ankylosing spondylitis || id:finngen_R9_M13_ANKYLOSPON	Ankylosing spondylitis	Ankylosing spondylitis || ||	TRUE	MedicineITLab	10	51145230	0.0404585	2.88E-09	Neutral ceramidase | Neurology	TRUE	reported	ukb-ppp-ASAH2-OID20996	2	TRUE	35.26407896	493.0862571	35.26407896
rs986315	A	G	A	G	-0.143852	-0.0392873	0.393491	0.332042	FALSE	FALSE	FALSE	finngen_R9_M13_ANKYLOSPON	10	50329591	0.0285207	273824	0.168357	Ankylosing spondylitis || id:finngen_R9_M13_ANKYLOSPON	Ankylosing spondylitis	Ankylosing spondylitis || ||	TRUE	MedicineITLab	10	50329591	0.00769368	5.20E-78	Neutral ceramidase | Neurology	TRUE	reported	ukb-ppp-ASAH2-OID20996	2	TRUE	349.5936784	493.0862571	349.5936784
rs55714927	T	C	T	C	-0.19305	-0.0226656	0.194969	0.262303	FALSE	FALSE	FALSE	finngen_R9_M13_ANKYLOSPON	17	7176997	0.0307752	273824	0.461432	Ankylosing spondylitis || id:finngen_R9_M13_ANKYLOSPON	Ankylosing spondylitis	Ankylosing spondylitis || ||	TRUE	MedicineITLab	17	7176997	0.00938678	5.52E-94	Asialoglycoprotein receptor 1 | Neurology	TRUE	reported	ukb-ppp-ASGR1-OID20990	2	TRUE	422.9668523	493.0862571	422.9668523
rs2304980	T	G	T	G	0.325192	0.00502584	0.289191	0.251599	FALSE	FALSE	FALSE	finngen_R9_M13_ANKYLOSPON	17	7108754	0.0308011	273824	0.870384	Ankylosing spondylitis || id:finngen_R9_M13_ANKYLOSPON	Ankylosing spondylitis	Ankylosing spondylitis || ||	TRUE	MedicineITLab	17	7108754	0.00824786	1.00E-200	Asialoglycoprotein receptor 2 | Inflammation_II	TRUE	reported	ukb-ppp-ASGR2-OID30679	2	TRUE	1554.522974	493.0862571	1554.522974
rs72842814	A	G	A	G	0.134502	0.02011	0.0281668	0.0351921	FALSE	FALSE	FALSE	finngen_R9_M13_ANKYLOSPON	17	7410818	0.0722554	273824	0.780768	Ankylosing spondylitis || id:finngen_R9_M13_ANKYLOSPON	Ankylosing spondylitis	Ankylosing spondylitis || ||	TRUE	MedicineITLab	17	7410818	0.0239609	1.98E-08	Asialoglycoprotein receptor 2 | Inflammation_II	TRUE	reported	ukb-ppp-ASGR2-OID30679	2	TRUE	31.51020518	493.0862571	31.51020518
rs149556327	A	G	A	G	-0.0824798	0.0672371	0.0739433	0.0712983	FALSE	FALSE	FALSE	finngen_R9_M13_ANKYLOSPON	9	93046096	0.0526211	273824	0.201334	Ankylosing spondylitis || id:finngen_R9_M13_ANKYLOSPON	Ankylosing spondylitis	Ankylosing spondylitis || ||	TRUE	MedicineITLab	9	93046096	0.0141633	5.76E-09	Asporin | Cardiometabolic_II	TRUE	reported	ukb-ppp-ASPN-OID30315	2	TRUE	33.91300624	493.0862571	33.91300624
rs2295941	G	A	G	A	-0.257487	0.00289357	0.327248	0.276396	FALSE	FALSE	FALSE	finngen_R9_M13_ANKYLOSPON	9	92274705	0.0300426	273824	0.92327	Ankylosing spondylitis || id:finngen_R9_M13_ANKYLOSPON	Ankylosing spondylitis	Ankylosing spondylitis || ||	TRUE	MedicineITLab	9	92274705	0.00781739	1.00E-200	Asporin | Cardiometabolic_II	TRUE	reported	ukb-ppp-ASPN-OID30315	2	TRUE	1084.893374	493.0862571	1084.893374
rs8074498	A	T	A	T	-0.213285	0.0274517	0.5811	0.637125	FALSE	TRUE	FALSE	finngen_R9_M13_ANKYLOSPON	17	81996668	0.0279964	273824	0.326818	Ankylosing spondylitis || id:finngen_R9_M13_ANKYLOSPON	Ankylosing spondylitis	Ankylosing spondylitis || ||	TRUE	MedicineITLab	17	81996668	0.00756964	1.14E-174	Tether containing UBX domain for GLUT4 | Neurology_II	TRUE	reported	ukb-ppp-ASPSCR1-OID31055	2	TRUE	793.9079946	493.0862571	793.9079946
rs10897270	T	C	T	C	0.0810428	0.00417069	0.567888	0.643998	FALSE	FALSE	FALSE	finngen_R9_M13_ANKYLOSPON	11	62415535	0.0283264	273824	0.882945	Ankylosing spondylitis || id:finngen_R9_M13_ANKYLOSPON	Ankylosing spondylitis	Ankylosing spondylitis || ||	TRUE	MedicineITLab	11	62415535	0.0076582	3.59E-26	Isoaspartyl peptidase/L-asparaginase | Cardiometabolic_II	TRUE	reported	ukb-ppp-ASRGL1-OID30283	2	TRUE	111.9890257	493.0862571	111.9890257
rs12798658	G	T	G	T	0.235779	-0.048074	0.0158212	0.0195259	FALSE	FALSE	FALSE	finngen_R9_M13_ANKYLOSPON	11	62238935	0.0976524	273824	0.62251	Ankylosing spondylitis || id:finngen_R9_M13_ANKYLOSPON	Ankylosing spondylitis	Ankylosing spondylitis || ||	TRUE	MedicineITLab	11	62238935	0.0307201	1.65E-14	Isoaspartyl peptidase/L-asparaginase | Cardiometabolic_II	TRUE	reported	ukb-ppp-ASRGL1-OID30283	2	TRUE	58.90674052	493.0862571	58.90674052
rs2513045	C	T	C	T	-0.133085	0.125458	0.970948	0.989494	FALSE	FALSE	FALSE	finngen_R9_M13_ANKYLOSPON	11	62468747	0.137105	273824	0.360165	Ankylosing spondylitis || id:finngen_R9_M13_ANKYLOSPON	Ankylosing spondylitis	Ankylosing spondylitis || ||	TRUE	MedicineITLab	11	62468747	0.022309	2.44E-09	Isoaspartyl peptidase/L-asparaginase | Cardiometabolic_II	TRUE	reported	ukb-ppp-ASRGL1-OID30283	2	TRUE	35.58754349	493.0862571	35.58754349
rs55906750	T	C	T	C	-0.361421	-0.00664053	0.290945	0.309273	FALSE	FALSE	FALSE	finngen_R9_M13_ANKYLOSPON	11	62300045	0.028998	273824	0.818869	Ankylosing spondylitis || id:finngen_R9_M13_ANKYLOSPON	Ankylosing spondylitis	Ankylosing spondylitis || ||	TRUE	MedicineITLab	11	62300045	0.00817283	1.00E-200	Isoaspartyl peptidase/L-asparaginase | Cardiometabolic_II	TRUE	reported	ukb-ppp-ASRGL1-OID30283	2	TRUE	1955.608137	493.0862571	1955.608137
rs10044368	A	G	A	G	-0.071774	0.021871	0.415589	0.413844	FALSE	FALSE	FALSE	finngen_R9_M13_ANKYLOSPON	5	151814076	0.0272333	273824	0.421918	Ankylosing spondylitis || id:finngen_R9_M13_ANKYLOSPON	Ankylosing spondylitis	Ankylosing spondylitis || ||	TRUE	MedicineITLab	5	151814076	0.00762623	4.89E-21	Copper transport protein ATOX1 | Oncology	TRUE	reported	ukb-ppp-ATOX1-OID21476	2	TRUE	88.57568152	493.0862571	88.57568152
rs510379	C	T	C	T	0.11152	-0.0506291	0.359785	0.328045	FALSE	FALSE	FALSE	finngen_R9_M13_ANKYLOSPON	1	28208722	0.0285411	273824	0.0760799	Ankylosing spondylitis || id:finngen_R9_M13_ANKYLOSPON	Ankylosing spondylitis	Ankylosing spondylitis || ||	TRUE	MedicineITLab	1	28208722	0.00786245	1.15E-45	ATPase inhibitor, mitochondrial | Inflammation	TRUE	reported	ukb-ppp-ATP5IF1-OID20760	2	TRUE	201.1822812	493.0862571	201.1822812
rs2239705	A	G	A	G	0.204384	-0.19295	0.157218	0.0926969	FALSE	FALSE	FALSE	finngen_R9_M13_ANKYLOSPON	6	31545625	0.0479724	273824	5.77E-05	Ankylosing spondylitis || id:finngen_R9_M13_ANKYLOSPON	Ankylosing spondylitis	Ankylosing spondylitis || ||	TRUE	MedicineITLab	6	31545625	0.0106679	8.19E-82	V-type proton ATPase subunit G 2 | Cardiometabolic_II	TRUE	reported	ukb-ppp-ATP6V1G2-OID30167	2	TRUE	367.0590337	493.0862571	367.0590337
rs28752924	C	T	C	T	0.0596733	-0.646857	0.443158	0.485825	FALSE	FALSE	FALSE	finngen_R9_M13_ANKYLOSPON	6	31336145	0.0255741	273824	3.78E-141	Ankylosing spondylitis || id:finngen_R9_M13_ANKYLOSPON	Ankylosing spondylitis	Ankylosing spondylitis || ||	TRUE	MedicineITLab	6	31336145	0.00805811	1.31E-13	V-type proton ATPase subunit G 2 | Cardiometabolic_II	TRUE	reported	ukb-ppp-ATP6V1G2-OID30167	2	TRUE	54.83953048	493.0862571	54.83953048
rs1275530	G	A	G	A	-0.278873	0.0552261	0.707122	0.746764	FALSE	FALSE	FALSE	finngen_R9_M13_ANKYLOSPON	2	27209679	0.0308576	273824	0.0735005	Ankylosing spondylitis || id:finngen_R9_M13_ANKYLOSPON	Ankylosing spondylitis	Ankylosing spondylitis || ||	TRUE	MedicineITLab	2	27209679	0.00811349	1.00E-200	All-trans retinoic acid-induced differentiation factor | Oncology_II	TRUE	reported	ukb-ppp-ATRAID-OID31451	2	TRUE	1181.401524	493.0862571	1181.401524
rs138043913	T	C	T	C	0.301043	-0.0228824	0.0199035	0.011887	FALSE	FALSE	FALSE	finngen_R9_M13_ANKYLOSPON	2	26715029	0.126127	273824	0.856035	Ankylosing spondylitis || id:finngen_R9_M13_ANKYLOSPON	Ankylosing spondylitis	Ankylosing spondylitis || ||	TRUE	MedicineITLab	2	26715029	0.0275176	7.42E-28	All-trans retinoic acid-induced differentiation factor | Oncology_II	TRUE	reported	ukb-ppp-ATRAID-OID31451	2	TRUE	119.6839626	493.0862571	119.6839626
rs59284336	T	C	T	C	-0.111144	-0.00752679	0.0379519	0.0458922	FALSE	FALSE	FALSE	finngen_R9_M13_ANKYLOSPON	2	26683568	0.0646066	273824	0.907255	Ankylosing spondylitis || id:finngen_R9_M13_ANKYLOSPON	Ankylosing spondylitis	Ankylosing spondylitis || ||	TRUE	MedicineITLab	2	26683568	0.0194986	1.20E-08	All-trans retinoic acid-induced differentiation factor | Oncology_II	TRUE	reported	ukb-ppp-ATRAID-OID31451	2	TRUE	32.49115763	493.0862571	32.49115763
rs62130544	T	A	T	A	-0.162048	-0.0404055	0.0232607	0.042825	FALSE	TRUE	FALSE	finngen_R9_M13_ANKYLOSPON	2	27088033	0.0659216	273824	0.539921	Ankylosing spondylitis || id:finngen_R9_M13_ANKYLOSPON	Ankylosing spondylitis	Ankylosing spondylitis || ||	TRUE	MedicineITLab	2	27088033	0.0247807	6.18E-11	All-trans retinoic acid-induced differentiation factor | Oncology_II	TRUE	reported	ukb-ppp-ATRAID-OID31451	2	TRUE	42.76221675	493.0862571	42.76221675
rs117894413	A	G	A	G	-0.177542	-0.084863	0.0321812	0.030556	FALSE	FALSE	FALSE	finngen_R9_M13_ANKYLOSPON	20	3835918	0.0789599	273824	0.282481	Ankylosing spondylitis || id:finngen_R9_M13_ANKYLOSPON	Ankylosing spondylitis	Ankylosing spondylitis || ||	TRUE	MedicineITLab	20	3835918	0.020969	2.52E-17	Attractin, Isoform 2 | Inflammation_II	TRUE	reported	ukb-ppp-ATRN-OID30735	2	TRUE	71.68805151	493.0862571	71.68805151
rs2787088	T	C	T	C	0.179204	0.0275789	0.548242	0.411323	FALSE	FALSE	FALSE	finngen_R9_M13_ANKYLOSPON	20	3665269	0.0273171	273824	0.312695	Ankylosing spondylitis || id:finngen_R9_M13_ANKYLOSPON	Ankylosing spondylitis	Ankylosing spondylitis || ||	TRUE	MedicineITLab	20	3665269	0.00749458	2.34E-126	Attractin, Isoform 2 | Inflammation_II	TRUE	reported	ukb-ppp-ATRN-OID30735	2	TRUE	571.7429248	493.0862571	571.7429248
rs59593045	C	G	C	G	-0.146049	0.0123659	0.046671	0.0958288	FALSE	TRUE	FALSE	finngen_R9_M13_ANKYLOSPON	20	3104272	0.0468999	273824	0.792036	Ankylosing spondylitis || id:finngen_R9_M13_ANKYLOSPON	Ankylosing spondylitis	Ankylosing spondylitis || ||	TRUE	MedicineITLab	20	3104272	0.0196424	1.04E-13	Attractin, Isoform 2 | Inflammation_II	TRUE	reported	ukb-ppp-ATRN-OID30735	2	TRUE	55.28509673	493.0862571	55.28509673
rs77811530	G	A	G	A	-0.564358	0.00142443	0.0827414	0.111395	FALSE	FALSE	FALSE	finngen_R9_M13_ANKYLOSPON	20	3233216	0.0424542	273824	0.973234	Ankylosing spondylitis || id:finngen_R9_M13_ANKYLOSPON	Ankylosing spondylitis	Ankylosing spondylitis || ||	TRUE	MedicineITLab	20	3233216	0.0135462	1.00E-200	Attractin, Isoform 2 | Inflammation_II	TRUE	reported	ukb-ppp-ATRN-OID30735	2	TRUE	1735.698966	493.0862571	1735.698966
rs138153	C	G	C	G	-0.106167	0.0129539	0.706718	0.738947	FALSE	TRUE	FALSE	finngen_R9_M13_ANKYLOSPON	22	45711198	0.0304787	273824	0.670828	Ankylosing spondylitis || id:finngen_R9_M13_ANKYLOSPON	Ankylosing spondylitis	Ankylosing spondylitis || ||	TRUE	MedicineITLab	22	45711198	0.00838143	9.02E-37	Ataxin-10 | Neurology	TRUE	reported	ukb-ppp-ATXN10-OID20865	2	TRUE	160.4511546	493.0862571	160.4511546
rs497523	C	T	C	T	-0.0508032	-0.0668308	0.352525	0.346142	FALSE	FALSE	FALSE	finngen_R9_M13_ANKYLOSPON	16	28566610	0.0282086	273824	0.0178283	Ankylosing spondylitis || id:finngen_R9_M13_ANKYLOSPON	Ankylosing spondylitis	Ankylosing spondylitis || ||	TRUE	MedicineITLab	16	28566610	0.00788585	1.18E-10	Ataxin-2-like protein | Neurology_II	TRUE	reported	ukb-ppp-ATXN2L-OID30980	2	TRUE	41.50353735	493.0862571	41.50353735
rs2498824	A	C	A	C	-0.0638405	-0.0280952	0.205515	0.205496	FALSE	FALSE	FALSE	finngen_R9_M13_ANKYLOSPON	14	91916745	0.0332638	273824	0.398324	Ankylosing spondylitis || id:finngen_R9_M13_ANKYLOSPON	Ankylosing spondylitis	Ankylosing spondylitis || ||	TRUE	MedicineITLab	14	91916745	0.00914406	2.92E-12	Ataxin-3 | Neurology_II	TRUE	reported	ukb-ppp-ATXN3-OID31149	2	TRUE	48.74324355	493.0862571	48.74324355
rs55656743	G	A	G	A	-0.306859	0.0387743	0.244708	0.221434	FALSE	FALSE	FALSE	finngen_R9_M13_ANKYLOSPON	14	92073710	0.0321986	273824	0.228503	Ankylosing spondylitis || id:finngen_R9_M13_ANKYLOSPON	Ankylosing spondylitis	Ankylosing spondylitis || ||	TRUE	MedicineITLab	14	92073710	0.00849727	1.00E-200	Ataxin-3 | Neurology_II	TRUE	reported	ukb-ppp-ATXN3-OID31149	2	TRUE	1304.124022	493.0862571	1304.124022
rs11083613	C	T	C	T	-0.0668021	0.0444658	0.217662	0.214226	FALSE	FALSE	FALSE	finngen_R9_M13_ANKYLOSPON	19	41223600	0.0327613	273824	0.174697	Ankylosing spondylitis || id:finngen_R9_M13_ANKYLOSPON	Ankylosing spondylitis	Ankylosing spondylitis || ||	TRUE	MedicineITLab	19	41223600	0.00953238	2.42E-12	Tyrosine-protein kinase receptor UFO | Cardiometabolic	TRUE	reported	ukb-ppp-AXL-OID20363	2	TRUE	49.11085973	493.0862571	49.11085973
rs338583	G	A	G	A	-0.0912701	0.0404343	0.279366	0.27346	FALSE	FALSE	FALSE	finngen_R9_M13_ANKYLOSPON	19	41206519	0.0300738	273824	0.178785	Ankylosing spondylitis || id:finngen_R9_M13_ANKYLOSPON	Ankylosing spondylitis	Ankylosing spondylitis || ||	TRUE	MedicineITLab	19	41206519	0.00825464	2.03E-28	Tyrosine-protein kinase receptor UFO | Cardiometabolic	TRUE	reported	ukb-ppp-AXL-OID20363	2	TRUE	122.2533525	493.0862571	122.2533525
rs66841352	C	G	C	G	-0.174151	0.015327	0.40263	0.366635	FALSE	TRUE	FALSE	finngen_R9_M13_ANKYLOSPON	19	41233275	0.0278705	273824	0.582363	Ankylosing spondylitis || id:finngen_R9_M13_ANKYLOSPON	Ankylosing spondylitis	Ankylosing spondylitis || ||	TRUE	MedicineITLab	19	41233275	0.00752715	2.00E-118	Tyrosine-protein kinase receptor UFO | Cardiometabolic	TRUE	reported	ukb-ppp-AXL-OID20363	2	TRUE	535.2920628	493.0862571	535.2920628
rs113473264	T	C	T	C	-0.374795	-0.0575164	0.0106965	0.0191731	FALSE	FALSE	FALSE	finngen_R9_M13_ANKYLOSPON	2	230993686	0.0981625	273824	0.557923	Ankylosing spondylitis || id:finngen_R9_M13_ANKYLOSPON	Ankylosing spondylitis	Ankylosing spondylitis || ||	TRUE	MedicineITLab	2	230993686	0.036128	3.25E-25	UDP-GlcNAc:betaGal beta-1,3-N-acetylglucosaminyltransferase 7 | Cardiometabolic_II	TRUE	reported	ukb-ppp-B3GNT7-OID30281	2	TRUE	107.6216724	493.0862571	107.6216724
rs140040124	C	T	C	T	0.239414	0.0942918	0.0215766	0.00581791	FALSE	FALSE	FALSE	finngen_R9_M13_ANKYLOSPON	2	231404021	0.185657	273824	0.611536	Ankylosing spondylitis || id:finngen_R9_M13_ANKYLOSPON	Ankylosing spondylitis	Ankylosing spondylitis || ||	TRUE	MedicineITLab	2	231404021	0.0269303	6.10E-19	UDP-GlcNAc:betaGal beta-1,3-N-acetylglucosaminyltransferase 7 | Cardiometabolic_II	TRUE	reported	ukb-ppp-B3GNT7-OID30281	2	TRUE	79.03449861	493.0862571	79.03449861
rs1729080	C	G	C	G	-0.349312	-0.0110381	0.338681	0.364003	FALSE	TRUE	FALSE	finngen_R9_M13_ANKYLOSPON	2	231328320	0.0279065	273824	0.692446	Ankylosing spondylitis || id:finngen_R9_M13_ANKYLOSPON	Ankylosing spondylitis	Ankylosing spondylitis || ||	TRUE	MedicineITLab	2	231328320	0.00776253	1.00E-200	UDP-GlcNAc:betaGal beta-1,3-N-acetylglucosaminyltransferase 7 | Cardiometabolic_II	TRUE	reported	ukb-ppp-B3GNT7-OID30281	2	TRUE	2024.978551	493.0862571	2024.978551
rs4973432	C	T	C	T	-0.173085	0.0252887	0.83114	0.863334	FALSE	FALSE	FALSE	finngen_R9_M13_ANKYLOSPON	2	231518438	0.0391075	273824	0.517861	Ankylosing spondylitis || id:finngen_R9_M13_ANKYLOSPON	Ankylosing spondylitis	Ankylosing spondylitis || ||	TRUE	MedicineITLab	2	231518438	0.00982775	2.00E-69	UDP-GlcNAc:betaGal beta-1,3-N-acetylglucosaminyltransferase 7 | Cardiometabolic_II	TRUE	reported	ukb-ppp-B3GNT7-OID30281	2	TRUE	310.1777664	493.0862571	310.1777664
rs7019909	T	C	T	C	0.331588	0.0205962	0.10231	0.12042	FALSE	FALSE	FALSE	finngen_R9_M13_ANKYLOSPON	9	33113324	0.0414669	273824	0.619407	Ankylosing spondylitis || id:finngen_R9_M13_ANKYLOSPON	Ankylosing spondylitis	Ankylosing spondylitis || ||	TRUE	MedicineITLab	9	33113324	0.0120316	3.38E-167	Beta-1,4-galactosyltransferase 1 | Inflammation	TRUE	reported	ukb-ppp-B4GALT1-OID20780	2	TRUE	759.5403327	493.0862571	759.5403327
rs10896113	T	C	T	C	-0.315543	0.0853169	0.221607	0.235174	FALSE	FALSE	FALSE	finngen_R9_M13_ANKYLOSPON	11	66349640	0.0309843	273824	0.00589536	Ankylosing spondylitis || id:finngen_R9_M13_ANKYLOSPON	Ankylosing spondylitis	Ankylosing spondylitis || ||	TRUE	MedicineITLab	11	66349640	0.00871286	1.00E-200	Beta-1,4-glucuronyltransferase 1 | Neurology	TRUE	reported	ukb-ppp-B4GAT1-OID21127	2	TRUE	1311.582547	493.0862571	1311.582547
rs368322	T	C	T	C	0.0413746	-0.00965965	0.595217	0.57353	FALSE	FALSE	FALSE	finngen_R9_M13_ANKYLOSPON	21	29344830	0.0270825	273824	0.721335	Ankylosing spondylitis || id:finngen_R9_M13_ANKYLOSPON	Ankylosing spondylitis	Ankylosing spondylitis || ||	TRUE	MedicineITLab	21	29344830	0.00753995	4.08E-08	Transcription regulator protein BACH1 | Inflammation	TRUE	reported	ukb-ppp-BACH1-OID20505	2	TRUE	30.11138172	493.0862571	30.11138172
rs35434411	A	G	A	G	0.177939	0.0619623	0.0311189	0.0350931	FALSE	FALSE	FALSE	finngen_R9_M13_ANKYLOSPON	10	119669882	0.0727047	273824	0.394078	Ankylosing spondylitis || id:finngen_R9_M13_ANKYLOSPON	Ankylosing spondylitis	Ankylosing spondylitis || ||	TRUE	MedicineITLab	10	119669882	0.0216623	2.14E-16	BAG family molecular chaperone regulator 3 | Neurology	TRUE	reported	ukb-ppp-BAG3-OID20972	2	TRUE	67.47348764	493.0862571	67.47348764
rs9989483	T	C	T	C	0.0952043	-0.0146282	0.172757	0.24085	FALSE	FALSE	FALSE	finngen_R9_M13_ANKYLOSPON	17	80997736	0.0313003	273824	0.640251	Ankylosing spondylitis || id:finngen_R9_M13_ANKYLOSPON	Ankylosing spondylitis	Ankylosing spondylitis || ||	TRUE	MedicineITLab	17	80997736	0.0100281	2.23E-21	Brain-specific angiogenesis inhibitor 1-associated protein 2 | Oncology	TRUE	reported	ukb-ppp-BAIAP2-OID21250	2	TRUE	90.13133758	493.0862571	90.13133758
rs114649558	A	G	A	G	-0.156016	0.0823043	0.0343962	0.0188115	FALSE	FALSE	FALSE	finngen_R9_M13_ANKYLOSPON	4	101867643	0.0998466	273824	0.409764	Ankylosing spondylitis || id:finngen_R9_M13_ANKYLOSPON	Ankylosing spondylitis	Ankylosing spondylitis || ||	TRUE	MedicineITLab	4	101867643	0.0204194	2.16E-14	B-cell scaffold protein with ankyrin repeats | Inflammation	TRUE	reported	ukb-ppp-BANK1-OID20594	2	TRUE	58.37841839	493.0862571	58.37841839
rs151290292	A	G	A	G	-0.144828	-0.15097	0.0229575	0.0249521	FALSE	FALSE	FALSE	finngen_R9_M13_ANKYLOSPON	4	101905832	0.0870194	273824	0.082758	Ankylosing spondylitis || id:finngen_R9_M13_ANKYLOSPON	Ankylosing spondylitis	Ankylosing spondylitis || ||	TRUE	MedicineITLab	4	101905832	0.0248621	5.70E-09	B-cell scaffold protein with ankyrin repeats | Inflammation	TRUE	reported	ukb-ppp-BANK1-OID20594	2	TRUE	33.93356192	493.0862571	33.93356192
rs4698973	A	G	A	G	-0.120382	0.028894	0.034016	0.0135365	FALSE	FALSE	FALSE	finngen_R9_M13_ANKYLOSPON	4	101858016	0.118093	273824	0.806712	Ankylosing spondylitis || id:finngen_R9_M13_ANKYLOSPON	Ankylosing spondylitis	Ankylosing spondylitis || ||	TRUE	MedicineITLab	4	101858016	0.0206448	5.51E-09	B-cell scaffold protein with ankyrin repeats | Inflammation	TRUE	reported	ukb-ppp-BANK1-OID20594	2	TRUE	34.0017875	493.0862571	34.0017875
rs62324183	T	G	T	G	-0.348364	0.0317862	0.0195697	0.0223082	FALSE	FALSE	FALSE	finngen_R9_M13_ANKYLOSPON	4	102103266	0.0914348	273824	0.728112	Ankylosing spondylitis || id:finngen_R9_M13_ANKYLOSPON	Ankylosing spondylitis	Ankylosing spondylitis || ||	TRUE	MedicineITLab	4	102103266	0.0270948	7.84E-38	B-cell scaffold protein with ankyrin repeats | Inflammation	TRUE	reported	ukb-ppp-BANK1-OID20594	2	TRUE	165.3082917	493.0862571	165.3082917
rs8065014	A	G	A	G	-0.112333	0.0368602	0.0788245	0.141282	FALSE	FALSE	FALSE	finngen_R9_M13_ANKYLOSPON	17	6985286	0.0384037	273824	0.337151	Ankylosing spondylitis || id:finngen_R9_M13_ANKYLOSPON	Ankylosing spondylitis	Ankylosing spondylitis || ||	TRUE	MedicineITLab	17	6985286	0.0137575	3.21E-16	Chromatin complexes subunit BAP18 | Neurology_II	TRUE	reported	ukb-ppp-BAP18-OID31150	2	TRUE	66.67080085	493.0862571	66.67080085
rs10409076	T	G	T	G	0.118436	-0.0190147	0.207013	0.188614	FALSE	FALSE	FALSE	finngen_R9_M13_ANKYLOSPON	19	44553995	0.0344991	273824	0.58152	Ankylosing spondylitis || id:finngen_R9_M13_ANKYLOSPON	Ankylosing spondylitis	Ankylosing spondylitis || ||	TRUE	MedicineITLab	19	44553995	0.00901462	1.99E-39	Basal cell adhesion molecule | Neurology	TRUE	reported	ukb-ppp-BCAM-OID21076	2	TRUE	172.6126476	493.0862571	172.6126476
rs1135062	G	A	G	A	0.163852	-0.0435928	0.291626	0.288721	FALSE	FALSE	FALSE	finngen_R9_M13_ANKYLOSPON	19	44819487	0.0294926	273824	0.139383	Ankylosing spondylitis || id:finngen_R9_M13_ANKYLOSPON	Ankylosing spondylitis	Ankylosing spondylitis || ||	TRUE	MedicineITLab	19	44819487	0.00786395	2.05E-96	Basal cell adhesion molecule | Neurology	TRUE	reported	ukb-ppp-BCAM-OID21076	2	TRUE	434.1322075	493.0862571	434.1322075
rs28399654	A	G	A	G	-0.654361	-0.0328185	0.0331879	0.0148271	FALSE	FALSE	FALSE	finngen_R9_M13_ANKYLOSPON	19	44813331	0.110766	273824	0.767012	Ankylosing spondylitis || id:finngen_R9_M13_ANKYLOSPON	Ankylosing spondylitis	Ankylosing spondylitis || ||	TRUE	MedicineITLab	19	44813331	0.019982	1.00E-200	Basal cell adhesion molecule | Neurology	TRUE	reported	ukb-ppp-BCAM-OID21076	2	TRUE	1072.400248	493.0862571	1072.400248
rs114551306	T	A	T	A	-0.0984796	0.162315	0.0479361	0.0304448	FALSE	TRUE	FALSE	finngen_R9_M13_ANKYLOSPON	1	156808640	0.079273	273824	0.040605	Ankylosing spondylitis || id:finngen_R9_M13_ANKYLOSPON	Ankylosing spondylitis	Ankylosing spondylitis || ||	TRUE	MedicineITLab	1	156808640	0.0174883	1.79E-08	Brevican core protein | Neurology	TRUE	reported	ukb-ppp-BCAN-OID20998	2	TRUE	31.71008181	493.0862571	31.71008181
rs2365715	G	A	G	A	-0.231316	-0.0124802	0.390314	0.322098	FALSE	FALSE	FALSE	finngen_R9_M13_ANKYLOSPON	1	156645322	0.0291265	273824	0.668301	Ankylosing spondylitis || id:finngen_R9_M13_ANKYLOSPON	Ankylosing spondylitis	Ankylosing spondylitis || ||	TRUE	MedicineITLab	1	156645322	0.00783623	1.65E-191	Brevican core protein | Neurology	TRUE	reported	ukb-ppp-BCAN-OID20998	2	TRUE	871.3587539	493.0862571	871.3587539
rs10505955	C	T	C	T	-0.0992144	0.020126	0.431793	0.41223	FALSE	FALSE	FALSE	finngen_R9_M13_ANKYLOSPON	12	24941287	0.0272526	273824	0.460212	Ankylosing spondylitis || id:finngen_R9_M13_ANKYLOSPON	Ankylosing spondylitis	Ankylosing spondylitis || ||	TRUE	MedicineITLab	12	24941287	0.00759285	5.09E-39	Branched-chain-amino-acid aminotransferase, cytosolic | Cardiometabolic_II	TRUE	reported	ukb-ppp-BCAT1-OID30312	2	TRUE	170.7417703	493.0862571	170.7417703
rs11047639	T	G	T	G	0.28232	0.0212934	0.295239	0.229291	FALSE	FALSE	FALSE	finngen_R9_M13_ANKYLOSPON	12	24798554	0.0318823	273824	0.504212	Ankylosing spondylitis || id:finngen_R9_M13_ANKYLOSPON	Ankylosing spondylitis	Ankylosing spondylitis || ||	TRUE	MedicineITLab	12	24798554	0.00819217	1.00E-200	Branched-chain-amino-acid aminotransferase, cytosolic | Cardiometabolic_II	TRUE	reported	ukb-ppp-BCAT1-OID30312	2	TRUE	1187.641538	493.0862571	1187.641538
rs2200509	G	T	G	T	0.259	-0.097136	0.863219	0.895231	FALSE	FALSE	FALSE	finngen_R9_M13_ANKYLOSPON	12	24817654	0.0438515	273824	0.0267522	Ankylosing spondylitis || id:finngen_R9_M13_ANKYLOSPON	Ankylosing spondylitis	Ankylosing spondylitis || ||	TRUE	MedicineITLab	12	24817654	0.0109354	5.20E-124	Branched-chain-amino-acid aminotransferase, cytosolic | Cardiometabolic_II	TRUE	reported	ukb-ppp-BCAT1-OID30312	2	TRUE	560.9577871	493.0862571	560.9577871
rs147045202	C	T	C	T	0.21681	-0.03225	0.0176537	0.00588474	FALSE	FALSE	FALSE	finngen_R9_M13_ANKYLOSPON	3	165519013	0.182394	273824	0.859654	Ankylosing spondylitis || id:finngen_R9_M13_ANKYLOSPON	Ankylosing spondylitis	Ankylosing spondylitis || ||	TRUE	MedicineITLab	3	165519013	0.0292964	1.36E-13	Cholinesterase | Inflammation_II	TRUE	reported	ukb-ppp-BCHE-OID30717	2	TRUE	54.76840654	493.0862571	54.76840654
rs183246280	A	G	A	G	-0.435677	0.0449491	0.0137366	0.012845	FALSE	FALSE	FALSE	finngen_R9_M13_ANKYLOSPON	3	166186032	0.120121	273824	0.708257	Ankylosing spondylitis || id:finngen_R9_M13_ANKYLOSPON	Ankylosing spondylitis	Ankylosing spondylitis || ||	TRUE	MedicineITLab	3	166186032	0.0325041	5.75E-41	Cholinesterase | Inflammation_II	TRUE	reported	ukb-ppp-BCHE-OID30717	2	TRUE	179.660654	493.0862571	179.660654
rs190751428	C	G	C	G	-0.140374	-0.0546387	0.0379002	0.0548012	FALSE	TRUE	FALSE	finngen_R9_M13_ANKYLOSPON	3	166628725	0.0588882	273824	0.353492	Ankylosing spondylitis || id:finngen_R9_M13_ANKYLOSPON	Ankylosing spondylitis	Ankylosing spondylitis || ||	TRUE	MedicineITLab	3	166628725	0.0200468	2.52E-12	Cholinesterase | Inflammation_II	TRUE	reported	ukb-ppp-BCHE-OID30717	2	TRUE	49.03240953	493.0862571	49.03240953
rs697356	C	G	C	G	-0.403127	0.00274615	0.408749	0.320208	FALSE	TRUE	FALSE	finngen_R9_M13_ANKYLOSPON	3	165718150	0.0288454	273824	0.924154	Ankylosing spondylitis || id:finngen_R9_M13_ANKYLOSPON	Ankylosing spondylitis	Ankylosing spondylitis || ||	TRUE	MedicineITLab	3	165718150	0.00752526	1.00E-200	Cholinesterase | Inflammation_II	TRUE	reported	ukb-ppp-BCHE-OID30717	2	TRUE	2869.728126	493.0862571	2869.728126
rs9857802	G	A	G	A	-0.0702793	-0.00816529	0.110878	0.0592357	FALSE	FALSE	FALSE	finngen_R9_M13_ANKYLOSPON	3	164872739	0.057374	273824	0.88683	Ankylosing spondylitis || id:finngen_R9_M13_ANKYLOSPON	Ankylosing spondylitis	Ankylosing spondylitis || ||	TRUE	MedicineITLab	3	164872739	0.0116928	1.85E-09	Cholinesterase | Inflammation_II	TRUE	reported	ukb-ppp-BCHE-OID30717	2	TRUE	36.12582815	493.0862571	36.12582815
rs4987845	T	C	T	C	-0.0836381	-0.193031	0.0980051	0.0497525	FALSE	FALSE	FALSE	finngen_R9_M13_ANKYLOSPON	18	63127955	0.0656321	273824	0.00327032	Ankylosing spondylitis || id:finngen_R9_M13_ANKYLOSPON	Ankylosing spondylitis	Ankylosing spondylitis || ||	TRUE	MedicineITLab	18	63127955	0.0127266	4.97E-11	Apoptosis regulator Bcl-2 | Oncology_II	TRUE	reported	ukb-ppp-BCL2-OID31454	2	TRUE	43.19003223	493.0862571	43.19003223
rs10858024	A	C	A	C	-0.0416702	0.0485904	0.421945	0.368844	FALSE	FALSE	FALSE	finngen_R9_M13_ANKYLOSPON	1	113915147	0.0278661	273824	0.0812101	Ankylosing spondylitis || id:finngen_R9_M13_ANKYLOSPON	Ankylosing spondylitis	Ankylosing spondylitis || ||	TRUE	MedicineITLab	1	113915147	0.00758113	3.87E-08	Bcl-2-like protein 15 | Inflammation_II	TRUE	reported	ukb-ppp-BCL2L15-OID30498	2	TRUE	30.21226476	493.0862571	30.21226476
rs1230715	C	A	C	A	0.177155	0.0302889	0.673132	0.704304	FALSE	FALSE	FALSE	finngen_R9_M13_ANKYLOSPON	1	113885464	0.0294042	273824	0.30297	Ankylosing spondylitis || id:finngen_R9_M13_ANKYLOSPON	Ankylosing spondylitis	Ankylosing spondylitis || ||	TRUE	MedicineITLab	1	113885464	0.00800455	1.56E-108	Bcl-2-like protein 15 | Inflammation_II	TRUE	reported	ukb-ppp-BCL2L15-OID30498	2	TRUE	489.81602	493.0862571	489.81602
rs142238209	G	C	G	C	-0.242725	0.0113661	0.0152051	0.00544021	FALSE	TRUE	FALSE	finngen_R9_M13_ANKYLOSPON	22	23111206	0.190967	273824	0.952539	Ankylosing spondylitis || id:finngen_R9_M13_ANKYLOSPON	Ankylosing spondylitis	Ankylosing spondylitis || ||	TRUE	MedicineITLab	22	23111206	0.031636	1.69E-14	Breakpoint cluster region protein | Inflammation	TRUE	reported	ukb-ppp-BCR-OID20558	2	TRUE	58.8661843	493.0862571	58.8661843
rs80238569	G	A	G	A	0.126056	0.0196436	0.0387674	0.0948094	FALSE	FALSE	FALSE	finngen_R9_M13_ANKYLOSPON	11	27756316	0.0460711	273824	0.669835	Ankylosing spondylitis || id:finngen_R9_M13_ANKYLOSPON	Ankylosing spondylitis	Ankylosing spondylitis || ||	TRUE	MedicineITLab	11	27756316	0.0192213	5.45E-11	Brain-derived neurotrophic factor | Cardiometabolic_II	TRUE	reported	ukb-ppp-BDNF-OID30373	2	TRUE	43.00921638	493.0862571	43.00921638
rs12401854	T	C	T	C	-0.0867091	-0.0381892	0.150119	0.0821812	FALSE	FALSE	FALSE	finngen_R9_M13_ANKYLOSPON	1	156247610	0.0488293	273824	0.434158	Ankylosing spondylitis || id:finngen_R9_M13_ANKYLOSPON	Ankylosing spondylitis	Ankylosing spondylitis || ||	TRUE	MedicineITLab	1	156247610	0.0103932	7.25E-17	Osteocalcin | Cardiometabolic_II	TRUE	reported	ukb-ppp-BGLAP-OID30389	2	TRUE	69.60345337	493.0862571	69.60345337
rs2246476	C	T	C	T	-0.113297	0.0190361	0.245514	0.167316	FALSE	FALSE	FALSE	finngen_R9_M13_ANKYLOSPON	1	156271910	0.0361149	273824	0.598125	Ankylosing spondylitis || id:finngen_R9_M13_ANKYLOSPON	Ankylosing spondylitis	Ankylosing spondylitis || ||	TRUE	MedicineITLab	1	156271910	0.00860714	1.43E-39	Osteocalcin | Cardiometabolic_II	TRUE	reported	ukb-ppp-BGLAP-OID30389	2	TRUE	173.2682889	493.0862571	173.2682889
rs151268390	C	A	C	A	-0.211619	0.0505592	0.0146507	0.016298	FALSE	FALSE	FALSE	finngen_R9_M13_ANKYLOSPON	22	17734618	0.106118	273824	0.63376	Ankylosing spondylitis || id:finngen_R9_M13_ANKYLOSPON	Ankylosing spondylitis	Ankylosing spondylitis || ||	TRUE	MedicineITLab	22	17734618	0.0332145	1.87E-10	BH3-interacting domain death agonist | Inflammation	TRUE	reported	ukb-ppp-BID-OID20517	2	TRUE	40.59325504	493.0862571	40.59325504
rs74518580	T	A	T	A	-0.181608	-0.0670131	0.109113	0.0721971	FALSE	TRUE	FALSE	finngen_R9_M13_ANKYLOSPON	12	51311773	0.0517137	273824	0.195028	Ankylosing spondylitis || id:finngen_R9_M13_ANKYLOSPON	Ankylosing spondylitis	Ankylosing spondylitis || ||	TRUE	MedicineITLab	12	51311773	0.0119373	2.88E-52	Bridging integrator 2 | Neurology	TRUE	reported	ukb-ppp-BIN2-OID21067	2	TRUE	231.4502928	493.0862571	231.4502928
rs150812480	A	C	A	C	-0.18264	0.0694531	0.0178941	0.0190277	FALSE	FALSE	FALSE	finngen_R9_M13_ANKYLOSPON	17	30387208	0.0999697	273824	0.487218	Ankylosing spondylitis || id:finngen_R9_M13_ANKYLOSPON	Ankylosing spondylitis	Ankylosing spondylitis || ||	TRUE	MedicineITLab	17	30387208	0.0294621	5.68E-10	Bleomycin hydrolase | Cardiometabolic	TRUE	reported	ukb-ppp-BLMH-OID20336	2	TRUE	38.42947031	493.0862571	38.42947031
rs3794809	T	C	T	C	-0.294348	-0.0369481	0.445121	0.421501	FALSE	FALSE	FALSE	finngen_R9_M13_ANKYLOSPON	17	30204240	0.027227	273824	0.174769	Ankylosing spondylitis || id:finngen_R9_M13_ANKYLOSPON	Ankylosing spondylitis	Ankylosing spondylitis || ||	TRUE	MedicineITLab	17	30204240	0.00741917	1.00E-200	Bleomycin hydrolase | Cardiometabolic	TRUE	reported	ukb-ppp-BLMH-OID20336	2	TRUE	1574.024666	493.0862571	1574.024666
rs55769428	C	A	C	A	-0.149364	0.0137668	0.0380811	0.0495917	FALSE	FALSE	FALSE	finngen_R9_M13_ANKYLOSPON	10	96246079	0.0610764	273824	0.821666	Ankylosing spondylitis || id:finngen_R9_M13_ANKYLOSPON	Ankylosing spondylitis	Ankylosing spondylitis || ||	TRUE	MedicineITLab	10	96246079	0.0201358	1.19E-13	B-cell linker protein | Inflammation_II	TRUE	reported	ukb-ppp-BLNK-OID30541	2	TRUE	55.02424515	493.0862571	55.02424515
rs143429527	C	T	C	T	-0.310427	-0.276548	0.0126687	0.00941128	FALSE	FALSE	FALSE	finngen_R9_M13_ANKYLOSPON	19	40699081	0.142911	273824	0.0529773	Ankylosing spondylitis || id:finngen_R9_M13_ANKYLOSPON	Ankylosing spondylitis	Ankylosing spondylitis || ||	TRUE	MedicineITLab	19	40699081	0.035617	2.89E-18	Flavin reductase | Neurology	TRUE	reported	ukb-ppp-BLVRB-OID21141	2	TRUE	75.96338396	493.0862571	75.96338396
rs191310325	G	A	G	A	-0.287066	0.257783	0.0130022	0.00750246	FALSE	FALSE	FALSE	finngen_R9_M13_ANKYLOSPON	19	41045203	0.156822	273824	0.100219	Ankylosing spondylitis || id:finngen_R9_M13_ANKYLOSPON	Ankylosing spondylitis	Ankylosing spondylitis || ||	TRUE	MedicineITLab	19	41045203	0.0334288	8.90E-18	Flavin reductase | Neurology	TRUE	reported	ukb-ppp-BLVRB-OID21141	2	TRUE	73.74319363	493.0862571	73.74319363
rs74429191	C	T	C	T	-0.264426	-0.0234863	0.0319411	0.0486274	FALSE	FALSE	FALSE	finngen_R9_M13_ANKYLOSPON	19	40376445	0.0627055	273824	0.707995	Ankylosing spondylitis || id:finngen_R9_M13_ANKYLOSPON	Ankylosing spondylitis	Ankylosing spondylitis || ||	TRUE	MedicineITLab	19	40376445	0.0207321	2.94E-37	Flavin reductase | Neurology	TRUE	reported	ukb-ppp-BLVRB-OID21141	2	TRUE	162.6753392	493.0862571	162.6753392
rs138604474	T	C	T	C	-0.394113	0.121986	0.0132885	0.0175437	FALSE	FALSE	FALSE	finngen_R9_M13_ANKYLOSPON	2	68639946	0.102441	273824	0.233731	Ankylosing spondylitis || id:finngen_R9_M13_ANKYLOSPON	Ankylosing spondylitis	Ankylosing spondylitis || ||	TRUE	MedicineITLab	2	68639946	0.0330424	8.51E-33	Bone morphogenetic protein 10 | Inflammation_II	TRUE	reported	ukb-ppp-BMP10-OID30575	2	TRUE	142.2650931	493.0862571	142.2650931
rs34008398	A	G	A	G	-2.01935	-0.109324	0.0128062	0.00711993	FALSE	FALSE	FALSE	finngen_R9_M13_ANKYLOSPON	2	68866281	0.168171	273824	0.515643	Ankylosing spondylitis || id:finngen_R9_M13_ANKYLOSPON	Ankylosing spondylitis	Ankylosing spondylitis || ||	TRUE	MedicineITLab	2	68866281	0.0321256	1.00E-200	Bone morphogenetic protein 10 | Inflammation_II	TRUE	reported	ukb-ppp-BMP10-OID30575	2	TRUE	3951.124388	493.0862571	3951.124388
rs4854519	T	G	T	G	0.0731797	-0.00933452	0.341515	0.333333	FALSE	FALSE	FALSE	finngen_R9_M13_ANKYLOSPON	2	68796957	0.0285231	273824	0.743469	Ankylosing spondylitis || id:finngen_R9_M13_ANKYLOSPON	Ankylosing spondylitis	Ankylosing spondylitis || ||	TRUE	MedicineITLab	2	68796957	0.00759089	5.39E-22	Bone morphogenetic protein 10 | Inflammation_II	TRUE	reported	ukb-ppp-BMP10-OID30575	2	TRUE	92.93854163	493.0862571	92.93854163
rs111588693	A	G	A	G	0.134863	-0.0193132	0.468267	0.44245	FALSE	FALSE	FALSE	finngen_R9_M13_ANKYLOSPON	6	7727038	0.0269074	273824	0.472903	Ankylosing spondylitis || id:finngen_R9_M13_ANKYLOSPON	Ankylosing spondylitis	Ankylosing spondylitis || ||	TRUE	MedicineITLab	6	7727038	0.00759336	1.43E-70	Bone morphogenetic protein 6 | Cardiometabolic	TRUE	reported	ukb-ppp-BMP6-OID20111	2	TRUE	315.440645	493.0862571	315.440645
rs35093544	C	T	C	T	-0.196997	0.0581519	0.0179793	0.00857841	FALSE	FALSE	FALSE	finngen_R9_M13_ANKYLOSPON	6	7866412	0.146395	273824	0.6912	Ankylosing spondylitis || id:finngen_R9_M13_ANKYLOSPON	Ankylosing spondylitis	Ankylosing spondylitis || ||	TRUE	MedicineITLab	6	7866412	0.0284721	4.55E-12	Bone morphogenetic protein 6 | Cardiometabolic	TRUE	reported	ukb-ppp-BMP6-OID20111	2	TRUE	47.87185146	493.0862571	47.87185146
rs117602704	G	A	G	A	0.208237	-0.245284	0.0221171	0.00687379	FALSE	FALSE	FALSE	finngen_R9_M13_ANKYLOSPON	7	33696951	0.162617	273824	0.131464	Ankylosing spondylitis || id:finngen_R9_M13_ANKYLOSPON	Ankylosing spondylitis	Ankylosing spondylitis || ||	TRUE	MedicineITLab	7	33696951	0.0257903	6.79E-16	BMP-binding endothelial regulator protein | Inflammation_II	TRUE	reported	ukb-ppp-BMPER-OID30615	2	TRUE	65.19330658	493.0862571	65.19330658
rs1861365	T	A	T	A	-0.13259	-0.00360949	0.217475	0.155212	FALSE	TRUE	FALSE	finngen_R9_M13_ANKYLOSPON	7	34072960	0.037322	273824	0.922955	Ankylosing spondylitis || id:finngen_R9_M13_ANKYLOSPON	Ankylosing spondylitis	Ankylosing spondylitis || ||	TRUE	MedicineITLab	7	34072960	0.00945277	1.07E-44	BMP-binding endothelial regulator protein | Inflammation_II	TRUE	reported	ukb-ppp-BMPER-OID30615	2	TRUE	196.7448437	493.0862571	196.7448437
rs201897458	T	C	T	C	-0.323609	-0.0098032	0.0781486	0.0892516	FALSE	FALSE	FALSE	finngen_R9_M13_ANKYLOSPON	7	33743596	0.0470957	273824	0.835108	Ankylosing spondylitis || id:finngen_R9_M13_ANKYLOSPON	Ankylosing spondylitis	Ankylosing spondylitis || ||	TRUE	MedicineITLab	7	33743596	0.0142604	5.27E-114	BMP-binding endothelial regulator protein | Inflammation_II	TRUE	reported	ukb-ppp-BMPER-OID30615	2	TRUE	514.9650651	493.0862571	514.9650651
rs34331367	C	T	C	T	0.104725	0.0483745	0.0706871	0.0641354	FALSE	FALSE	FALSE	finngen_R9_M13_ANKYLOSPON	7	33850504	0.0552299	273824	0.381098	Ankylosing spondylitis || id:finngen_R9_M13_ANKYLOSPON	Ankylosing spondylitis	Ankylosing spondylitis || ||	TRUE	MedicineITLab	7	33850504	0.0151326	4.50E-12	BMP-binding endothelial regulator protein | Inflammation_II	TRUE	reported	ukb-ppp-BMPER-OID30615	2	TRUE	47.89317546	493.0862571	47.89317546
rs3779916	A	C	A	C	0.0527466	-0.00666648	0.628052	0.685066	FALSE	FALSE	FALSE	finngen_R9_M13_ANKYLOSPON	8	26393390	0.0288191	273824	0.817065	Ankylosing spondylitis || id:finngen_R9_M13_ANKYLOSPON	Ankylosing spondylitis	Ankylosing spondylitis || ||	TRUE	MedicineITLab	8	26393390	0.00785328	1.86E-11	BCL2/adenovirus E1B 19 kDa protein-interacting protein 3-like | Inflammation_II	TRUE	reported	ukb-ppp-BNIP3L-OID30525	2	TRUE	45.11144902	493.0862571	45.11144902
rs10511322	T	C	T	C	0.21307	0.240734	0.0382986	0.0149644	FALSE	FALSE	FALSE	finngen_R9_M13_ANKYLOSPON	3	113214780	0.11184	273824	0.0313596	Ankylosing spondylitis || id:finngen_R9_M13_ANKYLOSPON	Ankylosing spondylitis	Ankylosing spondylitis || ||	TRUE	MedicineITLab	3	113214780	0.0197697	4.39E-27	Brother of CDO | Cardiometabolic	TRUE	reported	ukb-ppp-BOC-OID20116	2	TRUE	116.1567504	493.0862571	116.1567504
rs3856718	A	G	A	G	0.207404	-0.0249026	0.170808	0.2766	FALSE	FALSE	FALSE	finngen_R9_M13_ANKYLOSPON	3	113277371	0.0299773	273824	0.406136	Ankylosing spondylitis || id:finngen_R9_M13_ANKYLOSPON	Ankylosing spondylitis	Ankylosing spondylitis || ||	TRUE	MedicineITLab	3	113277371	0.0100539	1.50E-94	Brother of CDO | Cardiometabolic	TRUE	reported	ukb-ppp-BOC-OID20116	2	TRUE	425.5642461	493.0862571	425.5642461
rs73220056	T	G	T	G	-0.19594	-0.0465427	0.0144963	0.0437394	FALSE	FALSE	FALSE	finngen_R9_M13_ANKYLOSPON	3	113126187	0.0655801	273824	0.477886	Ankylosing spondylitis || id:finngen_R9_M13_ANKYLOSPON	Ankylosing spondylitis	Ankylosing spondylitis || ||	TRUE	MedicineITLab	3	113126187	0.0316583	6.05E-10	Brother of CDO | Cardiometabolic	TRUE	reported	ukb-ppp-BOC-OID20116	2	TRUE	38.30637245	493.0862571	38.30637245
rs72708157	A	G	A	G	-0.192324	-0.005474	0.0818024	0.0561708	FALSE	FALSE	FALSE	finngen_R9_M13_ANKYLOSPON	1	149903054	0.0584763	273824	0.925419	Ankylosing spondylitis || id:finngen_R9_M13_ANKYLOSPON	Ankylosing spondylitis	Ankylosing spondylitis || ||	TRUE	MedicineITLab	1	149903054	0.0135773	1.51E-45	BolA-like protein 1 | Neurology_II	TRUE	reported	ukb-ppp-BOLA1-OID30837	2	TRUE	200.6504498	493.0862571	200.6504498
rs111894927	C	A	C	A	-0.382903	0.0191369	0.0097274	0.0354051	FALSE	FALSE	FALSE	finngen_R9_M13_ANKYLOSPON	16	30349780	0.0723918	273824	0.791509	Ankylosing spondylitis || id:finngen_R9_M13_ANKYLOSPON	Ankylosing spondylitis	Ankylosing spondylitis || ||	TRUE	MedicineITLab	16	30349780	0.040504	3.28E-21	BolA-like protein 2 | Cardiometabolic_II	TRUE	reported	ukb-ppp-BOLA2_BOLA2B-OID30267	2	TRUE	89.36793219	493.0862571	89.36793219
rs138384839	A	G	A	G	-0.208138	-0.0406874	0.0127039	0.0150378	FALSE	FALSE	FALSE	finngen_R9_M13_ANKYLOSPON	16	30546390	0.110562	273824	0.712868	Ankylosing spondylitis || id:finngen_R9_M13_ANKYLOSPON	Ankylosing spondylitis	Ankylosing spondylitis || ||	TRUE	MedicineITLab	16	30546390	0.0341235	1.06E-09	BolA-like protein 2 | Cardiometabolic_II	TRUE	reported	ukb-ppp-BOLA2_BOLA2B-OID30267	2	TRUE	37.2045122	493.0862571	37.2045122
rs76840156	T	C	T	C	-0.206227	-0.0779036	0.020934	0.0246555	FALSE	FALSE	FALSE	finngen_R9_M13_ANKYLOSPON	16	29954115	0.0872785	273824	0.372079	Ankylosing spondylitis || id:finngen_R9_M13_ANKYLOSPON	Ankylosing spondylitis	Ankylosing spondylitis || ||	TRUE	MedicineITLab	16	29954115	0.0264051	5.71E-15	BolA-like protein 2 | Cardiometabolic_II	TRUE	reported	ukb-ppp-BOLA2_BOLA2B-OID30267	2	TRUE	60.99797464	493.0862571	60.99797464
rs17305657	C	T	C	T	-0.0819612	0.0597037	0.103672	0.0486126	FALSE	FALSE	FALSE	finngen_R9_M13_ANKYLOSPON	20	33218782	0.0624037	273824	0.338702	Ankylosing spondylitis || id:finngen_R9_M13_ANKYLOSPON	Ankylosing spondylitis	Ankylosing spondylitis || ||	TRUE	MedicineITLab	20	33218782	0.0119383	6.63E-12	BPI fold-containing family A member 2 | Cardiometabolic_II	TRUE	reported	ukb-ppp-BPIFA2-OID30279	2	TRUE	47.13371162	493.0862571	47.13371162
rs548786826	T	C	T	C	0.211524	-0.268831	0.0129678	0.00212003	FALSE	FALSE	FALSE	finngen_R9_M13_ANKYLOSPON	20	33185613	0.295695	273824	0.36327	Ankylosing spondylitis || id:finngen_R9_M13_ANKYLOSPON	Ankylosing spondylitis	Ankylosing spondylitis || ||	TRUE	MedicineITLab	20	33185613	0.0327298	1.03E-10	BPI fold-containing family A member 2 | Cardiometabolic_II	TRUE	reported	ukb-ppp-BPIFA2-OID30279	2	TRUE	41.7669342	493.0862571	41.7669342
rs6059134	A	T	A	T	-0.350236	-0.100595	0.0367094	0.0407798	FALSE	TRUE	FALSE	finngen_R9_M13_ANKYLOSPON	20	33166430	0.0678506	273824	0.138181	Ankylosing spondylitis || id:finngen_R9_M13_ANKYLOSPON	Ankylosing spondylitis	Ankylosing spondylitis || ||	TRUE	MedicineITLab	20	33166430	0.0193388	2.63E-73	BPI fold-containing family A member 2 | Cardiometabolic_II	TRUE	reported	ukb-ppp-BPIFA2-OID30279	2	TRUE	327.9914513	493.0862571	327.9914513
rs11697797	G	A	G	A	0.222135	0.0156455	0.271462	0.248165	FALSE	FALSE	FALSE	finngen_R9_M13_ANKYLOSPON	20	33258205	0.0310936	273824	0.614843	Ankylosing spondylitis || id:finngen_R9_M13_ANKYLOSPON	Ankylosing spondylitis	Ankylosing spondylitis || ||	TRUE	MedicineITLab	20	33258205	0.00817659	1.59E-162	BPI fold-containing family B member 1 | Cardiometabolic	TRUE	reported	ukb-ppp-BPIFB1-OID20308	2	TRUE	738.0563847	493.0862571	738.0563847
rs11906622	A	T	A	T	-0.115214	-0.0666704	0.0527698	0.0404623	FALSE	TRUE	FALSE	finngen_R9_M13_ANKYLOSPON	20	33023726	0.0686421	273824	0.331412	Ankylosing spondylitis || id:finngen_R9_M13_ANKYLOSPON	Ankylosing spondylitis	Ankylosing spondylitis || ||	TRUE	MedicineITLab	20	33023726	0.0163254	1.70E-12	BPI fold-containing family B member 1 | Cardiometabolic	TRUE	reported	ukb-ppp-BPIFB1-OID20308	2	TRUE	49.80613569	493.0862571	49.80613569
rs149206379	T	C	T	C	-0.156105	0.0837778	0.0195201	0.0125129	FALSE	FALSE	FALSE	finngen_R9_M13_ANKYLOSPON	20	33002582	0.121618	273824	0.490912	Ankylosing spondylitis || id:finngen_R9_M13_ANKYLOSPON	Ankylosing spondylitis	Ankylosing spondylitis || ||	TRUE	MedicineITLab	20	33002582	0.0274107	1.23E-08	BPI fold-containing family B member 1 | Cardiometabolic	TRUE	reported	ukb-ppp-BPIFB1-OID20308	2	TRUE	32.43346692	493.0862571	32.43346692
rs6088084	A	C	A	C	0.301975	-0.00147076	0.368501	0.42934	FALSE	FALSE	FALSE	finngen_R9_M13_ANKYLOSPON	20	33060058	0.0271219	273824	0.956754	Ankylosing spondylitis || id:finngen_R9_M13_ANKYLOSPON	Ankylosing spondylitis	Ankylosing spondylitis || ||	TRUE	MedicineITLab	20	33060058	0.00756307	1.00E-200	BPI fold-containing family B member 1 | Cardiometabolic	TRUE	reported	ukb-ppp-BPIFB1-OID20308	2	TRUE	1594.210774	493.0862571	1594.210774
rs79808586	A	T	A	T	0.203004	-0.0639453	0.0457604	0.0362519	FALSE	TRUE	FALSE	finngen_R9_M13_ANKYLOSPON	20	32688535	0.0724602	273824	0.377513	Ankylosing spondylitis || id:finngen_R9_M13_ANKYLOSPON	Ankylosing spondylitis	Ankylosing spondylitis || ||	TRUE	MedicineITLab	20	32688535	0.017906	8.58E-30	BPI fold-containing family B member 1 | Cardiometabolic	TRUE	reported	ukb-ppp-BPIFB1-OID20308	2	TRUE	128.5322264	493.0862571	128.5322264
rs113894602	T	C	T	C	-0.137573	0.00926851	0.0234281	0.0447438	FALSE	FALSE	FALSE	finngen_R9_M13_ANKYLOSPON	20	32908528	0.0648866	273824	0.886415	Ankylosing spondylitis || id:finngen_R9_M13_ANKYLOSPON	Ankylosing spondylitis	Ankylosing spondylitis || ||	TRUE	MedicineITLab	20	32908528	0.0245251	2.03E-08	BPI fold-containing family B member 2 | Cardiometabolic_II	TRUE	reported	ukb-ppp-BPIFB2-OID30311	2	TRUE	31.46623936	493.0862571	31.46623936
rs2377736	C	T	C	T	0.265266	-0.0316931	0.402679	0.318294	FALSE	FALSE	FALSE	finngen_R9_M13_ANKYLOSPON	20	32994638	0.0288124	273824	0.271341	Ankylosing spondylitis || id:finngen_R9_M13_ANKYLOSPON	Ankylosing spondylitis	Ankylosing spondylitis || ||	TRUE	MedicineITLab	20	32994638	0.00751973	1.00E-200	BPI fold-containing family B member 2 | Cardiometabolic_II	TRUE	reported	ukb-ppp-BPIFB2-OID30311	2	TRUE	1244.396218	493.0862571	1244.396218
rs36106395	A	C	A	C	0.20893	-0.0148876	0.248983	0.28943	FALSE	FALSE	FALSE	finngen_R9_M13_ANKYLOSPON	20	33005123	0.0296076	273824	0.615083	Ankylosing spondylitis || id:finngen_R9_M13_ANKYLOSPON	Ankylosing spondylitis	Ankylosing spondylitis || ||	TRUE	MedicineITLab	20	33005123	0.0084851	7.13E-134	BPI fold-containing family B member 2 | Cardiometabolic_II	TRUE	reported	ukb-ppp-BPIFB2-OID30311	2	TRUE	606.300154	493.0862571	606.300154
rs6059067	T	A	T	A	-0.0687685	0.00641229	0.370139	0.313212	FALSE	TRUE	FALSE	finngen_R9_M13_ANKYLOSPON	20	33071958	0.0290438	273824	0.825264	Ankylosing spondylitis || id:finngen_R9_M13_ANKYLOSPON	Ankylosing spondylitis	Ankylosing spondylitis || ||	TRUE	MedicineITLab	20	33071958	0.0076118	1.65E-19	BPI fold-containing family B member 2 | Cardiometabolic_II	TRUE	reported	ukb-ppp-BPIFB2-OID30311	2	TRUE	81.62146125	493.0862571	81.62146125
rs56321310	T	C	T	C	0.436428	-0.0812951	0.184366	0.186464	FALSE	FALSE	FALSE	finngen_R9_M13_ANKYLOSPON	11	1224068	0.0344456	273824	0.0182701	Ankylosing spondylitis || id:finngen_R9_M13_ANKYLOSPON	Ankylosing spondylitis	Ankylosing spondylitis || ||	TRUE	MedicineITLab	11	1224068	0.00994535	1.00E-200	Serine/threonine-protein kinase BRSK2 | Neurology_II	TRUE	reported	ukb-ppp-BRSK2-OID31042	2	TRUE	1925.684207	493.0862571	1925.684207
rs72847992	T	C	T	C	0.330099	0.113474	0.0192321	0.0263357	FALSE	FALSE	FALSE	finngen_R9_M13_ANKYLOSPON	11	1651341	0.0841062	273824	0.177281	Ankylosing spondylitis || id:finngen_R9_M13_ANKYLOSPON	Ankylosing spondylitis	Ankylosing spondylitis || ||	TRUE	MedicineITLab	11	1651341	0.0277224	1.08E-32	Serine/threonine-protein kinase BRSK2 | Neurology_II	TRUE	reported	ukb-ppp-BRSK2-OID31042	2	TRUE	141.7838504	493.0862571	141.7838504
rs11574929	G	A	G	A	0.268347	-0.00350372	0.0285604	0.0189656	FALSE	FALSE	FALSE	finngen_R9_M13_ANKYLOSPON	4	15840187	0.0987028	273824	0.971683	Ankylosing spondylitis || id:finngen_R9_M13_ANKYLOSPON	Ankylosing spondylitis	Ankylosing spondylitis || ||	TRUE	MedicineITLab	4	15840187	0.0228248	6.51E-32	ADP-ribosyl cyclase/cyclic ADP-ribose hydrolase 2 | Neurology	TRUE	reported	ukb-ppp-BST1-OID21051	2	TRUE	138.2227494	493.0862571	138.2227494
rs13129093	A	G	A	G	0.320223	0.177318	0.0230547	0.0086045	FALSE	FALSE	FALSE	finngen_R9_M13_ANKYLOSPON	4	15430157	0.148903	273824	0.233721	Ankylosing spondylitis || id:finngen_R9_M13_ANKYLOSPON	Ankylosing spondylitis	Ankylosing spondylitis || ||	TRUE	MedicineITLab	4	15430157	0.0251826	4.82E-37	ADP-ribosyl cyclase/cyclic ADP-ribose hydrolase 2 | Neurology	TRUE	reported	ukb-ppp-BST1-OID21051	2	TRUE	161.6977249	493.0862571	161.6977249
rs140592625	C	T	C	T	0.485034	-0.118458	0.00794853	0.0124217	FALSE	FALSE	FALSE	finngen_R9_M13_ANKYLOSPON	4	15703040	0.124549	273824	0.341555	Ankylosing spondylitis || id:finngen_R9_M13_ANKYLOSPON	Ankylosing spondylitis	Ankylosing spondylitis || ||	TRUE	MedicineITLab	4	15703040	0.0438864	2.14E-28	ADP-ribosyl cyclase/cyclic ADP-ribose hydrolase 2 | Neurology	TRUE	reported	ukb-ppp-BST1-OID21051	2	TRUE	122.1474631	493.0862571	122.1474631
rs147988737	C	A	C	A	0.315701	0.0237127	0.0134581	0.0193857	FALSE	FALSE	FALSE	finngen_R9_M13_ANKYLOSPON	4	15732758	0.100059	273824	0.812667	Ankylosing spondylitis || id:finngen_R9_M13_ANKYLOSPON	Ankylosing spondylitis	Ankylosing spondylitis || ||	TRUE	MedicineITLab	4	15732758	0.0332882	2.45E-21	ADP-ribosyl cyclase/cyclic ADP-ribose hydrolase 2 | Neurology	TRUE	reported	ukb-ppp-BST1-OID21051	2	TRUE	89.94381221	493.0862571	89.94381221
rs148203544	G	A	G	A	0.349939	-0.182056	0.0192137	0.00873112	FALSE	FALSE	FALSE	finngen_R9_M13_ANKYLOSPON	4	15774338	0.150003	273824	0.224869	Ankylosing spondylitis || id:finngen_R9_M13_ANKYLOSPON	Ankylosing spondylitis	Ankylosing spondylitis || ||	TRUE	MedicineITLab	4	15774338	0.0279369	5.38E-36	ADP-ribosyl cyclase/cyclic ADP-ribose hydrolase 2 | Neurology	TRUE	reported	ukb-ppp-BST1-OID21051	2	TRUE	156.901923	493.0862571	156.901923
rs149141906	A	G	A	G	0.172712	0.149951	0.015558	0.0134084	FALSE	FALSE	FALSE	finngen_R9_M13_ANKYLOSPON	4	15308307	0.119465	273824	0.209409	Ankylosing spondylitis || id:finngen_R9_M13_ANKYLOSPON	Ankylosing spondylitis	Ankylosing spondylitis || ||	TRUE	MedicineITLab	4	15308307	0.0315505	4.40E-08	ADP-ribosyl cyclase/cyclic ADP-ribose hydrolase 2 | Neurology	TRUE	reported	ukb-ppp-BST1-OID21051	2	TRUE	29.96625938	493.0862571	29.96625938
rs181156997	C	A	C	A	-0.834697	-0.0199507	0.0117368	0.0125055	FALSE	FALSE	FALSE	finngen_R9_M13_ANKYLOSPON	4	15796146	0.121878	273824	0.869972	Ankylosing spondylitis || id:finngen_R9_M13_ANKYLOSPON	Ankylosing spondylitis	Ankylosing spondylitis || ||	TRUE	MedicineITLab	4	15796146	0.0363497	1.09E-116	ADP-ribosyl cyclase/cyclic ADP-ribose hydrolase 2 | Neurology	TRUE	reported	ukb-ppp-BST1-OID21051	2	TRUE	527.297902	493.0862571	527.297902
rs547520087	A	G	A	G	0.351767	0.0480554	0.0147843	0.0165821	FALSE	FALSE	FALSE	finngen_R9_M13_ANKYLOSPON	4	15790308	0.106512	273824	0.651864	Ankylosing spondylitis || id:finngen_R9_M13_ANKYLOSPON	Ankylosing spondylitis	Ankylosing spondylitis || ||	TRUE	MedicineITLab	4	15790308	0.0324041	1.88E-27	ADP-ribosyl cyclase/cyclic ADP-ribose hydrolase 2 | Neurology	TRUE	reported	ukb-ppp-BST1-OID21051	2	TRUE	117.8447562	493.0862571	117.8447562
rs562301411	A	G	A	G	0.741619	0.0655502	0.0127819	0.00329086	FALSE	FALSE	FALSE	finngen_R9_M13_ANKYLOSPON	4	15560095	0.232467	273824	0.777961	Ankylosing spondylitis || id:finngen_R9_M13_ANKYLOSPON	Ankylosing spondylitis	Ankylosing spondylitis || ||	TRUE	MedicineITLab	4	15560095	0.0345685	4.23E-102	ADP-ribosyl cyclase/cyclic ADP-ribose hydrolase 2 | Neurology	TRUE	reported	ukb-ppp-BST1-OID21051	2	TRUE	460.2572365	493.0862571	460.2572365
rs61175291	C	T	C	T	0.34955	-0.0542777	0.00949815	0.00416375	FALSE	FALSE	FALSE	finngen_R9_M13_ANKYLOSPON	4	15534216	0.222064	273824	0.806903	Ankylosing spondylitis || id:finngen_R9_M13_ANKYLOSPON	Ankylosing spondylitis	Ankylosing spondylitis || ||	TRUE	MedicineITLab	4	15534216	0.0392811	5.65E-19	ADP-ribosyl cyclase/cyclic ADP-ribose hydrolase 2 | Neurology	TRUE	reported	ukb-ppp-BST1-OID21051	2	TRUE	79.1865334	493.0862571	79.1865334
rs73235018	T	A	T	A	-1.26429	0.0527631	0.0303609	0.0200714	FALSE	TRUE	FALSE	finngen_R9_M13_ANKYLOSPON	4	15495006	0.0966452	273824	0.585103	Ankylosing spondylitis || id:finngen_R9_M13_ANKYLOSPON	Ankylosing spondylitis	Ankylosing spondylitis || ||	TRUE	MedicineITLab	4	15495006	0.0221579	1.00E-200	ADP-ribosyl cyclase/cyclic ADP-ribose hydrolase 2 | Neurology	TRUE	reported	ukb-ppp-BST1-OID21051	2	TRUE	3255.638755	493.0862571	3255.638755
rs75980777	T	G	T	G	0.261182	0.0504908	0.0228988	0.0388794	FALSE	FALSE	FALSE	finngen_R9_M13_ANKYLOSPON	4	15447679	0.0698609	273824	0.469843	Ankylosing spondylitis || id:finngen_R9_M13_ANKYLOSPON	Ankylosing spondylitis	Ankylosing spondylitis || ||	TRUE	MedicineITLab	4	15447679	0.0260227	1.05E-23	ADP-ribosyl cyclase/cyclic ADP-ribose hydrolase 2 | Neurology	TRUE	reported	ukb-ppp-BST1-OID21051	2	TRUE	100.7353214	493.0862571	100.7353214
rs76819934	C	T	C	T	-0.887699	-0.0148556	0.0362261	0.0554821	FALSE	FALSE	FALSE	finngen_R9_M13_ANKYLOSPON	4	15345625	0.0590995	273824	0.801531	Ankylosing spondylitis || id:finngen_R9_M13_ANKYLOSPON	Ankylosing spondylitis	Ankylosing spondylitis || ||	TRUE	MedicineITLab	4	15345625	0.0201476	1.00E-200	ADP-ribosyl cyclase/cyclic ADP-ribose hydrolase 2 | Neurology	TRUE	reported	ukb-ppp-BST1-OID21051	2	TRUE	1941.264985	493.0862571	1941.264985
rs77194060	C	G	C	G	-0.780047	0.109618	0.00793534	0.0122218	FALSE	TRUE	FALSE	finngen_R9_M13_ANKYLOSPON	4	15434526	0.123513	273824	0.37481	Ankylosing spondylitis || id:finngen_R9_M13_ANKYLOSPON	Ankylosing spondylitis	Ankylosing spondylitis || ||	TRUE	MedicineITLab	4	15434526	0.0424167	1.58E-75	ADP-ribosyl cyclase/cyclic ADP-ribose hydrolase 2 | Neurology	TRUE	reported	ukb-ppp-BST1-OID21051	2	TRUE	338.1954705	493.0862571	338.1954705
rs78585552	T	C	T	C	0.32406	-0.0107427	0.0254545	0.062374	FALSE	FALSE	FALSE	finngen_R9_M13_ANKYLOSPON	4	15779555	0.0553813	273824	0.846193	Ankylosing spondylitis || id:finngen_R9_M13_ANKYLOSPON	Ankylosing spondylitis	Ankylosing spondylitis || ||	TRUE	MedicineITLab	4	15779555	0.0240723	2.62E-41	ADP-ribosyl cyclase/cyclic ADP-ribose hydrolase 2 | Neurology	TRUE	reported	ukb-ppp-BST1-OID21051	2	TRUE	181.2239871	493.0862571	181.2239871
rs78805834	C	T	C	T	0.300609	-0.020324	0.0242438	0.00830547	FALSE	FALSE	FALSE	finngen_R9_M13_ANKYLOSPON	4	15551448	0.150236	273824	0.89239	Ankylosing spondylitis || id:finngen_R9_M13_ANKYLOSPON	Ankylosing spondylitis	Ankylosing spondylitis || ||	TRUE	MedicineITLab	4	15551448	0.024581	2.17E-34	ADP-ribosyl cyclase/cyclic ADP-ribose hydrolase 2 | Neurology	TRUE	reported	ukb-ppp-BST1-OID21051	2	TRUE	149.5563523	493.0862571	149.5563523
rs78925804	A	T	A	T	-0.647033	0.0212361	0.0401677	0.035087	FALSE	TRUE	FALSE	finngen_R9_M13_ANKYLOSPON	4	15751581	0.0724461	273824	0.769423	Ankylosing spondylitis || id:finngen_R9_M13_ANKYLOSPON	Ankylosing spondylitis	Ankylosing spondylitis || ||	TRUE	MedicineITLab	4	15751581	0.0191706	1.00E-200	ADP-ribosyl cyclase/cyclic ADP-ribose hydrolase 2 | Neurology	TRUE	reported	ukb-ppp-BST1-OID21051	2	TRUE	1139.151407	493.0862571	1139.151407
rs79908138	C	T	C	T	0.22533	0.0192154	0.0147344	0.0333498	FALSE	FALSE	FALSE	finngen_R9_M13_ANKYLOSPON	4	15507374	0.0754196	273824	0.798893	Ankylosing spondylitis || id:finngen_R9_M13_ANKYLOSPON	Ankylosing spondylitis	Ankylosing spondylitis || ||	TRUE	MedicineITLab	4	15507374	0.032473	3.95E-12	ADP-ribosyl cyclase/cyclic ADP-ribose hydrolase 2 | Neurology	TRUE	reported	ukb-ppp-BST1-OID21051	2	TRUE	48.14965818	493.0862571	48.14965818
rs55761990	A	G	A	G	0.0585542	-0.00552272	0.408843	0.334484	FALSE	FALSE	FALSE	finngen_R9_M13_ANKYLOSPON	19	17433566	0.0285127	273824	0.846416	Ankylosing spondylitis || id:finngen_R9_M13_ANKYLOSPON	Ankylosing spondylitis	Ankylosing spondylitis || ||	TRUE	MedicineITLab	19	17433566	0.00752628	7.25E-15	Bone marrow stromal antigen 2 | Neurology	TRUE	reported	ukb-ppp-BST2-OID21029	2	TRUE	60.52786578	493.0862571	60.52786578
rs8101243	C	T	C	T	-0.343639	0.0483988	0.956749	0.902147	FALSE	FALSE	FALSE	finngen_R9_M13_ANKYLOSPON	19	17377984	0.045246	273824	0.284763	Ankylosing spondylitis || id:finngen_R9_M13_ANKYLOSPON	Ankylosing spondylitis	Ankylosing spondylitis || ||	TRUE	MedicineITLab	19	17377984	0.0182846	8.47E-79	Bone marrow stromal antigen 2 | Neurology	TRUE	reported	ukb-ppp-BST2-OID21029	2	TRUE	353.2107925	493.0862571	353.2107925
rs13113204	T	C	T	C	0.081464	0.0104323	0.358721	0.348952	FALSE	FALSE	FALSE	finngen_R9_M13_ANKYLOSPON	4	74583132	0.028168	273824	0.711114	Ankylosing spondylitis || id:finngen_R9_M13_ANKYLOSPON	Ankylosing spondylitis	Ankylosing spondylitis || ||	TRUE	MedicineITLab	4	74583132	0.00798684	1.99E-24	Probetacellulin [Cleaved into: Betacellulin | Oncology	TRUE	reported	ukb-ppp-BTC-OID21199	2	TRUE	104.0354842	493.0862571	104.0354842
rs182168283	A	G	A	G	-0.262457	-0.0595331	0.00931055	0.0021077	FALSE	FALSE	FALSE	finngen_R9_M13_ANKYLOSPON	4	74948937	0.303682	273824	0.844581	Ankylosing spondylitis || id:finngen_R9_M13_ANKYLOSPON	Ankylosing spondylitis	Ankylosing spondylitis || ||	TRUE	MedicineITLab	4	74948937	0.0434032	1.48E-09	Probetacellulin [Cleaved into: Betacellulin | Oncology	TRUE	reported	ukb-ppp-BTC-OID21199	2	TRUE	36.56560981	493.0862571	36.56560981
rs28458910	G	A	G	A	-0.588842	-0.00844956	0.132046	0.135481	FALSE	FALSE	FALSE	finngen_R9_M13_ANKYLOSPON	4	74763333	0.0393001	273824	0.829767	Ankylosing spondylitis || id:finngen_R9_M13_ANKYLOSPON	Ankylosing spondylitis	Ankylosing spondylitis || ||	TRUE	MedicineITLab	4	74763333	0.0114821	1.00E-200	Probetacellulin [Cleaved into: Betacellulin | Oncology	TRUE	reported	ukb-ppp-BTC-OID21199	2	TRUE	2629.994913	493.0862571	2629.994913
rs62316317	A	G	A	G	0.572849	-0.154797	0.0176033	0.0216972	FALSE	FALSE	FALSE	finngen_R9_M13_ANKYLOSPON	4	74794598	0.0966032	273824	0.109068	Ankylosing spondylitis || id:finngen_R9_M13_ANKYLOSPON	Ankylosing spondylitis	Ankylosing spondylitis || ||	TRUE	MedicineITLab	4	74794598	0.0318756	3.26E-72	Probetacellulin [Cleaved into: Betacellulin | Oncology	TRUE	reported	ukb-ppp-BTC-OID21199	2	TRUE	322.97104	493.0862571	322.97104
rs146994962	G	A	G	A	-0.23947	-0.124893	0.0191345	0.00365008	FALSE	FALSE	FALSE	finngen_R9_M13_ANKYLOSPON	3	14911936	0.228553	273824	0.584758	Ankylosing spondylitis || id:finngen_R9_M13_ANKYLOSPON	Ankylosing spondylitis	Ankylosing spondylitis || ||	TRUE	MedicineITLab	3	14911936	0.0278004	7.06E-18	Biotinidase | Inflammation_II	TRUE	reported	ukb-ppp-BTD-OID30754	2	TRUE	74.19935652	493.0862571	74.19935652
rs17556939	A	T	A	T	0.169327	-0.0450179	0.166726	0.213957	FALSE	TRUE	FALSE	finngen_R9_M13_ANKYLOSPON	3	15557548	0.0327453	273824	0.169197	Ankylosing spondylitis || id:finngen_R9_M13_ANKYLOSPON	Ankylosing spondylitis	Ankylosing spondylitis || ||	TRUE	MedicineITLab	3	15557548	0.0100929	3.61E-63	Biotinidase | Inflammation_II	TRUE	reported	ukb-ppp-BTD-OID30754	2	TRUE	281.4624653	493.0862571	281.4624653
rs35034250	T	C	T	C	-0.138978	0.0146687	0.0288425	0.0119014	FALSE	FALSE	FALSE	finngen_R9_M13_ANKYLOSPON	3	15645027	0.123481	273824	0.905439	Ankylosing spondylitis || id:finngen_R9_M13_ANKYLOSPON	Ankylosing spondylitis	Ankylosing spondylitis || ||	TRUE	MedicineITLab	3	15645027	0.0223088	4.67E-10	Biotinidase | Inflammation_II	TRUE	reported	ukb-ppp-BTD-OID30754	2	TRUE	38.80964722	493.0862571	38.80964722
rs7621044	A	G	A	G	-0.438937	-0.033252	0.122577	0.0842836	FALSE	FALSE	FALSE	finngen_R9_M13_ANKYLOSPON	3	15324179	0.0484993	273824	0.492955	Ankylosing spondylitis || id:finngen_R9_M13_ANKYLOSPON	Ankylosing spondylitis	Ankylosing spondylitis || ||	TRUE	MedicineITLab	3	15324179	0.0113687	1.00E-200	Biotinidase | Inflammation_II	TRUE	reported	ukb-ppp-BTD-OID30754	2	TRUE	1490.674318	493.0862571	1490.674318
rs7635556	A	G	A	G	-0.0592875	-0.0264272	0.285969	0.331518	FALSE	FALSE	FALSE	finngen_R9_M13_ANKYLOSPON	3	14809593	0.0286252	273824	0.355895	Ankylosing spondylitis || id:finngen_R9_M13_ANKYLOSPON	Ankylosing spondylitis	Ankylosing spondylitis || ||	TRUE	MedicineITLab	3	14809593	0.00835458	1.28E-12	Biotinidase | Inflammation_II	TRUE	reported	ukb-ppp-BTD-OID30754	2	TRUE	50.35899232	493.0862571	50.35899232
rs115973879	T	C	T	C	-0.162914	-0.143895	0.0221929	0.0267717	FALSE	FALSE	FALSE	finngen_R9_M13_ANKYLOSPON	6	26472441	0.0827783	273824	0.0821561	Ankylosing spondylitis || id:finngen_R9_M13_ANKYLOSPON	Ankylosing spondylitis	Ankylosing spondylitis || ||	TRUE	MedicineITLab	6	26472441	0.0274234	2.84E-09	Butyrophilin subfamily 1 member A1 | Oncology_II	TRUE	reported	ukb-ppp-BTN1A1-OID31363	2	TRUE	35.29183314	493.0862571	35.29183314
rs12211201	G	A	G	A	0.300216	-0.188039	0.105827	0.184018	FALSE	FALSE	FALSE	finngen_R9_M13_ANKYLOSPON	6	26461233	0.0356665	273824	1.35E-07	Ankylosing spondylitis || id:finngen_R9_M13_ANKYLOSPON	Ankylosing spondylitis	Ankylosing spondylitis || ||	TRUE	MedicineITLab	6	26461233	0.012365	3.24E-130	Butyrophilin subfamily 1 member A1 | Oncology_II	TRUE	reported	ukb-ppp-BTN1A1-OID31363	2	TRUE	589.4940515	493.0862571	589.4940515
rs113029277	C	T	C	T	-0.19037	-0.00127987	0.0183399	0.0274846	FALSE	FALSE	FALSE	finngen_R9_M13_ANKYLOSPON	6	27171962	0.0819573	273824	0.987541	Ankylosing spondylitis || id:finngen_R9_M13_ANKYLOSPON	Ankylosing spondylitis	Ankylosing spondylitis || ||	TRUE	MedicineITLab	6	27171962	0.0279727	1.01E-11	Butyrophilin subfamily 2 member A1 | Inflammation	TRUE	reported	ukb-ppp-BTN2A1-OID20713	2	TRUE	46.31570131	493.0862571	46.31570131
rs114641217	C	T	C	T	-0.291534	-0.160591	0.014161	0.00334469	FALSE	FALSE	FALSE	finngen_R9_M13_ANKYLOSPON	6	27457806	0.243311	273824	0.509238	Ankylosing spondylitis || id:finngen_R9_M13_ANKYLOSPON	Ankylosing spondylitis	Ankylosing spondylitis || ||	TRUE	MedicineITLab	6	27457806	0.0327958	6.15E-19	Butyrophilin subfamily 2 member A1 | Inflammation	TRUE	reported	ukb-ppp-BTN2A1-OID20713	2	TRUE	79.02089865	493.0862571	79.02089865
rs115862154	A	G	A	G	-0.164691	-0.122556	0.0244623	0.0352582	FALSE	FALSE	FALSE	finngen_R9_M13_ANKYLOSPON	6	27413954	0.0724042	273824	0.0905191	Ankylosing spondylitis || id:finngen_R9_M13_ANKYLOSPON	Ankylosing spondylitis	Ankylosing spondylitis || ||	TRUE	MedicineITLab	6	27413954	0.0238186	4.70E-12	Butyrophilin subfamily 2 member A1 | Inflammation	TRUE	reported	ukb-ppp-BTN2A1-OID20713	2	TRUE	47.80873702	493.0862571	47.80873702
rs12190171	C	T	C	T	0.117032	0.164703	0.0459303	0.0452348	FALSE	FALSE	FALSE	finngen_R9_M13_ANKYLOSPON	6	25722740	0.0641553	273824	0.0102506	Ankylosing spondylitis || id:finngen_R9_M13_ANKYLOSPON	Ankylosing spondylitis	Ankylosing spondylitis || ||	TRUE	MedicineITLab	6	25722740	0.0179442	6.94E-11	Butyrophilin subfamily 2 member A1 | Inflammation	TRUE	reported	ukb-ppp-BTN2A1-OID20713	2	TRUE	42.53643137	493.0862571	42.53643137
rs73395239	T	C	T	C	-0.232388	1.16814	0.0083811	0.00049243	FALSE	FALSE	FALSE	finngen_R9_M13_ANKYLOSPON	6	26589091	0.604905	273824	0.0534687	Ankylosing spondylitis || id:finngen_R9_M13_ANKYLOSPON	Ankylosing spondylitis	Ankylosing spondylitis || ||	TRUE	MedicineITLab	6	26589091	0.0408997	1.33E-08	Butyrophilin subfamily 2 member A1 | Inflammation	TRUE	reported	ukb-ppp-BTN2A1-OID20713	2	TRUE	32.2839861	493.0862571	32.2839861
rs75782365	G	T	G	T	0.471708	-0.252953	0.109593	0.0507822	FALSE	FALSE	FALSE	finngen_R9_M13_ANKYLOSPON	6	26408323	0.0655044	273824	0.000112639	Ankylosing spondylitis || id:finngen_R9_M13_ANKYLOSPON	Ankylosing spondylitis	Ankylosing spondylitis || ||	TRUE	MedicineITLab	6	26408323	0.0117221	1.00E-200	Butyrophilin subfamily 2 member A1 | Inflammation	TRUE	reported	ukb-ppp-BTN2A1-OID20713	2	TRUE	1619.331036	493.0862571	1619.331036
rs116418977	T	C	T	C	-0.652236	-0.102623	0.0760132	0.0351198	FALSE	FALSE	FALSE	finngen_R9_M13_ANKYLOSPON	6	25365660	0.0724426	273824	0.156597	Ankylosing spondylitis || id:finngen_R9_M13_ANKYLOSPON	Ankylosing spondylitis	Ankylosing spondylitis || ||	TRUE	MedicineITLab	6	25365660	0.0142625	1.00E-200	Butyrophilin subfamily 3 member A2 | Inflammation	TRUE	reported	ukb-ppp-BTN3A2-OID20540	2	TRUE	2091.309051	493.0862571	2091.309051
rs14232	G	C	G	C	0.292376	0.515475	0.127106	0.138022	FALSE	TRUE	FALSE	finngen_R9_M13_ANKYLOSPON	6	26377713	0.0334843	273824	1.78E-53	Ankylosing spondylitis || id:finngen_R9_M13_ANKYLOSPON	Ankylosing spondylitis	Ankylosing spondylitis || ||	TRUE	MedicineITLab	6	26377713	0.0112655	1.67E-148	Butyrophilin subfamily 3 member A2 | Inflammation	TRUE	reported	ukb-ppp-BTN3A2-OID20540	2	TRUE	673.5696288	493.0862571	673.5696288
rs41266837	A	G	A	G	0.435068	-0.18887	0.130874	0.188817	FALSE	FALSE	FALSE	finngen_R9_M13_ANKYLOSPON	6	26409501	0.0353102	273824	8.85E-08	Ankylosing spondylitis || id:finngen_R9_M13_ANKYLOSPON	Ankylosing spondylitis	Ankylosing spondylitis || ||	TRUE	MedicineITLab	6	26409501	0.0110404	1.00E-200	Butyrophilin subfamily 3 member A2 | Inflammation	TRUE	reported	ukb-ppp-BTN3A2-OID20540	2	TRUE	1552.904205	493.0862571	1552.904205
rs5030963	A	G	A	G	0.180854	-0.149455	0.047462	0.0198751	FALSE	FALSE	FALSE	finngen_R9_M13_ANKYLOSPON	6	27247846	0.096959	273824	0.123213	Ankylosing spondylitis || id:finngen_R9_M13_ANKYLOSPON	Ankylosing spondylitis	Ankylosing spondylitis || ||	TRUE	MedicineITLab	6	27247846	0.0176233	1.04E-24	Butyrophilin subfamily 3 member A2 | Inflammation	TRUE	reported	ukb-ppp-BTN3A2-OID20540	2	TRUE	105.3129477	493.0862571	105.3129477
rs12060537	C	T	C	T	-0.470873	0.0713735	0.110775	0.0989513	FALSE	FALSE	FALSE	finngen_R9_M13_ANKYLOSPON	1	22591066	0.0452252	273824	0.114524	Ankylosing spondylitis || id:finngen_R9_M13_ANKYLOSPON	Ankylosing spondylitis	Ankylosing spondylitis || ||	TRUE	MedicineITLab	1	22591066	0.0118994	1.00E-200	Complement C1q subcomponent subunit A | Inflammation	TRUE	reported	ukb-ppp-C1QA-OID20654	2	TRUE	1565.876296	493.0862571	1565.876296
rs146907244	A	G	A	G	-0.121825	0.0572396	0.055515	0.0582917	FALSE	FALSE	FALSE	finngen_R9_M13_ANKYLOSPON	1	22433200	0.0575717	273824	0.32011	Ankylosing spondylitis || id:finngen_R9_M13_ANKYLOSPON	Ankylosing spondylitis	Ankylosing spondylitis || ||	TRUE	MedicineITLab	1	22433200	0.0163896	1.06E-13	Complement C1q subcomponent subunit A | Inflammation	TRUE	reported	ukb-ppp-C1QA-OID20654	2	TRUE	55.25048965	493.0862571	55.25048965
rs74414073	C	T	C	T	0.119185	-0.0129613	0.0395284	0.0386956	FALSE	FALSE	FALSE	finngen_R9_M13_ANKYLOSPON	1	22799075	0.0689357	273824	0.850861	Ankylosing spondylitis || id:finngen_R9_M13_ANKYLOSPON	Ankylosing spondylitis	Ankylosing spondylitis || ||	TRUE	MedicineITLab	1	22799075	0.019043	3.88E-10	Complement C1q subcomponent subunit A | Inflammation	TRUE	reported	ukb-ppp-C1QA-OID20654	2	TRUE	39.17170424	493.0862571	39.17170424
rs80352808	A	G	A	G	-0.168333	-0.0183223	0.279211	0.294725	FALSE	FALSE	FALSE	finngen_R9_M13_ANKYLOSPON	1	22628736	0.0294956	273824	0.534477	Ankylosing spondylitis || id:finngen_R9_M13_ANKYLOSPON	Ankylosing spondylitis	Ankylosing spondylitis || ||	TRUE	MedicineITLab	1	22628736	0.00829479	1.46E-91	Complement C1q subcomponent subunit A | Inflammation	TRUE	reported	ukb-ppp-C1QA-OID20654	2	TRUE	411.8392516	493.0862571	411.8392516
rs11693846	A	G	A	G	0.0683649	0.0141107	0.299545	0.253777	FALSE	FALSE	FALSE	finngen_R9_M13_ANKYLOSPON	2	118877101	0.0311723	273824	0.650789	Ankylosing spondylitis || id:finngen_R9_M13_ANKYLOSPON	Ankylosing spondylitis	Ankylosing spondylitis || ||	TRUE	MedicineITLab	2	118877101	0.00797296	9.94E-18	Complement C1q-like protein 2 | Inflammation_II	TRUE	reported	ukb-ppp-C1QL2-OID30515	2	TRUE	73.52367307	493.0862571	73.52367307
rs17798163	A	G	A	G	0.1378	-0.0153473	0.0518784	0.0692443	FALSE	FALSE	FALSE	finngen_R9_M13_ANKYLOSPON	2	119134980	0.0531548	273824	0.772789	Ankylosing spondylitis || id:finngen_R9_M13_ANKYLOSPON	Ankylosing spondylitis	Ankylosing spondylitis || ||	TRUE	MedicineITLab	2	119134980	0.0161653	1.54E-17	Complement C1q-like protein 2 | Inflammation_II	TRUE	reported	ukb-ppp-C1QL2-OID30515	2	TRUE	72.66594028	493.0862571	72.66594028
rs34475538	A	G	A	G	-0.278571	0.00227046	0.202466	0.322917	FALSE	FALSE	FALSE	finngen_R9_M13_ANKYLOSPON	2	119160689	0.0287041	273824	0.936954	Ankylosing spondylitis || id:finngen_R9_M13_ANKYLOSPON	Ankylosing spondylitis	Ankylosing spondylitis || ||	TRUE	MedicineITLab	2	119160689	0.00901313	1.00E-200	Complement C1q-like protein 2 | Inflammation_II	TRUE	reported	ukb-ppp-C1QL2-OID30515	2	TRUE	955.257676	493.0862571	955.257676
rs3795891	G	A	G	A	0.11217	0.0377713	0.453822	0.46248	FALSE	FALSE	FALSE	finngen_R9_M13_ANKYLOSPON	2	119285638	0.0268972	273824	0.160234	Ankylosing spondylitis || id:finngen_R9_M13_ANKYLOSPON	Ankylosing spondylitis	Ankylosing spondylitis || ||	TRUE	MedicineITLab	2	119285638	0.00720759	1.30E-54	Complement C1q-like protein 2 | Inflammation_II	TRUE	reported	ukb-ppp-C1QL2-OID30515	2	TRUE	242.1995275	493.0862571	242.1995275
rs116539064	T	C	T	C	0.398118	-0.0349591	0.0972553	0.0448433	FALSE	FALSE	FALSE	finngen_R9_M13_ANKYLOSPON	17	79022318	0.0658095	273824	0.595269	Ankylosing spondylitis || id:finngen_R9_M13_ANKYLOSPON	Ankylosing spondylitis	Ankylosing spondylitis || ||	TRUE	MedicineITLab	17	79022318	0.0128129	1.00E-200	Complement C1q tumor necrosis factor-related protein 1 | Cardiometabolic	TRUE	reported	ukb-ppp-C1QTNF1-OID20367	2	TRUE	965.4477039	493.0862571	965.4477039
rs2509656	A	G	A	G	0.163496	0.00876011	0.143369	0.190508	FALSE	FALSE	FALSE	finngen_R9_M13_ANKYLOSPON	11	119337866	0.0342519	273824	0.79814	Ankylosing spondylitis || id:finngen_R9_M13_ANKYLOSPON	Ankylosing spondylitis	Ankylosing spondylitis || ||	TRUE	MedicineITLab	11	119337866	0.0104547	3.98E-55	Complement C1q tumor necrosis factor-related protein 5 | Inflammation_II	TRUE	reported	ukb-ppp-C1QTNF5-OID30618	2	TRUE	244.563203	493.0862571	244.563203
rs5750394	T	C	T	C	-0.0707593	0.0302354	0.236514	0.201396	FALSE	FALSE	FALSE	finngen_R9_M13_ANKYLOSPON	22	37193388	0.0334046	273824	0.365399	Ankylosing spondylitis || id:finngen_R9_M13_ANKYLOSPON	Ankylosing spondylitis	Ankylosing spondylitis || ||	TRUE	MedicineITLab	22	37193388	0.00894494	2.56E-15	Complement C1q tumor necrosis factor-related protein 6 | Neurology_II	TRUE	reported	ukb-ppp-C1QTNF6-OID31049	2	TRUE	62.57663307	493.0862571	62.57663307
rs1129021	A	G	A	G	0.464546	0.0764083	0.340548	0.351149	FALSE	FALSE	FALSE	finngen_R9_M13_ANKYLOSPON	13	24305565	0.0281171	273824	0.00657779	Ankylosing spondylitis || id:finngen_R9_M13_ANKYLOSPON	Ankylosing spondylitis	Ankylosing spondylitis || ||	TRUE	MedicineITLab	13	24305565	0.00826071	1.00E-200	Complement C1q and tumor necrosis factor-related protein 9A | Inflammation_II	TRUE	reported	ukb-ppp-C1QTNF9-OID30620	2	TRUE	3162.442935	493.0862571	3162.442935
rs12429192	C	T	C	T	0.104584	0.0138109	0.167014	0.221793	FALSE	FALSE	FALSE	finngen_R9_M13_ANKYLOSPON	13	24900305	0.032249	273824	0.668464	Ankylosing spondylitis || id:finngen_R9_M13_ANKYLOSPON	Ankylosing spondylitis	Ankylosing spondylitis || ||	TRUE	MedicineITLab	13	24900305	0.0102623	2.17E-24	Complement C1q and tumor necrosis factor-related protein 9A | Inflammation_II	TRUE	reported	ukb-ppp-C1QTNF9-OID30620	2	TRUE	103.8582699	493.0862571	103.8582699
rs144919926	A	G	A	G	0.206182	-0.0467713	0.0494196	0.0251577	FALSE	FALSE	FALSE	finngen_R9_M13_ANKYLOSPON	13	24584353	0.0856829	273824	0.585158	Ankylosing spondylitis || id:finngen_R9_M13_ANKYLOSPON	Ankylosing spondylitis	Ankylosing spondylitis || ||	TRUE	MedicineITLab	13	24584353	0.0181062	4.83E-30	Complement C1q and tumor necrosis factor-related protein 9A | Inflammation_II	TRUE	reported	ukb-ppp-C1QTNF9-OID30620	2	TRUE	129.6721972	493.0862571	129.6721972
rs6490934	T	C	T	C	0.73579	0.0198608	0.948352	0.957035	FALSE	FALSE	FALSE	finngen_R9_M13_ANKYLOSPON	13	24445180	0.0669084	273824	0.766592	Ankylosing spondylitis || id:finngen_R9_M13_ANKYLOSPON	Ankylosing spondylitis	Ankylosing spondylitis || ||	TRUE	MedicineITLab	13	24445180	0.0171937	1.00E-200	Complement C1q and tumor necrosis factor-related protein 9A | Inflammation_II	TRUE	reported	ukb-ppp-C1QTNF9-OID30620	2	TRUE	1831.340385	493.0862571	1831.340385
rs78392586	G	A	G	A	-0.0597567	-0.0317064	0.157784	0.179284	FALSE	FALSE	FALSE	finngen_R9_M13_ANKYLOSPON	13	24054565	0.035144	273824	0.366958	Ankylosing spondylitis || id:finngen_R9_M13_ANKYLOSPON	Ankylosing spondylitis	Ankylosing spondylitis || ||	TRUE	MedicineITLab	13	24054565	0.010581	1.63E-08	Complement C1q and tumor necrosis factor-related protein 9A | Inflammation_II	TRUE	reported	ukb-ppp-C1QTNF9-OID30620	2	TRUE	31.89479266	493.0862571	31.89479266
rs79763908	T	C	T	C	-0.416893	-0.104605	0.044809	0.0479878	FALSE	FALSE	FALSE	finngen_R9_M13_ANKYLOSPON	13	24248118	0.0632593	273824	0.098211	Ankylosing spondylitis || id:finngen_R9_M13_ANKYLOSPON	Ankylosing spondylitis	Ankylosing spondylitis || ||	TRUE	MedicineITLab	13	24248118	0.018581	1.73E-111	Complement C1q and tumor necrosis factor-related protein 9A | Inflammation_II	TRUE	reported	ukb-ppp-C1QTNF9-OID30620	2	TRUE	503.3974826	493.0862571	503.3974826
rs4963512	G	A	G	A	-0.0579347	0.024238	0.588381	0.521589	FALSE	FALSE	FALSE	finngen_R9_M13_ANKYLOSPON	12	6833659	0.0268982	273824	0.367534	Ankylosing spondylitis || id:finngen_R9_M13_ANKYLOSPON	Ankylosing spondylitis	Ankylosing spondylitis || ||	TRUE	MedicineITLab	12	6833659	0.00770135	5.37E-14	Complement C1r subcomponent | Inflammation_II	TRUE	reported	ukb-ppp-C1R-OID30753	2	TRUE	56.5905354	493.0862571	56.5905354
rs1047776	G	A	G	A	-0.0914437	0.0275955	0.647646	0.570907	FALSE	FALSE	FALSE	finngen_R9_M13_ANKYLOSPON	12	6839528	0.0272307	273824	0.310871	Ankylosing spondylitis || id:finngen_R9_M13_ANKYLOSPON	Ankylosing spondylitis	Ankylosing spondylitis || ||	TRUE	MedicineITLab	12	6839528	0.00781183	1.19E-31	Complement C1r subcomponent-like protein | Inflammation_II	TRUE	reported	ukb-ppp-C1RL-OID30721	2	TRUE	137.0256949	493.0862571	137.0256949
rs12424363	C	A	C	A	-0.152628	0.00694786	0.0214705	0.015986	FALSE	FALSE	FALSE	finngen_R9_M13_ANKYLOSPON	12	6790524	0.109005	273824	0.949178	Ankylosing spondylitis || id:finngen_R9_M13_ANKYLOSPON	Ankylosing spondylitis	Ankylosing spondylitis || ||	TRUE	MedicineITLab	12	6790524	0.0269794	1.54E-08	Complement C1r subcomponent-like protein | Inflammation_II	TRUE	reported	ukb-ppp-C1RL-OID30721	2	TRUE	32.00396985	493.0862571	32.00396985
rs146111161	T	C	T	C	-0.258273	-0.092237	0.019676	0.0483828	FALSE	FALSE	FALSE	finngen_R9_M13_ANKYLOSPON	12	6800807	0.0628021	273824	0.141916	Ankylosing spondylitis || id:finngen_R9_M13_ANKYLOSPON	Ankylosing spondylitis	Ankylosing spondylitis || ||	TRUE	MedicineITLab	12	6800807	0.0277777	1.43E-20	Complement C1s subcomponent | Inflammation_II	TRUE	reported	ukb-ppp-C1S-OID30731	2	TRUE	86.45008964	493.0862571	86.45008964
rs115032094	G	A	G	A	-1.43038	-0.411356	0.0102839	0.0138808	FALSE	FALSE	FALSE	finngen_R9_M13_ANKYLOSPON	6	31372224	0.129937	273824	0.00154646	Ankylosing spondylitis || id:finngen_R9_M13_ANKYLOSPON	Ankylosing spondylitis	Ankylosing spondylitis || ||	TRUE	MedicineITLab	6	31372224	0.0367133	1.00E-200	Complement C2 | Cardiometabolic	TRUE	reported	ukb-ppp-C2-OID20410	2	TRUE	1517.944916	493.0862571	1517.944916
rs2097442	A	G	A	G	0.157861	-0.109372	0.291682	0.303639	FALSE	FALSE	FALSE	finngen_R9_M13_ANKYLOSPON	6	32454414	0.0292707	273824	0.000186561	Ankylosing spondylitis || id:finngen_R9_M13_ANKYLOSPON	Ankylosing spondylitis	Ankylosing spondylitis || ||	TRUE	MedicineITLab	6	32454414	0.00818045	5.65E-83	Complement C2 | Cardiometabolic	TRUE	reported	ukb-ppp-C2-OID20410	2	TRUE	372.3876849	493.0862571	372.3876849
rs640603	A	G	A	G	-0.0560174	-0.0218185	0.351749	0.354701	FALSE	FALSE	FALSE	finngen_R9_M13_ANKYLOSPON	11	119093620	0.0280885	273824	0.43729	Ankylosing spondylitis || id:finngen_R9_M13_ANKYLOSPON	Ankylosing spondylitis	Ankylosing spondylitis || ||	TRUE	MedicineITLab	11	119093620	0.0081279	5.50E-12	Phospholipid transfer protein C2CD2L | Neurology	TRUE	reported	ukb-ppp-C2CD2L-OID20864	2	TRUE	47.4995168	493.0862571	47.4995168
rs17629007	C	T	C	T	0.253144	-0.0165476	0.0321955	0.0178912	FALSE	FALSE	FALSE	finngen_R9_M13_ANKYLOSPON	2	199856832	0.104036	273824	0.873624	Ankylosing spondylitis || id:finngen_R9_M13_ANKYLOSPON	Ankylosing spondylitis	Ankylosing spondylitis || ||	TRUE	MedicineITLab	2	199856832	0.021779	3.14E-31	UPF0565 protein C2orf69 | Neurology_II	TRUE	reported	ukb-ppp-C2orf69-OID30883	2	TRUE	135.1012623	493.0862571	135.1012623
rs11569470	A	G	A	G	-0.166481	0.0275595	0.136588	0.182531	FALSE	FALSE	FALSE	finngen_R9_M13_ANKYLOSPON	19	6698443	0.0347095	273824	0.427194	Ankylosing spondylitis || id:finngen_R9_M13_ANKYLOSPON	Ankylosing spondylitis	Ankylosing spondylitis || ||	TRUE	MedicineITLab	19	6698443	0.0112225	8.75E-50	Complement C3 | Inflammation_II	TRUE	reported	ukb-ppp-C3-OID30776	2	TRUE	220.064568	493.0862571	220.064568
rs2491396	C	T	C	T	-0.135446	-0.000850321	0.237777	0.353743	FALSE	FALSE	FALSE	finngen_R9_M13_ANKYLOSPON	1	207129051	0.0281144	273824	0.975872	Ankylosing spondylitis || id:finngen_R9_M13_ANKYLOSPON	Ankylosing spondylitis	Ankylosing spondylitis || ||	TRUE	MedicineITLab	1	207129051	0.00837212	7.18E-59	C4b-binding protein beta chain | Oncology	TRUE	reported	ukb-ppp-C4BPB-OID21481	2	TRUE	261.7348054	493.0862571	261.7348054
rs3813948	C	T	C	T	-0.307177	0.0327229	0.0674857	0.0546092	FALSE	FALSE	FALSE	finngen_R9_M13_ANKYLOSPON	1	207096513	0.0592431	273824	0.580708	Ankylosing spondylitis || id:finngen_R9_M13_ANKYLOSPON	Ankylosing spondylitis	Ankylosing spondylitis || ||	TRUE	MedicineITLab	1	207096513	0.0141345	1.01E-104	C4b-binding protein beta chain | Oncology	TRUE	reported	ukb-ppp-C4BPB-OID21481	2	TRUE	472.2984158	493.0862571	472.2984158
rs6696573	G	A	G	A	-0.0707306	-0.0467078	0.13264	0.147465	FALSE	FALSE	FALSE	finngen_R9_M13_ANKYLOSPON	1	207027204	0.0378427	273824	0.217106	Ankylosing spondylitis || id:finngen_R9_M13_ANKYLOSPON	Ankylosing spondylitis	Ankylosing spondylitis || ||	TRUE	MedicineITLab	1	207027204	0.0105452	1.98E-11	C4b-binding protein beta chain | Oncology	TRUE	reported	ukb-ppp-C4BPB-OID21481	2	TRUE	44.98886559	493.0862571	44.98886559
rs4837810	C	T	C	T	-0.142986	-0.0136688	0.577163	0.540212	FALSE	FALSE	FALSE	finngen_R9_M13_ANKYLOSPON	9	121118921	0.0269258	273824	0.611702	Ankylosing spondylitis || id:finngen_R9_M13_ANKYLOSPON	Ankylosing spondylitis	Ankylosing spondylitis || ||	TRUE	MedicineITLab	9	121118921	0.00765242	6.55E-78	Complement C5 | Inflammation_II	TRUE	reported	ukb-ppp-C5-OID30744	2	TRUE	349.1318245	493.0862571	349.1318245
rs113816611	C	T	C	T	-0.19658	-0.0475866	0.0167435	0.00682485	FALSE	FALSE	FALSE	finngen_R9_M13_ANKYLOSPON	5	40488550	0.160106	273824	0.766299	Ankylosing spondylitis || id:finngen_R9_M13_ANKYLOSPON	Ankylosing spondylitis	Ankylosing spondylitis || ||	TRUE	MedicineITLab	5	40488550	0.0294218	2.37E-11	Complement component C7 | Inflammation_II	TRUE	reported	ukb-ppp-C7-OID30766	2	TRUE	44.64164438	493.0862571	44.64164438
rs114822732	A	G	A	G	-0.251335	-0.0065881	0.0516375	0.103431	FALSE	FALSE	FALSE	finngen_R9_M13_ANKYLOSPON	5	41304678	0.044253	273824	0.881653	Ankylosing spondylitis || id:finngen_R9_M13_ANKYLOSPON	Ankylosing spondylitis	Ankylosing spondylitis || ||	TRUE	MedicineITLab	5	41304678	0.0172934	7.42E-48	Complement component C7 | Inflammation_II	TRUE	reported	ukb-ppp-C7-OID30766	2	TRUE	211.2249268	493.0862571	211.2249268
rs115686032	T	C	T	C	-0.822966	-0.0730817	0.0120879	0.0402604	FALSE	FALSE	FALSE	finngen_R9_M13_ANKYLOSPON	5	40282763	0.0680105	273824	0.28257	Ankylosing spondylitis || id:finngen_R9_M13_ANKYLOSPON	Ankylosing spondylitis	Ankylosing spondylitis || ||	TRUE	MedicineITLab	5	40282763	0.0350881	1.20E-121	Complement component C7 | Inflammation_II	TRUE	reported	ukb-ppp-C7-OID30766	2	TRUE	550.1030871	493.0862571	550.1030871
rs145095721	A	G	A	G	0.18335	0.018338	0.026875	0.0138885	FALSE	FALSE	FALSE	finngen_R9_M13_ANKYLOSPON	5	40938894	0.117461	273824	0.875938	Ankylosing spondylitis || id:finngen_R9_M13_ANKYLOSPON	Ankylosing spondylitis	Ankylosing spondylitis || ||	TRUE	MedicineITLab	5	40938894	0.0235621	7.16E-15	Complement component C7 | Inflammation_II	TRUE	reported	ukb-ppp-C7-OID30766	2	TRUE	60.55274547	493.0862571	60.55274547
rs149976817	T	C	T	C	0.15678	-0.0669215	0.0200965	0.0125553	FALSE	FALSE	FALSE	finngen_R9_M13_ANKYLOSPON	5	40537414	0.121547	273824	0.581922	Ankylosing spondylitis || id:finngen_R9_M13_ANKYLOSPON	Ankylosing spondylitis	Ankylosing spondylitis || ||	TRUE	MedicineITLab	5	40537414	0.027323	9.58E-09	Complement component C7 | Inflammation_II	TRUE	reported	ukb-ppp-C7-OID30766	2	TRUE	32.92490693	493.0862571	32.92490693
rs1501815	T	A	T	A	-0.411155	-0.0251821	0.239547	0.230877	FALSE	TRUE	FALSE	finngen_R9_M13_ANKYLOSPON	5	40960064	0.031817	273824	0.428671	Ankylosing spondylitis || id:finngen_R9_M13_ANKYLOSPON	Ankylosing spondylitis	Ankylosing spondylitis || ||	TRUE	MedicineITLab	5	40960064	0.00879966	1.00E-200	Complement component C7 | Inflammation_II	TRUE	reported	ukb-ppp-C7-OID30766	2	TRUE	2183.128843	493.0862571	2183.128843
rs17263168	C	T	C	T	0.302731	-0.164477	0.030932	0.0240927	FALSE	FALSE	FALSE	finngen_R9_M13_ANKYLOSPON	5	41284641	0.087832	273824	0.0611181	Ankylosing spondylitis || id:finngen_R9_M13_ANKYLOSPON	Ankylosing spondylitis	Ankylosing spondylitis || ||	TRUE	MedicineITLab	5	41284641	0.0218942	1.75E-43	Complement component C7 | Inflammation_II	TRUE	reported	ukb-ppp-C7-OID30766	2	TRUE	191.1857984	493.0862571	191.1857984
rs60670222	T	C	T	C	0.267176	0.157117	0.0213099	0.0228389	FALSE	FALSE	FALSE	finngen_R9_M13_ANKYLOSPON	5	40895772	0.0895038	273824	0.0791881	Ankylosing spondylitis || id:finngen_R9_M13_ANKYLOSPON	Ankylosing spondylitis	Ankylosing spondylitis || ||	TRUE	MedicineITLab	5	40895772	0.0260651	1.18E-24	Complement component C7 | Inflammation_II	TRUE	reported	ukb-ppp-C7-OID30766	2	TRUE	105.0693623	493.0862571	105.0693623
rs72758315	A	G	A	G	-0.167252	-0.00853289	0.0321136	0.0247516	FALSE	FALSE	FALSE	finngen_R9_M13_ANKYLOSPON	5	41452557	0.0862437	273824	0.921187	Ankylosing spondylitis || id:finngen_R9_M13_ANKYLOSPON	Ankylosing spondylitis	Ankylosing spondylitis || ||	TRUE	MedicineITLab	5	41452557	0.0218817	2.11E-14	Complement component C7 | Inflammation_II	TRUE	reported	ukb-ppp-C7-OID30766	2	TRUE	58.42255155	493.0862571	58.42255155
rs7444800	A	G	A	G	-0.259547	-0.0571723	0.736271	0.687549	FALSE	FALSE	FALSE	finngen_R9_M13_ANKYLOSPON	5	41217587	0.0288982	273824	0.0478829	Ankylosing spondylitis || id:finngen_R9_M13_ANKYLOSPON	Ankylosing spondylitis	Ankylosing spondylitis || ||	TRUE	MedicineITLab	5	41217587	0.0085349	1.00E-200	Complement component C7 | Inflammation_II	TRUE	reported	ukb-ppp-C7-OID30766	2	TRUE	924.7730241	493.0862571	924.7730241
rs112586741	G	A	G	A	-0.116763	-0.0548487	0.0679111	0.0345693	FALSE	FALSE	FALSE	finngen_R9_M13_ANKYLOSPON	1	56797955	0.0731412	273824	0.453315	Ankylosing spondylitis || id:finngen_R9_M13_ANKYLOSPON	Ankylosing spondylitis	Ankylosing spondylitis || ||	TRUE	MedicineITLab	1	56797955	0.0150154	7.47E-15	Complement component C8 beta chain | Inflammation_II	TRUE	reported	ukb-ppp-C8B-OID30719	2	TRUE	60.46954178	493.0862571	60.46954178
rs17420649	A	T	A	T	-0.142113	0.0536888	0.0380291	0.0307745	FALSE	TRUE	FALSE	finngen_R9_M13_ANKYLOSPON	1	57135656	0.0796678	273824	0.50037	Ankylosing spondylitis || id:finngen_R9_M13_ANKYLOSPON	Ankylosing spondylitis	Ankylosing spondylitis || ||	TRUE	MedicineITLab	1	57135656	0.0202219	2.10E-12	Complement component C8 beta chain | Inflammation_II	TRUE	reported	ukb-ppp-C8B-OID30719	2	TRUE	49.38825686	493.0862571	49.38825686
rs6696924	G	T	G	T	0.346223	-0.0110732	0.254307	0.266939	FALSE	FALSE	FALSE	finngen_R9_M13_ANKYLOSPON	1	56894255	0.0304339	273824	0.715975	Ankylosing spondylitis || id:finngen_R9_M13_ANKYLOSPON	Ankylosing spondylitis	Ankylosing spondylitis || ||	TRUE	MedicineITLab	1	56894255	0.00854513	1.00E-200	Complement component C8 beta chain | Inflammation_II	TRUE	reported	ukb-ppp-C8B-OID30719	2	TRUE	1641.626984	493.0862571	1641.626984
rs76141461	C	T	C	T	-0.203192	0.168217	0.0132814	0.00274941	FALSE	FALSE	FALSE	finngen_R9_M13_ANKYLOSPON	1	56953103	0.27656	273824	0.543024	Ankylosing spondylitis || id:finngen_R9_M13_ANKYLOSPON	Ankylosing spondylitis	Ankylosing spondylitis || ||	TRUE	MedicineITLab	1	56953103	0.0321718	2.69E-10	Complement component C8 beta chain | Inflammation_II	TRUE	reported	ukb-ppp-C8B-OID30719	2	TRUE	39.88985795	493.0862571	39.88985795
rs77710785	A	T	A	T	-0.150798	0.0959364	0.0929803	0.0459827	FALSE	TRUE	FALSE	finngen_R9_M13_ANKYLOSPON	1	56916959	0.0650673	273824	0.140369	Ankylosing spondylitis || id:finngen_R9_M13_ANKYLOSPON	Ankylosing spondylitis	Ankylosing spondylitis || ||	TRUE	MedicineITLab	1	56916959	0.0128316	6.89E-32	Complement component C8 beta chain | Inflammation_II	TRUE	reported	ukb-ppp-C8B-OID30719	2	TRUE	138.1114031	493.0862571	138.1114031
rs835904	T	G	T	G	0.312288	0.0209217	0.0545227	0.0458158	FALSE	FALSE	FALSE	finngen_R9_M13_ANKYLOSPON	1	56949922	0.0642442	273824	0.744682	Ankylosing spondylitis || id:finngen_R9_M13_ANKYLOSPON	Ankylosing spondylitis	Ankylosing spondylitis || ||	TRUE	MedicineITLab	1	56949922	0.0162145	1.17E-82	Complement component C8 beta chain | Inflammation_II	TRUE	reported	ukb-ppp-C8B-OID30719	2	TRUE	370.9398317	493.0862571	370.9398317
rs265721	A	G	A	G	0.163982	-0.0568491	0.0319249	0.0226053	FALSE	FALSE	FALSE	finngen_R9_M13_ANKYLOSPON	5	39353967	0.0906187	273824	0.530434	Ankylosing spondylitis || id:finngen_R9_M13_ANKYLOSPON	Ankylosing spondylitis	Ankylosing spondylitis || ||	TRUE	MedicineITLab	5	39353967	0.0213534	1.60E-14	Complement component C9 | Inflammation_II	TRUE	reported	ukb-ppp-C9-OID30698	2	TRUE	58.97368788	493.0862571	58.97368788
rs62357812	A	G	A	G	-0.154795	-0.0380931	0.0213974	0.0350791	FALSE	FALSE	FALSE	finngen_R9_M13_ANKYLOSPON	5	39866773	0.0732277	273824	0.602925	Ankylosing spondylitis || id:finngen_R9_M13_ANKYLOSPON	Ankylosing spondylitis	Ankylosing spondylitis || ||	TRUE	MedicineITLab	5	39866773	0.0260884	2.97E-09	Complement component C9 | Inflammation_II	TRUE	reported	ukb-ppp-C9-OID30698	2	TRUE	35.20618508	493.0862571	35.20618508
rs696766	G	A	G	A	-0.205148	0.0265047	0.940227	0.951261	FALSE	FALSE	FALSE	finngen_R9_M13_ANKYLOSPON	5	39356024	0.0623424	273824	0.670729	Ankylosing spondylitis || id:finngen_R9_M13_ANKYLOSPON	Ankylosing spondylitis	Ankylosing spondylitis || ||	TRUE	MedicineITLab	5	39356024	0.0158248	1.97E-38	Complement component C9 | Inflammation_II	TRUE	reported	ukb-ppp-C9-OID30698	2	TRUE	168.0575836	493.0862571	168.0575836
rs12544332	A	C	A	C	-0.0887517	0.0598529	0.588965	0.661063	FALSE	FALSE	FALSE	finngen_R9_M13_ANKYLOSPON	8	85343981	0.0284893	273824	0.03565	Ankylosing spondylitis || id:finngen_R9_M13_ANKYLOSPON	Ankylosing spondylitis	Ankylosing spondylitis || ||	TRUE	MedicineITLab	8	85343981	0.0074213	5.82E-33	Carbonic anhydrase 1 | Cardiometabolic	TRUE	reported	ukb-ppp-CA1-OID20409	2	TRUE	143.0188841	493.0862571	143.0188841
rs2617802	G	T	G	T	0.0768063	0.00202815	0.201615	0.310284	FALSE	FALSE	FALSE	finngen_R9_M13_ANKYLOSPON	19	48611222	0.0290441	273824	0.944329	Ankylosing spondylitis || id:finngen_R9_M13_ANKYLOSPON	Ankylosing spondylitis	Ankylosing spondylitis || ||	TRUE	MedicineITLab	19	48611222	0.00963328	1.55E-15	Carbonic anhydrase-related protein 11 | Oncology	TRUE	reported	ukb-ppp-CA11-OID21195	2	TRUE	63.56899147	493.0862571	63.56899147
rs12708477	C	A	C	A	0.191636	-0.0193453	0.772238	0.745542	FALSE	FALSE	FALSE	finngen_R9_M13_ANKYLOSPON	15	63313755	0.0308342	273824	0.530399	Ankylosing spondylitis || id:finngen_R9_M13_ANKYLOSPON	Ankylosing spondylitis	Ankylosing spondylitis || ||	TRUE	MedicineITLab	15	63313755	0.0089457	8.32E-102	Carbonic anhydrase 12 | Oncology	TRUE	reported	ukb-ppp-CA12-OID21344	2	TRUE	458.9079012	493.0862571	458.9079012
rs12916532	C	T	C	T	-0.294043	0.0718207	0.274115	0.322836	FALSE	FALSE	FALSE	finngen_R9_M13_ANKYLOSPON	15	63381972	0.0286176	273824	0.0120845	Ankylosing spondylitis || id:finngen_R9_M13_ANKYLOSPON	Ankylosing spondylitis	Ankylosing spondylitis || ||	TRUE	MedicineITLab	15	63381972	0.00840932	1.00E-200	Carbonic anhydrase 12 | Oncology	TRUE	reported	ukb-ppp-CA12-OID21344	2	TRUE	1222.64375	493.0862571	1222.64375
rs72752943	A	G	A	G	0.0657906	-0.0828425	0.158038	0.145553	FALSE	FALSE	FALSE	finngen_R9_M13_ANKYLOSPON	15	63894171	0.0383857	273824	0.0309151	Ankylosing spondylitis || id:finngen_R9_M13_ANKYLOSPON	Ankylosing spondylitis	Ankylosing spondylitis || ||	TRUE	MedicineITLab	15	63894171	0.0102841	1.58E-10	Carbonic anhydrase 12 | Oncology	TRUE	reported	ukb-ppp-CA12-OID21344	2	TRUE	40.92560538	493.0862571	40.92560538
rs80317237	A	G	A	G	0.169155	0.0353197	0.0165359	0.00598518	FALSE	FALSE	FALSE	finngen_R9_M13_ANKYLOSPON	15	63192568	0.17345	273824	0.838643	Ankylosing spondylitis || id:finngen_R9_M13_ANKYLOSPON	Ankylosing spondylitis	Ankylosing spondylitis || ||	TRUE	MedicineITLab	15	63192568	0.0294561	9.32E-09	Carbonic anhydrase 12 | Oncology	TRUE	reported	ukb-ppp-CA12-OID21344	2	TRUE	32.97761078	493.0862571	32.97761078
rs2403082	A	T	A	T	0.159948	0.0242075	0.734284	0.804609	FALSE	TRUE	FALSE	finngen_R9_M13_ANKYLOSPON	8	85166967	0.0339168	273824	0.475393	Ankylosing spondylitis || id:finngen_R9_M13_ANKYLOSPON	Ankylosing spondylitis	Ankylosing spondylitis || ||	TRUE	MedicineITLab	8	85166967	0.00853274	2.12E-78	Carbonic anhydrase 13 | Cardiometabolic	TRUE	reported	ukb-ppp-CA13-OID20225	2	TRUE	351.382884	493.0862571	351.382884
rs56072918	T	C	T	C	-0.526215	-0.0847434	0.0682589	0.0488565	FALSE	FALSE	FALSE	finngen_R9_M13_ANKYLOSPON	8	85297179	0.0622877	273824	0.173666	Ankylosing spondylitis || id:finngen_R9_M13_ANKYLOSPON	Ankylosing spondylitis	Ankylosing spondylitis || ||	TRUE	MedicineITLab	8	85297179	0.0149007	1.00E-200	Carbonic anhydrase 13 | Cardiometabolic	TRUE	reported	ukb-ppp-CA13-OID20225	2	TRUE	1247.13396	493.0862571	1247.13396
rs11582094	T	G	T	G	0.074108	0.0273252	0.142818	0.14067	FALSE	FALSE	FALSE	finngen_R9_M13_ANKYLOSPON	1	150398918	0.0390628	273824	0.484227	Ankylosing spondylitis || id:finngen_R9_M13_ANKYLOSPON	Ankylosing spondylitis	Ankylosing spondylitis || ||	TRUE	MedicineITLab	1	150398918	0.0102667	5.26E-13	Carbonic anhydrase 14 | Oncology	TRUE	reported	ukb-ppp-CA14-OID21401	2	TRUE	52.10368529	493.0862571	52.10368529
rs192504603	C	T	C	T	0.165152	-0.319142	0.0160622	0.00844793	FALSE	FALSE	FALSE	finngen_R9_M13_ANKYLOSPON	1	149816259	0.147711	273824	0.0307277	Ankylosing spondylitis || id:finngen_R9_M13_ANKYLOSPON	Ankylosing spondylitis	Ankylosing spondylitis || ||	TRUE	MedicineITLab	1	149816259	0.0296422	2.53E-08	Carbonic anhydrase 14 | Oncology	TRUE	reported	ukb-ppp-CA14-OID21401	2	TRUE	31.04179371	493.0862571	31.04179371
rs6694357	C	A	C	A	-0.124292	0.0367234	0.0714244	0.0361008	FALSE	FALSE	FALSE	finngen_R9_M13_ANKYLOSPON	1	151063152	0.0721432	273824	0.610728	Ankylosing spondylitis || id:finngen_R9_M13_ANKYLOSPON	Ankylosing spondylitis	Ankylosing spondylitis || ||	TRUE	MedicineITLab	1	151063152	0.0138448	2.77E-19	Carbonic anhydrase 14 | Oncology	TRUE	reported	ukb-ppp-CA14-OID21401	2	TRUE	80.59590569	493.0862571	80.59590569
rs117509145	A	G	A	G	-0.222571	0.0712423	0.00963419	0.00569013	FALSE	FALSE	FALSE	finngen_R9_M13_ANKYLOSPON	8	84825918	0.180326	273824	0.692787	Ankylosing spondylitis || id:finngen_R9_M13_ANKYLOSPON	Ankylosing spondylitis	Ankylosing spondylitis || ||	TRUE	MedicineITLab	8	84825918	0.0382385	5.86E-09	Carbonic anhydrase 2 | Neurology	TRUE	reported	ukb-ppp-CA2-OID21149	2	TRUE	33.87938037	493.0862571	33.87938037
rs2980370	G	A	G	A	0.101739	-0.0115081	0.520706	0.607834	FALSE	FALSE	FALSE	finngen_R9_M13_ANKYLOSPON	8	85847898	0.0276022	273824	0.676732	Ankylosing spondylitis || id:finngen_R9_M13_ANKYLOSPON	Ankylosing spondylitis	Ankylosing spondylitis || ||	TRUE	MedicineITLab	8	85847898	0.00723348	6.23E-45	Carbonic anhydrase 2 | Neurology	TRUE	reported	ukb-ppp-CA2-OID21149	2	TRUE	197.8246287	493.0862571	197.8246287
rs143648905	A	G	A	G	0.131418	-0.100696	0.0318926	0.0244941	FALSE	FALSE	FALSE	finngen_R9_M13_ANKYLOSPON	8	85113966	0.089447	273824	0.260265	Ankylosing spondylitis || id:finngen_R9_M13_ANKYLOSPON	Ankylosing spondylitis	Ankylosing spondylitis || ||	TRUE	MedicineITLab	8	85113966	0.0206667	2.03E-10	Carbonic anhydrase 3 | Cardiometabolic	TRUE	reported	ukb-ppp-CA3-OID20271	2	TRUE	40.43593005	493.0862571	40.43593005
rs184726485	A	G	A	G	0.182804	0.170607	0.033702	0.0322846	FALSE	FALSE	FALSE	finngen_R9_M13_ANKYLOSPON	8	85144797	0.0762298	273824	0.0252174	Ankylosing spondylitis || id:finngen_R9_M13_ANKYLOSPON	Ankylosing spondylitis	Ankylosing spondylitis || ||	TRUE	MedicineITLab	8	85144797	0.0206455	8.41E-19	Carbonic anhydrase 3 | Cardiometabolic	TRUE	reported	ukb-ppp-CA3-OID20271	2	TRUE	78.4008152	493.0862571	78.4008152
rs2072696	C	G	C	G	-0.174144	-0.0460322	0.243145	0.168891	FALSE	TRUE	FALSE	finngen_R9_M13_ANKYLOSPON	8	85438822	0.0357382	273824	0.197732	Ankylosing spondylitis || id:finngen_R9_M13_ANKYLOSPON	Ankylosing spondylitis	Ankylosing spondylitis || ||	TRUE	MedicineITLab	8	85438822	0.00833989	8.00E-97	Carbonic anhydrase 3 | Cardiometabolic	TRUE	reported	ukb-ppp-CA3-OID20271	2	TRUE	436.0099362	493.0862571	436.0099362
rs74709354	C	A	C	A	0.152686	-0.0772217	0.0512055	0.0277924	FALSE	FALSE	FALSE	finngen_R9_M13_ANKYLOSPON	8	85094780	0.0822726	273824	0.347933	Ankylosing spondylitis || id:finngen_R9_M13_ANKYLOSPON	Ankylosing spondylitis	Ankylosing spondylitis || ||	TRUE	MedicineITLab	8	85094780	0.016328	8.67E-21	Carbonic anhydrase 3 | Cardiometabolic	TRUE	reported	ukb-ppp-CA3-OID20271	2	TRUE	87.4444906	493.0862571	87.4444906
rs117154637	T	A	T	A	-0.825377	0.0331245	0.0349188	0.0457258	FALSE	TRUE	FALSE	finngen_R9_M13_ANKYLOSPON	17	60156793	0.0640096	273824	0.604813	Ankylosing spondylitis || id:finngen_R9_M13_ANKYLOSPON	Ankylosing spondylitis	Ankylosing spondylitis || ||	TRUE	MedicineITLab	17	60156793	0.0204107	1.00E-200	Carbonic anhydrase 4 | Cardiometabolic	TRUE	reported	ukb-ppp-CA4-OID20241	2	TRUE	1635.267955	493.0862571	1635.267955
rs117561098	C	T	C	T	0.183142	0.0598994	0.0397554	0.0276844	FALSE	FALSE	FALSE	finngen_R9_M13_ANKYLOSPON	17	60461373	0.0830117	273824	0.470553	Ankylosing spondylitis || id:finngen_R9_M13_ANKYLOSPON	Ankylosing spondylitis	Ankylosing spondylitis || ||	TRUE	MedicineITLab	17	60461373	0.0192664	1.99E-21	Carbonic anhydrase 4 | Cardiometabolic	TRUE	reported	ukb-ppp-CA4-OID20241	2	TRUE	90.35969573	493.0862571	90.35969573
rs140577562	C	A	C	A	0.172598	0.0209759	0.027003	0.0107812	FALSE	FALSE	FALSE	finngen_R9_M13_ANKYLOSPON	17	60499442	0.133045	273824	0.874725	Ankylosing spondylitis || id:finngen_R9_M13_ANKYLOSPON	Ankylosing spondylitis	Ankylosing spondylitis || ||	TRUE	MedicineITLab	17	60499442	0.0231539	9.03E-14	Carbonic anhydrase 4 | Cardiometabolic	TRUE	reported	ukb-ppp-CA4-OID20241	2	TRUE	55.56780109	493.0862571	55.56780109
rs147414880	T	C	T	C	-0.386925	0.0417343	0.0195234	0.00757026	FALSE	FALSE	FALSE	finngen_R9_M13_ANKYLOSPON	17	60173878	0.158827	273824	0.792731	Ankylosing spondylitis || id:finngen_R9_M13_ANKYLOSPON	Ankylosing spondylitis	Ankylosing spondylitis || ||	TRUE	MedicineITLab	17	60173878	0.0272899	1.25E-45	Carbonic anhydrase 4 | Cardiometabolic	TRUE	reported	ukb-ppp-CA4-OID20241	2	TRUE	201.0248256	493.0862571	201.0248256
rs117615706	G	C	G	C	0.208443	-0.167542	0.0191268	0.00897161	FALSE	TRUE	FALSE	finngen_R9_M13_ANKYLOSPON	16	87950816	0.145086	273824	0.248182	Ankylosing spondylitis || id:finngen_R9_M13_ANKYLOSPON	Ankylosing spondylitis	Ankylosing spondylitis || ||	TRUE	MedicineITLab	16	87950816	0.0272772	2.14E-14	Carbonic anhydrase 5A, mitochondrial | Cardiometabolic	TRUE	reported	ukb-ppp-CA5A-OID20075	2	TRUE	58.39491816	493.0862571	58.39491816
rs11865049	A	G	A	G	0.3669	0.0585391	0.0421875	0.0578806	FALSE	FALSE	FALSE	finngen_R9_M13_ANKYLOSPON	16	87840534	0.0577109	273824	0.310415	Ankylosing spondylitis || id:finngen_R9_M13_ANKYLOSPON	Ankylosing spondylitis	Ankylosing spondylitis || ||	TRUE	MedicineITLab	16	87840534	0.0184495	5.30E-88	Carbonic anhydrase 5A, mitochondrial | Cardiometabolic	TRUE	reported	ukb-ppp-CA5A-OID20075	2	TRUE	395.4815447	493.0862571	395.4815447
rs144814524	A	G	A	G	0.590823	-0.0243569	0.00951092	0.0107576	FALSE	FALSE	FALSE	finngen_R9_M13_ANKYLOSPON	16	87859196	0.130947	273824	0.85244	Ankylosing spondylitis || id:finngen_R9_M13_ANKYLOSPON	Ankylosing spondylitis	Ankylosing spondylitis || ||	TRUE	MedicineITLab	16	87859196	0.039428	9.22E-51	Carbonic anhydrase 5A, mitochondrial | Cardiometabolic	TRUE	reported	ukb-ppp-CA5A-OID20075	2	TRUE	224.5459836	493.0862571	224.5459836
rs191779098	G	T	G	T	-0.234171	-0.0488812	0.034461	0.0357854	FALSE	FALSE	FALSE	finngen_R9_M13_ANKYLOSPON	16	87877447	0.0727024	273824	0.501364	Ankylosing spondylitis || id:finngen_R9_M13_ANKYLOSPON	Ankylosing spondylitis	Ankylosing spondylitis || ||	TRUE	MedicineITLab	16	87877447	0.0215416	1.59E-27	Carbonic anhydrase 5A, mitochondrial | Cardiometabolic	TRUE	reported	ukb-ppp-CA5A-OID20075	2	TRUE	118.1708356	493.0862571	118.1708356
rs74415695	T	C	T	C	0.0498641	-0.0130767	0.358479	0.295583	FALSE	FALSE	FALSE	finngen_R9_M13_ANKYLOSPON	16	88194521	0.0296912	273824	0.659629	Ankylosing spondylitis || id:finngen_R9_M13_ANKYLOSPON	Ankylosing spondylitis	Ankylosing spondylitis || ||	TRUE	MedicineITLab	16	88194521	0.00790906	2.89E-10	Carbonic anhydrase 5A, mitochondrial | Cardiometabolic	TRUE	reported	ukb-ppp-CA5A-OID20075	2	TRUE	39.74900202	493.0862571	39.74900202
rs112491798	T	C	T	C	-0.324034	-0.00677222	0.370201	0.426701	FALSE	FALSE	FALSE	finngen_R9_M13_ANKYLOSPON	1	8950195	0.0271369	273824	0.802929	Ankylosing spondylitis || id:finngen_R9_M13_ANKYLOSPON	Ankylosing spondylitis	Ankylosing spondylitis || ||	TRUE	MedicineITLab	1	8950195	0.00736967	1.00E-200	Carbonic anhydrase 6 | Neurology	TRUE	reported	ukb-ppp-CA6-OID21096	2	TRUE	1933.236923	493.0862571	1933.236923
rs114939101	T	C	T	C	0.232397	0.0773995	0.0118821	0.00409114	FALSE	FALSE	FALSE	finngen_R9_M13_ANKYLOSPON	1	9017684	0.21986	273824	0.724808	Ankylosing spondylitis || id:finngen_R9_M13_ANKYLOSPON	Ankylosing spondylitis	Ankylosing spondylitis || ||	TRUE	MedicineITLab	1	9017684	0.0348774	2.68E-11	Carbonic anhydrase 6 | Neurology	TRUE	reported	ukb-ppp-CA6-OID21096	2	TRUE	44.3989634	493.0862571	44.3989634
rs143025859	A	G	A	G	0.171091	-0.190428	0.036158	0.0313741	FALSE	FALSE	FALSE	finngen_R9_M13_ANKYLOSPON	1	8266026	0.0787503	273824	0.0156009	Ankylosing spondylitis || id:finngen_R9_M13_ANKYLOSPON	Ankylosing spondylitis	Ankylosing spondylitis || ||	TRUE	MedicineITLab	1	8266026	0.0200767	1.57E-17	Carbonic anhydrase 6 | Neurology	TRUE	reported	ukb-ppp-CA6-OID21096	2	TRUE	72.62224501	493.0862571	72.62224501
rs17033013	T	C	T	C	0.18534	-0.00295299	0.137947	0.14256	FALSE	FALSE	FALSE	finngen_R9_M13_ANKYLOSPON	1	9006073	0.0385743	273824	0.938979	Ankylosing spondylitis || id:finngen_R9_M13_ANKYLOSPON	Ankylosing spondylitis	Ankylosing spondylitis || ||	TRUE	MedicineITLab	1	9006073	0.0105152	1.56E-69	Carbonic anhydrase 6 | Neurology	TRUE	reported	ukb-ppp-CA6-OID21096	2	TRUE	310.6728078	493.0862571	310.6728078
rs61747125	T	C	T	C	0.243134	0.159785	0.0174677	0.00648732	FALSE	FALSE	FALSE	finngen_R9_M13_ANKYLOSPON	1	8335614	0.168467	273824	0.342895	Ankylosing spondylitis || id:finngen_R9_M13_ANKYLOSPON	Ankylosing spondylitis	Ankylosing spondylitis || ||	TRUE	MedicineITLab	1	8335614	0.0271545	3.44E-19	Carbonic anhydrase 6 | Neurology	TRUE	reported	ukb-ppp-CA6-OID21096	2	TRUE	80.1692405	493.0862571	80.1692405
rs707468	T	A	T	A	0.0952406	-0.0156998	0.931672	0.957835	FALSE	TRUE	FALSE	finngen_R9_M13_ANKYLOSPON	1	9018014	0.0674996	273824	0.816079	Ankylosing spondylitis || id:finngen_R9_M13_ANKYLOSPON	Ankylosing spondylitis	Ankylosing spondylitis || ||	TRUE	MedicineITLab	1	9018014	0.0146803	8.72E-11	Carbonic anhydrase 6 | Neurology	TRUE	reported	ukb-ppp-CA6-OID21096	2	TRUE	42.08955984	493.0862571	42.08955984
rs728869	C	T	C	T	-0.0644309	0.0344073	0.310807	0.349966	FALSE	FALSE	FALSE	finngen_R9_M13_ANKYLOSPON	1	9099477	0.0282023	273824	0.222458	Ankylosing spondylitis || id:finngen_R9_M13_ANKYLOSPON	Ankylosing spondylitis	Ankylosing spondylitis || ||	TRUE	MedicineITLab	1	9099477	0.00774918	9.21E-17	Carbonic anhydrase 6 | Neurology	TRUE	reported	ukb-ppp-CA6-OID21096	2	TRUE	69.13164606	493.0862571	69.13164606
rs10441686	A	G	A	G	-0.355872	0.168056	0.0260087	0.0160964	FALSE	FALSE	FALSE	finngen_R9_M13_ANKYLOSPON	9	35661091	0.106324	273824	0.113971	Ankylosing spondylitis || id:finngen_R9_M13_ANKYLOSPON	Ankylosing spondylitis	Ankylosing spondylitis || ||	TRUE	MedicineITLab	9	35661091	0.0233032	1.19E-52	Carbonic anhydrase 9 | Oncology	TRUE	reported	ukb-ppp-CA9-OID21417	2	TRUE	233.2150177	493.0862571	233.2150177
rs2145925	C	T	C	T	-0.0820283	-0.0560126	0.429665	0.474724	FALSE	FALSE	FALSE	finngen_R9_M13_ANKYLOSPON	9	35689376	0.026876	273824	0.0371501	Ankylosing spondylitis || id:finngen_R9_M13_ANKYLOSPON	Ankylosing spondylitis	Ankylosing spondylitis || ||	TRUE	MedicineITLab	9	35689376	0.00744561	3.16E-28	Carbonic anhydrase 9 | Oncology	TRUE	reported	ukb-ppp-CA9-OID21417	2	TRUE	121.3743323	493.0862571	121.3743323
rs7040391	C	T	C	T	0.0478366	0.00959196	0.704546	0.75685	FALSE	FALSE	FALSE	finngen_R9_M13_ANKYLOSPON	9	35480567	0.031257	273824	0.758939	Ankylosing spondylitis || id:finngen_R9_M13_ANKYLOSPON	Ankylosing spondylitis	Ankylosing spondylitis || ||	TRUE	MedicineITLab	9	35480567	0.00809832	3.48E-09	Carbonic anhydrase 9 | Oncology	TRUE	reported	ukb-ppp-CA9-OID21417	2	TRUE	34.8923919	493.0862571	34.8923919
rs7975385	C	T	C	T	0.119068	0.0176478	0.233276	0.186797	FALSE	FALSE	FALSE	finngen_R9_M13_ANKYLOSPON	12	48797209	0.0345024	273824	0.609004	Ankylosing spondylitis || id:finngen_R9_M13_ANKYLOSPON	Ankylosing spondylitis	Ankylosing spondylitis || ||	TRUE	MedicineITLab	12	48797209	0.00886065	3.63E-41	Voltage-dependent L-type calcium channel subunit beta-3 | Neurology_II	TRUE	reported	ukb-ppp-CACNB3-OID31039	2	TRUE	180.575553	493.0862571	180.575553
rs418634	C	T	C	T	-0.0509289	0.0819744	0.655184	0.678898	FALSE	FALSE	FALSE	finngen_R9_M13_ANKYLOSPON	8	89847469	0.0289462	273824	0.00462637	Ankylosing spondylitis || id:finngen_R9_M13_ANKYLOSPON	Ankylosing spondylitis	Ankylosing spondylitis || ||	TRUE	MedicineITLab	8	89847469	0.00777502	5.74E-11	Calbindin | Oncology	TRUE	reported	ukb-ppp-CALB1-OID21306	2	TRUE	42.90674433	493.0862571	42.90674433
rs75641541	G	A	G	A	0.459651	0.0967422	0.0102335	0.00372423	FALSE	FALSE	FALSE	finngen_R9_M13_ANKYLOSPON	8	90482393	0.217849	273824	0.656986	Ankylosing spondylitis || id:finngen_R9_M13_ANKYLOSPON	Ankylosing spondylitis	Ankylosing spondylitis || ||	TRUE	MedicineITLab	8	90482393	0.036748	6.74E-36	Calbindin | Oncology	TRUE	reported	ukb-ppp-CALB1-OID21306	2	TRUE	156.4548401	493.0862571	156.4548401
rs1476089	A	G	A	G	-0.0693794	-0.0285025	0.287668	0.260824	FALSE	FALSE	FALSE	finngen_R9_M13_ANKYLOSPON	16	71119869	0.0305997	273824	0.351612	Ankylosing spondylitis || id:finngen_R9_M13_ANKYLOSPON	Ankylosing spondylitis	Ankylosing spondylitis || ||	TRUE	MedicineITLab	16	71119869	0.00841981	1.72E-16	Calretinin | Neurology	TRUE	reported	ukb-ppp-CALB2-OID20801	2	TRUE	67.89792413	493.0862571	67.89792413
rs10766197	A	G	A	G	-0.101941	0.0495014	0.453257	0.404639	FALSE	FALSE	FALSE	finngen_R9_M13_ANKYLOSPON	11	14900334	0.0274469	273824	0.071305	Ankylosing spondylitis || id:finngen_R9_M13_ANKYLOSPON	Ankylosing spondylitis	Ankylosing spondylitis || ||	TRUE	MedicineITLab	11	14900334	0.006175	3.18E-61	Calcitonin [Cleaved into: Calcitonin; Katacalcin | Neurology	TRUE	reported	ukb-ppp-CALCA-OID20983	2	TRUE	272.535986	493.0862571	272.535986
rs12295853	G	A	G	A	0.0725935	0.0252423	0.427623	0.361916	FALSE	FALSE	FALSE	finngen_R9_M13_ANKYLOSPON	11	15157735	0.0279409	273824	0.366304	Ankylosing spondylitis || id:finngen_R9_M13_ANKYLOSPON	Ankylosing spondylitis	Ankylosing spondylitis || ||	TRUE	MedicineITLab	11	15157735	0.00758524	1.07E-21	Calcitonin gene-related peptide 2 | Neurology_II	TRUE	reported	ukb-ppp-CALCB-OID31100	2	TRUE	91.59184734	493.0862571	91.59184734
rs4757282	T	G	T	G	-0.126775	0.00196705	0.759872	0.842991	FALSE	FALSE	FALSE	finngen_R9_M13_ANKYLOSPON	11	15105198	0.0371733	273824	0.957799	Ankylosing spondylitis || id:finngen_R9_M13_ANKYLOSPON	Ankylosing spondylitis	Ankylosing spondylitis || ||	TRUE	MedicineITLab	11	15105198	0.00883048	9.70E-47	Calcitonin gene-related peptide 2 | Neurology_II	TRUE	reported	ukb-ppp-CALCB-OID31100	2	TRUE	206.1097877	493.0862571	206.1097877
rs17102261	G	T	G	T	0.138691	-0.00812896	0.150203	0.299486	FALSE	FALSE	FALSE	finngen_R9_M13_ANKYLOSPON	12	53732948	0.0293854	273824	0.782062	Ankylosing spondylitis || id:finngen_R9_M13_ANKYLOSPON	Ankylosing spondylitis	Ankylosing spondylitis || ||	TRUE	MedicineITLab	12	53732948	0.0103195	3.54E-41	Calcium-binding and coiled-coil domain-containing protein 1 | Oncology	TRUE	reported	ukb-ppp-CALCOCO1-OID21387	2	TRUE	180.6255774	493.0862571	180.6255774
rs606911	A	G	A	G	0.0754112	0.0172464	0.158831	0.166349	FALSE	FALSE	FALSE	finngen_R9_M13_ANKYLOSPON	17	48830866	0.0358971	273824	0.630914	Ankylosing spondylitis || id:finngen_R9_M13_ANKYLOSPON	Ankylosing spondylitis	Ankylosing spondylitis || ||	TRUE	MedicineITLab	17	48830866	0.0101917	1.37E-13	Calcium-binding and coiled-coil domain-containing protein 2 | Cardiometabolic_II	TRUE	reported	ukb-ppp-CALCOCO2-OID30249	2	TRUE	54.74928357	493.0862571	54.74928357
rs140194483	T	C	T	C	0.188065	-0.00620203	0.0217449	0.00955048	FALSE	FALSE	FALSE	finngen_R9_M13_ANKYLOSPON	17	3871598	0.139291	273824	0.964485	Ankylosing spondylitis || id:finngen_R9_M13_ANKYLOSPON	Ankylosing spondylitis	Ankylosing spondylitis || ||	TRUE	MedicineITLab	17	3871598	0.0270786	3.78E-12	Calcium/calmodulin-dependent protein kinase kinase 1 | Oncology	TRUE	reported	ukb-ppp-CAMKK1-OID21182	2	TRUE	48.23513992	493.0862571	48.23513992
rs753513	T	C	T	C	-0.296959	-0.0346733	0.286672	0.323015	FALSE	FALSE	FALSE	finngen_R9_M13_ANKYLOSPON	17	3890178	0.0289263	273824	0.230653	Ankylosing spondylitis || id:finngen_R9_M13_ANKYLOSPON	Ankylosing spondylitis	Ankylosing spondylitis || ||	TRUE	MedicineITLab	17	3890178	0.00842648	1.00E-200	Calcium/calmodulin-dependent protein kinase kinase 1 | Oncology	TRUE	reported	ukb-ppp-CAMKK1-OID21182	2	TRUE	1241.939944	493.0862571	1241.939944
rs17739056	C	T	C	T	-0.215409	-0.0461175	0.1156	0.0953709	FALSE	FALSE	FALSE	finngen_R9_M13_ANKYLOSPON	17	78999123	0.0455571	273824	0.311393	Ankylosing spondylitis || id:finngen_R9_M13_ANKYLOSPON	Ankylosing spondylitis	Ankylosing spondylitis || ||	TRUE	MedicineITLab	17	78999123	0.011736	3.04E-75	Soluble calcium-activated nucleotidase 1 | Cardiometabolic	TRUE	reported	ukb-ppp-CANT1-OID20181	2	TRUE	336.8895095	493.0862571	336.8895095
rs113194344	A	G	A	G	-0.310313	-0.0847511	0.0673111	0.0421401	FALSE	FALSE	FALSE	finngen_R9_M13_ANKYLOSPON	2	85290071	0.0682409	273824	0.214258	Ankylosing spondylitis || id:finngen_R9_M13_ANKYLOSPON	Ankylosing spondylitis	Ankylosing spondylitis || ||	TRUE	MedicineITLab	2	85290071	0.0158707	3.92E-85	Macrophage-capping protein | Oncology	TRUE	reported	ukb-ppp-CAPG-OID21431	2	TRUE	382.3030609	493.0862571	382.3030609
rs138511106	G	A	G	A	-0.17576	-0.196592	0.0234327	0.00861668	FALSE	FALSE	FALSE	finngen_R9_M13_ANKYLOSPON	2	85094833	0.150618	273824	0.191813	Ankylosing spondylitis || id:finngen_R9_M13_ANKYLOSPON	Ankylosing spondylitis	Ankylosing spondylitis || ||	TRUE	MedicineITLab	2	85094833	0.0254738	5.21E-12	Macrophage-capping protein | Oncology	TRUE	reported	ukb-ppp-CAPG-OID21431	2	TRUE	47.60500535	493.0862571	47.60500535
rs2271625	A	T	A	T	-0.490703	-0.0321911	0.17982	0.181965	FALSE	TRUE	FALSE	finngen_R9_M13_ANKYLOSPON	2	85398390	0.0347493	273824	0.354248	Ankylosing spondylitis || id:finngen_R9_M13_ANKYLOSPON	Ankylosing spondylitis	Ankylosing spondylitis || ||	TRUE	MedicineITLab	2	85398390	0.00970412	1.00E-200	Macrophage-capping protein | Oncology	TRUE	reported	ukb-ppp-CAPG-OID21431	2	TRUE	2556.966921	493.0862571	2556.966921
rs4832158	A	G	A	G	0.289873	0.0262862	0.456466	0.574518	FALSE	FALSE	FALSE	finngen_R9_M13_ANKYLOSPON	2	85296353	0.027079	273824	0.331687	Ankylosing spondylitis || id:finngen_R9_M13_ANKYLOSPON	Ankylosing spondylitis	Ankylosing spondylitis || ||	TRUE	MedicineITLab	2	85296353	0.00751087	1.00E-200	Macrophage-capping protein | Oncology	TRUE	reported	ukb-ppp-CAPG-OID21431	2	TRUE	1489.481248	493.0862571	1489.481248
rs72844426	T	G	T	G	0.239454	0.137621	0.0374312	0.0203755	FALSE	FALSE	FALSE	finngen_R9_M13_ANKYLOSPON	2	85505408	0.0951664	273824	0.148147	Ankylosing spondylitis || id:finngen_R9_M13_ANKYLOSPON	Ankylosing spondylitis	Ankylosing spondylitis || ||	TRUE	MedicineITLab	2	85505408	0.0198108	1.24E-33	Macrophage-capping protein | Oncology	TRUE	reported	ukb-ppp-CAPG-OID21431	2	TRUE	146.0966189	493.0862571	146.0966189
rs117170491	C	T	C	T	-0.158507	0.176321	0.0182329	0.0052673	FALSE	FALSE	FALSE	finngen_R9_M13_ANKYLOSPON	15	42188381	0.188304	273824	0.349085	Ankylosing spondylitis || id:finngen_R9_M13_ANKYLOSPON	Ankylosing spondylitis	Ankylosing spondylitis || ||	TRUE	MedicineITLab	15	42188381	0.0286437	3.13E-08	Calpain-3 | Oncology_II	TRUE	reported	ukb-ppp-CAPN3-OID31384	2	TRUE	30.62236013	493.0862571	30.62236013
rs143117009	A	G	A	G	0.313764	-0.16214	0.0171329	0.00735084	FALSE	FALSE	FALSE	finngen_R9_M13_ANKYLOSPON	19	5914459	0.157814	273824	0.304224	Ankylosing spondylitis || id:finngen_R9_M13_ANKYLOSPON	Ankylosing spondylitis	Ankylosing spondylitis || ||	TRUE	MedicineITLab	19	5914459	0.0276249	6.77E-30	Calcyphosin | Neurology_II	TRUE	reported	ukb-ppp-CAPS-OID31126	2	TRUE	129.0044812	493.0862571	129.0044812
rs74792734	A	G	A	G	-0.176771	0.0215413	0.108963	0.102442	FALSE	FALSE	FALSE	finngen_R9_M13_ANKYLOSPON	19	5966123	0.0441501	273824	0.625613	Ankylosing spondylitis || id:finngen_R9_M13_ANKYLOSPON	Ankylosing spondylitis	Ankylosing spondylitis || ||	TRUE	MedicineITLab	19	5966123	0.0114684	1.32E-53	Calcyphosin | Neurology_II	TRUE	reported	ukb-ppp-CAPS-OID31126	2	TRUE	237.5835533	493.0862571	237.5835533
rs76684796	A	T	A	T	0.198504	-0.0649879	0.0137283	0.0148429	FALSE	TRUE	FALSE	finngen_R9_M13_ANKYLOSPON	19	5919568	0.111254	273824	0.559126	Ankylosing spondylitis || id:finngen_R9_M13_ANKYLOSPON	Ankylosing spondylitis	Ankylosing spondylitis || ||	TRUE	MedicineITLab	19	5919568	0.0309231	1.37E-10	Calcyphosin | Neurology_II	TRUE	reported	ukb-ppp-CAPS-OID31126	2	TRUE	41.2071402	493.0862571	41.2071402
rs12597479	T	G	T	G	-0.0776729	-7.12E-05	0.525945	0.580063	FALSE	FALSE	FALSE	finngen_R9_M13_ANKYLOSPON	16	8809732	0.0271578	273824	0.997908	Ankylosing spondylitis || id:finngen_R9_M13_ANKYLOSPON	Ankylosing spondylitis	Ankylosing spondylitis || ||	TRUE	MedicineITLab	16	8809732	0.00740213	9.27E-26	Calcium-regulated heat-stable protein 1 | Neurology	TRUE	reported	ukb-ppp-CARHSP1-OID20859	2	TRUE	110.1097114	493.0862571	110.1097114
rs4619405	A	G	A	G	-0.0637433	-0.0200383	0.40638	0.432353	FALSE	FALSE	FALSE	finngen_R9_M13_ANKYLOSPON	16	8869050	0.0274374	273824	0.46519	Ankylosing spondylitis || id:finngen_R9_M13_ANKYLOSPON	Ankylosing spondylitis	Ankylosing spondylitis || ||	TRUE	MedicineITLab	16	8869050	0.00835523	2.36E-14	Calcium-regulated heat-stable protein 1 | Neurology	TRUE	reported	ukb-ppp-CARHSP1-OID20859	2	TRUE	58.20392433	493.0862571	58.20392433
rs498892	G	T	G	T	-0.0661008	0.0278039	0.172669	0.218774	FALSE	FALSE	FALSE	finngen_R9_M13_ANKYLOSPON	11	105047690	0.0327435	273824	0.395801	Ankylosing spondylitis || id:finngen_R9_M13_ANKYLOSPON	Ankylosing spondylitis	Ankylosing spondylitis || ||	TRUE	MedicineITLab	11	105047690	0.00999227	3.71E-11	Caspase-1 | Neurology	TRUE	reported	ukb-ppp-CASP1-OID20854	2	TRUE	43.76078563	493.0862571	43.76078563
rs62339863	C	A	C	A	-0.127988	0.0434015	0.260733	0.279811	FALSE	FALSE	FALSE	finngen_R9_M13_ANKYLOSPON	4	184649313	0.0298471	273824	0.145911	Ankylosing spondylitis || id:finngen_R9_M13_ANKYLOSPON	Ankylosing spondylitis	Ankylosing spondylitis || ||	TRUE	MedicineITLab	4	184649313	0.00849513	2.71E-51	Caspase-3 | Cardiometabolic	TRUE	reported	ukb-ppp-CASP3-OID20305	2	TRUE	226.9856734	493.0862571	226.9856734
rs34841024	G	T	G	T	0.310055	0.0407256	0.136282	0.105679	FALSE	FALSE	FALSE	finngen_R9_M13_ANKYLOSPON	2	201286417	0.0434541	273824	0.34865	Ankylosing spondylitis || id:finngen_R9_M13_ANKYLOSPON	Ankylosing spondylitis	Ankylosing spondylitis || ||	TRUE	MedicineITLab	2	201286417	0.0107477	5.28E-183	Caspase-8 | Oncology	TRUE	reported	ukb-ppp-CASP8-OID21414	2	TRUE	832.2358264	493.0862571	832.2358264
rs12024833	G	A	G	A	-0.0814396	-0.00243678	0.524827	0.618563	FALSE	FALSE	FALSE	finngen_R9_M13_ANKYLOSPON	1	15539921	0.0276595	273824	0.929798	Ankylosing spondylitis || id:finngen_R9_M13_ANKYLOSPON	Ankylosing spondylitis	Ankylosing spondylitis || ||	TRUE	MedicineITLab	1	15539921	0.0076792	2.82E-26	Caspase-9 | Inflammation_II	TRUE	reported	ukb-ppp-CASP9-OID30530	2	TRUE	112.4706763	493.0862571	112.4706763
rs208674	C	T	C	T	0.0967484	0.0619557	0.40644	0.334801	FALSE	FALSE	FALSE	finngen_R9_M13_ANKYLOSPON	11	34420905	0.0284015	273824	0.0291521	Ankylosing spondylitis || id:finngen_R9_M13_ANKYLOSPON	Ankylosing spondylitis	Ankylosing spondylitis || ||	TRUE	MedicineITLab	11	34420905	0.00733009	8.91E-40	Catalase | Inflammation_II	TRUE	reported	ukb-ppp-CAT-OID30712	2	TRUE	174.2083506	493.0862571	174.2083506
rs2284368	C	T	C	T	-0.18379	0.0020587	0.220608	0.204598	FALSE	FALSE	FALSE	finngen_R9_M13_ANKYLOSPON	11	34447748	0.0332778	273824	0.950671	Ankylosing spondylitis || id:finngen_R9_M13_ANKYLOSPON	Ankylosing spondylitis	Ankylosing spondylitis || ||	TRUE	MedicineITLab	11	34447748	0.00862939	1.18E-100	Catalase | Inflammation_II	TRUE	reported	ukb-ppp-CAT-OID30712	2	TRUE	453.610983	493.0862571	453.610983
rs113185777	C	T	C	T	-0.345201	0.207153	0.0109052	0.007469	FALSE	FALSE	FALSE	finngen_R9_M13_ANKYLOSPON	11	59287850	0.160511	273824	0.196848	Ankylosing spondylitis || id:finngen_R9_M13_ANKYLOSPON	Ankylosing spondylitis	Ankylosing spondylitis || ||	TRUE	MedicineITLab	11	59287850	0.0358929	6.74E-22	Cobalamin binding intrinsic factor | Cardiometabolic	TRUE	reported	ukb-ppp-CBLIF-OID20179	2	TRUE	92.49686051	493.0862571	92.49686051
rs12624596	A	G	A	G	0.187899	0.0648356	0.286347	0.221124	FALSE	FALSE	FALSE	finngen_R9_M13_ANKYLOSPON	20	55714960	0.0325745	273824	0.046549	Ankylosing spondylitis || id:finngen_R9_M13_ANKYLOSPON	Ankylosing spondylitis	Ankylosing spondylitis || ||	TRUE	MedicineITLab	20	55714960	0.00830958	3.28E-113	Cerebellin-4 | Oncology	TRUE	reported	ukb-ppp-CBLN4-OID21386	2	TRUE	511.3176579	493.0862571	511.3176579
rs13038911	T	G	T	G	0.0479487	0.00699311	0.257141	0.248409	FALSE	FALSE	FALSE	finngen_R9_M13_ANKYLOSPON	20	55624412	0.0309256	273824	0.821103	Ankylosing spondylitis || id:finngen_R9_M13_ANKYLOSPON	Ankylosing spondylitis	Ankylosing spondylitis || ||	TRUE	MedicineITLab	20	55624412	0.00861113	2.57E-08	Cerebellin-4 | Oncology	TRUE	reported	ukb-ppp-CBLN4-OID21386	2	TRUE	31.00511757	493.0862571	31.00511757
rs214402	G	T	G	T	-0.131807	-0.0223349	0.129615	0.111752	FALSE	FALSE	FALSE	finngen_R9_M13_ANKYLOSPON	20	55481542	0.042435	273824	0.598658	Ankylosing spondylitis || id:finngen_R9_M13_ANKYLOSPON	Ankylosing spondylitis	Ankylosing spondylitis || ||	TRUE	MedicineITLab	20	55481542	0.0112071	6.19E-32	Cerebellin-4 | Oncology	TRUE	reported	ukb-ppp-CBLN4-OID21386	2	TRUE	138.3217441	493.0862571	138.3217441
rs2870718	G	A	G	A	0.143439	-0.0133008	0.701398	0.72432	FALSE	FALSE	FALSE	finngen_R9_M13_ANKYLOSPON	20	56179321	0.0300879	273824	0.658443	Ankylosing spondylitis || id:finngen_R9_M13_ANKYLOSPON	Ankylosing spondylitis	Ankylosing spondylitis || ||	TRUE	MedicineITLab	20	56179321	0.00820962	2.34E-68	Cerebellin-4 | Oncology	TRUE	reported	ukb-ppp-CBLN4-OID21386	2	TRUE	305.2729946	493.0862571	305.2729946
rs6127453	G	A	G	A	0.106665	-0.0183678	0.611206	0.564386	FALSE	FALSE	FALSE	finngen_R9_M13_ANKYLOSPON	20	55247156	0.027234	273824	0.500029	Ankylosing spondylitis || id:finngen_R9_M13_ANKYLOSPON	Ankylosing spondylitis	Ankylosing spondylitis || ||	TRUE	MedicineITLab	20	55247156	0.00775493	4.79E-43	Cerebellin-4 | Oncology	TRUE	reported	ukb-ppp-CBLN4-OID21386	2	TRUE	189.1856151	493.0862571	189.1856151
rs6513122	G	A	G	A	-0.162248	0.0613379	0.301755	0.278786	FALSE	FALSE	FALSE	finngen_R9_M13_ANKYLOSPON	20	55790950	0.0299233	273824	0.0403803	Ankylosing spondylitis || id:finngen_R9_M13_ANKYLOSPON	Ankylosing spondylitis	Ankylosing spondylitis || ||	TRUE	MedicineITLab	20	55790950	0.00819259	2.74E-87	Cerebellin-4 | Oncology	TRUE	reported	ukb-ppp-CBLN4-OID21386	2	TRUE	392.2078321	493.0862571	392.2078321
rs61740117	T	C	T	C	-0.325128	0.0315813	0.0135184	0.004421	FALSE	FALSE	FALSE	finngen_R9_M13_ANKYLOSPON	19	13913456	0.202682	273824	0.876177	Ankylosing spondylitis || id:finngen_R9_M13_ANKYLOSPON	Ankylosing spondylitis	Ankylosing spondylitis || ||	TRUE	MedicineITLab	19	13913456	0.0319127	2.24E-24	Coiled-coil and C2 domain-containing protein 1A | Neurology	TRUE	reported	ukb-ppp-CC2D1A-OID20958	2	TRUE	103.7962458	493.0862571	103.7962458
rs7250453	G	C	G	C	0.0740534	0.0110287	0.173699	0.0974351	FALSE	TRUE	FALSE	finngen_R9_M13_ANKYLOSPON	19	13931078	0.0454282	273824	0.808183	Ankylosing spondylitis || id:finngen_R9_M13_ANKYLOSPON	Ankylosing spondylitis	Ankylosing spondylitis || ||	TRUE	MedicineITLab	19	13931078	0.00982418	4.78E-14	Coiled-coil and C2 domain-containing protein 1A | Neurology	TRUE	reported	ukb-ppp-CC2D1A-OID20958	2	TRUE	56.81949688	493.0862571	56.81949688
rs2669972	C	T	C	T	0.0796433	-0.0539589	0.296522	0.398755	FALSE	FALSE	FALSE	finngen_R9_M13_ANKYLOSPON	3	191968571	0.0274168	273824	0.0490569	Ankylosing spondylitis || id:finngen_R9_M13_ANKYLOSPON	Ankylosing spondylitis	Ankylosing spondylitis || ||	TRUE	MedicineITLab	3	191968571	0.00822837	3.70E-22	Coiled-coil domain-containing protein 50 | Neurology_II	TRUE	reported	ukb-ppp-CCDC50-OID31001	2	TRUE	93.68517427	493.0862571	93.68517427
rs35380043	T	A	T	A	-0.419415	0.0228175	0.0481582	0.0435395	FALSE	TRUE	FALSE	finngen_R9_M13_ANKYLOSPON	3	191369951	0.0654428	273824	0.727343	Ankylosing spondylitis || id:finngen_R9_M13_ANKYLOSPON	Ankylosing spondylitis	Ankylosing spondylitis || ||	TRUE	MedicineITLab	3	191369951	0.0176004	1.64E-125	Coiled-coil domain-containing protein 50 | Neurology_II	TRUE	reported	ukb-ppp-CCDC50-OID31001	2	TRUE	567.8620436	493.0862571	567.8620436
rs6772337	G	A	G	A	-0.0698784	-0.0178944	0.623862	0.603065	FALSE	FALSE	FALSE	finngen_R9_M13_ANKYLOSPON	3	112643341	0.0274186	273824	0.513989	Ankylosing spondylitis || id:finngen_R9_M13_ANKYLOSPON	Ankylosing spondylitis	Ankylosing spondylitis || ||	TRUE	MedicineITLab	3	112643341	0.00711606	9.25E-23	Coiled-coil domain-containing protein 80 | Cardiometabolic	TRUE	reported	ukb-ppp-CCDC80-OID20226	2	TRUE	96.4287867	493.0862571	96.4287867
rs2287954	T	C	T	C	-0.507991	-0.00650993	0.00859512	0.0265995	FALSE	FALSE	FALSE	finngen_R9_M13_ANKYLOSPON	19	38817413	0.0829739	273824	0.937464	Ankylosing spondylitis || id:finngen_R9_M13_ANKYLOSPON	Ankylosing spondylitis	Ankylosing spondylitis || ||	TRUE	MedicineITLab	19	38817413	0.0392611	2.72E-38	Coiled-coil domain-containing glutamate-rich protein 2 | Cardiometabolic_II	TRUE	reported	ukb-ppp-CCER2-OID30221	2	TRUE	167.4122023	493.0862571	167.4122023
rs3136674	C	T	C	T	-0.462266	-0.013054	0.0537475	0.0540207	FALSE	FALSE	FALSE	finngen_R9_M13_ANKYLOSPON	17	34355597	0.0590708	273824	0.825101	Ankylosing spondylitis || id:finngen_R9_M13_ANKYLOSPON	Ankylosing spondylitis	Ankylosing spondylitis || ||	TRUE	MedicineITLab	17	34355597	0.0162166	9.91E-179	C-C motif chemokine 13 | Inflammation	TRUE	reported	ukb-ppp-CCL13-OID20655	2	TRUE	812.5765686	493.0862571	812.5765686
rs144391957	C	T	C	T	0.355841	-0.0518267	0.0170463	0.00913254	FALSE	FALSE	FALSE	finngen_R9_M13_ANKYLOSPON	17	35959845	0.144622	273824	0.720074	Ankylosing spondylitis || id:finngen_R9_M13_ANKYLOSPON	Ankylosing spondylitis	Ankylosing spondylitis || ||	TRUE	MedicineITLab	17	35959845	0.0300658	2.56E-32	C-C motif chemokine 14 | Cardiometabolic	TRUE	reported	ukb-ppp-CCL14-OID20401	2	TRUE	140.0768748	493.0862571	140.0768748
rs41492346	C	T	C	T	-0.150223	-0.00486364	0.0238368	0.0562422	FALSE	FALSE	FALSE	finngen_R9_M13_ANKYLOSPON	17	35875932	0.0587878	273824	0.934065	Ankylosing spondylitis || id:finngen_R9_M13_ANKYLOSPON	Ankylosing spondylitis	Ankylosing spondylitis || ||	TRUE	MedicineITLab	17	35875932	0.0262664	1.07E-08	C-C motif chemokine 14 | Cardiometabolic	TRUE	reported	ukb-ppp-CCL14-OID20401	2	TRUE	32.70933797	493.0862571	32.70933797
rs72820233	C	T	C	T	-0.187995	-0.14439	0.0144731	0.0109064	FALSE	FALSE	FALSE	finngen_R9_M13_ANKYLOSPON	17	36647444	0.12987	273824	0.266222	Ankylosing spondylitis || id:finngen_R9_M13_ANKYLOSPON	Ankylosing spondylitis	Ankylosing spondylitis || ||	TRUE	MedicineITLab	17	36647444	0.0320643	4.54E-09	C-C motif chemokine 14 | Cardiometabolic	TRUE	reported	ukb-ppp-CCL14-OID20401	2	TRUE	34.37550374	493.0862571	34.37550374
rs76190126	A	C	A	C	-0.683125	-0.0149417	0.0839397	0.135497	FALSE	FALSE	FALSE	finngen_R9_M13_ANKYLOSPON	17	35983220	0.0392377	273824	0.703352	Ankylosing spondylitis || id:finngen_R9_M13_ANKYLOSPON	Ankylosing spondylitis	Ankylosing spondylitis || ||	TRUE	MedicineITLab	17	35983220	0.013532	1.00E-200	C-C motif chemokine 14 | Cardiometabolic	TRUE	reported	ukb-ppp-CCL14-OID20401	2	TRUE	2548.451544	493.0862571	2548.451544
rs1081697	A	G	A	G	0.167125	0.076983	0.0358524	0.0250348	FALSE	FALSE	FALSE	finngen_R9_M13_ANKYLOSPON	17	35302980	0.0854544	273824	0.367659	Ankylosing spondylitis || id:finngen_R9_M13_ANKYLOSPON	Ankylosing spondylitis	Ankylosing spondylitis || ||	TRUE	MedicineITLab	17	35302980	0.0198342	3.57E-17	C-C motif chemokine 15 | Cardiometabolic	TRUE	reported	ukb-ppp-CCL15-OID20328	2	TRUE	70.99920147	493.0862571	70.99920147
rs1470312	A	G	A	G	0.547047	0.0598564	0.0172575	0.0221369	FALSE	FALSE	FALSE	finngen_R9_M13_ANKYLOSPON	17	35540534	0.0910216	273824	0.510791	Ankylosing spondylitis || id:finngen_R9_M13_ANKYLOSPON	Ankylosing spondylitis	Ankylosing spondylitis || ||	TRUE	MedicineITLab	17	35540534	0.0281985	7.74E-84	C-C motif chemokine 15 | Cardiometabolic	TRUE	reported	ukb-ppp-CCL15-OID20328	2	TRUE	376.3546338	493.0862571	376.3546338
rs62078063	C	T	C	T	1.13315	0.146324	0.0279261	0.0424589	FALSE	FALSE	FALSE	finngen_R9_M13_ANKYLOSPON	17	35959448	0.0675337	273824	0.0302587	Ankylosing spondylitis || id:finngen_R9_M13_ANKYLOSPON	Ankylosing spondylitis	Ankylosing spondylitis || ||	TRUE	MedicineITLab	17	35959448	0.0224073	1.00E-200	C-C motif chemokine 15 | Cardiometabolic	TRUE	reported	ukb-ppp-CCL15-OID20328	2	TRUE	2557.382852	493.0862571	2557.382852
rs72828026	A	T	A	T	-0.0806352	-0.00333257	0.201917	0.177416	FALSE	TRUE	FALSE	finngen_R9_M13_ANKYLOSPON	17	35536143	0.0351713	273824	0.924511	Ankylosing spondylitis || id:finngen_R9_M13_ANKYLOSPON	Ankylosing spondylitis	Ankylosing spondylitis || ||	TRUE	MedicineITLab	17	35536143	0.00917377	1.50E-18	C-C motif chemokine 15 | Cardiometabolic	TRUE	reported	ukb-ppp-CCL15-OID20328	2	TRUE	77.25981073	493.0862571	77.25981073
rs142033059	C	G	C	G	-0.254212	-0.0651404	0.0102494	0.0240543	FALSE	TRUE	FALSE	finngen_R9_M13_ANKYLOSPON	17	36622436	0.0889805	273824	0.464123	Ankylosing spondylitis || id:finngen_R9_M13_ANKYLOSPON	Ankylosing spondylitis	Ankylosing spondylitis || ||	TRUE	MedicineITLab	17	36622436	0.0385053	4.06E-11	C-C motif chemokine 16 | Cardiometabolic	TRUE	reported	ukb-ppp-CCL16-OID20334	2	TRUE	43.58640722	493.0862571	43.58640722
rs144426878	A	G	A	G	-0.168556	0.116379	0.0421395	0.0531538	FALSE	FALSE	FALSE	finngen_R9_M13_ANKYLOSPON	17	35839531	0.0602203	273824	0.0532905	Ankylosing spondylitis || id:finngen_R9_M13_ANKYLOSPON	Ankylosing spondylitis	Ankylosing spondylitis || ||	TRUE	MedicineITLab	17	35839531	0.0181497	1.59E-20	C-C motif chemokine 16 | Cardiometabolic	TRUE	reported	ukb-ppp-CCL16-OID20334	2	TRUE	86.24809893	493.0862571	86.24809893
rs145171343	T	C	T	C	0.168576	-0.0708775	0.0160008	0.0156565	FALSE	FALSE	FALSE	finngen_R9_M13_ANKYLOSPON	17	35559745	0.108583	273824	0.513918	Ankylosing spondylitis || id:finngen_R9_M13_ANKYLOSPON	Ankylosing spondylitis	Ankylosing spondylitis || ||	TRUE	MedicineITLab	17	35559745	0.0297121	1.40E-08	C-C motif chemokine 16 | Cardiometabolic	TRUE	reported	ukb-ppp-CCL16-OID20334	2	TRUE	32.19028287	493.0862571	32.19028287
rs4795104	T	A	T	A	-1.15322	-0.0867934	0.0551104	0.0346074	FALSE	TRUE	FALSE	finngen_R9_M13_ANKYLOSPON	17	35960396	0.0740611	273824	0.241231	Ankylosing spondylitis || id:finngen_R9_M13_ANKYLOSPON	Ankylosing spondylitis	Ankylosing spondylitis || ||	TRUE	MedicineITLab	17	35960396	0.0160495	1.00E-200	C-C motif chemokine 16 | Cardiometabolic	TRUE	reported	ukb-ppp-CCL16-OID20334	2	TRUE	5162.990395	493.0862571	5162.990395
rs72829950	T	A	T	A	-0.264867	-0.0891948	0.0221228	0.0280292	FALSE	TRUE	FALSE	finngen_R9_M13_ANKYLOSPON	17	35782019	0.0830227	273824	0.282669	Ankylosing spondylitis || id:finngen_R9_M13_ANKYLOSPON	Ankylosing spondylitis	Ankylosing spondylitis || ||	TRUE	MedicineITLab	17	35782019	0.0245583	4.04E-27	C-C motif chemokine 16 | Cardiometabolic	TRUE	reported	ukb-ppp-CCL16-OID20334	2	TRUE	116.3212618	493.0862571	116.3212618
rs76570261	T	C	T	C	-1.15962	0.0940892	0.0131894	0.0243157	FALSE	FALSE	FALSE	finngen_R9_M13_ANKYLOSPON	17	35976247	0.0871241	273824	0.280167	Ankylosing spondylitis || id:finngen_R9_M13_ANKYLOSPON	Ankylosing spondylitis	Ankylosing spondylitis || ||	TRUE	MedicineITLab	17	35976247	0.0314638	1.00E-200	C-C motif chemokine 16 | Cardiometabolic	TRUE	reported	ukb-ppp-CCL16-OID20334	2	TRUE	1358.341747	493.0862571	1358.341747
rs223895	C	T	C	T	-0.123142	-0.0318161	0.652185	0.602129	FALSE	FALSE	FALSE	finngen_R9_M13_ANKYLOSPON	16	57406984	0.0274741	273824	0.246848	Ankylosing spondylitis || id:finngen_R9_M13_ANKYLOSPON	Ankylosing spondylitis	Ankylosing spondylitis || ||	TRUE	MedicineITLab	16	57406984	0.00760521	5.76E-59	C-C motif chemokine 17 | Inflammation	TRUE	reported	ukb-ppp-CCL17-OID20745	2	TRUE	262.17422	493.0862571	262.17422
rs9302690	A	G	A	G	0.381022	0.0292699	0.0810135	0.0508536	FALSE	FALSE	FALSE	finngen_R9_M13_ANKYLOSPON	16	57409056	0.0614192	273824	0.633676	Ankylosing spondylitis || id:finngen_R9_M13_ANKYLOSPON	Ankylosing spondylitis	Ankylosing spondylitis || ||	TRUE	MedicineITLab	16	57409056	0.0133624	7.76E-179	C-C motif chemokine 17 | Inflammation	TRUE	reported	ukb-ppp-CCL17-OID20745	2	TRUE	813.0760496	493.0862571	813.0760496
rs140744153	A	G	A	G	-0.260819	0.103994	0.0122985	0.0310309	FALSE	FALSE	FALSE	finngen_R9_M13_ANKYLOSPON	17	36038696	0.0784592	273824	0.185021	Ankylosing spondylitis || id:finngen_R9_M13_ANKYLOSPON	Ankylosing spondylitis	Ankylosing spondylitis || ||	TRUE	MedicineITLab	17	36038696	0.0346673	5.33E-14	C-C motif chemokine 18 | Cardiometabolic	TRUE	reported	ukb-ppp-CCL18-OID20395	2	TRUE	56.60286494	493.0862571	56.60286494
rs4251739	A	G	A	G	0.126368	0.00244807	0.0270062	0.0273632	FALSE	FALSE	FALSE	finngen_R9_M13_ANKYLOSPON	17	35821079	0.082595	273824	0.976355	Ankylosing spondylitis || id:finngen_R9_M13_ANKYLOSPON	Ankylosing spondylitis	Ankylosing spondylitis || ||	TRUE	MedicineITLab	17	35821079	0.0226755	2.51E-08	C-C motif chemokine 18 | Cardiometabolic	TRUE	reported	ukb-ppp-CCL18-OID20395	2	TRUE	31.05706992	493.0862571	31.05706992
rs62078244	A	G	A	G	0.221821	-0.259157	0.0299615	0.00737821	FALSE	FALSE	FALSE	finngen_R9_M13_ANKYLOSPON	17	35934014	0.162239	273824	0.110182	Ankylosing spondylitis || id:finngen_R9_M13_ANKYLOSPON	Ankylosing spondylitis	Ankylosing spondylitis || ||	TRUE	MedicineITLab	17	35934014	0.0216366	1.16E-24	C-C motif chemokine 18 | Cardiometabolic	TRUE	reported	ukb-ppp-CCL18-OID20395	2	TRUE	105.1059459	493.0862571	105.1059459
rs766556	C	T	C	T	0.601035	0.0454718	0.0112412	0.00669354	FALSE	FALSE	FALSE	finngen_R9_M13_ANKYLOSPON	17	36071319	0.162392	273824	0.779467	Ankylosing spondylitis || id:finngen_R9_M13_ANKYLOSPON	Ankylosing spondylitis	Ankylosing spondylitis || ||	TRUE	MedicineITLab	17	36071319	0.0349273	2.31E-66	C-C motif chemokine 18 | Cardiometabolic	TRUE	reported	ukb-ppp-CCL18-OID20395	2	TRUE	296.1211975	493.0862571	296.1211975
rs854643	A	G	A	G	-0.670387	-0.0258013	0.894151	0.850334	FALSE	FALSE	FALSE	finngen_R9_M13_ANKYLOSPON	17	36038199	0.0374875	273824	0.491287	Ankylosing spondylitis || id:finngen_R9_M13_ANKYLOSPON	Ankylosing spondylitis	Ankylosing spondylitis || ||	TRUE	MedicineITLab	17	36038199	0.0119979	1.00E-200	C-C motif chemokine 18 | Cardiometabolic	TRUE	reported	ukb-ppp-CCL18-OID20395	2	TRUE	3122.056025	493.0862571	3122.056025
rs10972202	T	C	T	C	0.105214	-0.0444708	0.122694	0.154765	FALSE	FALSE	FALSE	finngen_R9_M13_ANKYLOSPON	9	34707817	0.0371448	273824	0.231218	Ankylosing spondylitis || id:finngen_R9_M13_ANKYLOSPON	Ankylosing spondylitis	Ankylosing spondylitis || ||	TRUE	MedicineITLab	9	34707817	0.0112366	7.71E-21	C-C motif chemokine 19 | Neurology	TRUE	reported	ukb-ppp-CCL19-OID21030	2	TRUE	87.67529208	493.0862571	87.67529208
rs12601658	A	T	A	T	-0.0678942	-0.0187001	0.228723	0.212551	FALSE	TRUE	FALSE	finngen_R9_M13_ANKYLOSPON	17	34206404	0.0328131	273824	0.568748	Ankylosing spondylitis || id:finngen_R9_M13_ANKYLOSPON	Ankylosing spondylitis	Ankylosing spondylitis || ||	TRUE	MedicineITLab	17	34206404	0.00843879	8.59E-16	C-C motif chemokine 2 | Neurology	TRUE	reported	ukb-ppp-CCL2-OID21004	2	TRUE	64.72990828	493.0862571	64.72990828
rs1395338	A	G	A	G	0.0934663	-0.0395105	0.60053	0.731216	FALSE	FALSE	FALSE	finngen_R9_M13_ANKYLOSPON	2	227783607	0.0304018	273824	0.193735	Ankylosing spondylitis || id:finngen_R9_M13_ANKYLOSPON	Ankylosing spondylitis	Ankylosing spondylitis || ||	TRUE	MedicineITLab	2	227783607	0.00762913	1.65E-34	C-C motif chemokine 20 | Inflammation	TRUE	reported	ukb-ppp-CCL20-OID20671	2	TRUE	150.0928731	493.0862571	150.0928731
rs10814138	A	C	A	C	-0.103174	-0.00655068	0.317122	0.286821	FALSE	FALSE	FALSE	finngen_R9_M13_ANKYLOSPON	9	34723038	0.0297599	273824	0.825779	Ankylosing spondylitis || id:finngen_R9_M13_ANKYLOSPON	Ankylosing spondylitis	Ankylosing spondylitis || ||	TRUE	MedicineITLab	9	34723038	0.00794442	1.45E-38	C-C motif chemokine 21 | Inflammation	TRUE	reported	ukb-ppp-CCL21-OID20686	2	TRUE	168.6615722	493.0862571	168.6615722
rs115567907	G	C	G	C	-0.0753037	0.0394132	0.243255	0.32574	FALSE	TRUE	FALSE	finngen_R9_M13_ANKYLOSPON	9	34893050	0.0287757	273824	0.170791	Ankylosing spondylitis || id:finngen_R9_M13_ANKYLOSPON	Ankylosing spondylitis	Ankylosing spondylitis || ||	TRUE	MedicineITLab	9	34893050	0.00877973	9.74E-18	C-C motif chemokine 21 | Inflammation	TRUE	reported	ukb-ppp-CCL21-OID20686	2	TRUE	73.56484262	493.0862571	73.56484262
rs12924504	C	T	C	T	-0.273448	0.19573	0.0413934	0.0368893	FALSE	FALSE	FALSE	finngen_R9_M13_ANKYLOSPON	16	57311254	0.0673739	273824	0.00367096	Ankylosing spondylitis || id:finngen_R9_M13_ANKYLOSPON	Ankylosing spondylitis	Ankylosing spondylitis || ||	TRUE	MedicineITLab	16	57311254	0.0189538	3.50E-47	C-C motif chemokine 22 | Inflammation	TRUE	reported	ukb-ppp-CCL22-OID20765	2	TRUE	208.1406542	493.0862571	208.1406542
rs72784878	G	A	G	A	0.185285	0.00689118	0.113575	0.129846	FALSE	FALSE	FALSE	finngen_R9_M13_ANKYLOSPON	16	57350214	0.0396814	273824	0.862131	Ankylosing spondylitis || id:finngen_R9_M13_ANKYLOSPON	Ankylosing spondylitis	Ankylosing spondylitis || ||	TRUE	MedicineITLab	16	57350214	0.0117466	4.74E-56	C-C motif chemokine 22 | Inflammation	TRUE	reported	ukb-ppp-CCL22-OID20765	2	TRUE	248.8033154	493.0862571	248.8033154
rs12942388	T	C	T	C	0.225993	-0.0161059	0.0214956	0.0305825	FALSE	FALSE	FALSE	finngen_R9_M13_ANKYLOSPON	17	36006102	0.0790343	273824	0.838522	Ankylosing spondylitis || id:finngen_R9_M13_ANKYLOSPON	Ankylosing spondylitis	Ankylosing spondylitis || ||	TRUE	MedicineITLab	17	36006102	0.0268701	4.08E-17	C-C motif chemokine 23 | Inflammation	TRUE	reported	ukb-ppp-CCL23-OID20693	2	TRUE	70.73777727	493.0862571	70.73777727
rs150603274	A	G	A	G	0.34767	0.0506436	0.0191457	0.0139953	FALSE	FALSE	FALSE	finngen_R9_M13_ANKYLOSPON	17	35980385	0.114677	273824	0.658764	Ankylosing spondylitis || id:finngen_R9_M13_ANKYLOSPON	Ankylosing spondylitis	Ankylosing spondylitis || ||	TRUE	MedicineITLab	17	35980385	0.0278077	7.22E-36	C-C motif chemokine 23 | Inflammation	TRUE	reported	ukb-ppp-CCL23-OID20693	2	TRUE	156.3163106	493.0862571	156.3163106
rs16971918	A	G	A	G	0.261934	0.0464488	0.0110506	0.0066772	FALSE	FALSE	FALSE	finngen_R9_M13_ANKYLOSPON	17	36075466	0.162483	273824	0.774977	Ankylosing spondylitis || id:finngen_R9_M13_ANKYLOSPON	Ankylosing spondylitis	Ankylosing spondylitis || ||	TRUE	MedicineITLab	17	36075466	0.0359523	3.20E-13	C-C motif chemokine 23 | Inflammation	TRUE	reported	ukb-ppp-CCL23-OID20693	2	TRUE	53.0799362	493.0862571	53.0799362
rs2073667	T	C	T	C	-0.162078	-0.122947	0.0293075	0.0170419	FALSE	FALSE	FALSE	finngen_R9_M13_ANKYLOSPON	17	35981646	0.106342	273824	0.24762	Ankylosing spondylitis || id:finngen_R9_M13_ANKYLOSPON	Ankylosing spondylitis	Ankylosing spondylitis || ||	TRUE	MedicineITLab	17	35981646	0.0221216	2.36E-13	C-C motif chemokine 23 | Inflammation	TRUE	reported	ukb-ppp-CCL23-OID20693	2	TRUE	53.68031647	493.0862571	53.68031647
rs854664	G	A	G	A	0.283869	0.0252749	0.908165	0.850251	FALSE	FALSE	FALSE	finngen_R9_M13_ANKYLOSPON	17	36028741	0.037602	273824	0.501475	Ankylosing spondylitis || id:finngen_R9_M13_ANKYLOSPON	Ankylosing spondylitis	Ankylosing spondylitis || ||	TRUE	MedicineITLab	17	36028741	0.0130248	2.61E-105	C-C motif chemokine 23 | Inflammation	TRUE	reported	ukb-ppp-CCL23-OID20693	2	TRUE	475.0002182	493.0862571	475.0002182
rs862820	C	G	C	G	-0.88058	0.0571786	0.0276407	0.0501268	FALSE	TRUE	FALSE	finngen_R9_M13_ANKYLOSPON	17	35991891	0.0613909	273824	0.351654	Ankylosing spondylitis || id:finngen_R9_M13_ANKYLOSPON	Ankylosing spondylitis	Ankylosing spondylitis || ||	TRUE	MedicineITLab	17	35991891	0.0228306	1.00E-200	C-C motif chemokine 23 | Inflammation	TRUE	reported	ukb-ppp-CCL23-OID20693	2	TRUE	1487.657598	493.0862571	1487.657598
rs10954676	A	C	A	C	-0.267626	-0.0232195	0.28941	0.25311	FALSE	FALSE	FALSE	finngen_R9_M13_ANKYLOSPON	7	75859506	0.0310417	273824	0.454453	Ankylosing spondylitis || id:finngen_R9_M13_ANKYLOSPON	Ankylosing spondylitis	Ankylosing spondylitis || ||	TRUE	MedicineITLab	7	75859506	0.00836171	1.00E-200	C-C motif chemokine 24 | Inflammation	TRUE	reported	ukb-ppp-CCL24-OID20772	2	TRUE	1024.392531	493.0862571	1024.392531
rs12530862	C	T	C	T	-0.496338	0.0199927	0.302644	0.343406	FALSE	FALSE	FALSE	finngen_R9_M13_ANKYLOSPON	7	75793000	0.0284741	273824	0.482595	Ankylosing spondylitis || id:finngen_R9_M13_ANKYLOSPON	Ankylosing spondylitis	Ankylosing spondylitis || ||	TRUE	MedicineITLab	7	75793000	0.00833753	1.00E-200	C-C motif chemokine 24 | Inflammation	TRUE	reported	ukb-ppp-CCL24-OID20772	2	TRUE	3543.890003	493.0862571	3543.890003
rs185329774	A	G	A	G	0.693826	-0.0483932	0.0175338	0.00662603	FALSE	FALSE	FALSE	finngen_R9_M13_ANKYLOSPON	7	76415525	0.164055	273824	0.768008	Ankylosing spondylitis || id:finngen_R9_M13_ANKYLOSPON	Ankylosing spondylitis	Ankylosing spondylitis || ||	TRUE	MedicineITLab	7	76415525	0.0291933	7.40E-125	C-C motif chemokine 24 | Inflammation	TRUE	reported	ukb-ppp-CCL24-OID20772	2	TRUE	564.8521161	493.0862571	564.8521161
rs191733394	A	G	A	G	0.402265	0.299273	0.0175191	0.00681253	FALSE	FALSE	FALSE	finngen_R9_M13_ANKYLOSPON	7	76481109	0.162459	273824	0.0654546	Ankylosing spondylitis || id:finngen_R9_M13_ANKYLOSPON	Ankylosing spondylitis	Ankylosing spondylitis || ||	TRUE	MedicineITLab	7	76481109	0.0289191	5.51E-44	C-C motif chemokine 24 | Inflammation	TRUE	reported	ukb-ppp-CCL24-OID20772	2	TRUE	193.4884069	493.0862571	193.4884069
rs192702333	C	T	C	T	0.164171	-0.203866	0.027945	0.019238	FALSE	FALSE	FALSE	finngen_R9_M13_ANKYLOSPON	7	76603683	0.0991333	273824	0.0397356	Ankylosing spondylitis || id:finngen_R9_M13_ANKYLOSPON	Ankylosing spondylitis	Ankylosing spondylitis || ||	TRUE	MedicineITLab	7	76603683	0.0236025	3.51E-12	C-C motif chemokine 24 | Inflammation	TRUE	reported	ukb-ppp-CCL24-OID20772	2	TRUE	48.38122658	493.0862571	48.38122658
rs531889443	A	G	A	G	-0.33829	-0.123222	0.0120808	0.00579122	FALSE	FALSE	FALSE	finngen_R9_M13_ANKYLOSPON	7	76115377	0.181241	273824	0.49658	Ankylosing spondylitis || id:finngen_R9_M13_ANKYLOSPON	Ankylosing spondylitis	Ankylosing spondylitis || ||	TRUE	MedicineITLab	7	76115377	0.0364705	1.76E-20	C-C motif chemokine 24 | Inflammation	TRUE	reported	ukb-ppp-CCL24-OID20772	2	TRUE	86.03890712	493.0862571	86.03890712
rs76233862	A	G	A	G	0.850208	0.0249355	0.0398041	0.0349562	FALSE	FALSE	FALSE	finngen_R9_M13_ANKYLOSPON	7	75744634	0.0728011	273824	0.731963	Ankylosing spondylitis || id:finngen_R9_M13_ANKYLOSPON	Ankylosing spondylitis	Ankylosing spondylitis || ||	TRUE	MedicineITLab	7	75744634	0.019561	1.00E-200	C-C motif chemokine 24 | Inflammation	TRUE	reported	ukb-ppp-CCL24-OID20772	2	TRUE	1889.157941	493.0862571	1889.157941
rs76421761	A	G	A	G	0.168184	0.0473065	0.0212379	0.00215087	FALSE	FALSE	FALSE	finngen_R9_M13_ANKYLOSPON	7	75539171	0.290851	273824	0.870795	Ankylosing spondylitis || id:finngen_R9_M13_ANKYLOSPON	Ankylosing spondylitis	Ankylosing spondylitis || ||	TRUE	MedicineITLab	7	75539171	0.0260986	1.16E-10	C-C motif chemokine 24 | Inflammation	TRUE	reported	ukb-ppp-CCL24-OID20772	2	TRUE	41.52741827	493.0862571	41.52741827
rs117424304	A	G	A	G	0.377565	-0.072086	0.0108077	0.00781183	FALSE	FALSE	FALSE	finngen_R9_M13_ANKYLOSPON	19	7910202	0.153839	273824	0.63937	Ankylosing spondylitis || id:finngen_R9_M13_ANKYLOSPON	Ankylosing spondylitis	Ankylosing spondylitis || ||	TRUE	MedicineITLab	19	7910202	0.0366563	7.04E-25	C-C motif chemokine 25 | Inflammation	TRUE	reported	ukb-ppp-CCL25-OID20674	2	TRUE	106.0928717	493.0862571	106.0928717
rs118101126	A	G	A	G	0.301336	0.184331	0.0276223	0.0157387	FALSE	FALSE	FALSE	finngen_R9_M13_ANKYLOSPON	19	8255303	0.109881	273824	0.0934372	Ankylosing spondylitis || id:finngen_R9_M13_ANKYLOSPON	Ankylosing spondylitis	Ankylosing spondylitis || ||	TRUE	MedicineITLab	19	8255303	0.0228937	1.44E-39	C-C motif chemokine 25 | Inflammation	TRUE	reported	ukb-ppp-CCL25-OID20674	2	TRUE	173.2487314	493.0862571	173.2487314
rs3136652	T	C	T	C	0.291212	0.0160686	0.827411	0.836883	FALSE	FALSE	FALSE	finngen_R9_M13_ANKYLOSPON	19	8054172	0.0362796	273824	0.657832	Ankylosing spondylitis || id:finngen_R9_M13_ANKYLOSPON	Ankylosing spondylitis	Ankylosing spondylitis || ||	TRUE	MedicineITLab	19	8054172	0.00965674	8.85E-200	C-C motif chemokine 25 | Inflammation	TRUE	reported	ukb-ppp-CCL25-OID20674	2	TRUE	909.4052498	493.0862571	909.4052498
rs34557917	C	A	C	A	-0.392564	0.0323684	0.0162626	0.012893	FALSE	FALSE	FALSE	finngen_R9_M13_ANKYLOSPON	19	7968233	0.120858	273824	0.788837	Ankylosing spondylitis || id:finngen_R9_M13_ANKYLOSPON	Ankylosing spondylitis	Ankylosing spondylitis || ||	TRUE	MedicineITLab	19	7968233	0.0292386	4.25E-41	C-C motif chemokine 25 | Inflammation	TRUE	reported	ukb-ppp-CCL25-OID20674	2	TRUE	180.2634973	493.0862571	180.2634973
rs35619681	T	C	T	C	-0.101848	0.0628274	0.0752605	0.077695	FALSE	FALSE	FALSE	finngen_R9_M13_ANKYLOSPON	19	8162402	0.0505235	273824	0.213673	Ankylosing spondylitis || id:finngen_R9_M13_ANKYLOSPON	Ankylosing spondylitis	Ankylosing spondylitis || ||	TRUE	MedicineITLab	19	8162402	0.0139938	3.39E-13	C-C motif chemokine 25 | Inflammation	TRUE	reported	ukb-ppp-CCL25-OID20674	2	TRUE	52.97045275	493.0862571	52.97045275
rs41285780	A	G	A	G	0.594311	-0.0281312	0.0621234	0.0658227	FALSE	FALSE	FALSE	finngen_R9_M13_ANKYLOSPON	19	7909980	0.0549184	273824	0.608487	Ankylosing spondylitis || id:finngen_R9_M13_ANKYLOSPON	Ankylosing spondylitis	Ankylosing spondylitis || ||	TRUE	MedicineITLab	19	7909980	0.0154029	1.00E-200	C-C motif chemokine 25 | Inflammation	TRUE	reported	ukb-ppp-CCL25-OID20674	2	TRUE	1488.752643	493.0862571	1488.752643
rs74176259	T	C	T	C	-0.357504	-0.0734863	0.0166157	0.0310432	FALSE	FALSE	FALSE	finngen_R9_M13_ANKYLOSPON	19	7946257	0.0780921	273824	0.346695	Ankylosing spondylitis || id:finngen_R9_M13_ANKYLOSPON	Ankylosing spondylitis	Ankylosing spondylitis || ||	TRUE	MedicineITLab	19	7946257	0.0292897	2.90E-34	C-C motif chemokine 25 | Inflammation	TRUE	reported	ukb-ppp-CCL25-OID20674	2	TRUE	148.9813701	493.0862571	148.9813701
rs13340504	T	C	T	C	0.148269	-0.00415857	0.105592	0.218793	FALSE	FALSE	FALSE	finngen_R9_M13_ANKYLOSPON	7	75810378	0.0325457	273824	0.898326	Ankylosing spondylitis || id:finngen_R9_M13_ANKYLOSPON	Ankylosing spondylitis	Ankylosing spondylitis || ||	TRUE	MedicineITLab	7	75810378	0.0121392	2.61E-34	C-C motif chemokine 26 | Inflammation	TRUE	reported	ukb-ppp-CCL26-OID20546	2	TRUE	149.1834284	493.0862571	149.1834284
rs41463245	T	C	T	C	-1.01414	0.0534113	0.00891345	0.014327	FALSE	FALSE	FALSE	finngen_R9_M13_ANKYLOSPON	7	75771945	0.112883	273824	0.636102	Ankylosing spondylitis || id:finngen_R9_M13_ANKYLOSPON	Ankylosing spondylitis	Ankylosing spondylitis || ||	TRUE	MedicineITLab	7	75771945	0.0392916	6.76E-147	C-C motif chemokine 26 | Inflammation	TRUE	reported	ukb-ppp-CCL26-OID20546	2	TRUE	666.1873733	493.0862571	666.1873733
rs2070074	G	A	G	A	-0.327598	-0.078791	0.0969934	0.111955	FALSE	FALSE	FALSE	finngen_R9_M13_ANKYLOSPON	9	34649445	0.0425554	273824	0.0640988	Ankylosing spondylitis || id:finngen_R9_M13_ANKYLOSPON	Ankylosing spondylitis	Ankylosing spondylitis || ||	TRUE	MedicineITLab	9	34649445	0.0121713	1.44E-159	C-C motif chemokine 27 | Cardiometabolic	TRUE	reported	ukb-ppp-CCL27-OID20121	2	TRUE	724.4502209	493.0862571	724.4502209
rs3176820	C	T	C	T	0.0846886	-0.0165678	0.270327	0.27777	FALSE	FALSE	FALSE	finngen_R9_M13_ANKYLOSPON	9	34686146	0.0301157	273824	0.582225	Ankylosing spondylitis || id:finngen_R9_M13_ANKYLOSPON	Ankylosing spondylitis	Ankylosing spondylitis || ||	TRUE	MedicineITLab	9	34686146	0.00810386	1.46E-25	C-C motif chemokine 27 | Cardiometabolic	TRUE	reported	ukb-ppp-CCL27-OID20121	2	TRUE	109.2109155	493.0862571	109.2109155
rs1593971	A	G	A	G	-0.0570302	0.0271281	0.497518	0.445224	FALSE	FALSE	FALSE	finngen_R9_M13_ANKYLOSPON	5	43413342	0.0270398	273824	0.315732	Ankylosing spondylitis || id:finngen_R9_M13_ANKYLOSPON	Ankylosing spondylitis	Ankylosing spondylitis || ||	TRUE	MedicineITLab	5	43413342	0.00738025	1.10E-14	C-C motif chemokine 28 | Inflammation	TRUE	reported	ukb-ppp-CCL28-OID20569	2	TRUE	59.71282834	493.0862571	59.71282834
rs1719220	T	C	T	C	0.343642	0.0585845	0.26429	0.230074	FALSE	FALSE	FALSE	finngen_R9_M13_ANKYLOSPON	17	36076917	0.0318526	273824	0.065881	Ankylosing spondylitis || id:finngen_R9_M13_ANKYLOSPON	Ankylosing spondylitis	Ankylosing spondylitis || ||	TRUE	MedicineITLab	17	36076917	0.00818228	1.00E-200	C-C motif chemokine 3 | Inflammation	TRUE	reported	ukb-ppp-CCL3-OID20610	2	TRUE	1763.858741	493.0862571	1763.858741
rs76474979	C	G	C	G	0.260542	-0.077274	0.0179309	0.0416256	FALSE	TRUE	FALSE	finngen_R9_M13_ANKYLOSPON	17	36578828	0.0675251	273824	0.252468	Ankylosing spondylitis || id:finngen_R9_M13_ANKYLOSPON	Ankylosing spondylitis	Ankylosing spondylitis || ||	TRUE	MedicineITLab	17	36578828	0.0271403	8.01E-22	C-C motif chemokine 3 | Inflammation	TRUE	reported	ukb-ppp-CCL3-OID20610	2	TRUE	92.15654775	493.0862571	92.15654775
rs12950560	C	T	C	T	0.0909495	-0.0634684	0.419525	0.459612	FALSE	FALSE	FALSE	finngen_R9_M13_ANKYLOSPON	17	36077805	0.0269771	273824	0.0186389	Ankylosing spondylitis || id:finngen_R9_M13_ANKYLOSPON	Ankylosing spondylitis	Ankylosing spondylitis || ||	TRUE	MedicineITLab	17	36077805	0.00731383	1.68E-35	C-C motif chemokine 4 | Inflammation	TRUE	reported	ukb-ppp-CCL4-OID20695	2	TRUE	154.6361073	493.0862571	154.6361073
rs76474979	C	G	C	G	0.231244	-0.077274	0.0180907	0.0416256	FALSE	TRUE	FALSE	finngen_R9_M13_ANKYLOSPON	17	36578828	0.0675251	273824	0.252468	Ankylosing spondylitis || id:finngen_R9_M13_ANKYLOSPON	Ankylosing spondylitis	Ankylosing spondylitis || ||	TRUE	MedicineITLab	17	36578828	0.026957	9.63E-18	C-C motif chemokine 4 | Inflammation	TRUE	reported	ukb-ppp-CCL4-OID20695	2	TRUE	73.58644609	493.0862571	73.58644609
rs9330240	C	T	C	T	0.397639	0.0387036	0.953617	0.956631	FALSE	FALSE	FALSE	finngen_R9_M13_ANKYLOSPON	17	36618251	0.0664326	273824	0.560162	Ankylosing spondylitis || id:finngen_R9_M13_ANKYLOSPON	Ankylosing spondylitis	Ankylosing spondylitis || ||	TRUE	MedicineITLab	17	36618251	0.0171299	3.36E-119	C-C motif chemokine 4 | Inflammation	TRUE	reported	ukb-ppp-CCL4-OID20695	2	TRUE	538.8505005	493.0862571	538.8505005
rs2107538	T	C	T	C	-0.220346	0.0648282	0.180238	0.17199	FALSE	FALSE	FALSE	finngen_R9_M13_ANKYLOSPON	17	35880776	0.0356926	273824	0.069325	Ankylosing spondylitis || id:finngen_R9_M13_ANKYLOSPON	Ankylosing spondylitis	Ankylosing spondylitis || ||	TRUE	MedicineITLab	17	35880776	0.0096716	6.79E-115	C-C motif chemokine 5 | Cardiometabolic	TRUE	reported	ukb-ppp-CCL5-OID20412	2	TRUE	519.0553705	493.0862571	519.0553705
rs2041190	A	G	A	G	0.0494314	0.04587	0.600612	0.554732	FALSE	FALSE	FALSE	finngen_R9_M13_ANKYLOSPON	17	34307522	0.0269915	273824	0.0892401	Ankylosing spondylitis || id:finngen_R9_M13_ANKYLOSPON	Ankylosing spondylitis	Ankylosing spondylitis || ||	TRUE	MedicineITLab	17	34307522	0.00744879	3.22E-11	C-C motif chemokine 7 | Inflammation	TRUE	reported	ukb-ppp-CCL7-OID20523	2	TRUE	44.03868682	493.0862571	44.03868682
rs118181103	A	T	A	T	-0.813476	0.0917597	0.0350711	0.0406655	FALSE	TRUE	FALSE	finngen_R9_M13_ANKYLOSPON	17	34216838	0.0681661	273824	0.178264	Ankylosing spondylitis || id:finngen_R9_M13_ANKYLOSPON	Ankylosing spondylitis	Ankylosing spondylitis || ||	TRUE	MedicineITLab	17	34216838	0.0205738	1.00E-200	C-C motif chemokine 8 | Oncology	TRUE	reported	ukb-ppp-CCL8-OID21466	2	TRUE	1563.365276	493.0862571	1563.365276
rs190850301	T	C	T	C	-0.328345	-0.0537446	0.00739443	0.00508188	FALSE	FALSE	FALSE	finngen_R9_M13_ANKYLOSPON	17	34188604	0.188445	273824	0.775491	Ankylosing spondylitis || id:finngen_R9_M13_ANKYLOSPON	Ankylosing spondylitis	Ankylosing spondylitis || ||	TRUE	MedicineITLab	17	34188604	0.0483392	1.10E-11	C-C motif chemokine 8 | Oncology	TRUE	reported	ukb-ppp-CCL8-OID21466	2	TRUE	46.13833279	493.0862571	46.13833279
rs527868298	A	G	A	G	-0.713186	0.0358423	0.0457887	0.0341944	FALSE	FALSE	FALSE	finngen_R9_M13_ANKYLOSPON	17	34185501	0.0750108	273824	0.632772	Ankylosing spondylitis || id:finngen_R9_M13_ANKYLOSPON	Ankylosing spondylitis	Ankylosing spondylitis || ||	TRUE	MedicineITLab	17	34185501	0.0182947	1.00E-200	C-C motif chemokine 8 | Oncology	TRUE	reported	ukb-ppp-CCL8-OID21466	2	TRUE	1519.690099	493.0862571	1519.690099
rs62054941	T	A	T	A	0.199517	-0.0121387	0.0238374	0.0138508	FALSE	TRUE	FALSE	finngen_R9_M13_ANKYLOSPON	17	34328070	0.117542	273824	0.917747	Ankylosing spondylitis || id:finngen_R9_M13_ANKYLOSPON	Ankylosing spondylitis	Ankylosing spondylitis || ||	TRUE	MedicineITLab	17	34328070	0.0254162	4.16E-15	C-C motif chemokine 8 | Oncology	TRUE	reported	ukb-ppp-CCL8-OID21466	2	TRUE	61.62239499	493.0862571	61.62239499
rs62058978	A	C	A	C	-0.21789	-0.0244907	0.0253278	0.0090807	FALSE	FALSE	FALSE	finngen_R9_M13_ANKYLOSPON	17	34046489	0.14465	273824	0.865553	Ankylosing spondylitis || id:finngen_R9_M13_ANKYLOSPON	Ankylosing spondylitis	Ankylosing spondylitis || ||	TRUE	MedicineITLab	17	34046489	0.0269909	6.87E-16	C-C motif chemokine 8 | Oncology	TRUE	reported	ukb-ppp-CCL8-OID21466	2	TRUE	65.16882121	493.0862571	65.16882121
rs72825069	T	C	T	C	0.216201	-0.0509251	0.020821	0.0247518	FALSE	FALSE	FALSE	finngen_R9_M13_ANKYLOSPON	17	34273909	0.0867571	273824	0.557214	Ankylosing spondylitis || id:finngen_R9_M13_ANKYLOSPON	Ankylosing spondylitis	Ankylosing spondylitis || ||	TRUE	MedicineITLab	17	34273909	0.0259222	7.41E-17	C-C motif chemokine 8 | Oncology	TRUE	reported	ukb-ppp-CCL8-OID21466	2	TRUE	69.56193955	493.0862571	69.56193955
rs76263310	A	G	A	G	0.291387	0.0023334	0.0150997	0.0215914	FALSE	FALSE	FALSE	finngen_R9_M13_ANKYLOSPON	17	34318110	0.0939447	273824	0.980184	Ankylosing spondylitis || id:finngen_R9_M13_ANKYLOSPON	Ankylosing spondylitis	Ankylosing spondylitis || ||	TRUE	MedicineITLab	17	34318110	0.0304205	9.83E-22	C-C motif chemokine 8 | Oncology	TRUE	reported	ukb-ppp-CCL8-OID21466	2	TRUE	91.75033284	493.0862571	91.75033284
rs77770153	A	G	A	G	0.322646	-0.067285	0.059109	0.0390977	FALSE	FALSE	FALSE	finngen_R9_M13_ANKYLOSPON	17	34252330	0.0699829	273824	0.336326	Ankylosing spondylitis || id:finngen_R9_M13_ANKYLOSPON	Ankylosing spondylitis	Ankylosing spondylitis || ||	TRUE	MedicineITLab	17	34252330	0.016243	8.40E-88	C-C motif chemokine 8 | Oncology	TRUE	reported	ukb-ppp-CCL8-OID21466	2	TRUE	394.5663842	493.0862571	394.5663842
rs1324899	T	C	T	C	0.0498106	-0.00103787	0.461525	0.382708	FALSE	FALSE	FALSE	finngen_R9_M13_ANKYLOSPON	1	86006390	0.0275669	273824	0.969967	Ankylosing spondylitis || id:finngen_R9_M13_ANKYLOSPON	Ankylosing spondylitis	Ankylosing spondylitis || ||	TRUE	MedicineITLab	1	86006390	0.0073439	1.18E-11	CCN family member 1 | Oncology	TRUE	reported	ukb-ppp-CCN1-OID21368	2	TRUE	46.00341129	493.0862571	46.00341129
rs4949896	T	G	T	G	-0.118465	0.00576027	0.261999	0.21017	FALSE	FALSE	FALSE	finngen_R9_M13_ANKYLOSPON	1	85596653	0.0330327	273824	0.861566	Ankylosing spondylitis || id:finngen_R9_M13_ANKYLOSPON	Ankylosing spondylitis	Ankylosing spondylitis || ||	TRUE	MedicineITLab	1	85596653	0.00834572	9.88E-46	CCN family member 1 | Oncology	TRUE	reported	ukb-ppp-CCN1-OID21368	2	TRUE	201.4895364	493.0862571	201.4895364
rs71502514	T	C	T	C	-0.148625	0.0752083	0.0397403	0.0572955	FALSE	FALSE	FALSE	finngen_R9_M13_ANKYLOSPON	1	85516042	0.0579127	273824	0.194064	Ankylosing spondylitis || id:finngen_R9_M13_ANKYLOSPON	Ankylosing spondylitis	Ankylosing spondylitis || ||	TRUE	MedicineITLab	1	85516042	0.019657	4.00E-14	CCN family member 1 | Oncology	TRUE	reported	ukb-ppp-CCN1-OID21368	2	TRUE	57.16750783	493.0862571	57.16750783
rs146564696	C	T	C	T	0.863234	0.112006	0.00938912	0.0166617	FALSE	FALSE	FALSE	finngen_R9_M13_ANKYLOSPON	6	131999167	0.105042	273824	0.286287	Ankylosing spondylitis || id:finngen_R9_M13_ANKYLOSPON	Ankylosing spondylitis	Ankylosing spondylitis || ||	TRUE	MedicineITLab	6	131999167	0.0393452	1.08E-106	CCN family member 2 | Inflammation	TRUE	reported	ukb-ppp-CCN2-OID20709	2	TRUE	481.363948	493.0862571	481.363948
rs9493157	T	C	T	C	-0.354432	0.0521571	0.216969	0.258126	FALSE	FALSE	FALSE	finngen_R9_M13_ANKYLOSPON	6	131968017	0.0305508	273824	0.0877809	Ankylosing spondylitis || id:finngen_R9_M13_ANKYLOSPON	Ankylosing spondylitis	Ankylosing spondylitis || ||	TRUE	MedicineITLab	6	131968017	0.00916025	1.00E-200	CCN family member 2 | Inflammation	TRUE	reported	ukb-ppp-CCN2-OID20709	2	TRUE	1497.101335	493.0862571	1497.101335
rs139806626	A	G	A	G	-0.310754	-0.0570822	0.0117677	0.0121619	FALSE	FALSE	FALSE	finngen_R9_M13_ANKYLOSPON	8	119400134	0.12405	273824	0.645406	Ankylosing spondylitis || id:finngen_R9_M13_ANKYLOSPON	Ankylosing spondylitis	Ankylosing spondylitis || ||	TRUE	MedicineITLab	8	119400134	0.0338256	4.04E-20	CCN family member 3 | Cardiometabolic	TRUE	reported	ukb-ppp-CCN3-OID20299	2	TRUE	84.3999982	493.0862571	84.3999982
rs142952437	T	C	T	C	-0.259048	-0.0883792	0.0136161	0.00474392	FALSE	FALSE	FALSE	finngen_R9_M13_ANKYLOSPON	8	119792402	0.204047	273824	0.664919	Ankylosing spondylitis || id:finngen_R9_M13_ANKYLOSPON	Ankylosing spondylitis	Ankylosing spondylitis || ||	TRUE	MedicineITLab	8	119792402	0.0312078	1.03E-16	CCN family member 3 | Cardiometabolic	TRUE	reported	ukb-ppp-CCN3-OID20299	2	TRUE	68.90237298	493.0862571	68.90237298
rs17789242	C	G	C	G	0.141865	-0.10637	0.0358985	0.0497329	FALSE	TRUE	FALSE	finngen_R9_M13_ANKYLOSPON	8	119337010	0.0618893	273824	0.0856663	Ankylosing spondylitis || id:finngen_R9_M13_ANKYLOSPON	Ankylosing spondylitis	Ankylosing spondylitis || ||	TRUE	MedicineITLab	8	119337010	0.0190462	9.44E-14	CCN family member 3 | Cardiometabolic	TRUE	reported	ukb-ppp-CCN3-OID20299	2	TRUE	55.47966677	493.0862571	55.47966677
rs2279112	A	G	A	G	-0.273837	-0.0298037	0.258706	0.203804	FALSE	FALSE	FALSE	finngen_R9_M13_ANKYLOSPON	8	119416784	0.0333378	273824	0.371326	Ankylosing spondylitis || id:finngen_R9_M13_ANKYLOSPON	Ankylosing spondylitis	Ankylosing spondylitis || ||	TRUE	MedicineITLab	8	119416784	0.00805297	1.00E-200	CCN family member 3 | Cardiometabolic	TRUE	reported	ukb-ppp-CCN3-OID20299	2	TRUE	1156.304176	493.0862571	1156.304176
rs72682425	A	C	A	C	0.0759344	-0.0605249	0.146378	0.114108	FALSE	FALSE	FALSE	finngen_R9_M13_ANKYLOSPON	8	119082237	0.0421791	273824	0.151301	Ankylosing spondylitis || id:finngen_R9_M13_ANKYLOSPON	Ankylosing spondylitis	Ankylosing spondylitis || ||	TRUE	MedicineITLab	8	119082237	0.00997655	2.71E-14	CCN family member 3 | Cardiometabolic	TRUE	reported	ukb-ppp-CCN3-OID20299	2	TRUE	57.9317122	493.0862571	57.9317122
rs111948583	A	G	A	G	-0.335799	-0.0528306	0.0201345	0.0183857	FALSE	FALSE	FALSE	finngen_R9_M13_ANKYLOSPON	8	133260244	0.0994149	273824	0.595132	Ankylosing spondylitis || id:finngen_R9_M13_ANKYLOSPON	Ankylosing spondylitis	Ankylosing spondylitis || ||	TRUE	MedicineITLab	8	133260244	0.0274423	1.98E-34	WNT1-inducible-signaling pathway protein 1 | Oncology	TRUE	reported	ukb-ppp-CCN4-OID21444	2	TRUE	149.7330881	493.0862571	149.7330881
rs112925596	A	T	A	T	-0.332292	0.0117489	0.0191825	0.0442221	FALSE	TRUE	FALSE	finngen_R9_M13_ANKYLOSPON	8	133185962	0.0651865	273824	0.856969	Ankylosing spondylitis || id:finngen_R9_M13_ANKYLOSPON	Ankylosing spondylitis	Ankylosing spondylitis || ||	TRUE	MedicineITLab	8	133185962	0.0276886	3.51E-33	WNT1-inducible-signaling pathway protein 1 | Oncology	TRUE	reported	ukb-ppp-CCN4-OID21444	2	TRUE	144.0249644	493.0862571	144.0249644
rs117263638	A	G	A	G	0.378643	0.0421905	0.0146764	0.00461667	FALSE	FALSE	FALSE	finngen_R9_M13_ANKYLOSPON	8	133206583	0.20171	273824	0.83432	Ankylosing spondylitis || id:finngen_R9_M13_ANKYLOSPON	Ankylosing spondylitis	Ankylosing spondylitis || ||	TRUE	MedicineITLab	8	133206583	0.0309489	2.03E-34	WNT1-inducible-signaling pathway protein 1 | Oncology	TRUE	reported	ukb-ppp-CCN4-OID21444	2	TRUE	149.681949	493.0862571	149.681949
rs16893349	G	A	G	A	-0.204476	-0.0996595	0.0294854	0.016261	FALSE	FALSE	FALSE	finngen_R9_M13_ANKYLOSPON	8	133195720	0.106707	273824	0.350329	Ankylosing spondylitis || id:finngen_R9_M13_ANKYLOSPON	Ankylosing spondylitis	Ankylosing spondylitis || ||	TRUE	MedicineITLab	8	133195720	0.02202	1.60E-20	WNT1-inducible-signaling pathway protein 1 | Oncology	TRUE	reported	ukb-ppp-CCN4-OID21444	2	TRUE	86.22834533	493.0862571	86.22834533
rs2252553	T	G	T	G	0.327724	-0.0539754	0.459679	0.406892	FALSE	FALSE	FALSE	finngen_R9_M13_ANKYLOSPON	8	133052528	0.0273575	273824	0.0484998	Ankylosing spondylitis || id:finngen_R9_M13_ANKYLOSPON	Ankylosing spondylitis	Ankylosing spondylitis || ||	TRUE	MedicineITLab	8	133052528	0.00748138	1.00E-200	WNT1-inducible-signaling pathway protein 1 | Oncology	TRUE	reported	ukb-ppp-CCN4-OID21444	2	TRUE	1918.903192	493.0862571	1918.903192
rs34386977	A	C	A	C	0.551871	-0.13876	0.0164724	0.0276156	FALSE	FALSE	FALSE	finngen_R9_M13_ANKYLOSPON	8	133187966	0.083868	273824	0.0980257	Ankylosing spondylitis || id:finngen_R9_M13_ANKYLOSPON	Ankylosing spondylitis	Ankylosing spondylitis || ||	TRUE	MedicineITLab	8	133187966	0.0292225	1.51E-79	WNT1-inducible-signaling pathway protein 1 | Oncology	TRUE	reported	ukb-ppp-CCN4-OID21444	2	TRUE	356.6485081	493.0862571	356.6485081
rs62514010	T	C	T	C	-0.430777	0.252577	0.0142264	0.0159606	FALSE	FALSE	FALSE	finngen_R9_M13_ANKYLOSPON	8	133201060	0.0992802	273824	0.0109567	Ankylosing spondylitis || id:finngen_R9_M13_ANKYLOSPON	Ankylosing spondylitis	Ankylosing spondylitis || ||	TRUE	MedicineITLab	8	133201060	0.0326875	1.16E-39	WNT1-inducible-signaling pathway protein 1 | Oncology	TRUE	reported	ukb-ppp-CCN4-OID21444	2	TRUE	173.6767175	493.0862571	173.6767175
rs1061098	T	C	T	C	-0.135416	-0.00578243	0.33783	0.341077	FALSE	FALSE	FALSE	finngen_R9_M13_ANKYLOSPON	20	44727515	0.0282749	273824	0.837957	Ankylosing spondylitis || id:finngen_R9_M13_ANKYLOSPON	Ankylosing spondylitis	Ankylosing spondylitis || ||	TRUE	MedicineITLab	20	44727515	0.00727043	2.00E-77	WNT1-inducible-signaling pathway protein 2 | Neurology	TRUE	reported	ukb-ppp-CCN5-OID21068	2	TRUE	346.9123554	493.0862571	346.9123554
rs1800961	T	C	T	C	-0.11163	-0.0721792	0.0321637	0.0454538	FALSE	FALSE	FALSE	finngen_R9_M13_ANKYLOSPON	20	44413724	0.06384	273824	0.258212	Ankylosing spondylitis || id:finngen_R9_M13_ANKYLOSPON	Ankylosing spondylitis	Ankylosing spondylitis || ||	TRUE	MedicineITLab	20	44413724	0.0193737	8.32E-09	WNT1-inducible-signaling pathway protein 2 | Neurology	TRUE	reported	ukb-ppp-CCN5-OID21068	2	TRUE	33.19989488	493.0862571	33.19989488
rs61060559	A	G	A	G	-0.199209	-0.00778243	0.411844	0.533496	FALSE	FALSE	FALSE	finngen_R9_M13_ANKYLOSPON	20	44694260	0.0268699	273824	0.772097	Ankylosing spondylitis || id:finngen_R9_M13_ANKYLOSPON	Ankylosing spondylitis	Ankylosing spondylitis || ||	TRUE	MedicineITLab	20	44694260	0.00698231	4.90E-179	WNT1-inducible-signaling pathway protein 2 | Neurology	TRUE	reported	ukb-ppp-CCN5-OID21068	2	TRUE	813.9911018	493.0862571	813.9911018
rs12577917	T	C	T	C	0.297369	-0.0594677	0.491958	0.520299	FALSE	FALSE	FALSE	finngen_R9_M13_ANKYLOSPON	11	66414946	0.0270169	273824	0.0277268	Ankylosing spondylitis || id:finngen_R9_M13_ANKYLOSPON	Ankylosing spondylitis	Ankylosing spondylitis || ||	TRUE	MedicineITLab	11	66414946	0.00748126	1.00E-200	Copper chaperone for superoxide dismutase | Neurology	TRUE	reported	ukb-ppp-CCS-OID20973	2	TRUE	1579.944707	493.0862571	1579.944707
rs142808910	C	G	C	G	0.129371	0.0335668	0.0272515	0.00720477	FALSE	TRUE	FALSE	finngen_R9_M13_ANKYLOSPON	11	66068532	0.163543	273824	0.837379	Ankylosing spondylitis || id:finngen_R9_M13_ANKYLOSPON	Ankylosing spondylitis	Ankylosing spondylitis || ||	TRUE	MedicineITLab	11	66068532	0.0230538	2.00E-08	Copper chaperone for superoxide dismutase | Neurology	TRUE	reported	ukb-ppp-CCS-OID20973	2	TRUE	31.49117228	493.0862571	31.49117228
rs143587522	C	T	C	T	-0.277749	-0.205469	0.00828372	0.00237395	FALSE	FALSE	FALSE	finngen_R9_M13_ANKYLOSPON	11	67421451	0.290986	273824	0.480117	Ankylosing spondylitis || id:finngen_R9_M13_ANKYLOSPON	Ankylosing spondylitis	Ankylosing spondylitis || ||	TRUE	MedicineITLab	11	67421451	0.0420281	3.88E-11	Copper chaperone for superoxide dismutase | Neurology	TRUE	reported	ukb-ppp-CCS-OID20973	2	TRUE	43.67425386	493.0862571	43.67425386
rs506028	G	A	G	A	-0.273547	-0.00809135	0.0847889	0.161877	FALSE	FALSE	FALSE	finngen_R9_M13_ANKYLOSPON	11	66700998	0.0362631	273824	0.823435	Ankylosing spondylitis || id:finngen_R9_M13_ANKYLOSPON	Ankylosing spondylitis	Ankylosing spondylitis || ||	TRUE	MedicineITLab	11	66700998	0.0132559	1.31E-94	Copper chaperone for superoxide dismutase | Neurology	TRUE	reported	ukb-ppp-CCS-OID20973	2	TRUE	425.83904	493.0862571	425.83904
rs628770	A	T	A	T	-0.176923	-0.165496	0.98592	0.995473	FALSE	TRUE	FALSE	finngen_R9_M13_ANKYLOSPON	11	67546292	0.201921	273824	0.41244	Ankylosing spondylitis || id:finngen_R9_M13_ANKYLOSPON	Ankylosing spondylitis	Ankylosing spondylitis || ||	TRUE	MedicineITLab	11	67546292	0.0315411	2.03E-08	Copper chaperone for superoxide dismutase | Neurology	TRUE	reported	ukb-ppp-CCS-OID20973	2	TRUE	31.46407141	493.0862571	31.46407141
rs75018337	T	C	T	C	0.20293	-0.0272049	0.0651093	0.045277	FALSE	FALSE	FALSE	finngen_R9_M13_ANKYLOSPON	11	67049700	0.0654246	273824	0.677542	Ankylosing spondylitis || id:finngen_R9_M13_ANKYLOSPON	Ankylosing spondylitis	Ankylosing spondylitis || ||	TRUE	MedicineITLab	11	67049700	0.0152617	2.42E-40	Copper chaperone for superoxide dismutase | Neurology	TRUE	reported	ukb-ppp-CCS-OID20973	2	TRUE	176.8018016	493.0862571	176.8018016
rs77705586	T	C	T	C	0.22817	0.165843	0.0207424	0.00510462	FALSE	FALSE	FALSE	finngen_R9_M13_ANKYLOSPON	11	66725234	0.193114	273824	0.39046	Ankylosing spondylitis || id:finngen_R9_M13_ANKYLOSPON	Ankylosing spondylitis	Ankylosing spondylitis || ||	TRUE	MedicineITLab	11	66725234	0.0263443	4.67E-18	Copper chaperone for superoxide dismutase | Neurology	TRUE	reported	ukb-ppp-CCS-OID20973	2	TRUE	75.01424769	493.0862571	75.01424769
rs115071002	T	C	T	C	0.218666	0.0293681	0.0356279	0.0114051	FALSE	FALSE	FALSE	finngen_R9_M13_ANKYLOSPON	1	116842692	0.12928	273824	0.820294	Ankylosing spondylitis || id:finngen_R9_M13_ANKYLOSPON	Ankylosing spondylitis	Ankylosing spondylitis || ||	TRUE	MedicineITLab	1	116842692	0.0212707	8.66E-25	Immunoglobulin superfamily member 2 | Oncology_II	TRUE	reported	ukb-ppp-CD101-OID31480	2	TRUE	105.681497	493.0862571	105.681497
rs148853734	A	G	A	G	0.565972	0.04543	0.0184474	0.0176502	FALSE	FALSE	FALSE	finngen_R9_M13_ANKYLOSPON	1	117085529	0.101608	273824	0.654794	Ankylosing spondylitis || id:finngen_R9_M13_ANKYLOSPON	Ankylosing spondylitis	Ankylosing spondylitis || ||	TRUE	MedicineITLab	1	117085529	0.0285885	3.15E-87	Immunoglobulin superfamily member 2 | Oncology_II	TRUE	reported	ukb-ppp-CD101-OID31480	2	TRUE	391.9287785	493.0862571	391.9287785
rs190301282	G	A	G	A	0.268977	-0.14662	0.011577	0.00768244	FALSE	FALSE	FALSE	finngen_R9_M13_ANKYLOSPON	1	116980786	0.154307	273824	0.342018	Ankylosing spondylitis || id:finngen_R9_M13_ANKYLOSPON	Ankylosing spondylitis	Ankylosing spondylitis || ||	TRUE	MedicineITLab	1	116980786	0.0393802	8.48E-12	Immunoglobulin superfamily member 2 | Oncology_II	TRUE	reported	ukb-ppp-CD101-OID31480	2	TRUE	46.65244998	493.0862571	46.65244998
rs531330176	C	T	C	T	0.3124	-0.136301	0.0221194	0.0224734	FALSE	FALSE	FALSE	finngen_R9_M13_ANKYLOSPON	1	116976760	0.0908513	273824	0.133546	Ankylosing spondylitis || id:finngen_R9_M13_ANKYLOSPON	Ankylosing spondylitis	Ankylosing spondylitis || ||	TRUE	MedicineITLab	1	116976760	0.0258475	1.25E-33	Immunoglobulin superfamily member 2 | Oncology_II	TRUE	reported	ukb-ppp-CD101-OID31480	2	TRUE	146.0780499	493.0862571	146.0780499
rs56222153	G	C	G	C	-0.201239	-0.0248416	0.105503	0.130945	FALSE	TRUE	FALSE	finngen_R9_M13_ANKYLOSPON	1	117256975	0.0401304	273824	0.535903	Ankylosing spondylitis || id:finngen_R9_M13_ANKYLOSPON	Ankylosing spondylitis	Ankylosing spondylitis || ||	TRUE	MedicineITLab	1	117256975	0.0124327	6.30E-59	Immunoglobulin superfamily member 2 | Oncology_II	TRUE	reported	ukb-ppp-CD101-OID31480	2	TRUE	261.9952349	493.0862571	261.9952349
rs6668254	C	T	C	T	0.284592	0.0247291	0.0287221	0.0258647	FALSE	FALSE	FALSE	finngen_R9_M13_ANKYLOSPON	1	117065348	0.0846181	273824	0.7701	Ankylosing spondylitis || id:finngen_R9_M13_ANKYLOSPON	Ankylosing spondylitis	Ankylosing spondylitis || ||	TRUE	MedicineITLab	1	117065348	0.0227199	5.38E-36	Immunoglobulin superfamily member 2 | Oncology_II	TRUE	reported	ukb-ppp-CD101-OID31480	2	TRUE	156.9034686	493.0862571	156.9034686
rs72697399	G	A	G	A	-0.453012	0.026357	0.0334063	0.0352109	FALSE	FALSE	FALSE	finngen_R9_M13_ANKYLOSPON	1	116798380	0.0735938	273824	0.720238	Ankylosing spondylitis || id:finngen_R9_M13_ANKYLOSPON	Ankylosing spondylitis	Ankylosing spondylitis || ||	TRUE	MedicineITLab	1	116798380	0.0211126	3.94E-102	Immunoglobulin superfamily member 2 | Oncology_II	TRUE	reported	ukb-ppp-CD101-OID31480	2	TRUE	460.4006981	493.0862571	460.4006981
rs75567925	A	G	A	G	0.711102	0.100451	0.0146209	0.00297799	FALSE	FALSE	FALSE	finngen_R9_M13_ANKYLOSPON	1	116981085	0.244098	273824	0.680693	Ankylosing spondylitis || id:finngen_R9_M13_ANKYLOSPON	Ankylosing spondylitis	Ankylosing spondylitis || ||	TRUE	MedicineITLab	1	116981085	0.0323058	2.23E-107	Immunoglobulin superfamily member 2 | Oncology_II	TRUE	reported	ukb-ppp-CD101-OID31480	2	TRUE	484.5100613	493.0862571	484.5100613
rs76183878	G	T	G	T	0.383478	0.0721667	0.0120872	0.0102477	FALSE	FALSE	FALSE	finngen_R9_M13_ANKYLOSPON	1	117106008	0.135628	273824	0.594662	Ankylosing spondylitis || id:finngen_R9_M13_ANKYLOSPON	Ankylosing spondylitis	Ankylosing spondylitis || ||	TRUE	MedicineITLab	1	117106008	0.034597	1.50E-28	Immunoglobulin superfamily member 2 | Oncology_II	TRUE	reported	ukb-ppp-CD101-OID31480	2	TRUE	122.8581649	493.0862571	122.8581649
rs77524075	T	C	T	C	-0.868069	0.00708425	0.065065	0.0977753	FALSE	FALSE	FALSE	finngen_R9_M13_ANKYLOSPON	1	116852706	0.0451996	273824	0.875456	Ankylosing spondylitis || id:finngen_R9_M13_ANKYLOSPON	Ankylosing spondylitis	Ankylosing spondylitis || ||	TRUE	MedicineITLab	1	116852706	0.0158471	1.00E-200	Immunoglobulin superfamily member 2 | Oncology_II	TRUE	reported	ukb-ppp-CD101-OID31480	2	TRUE	3000.605476	493.0862571	3000.605476
rs118145760	T	C	T	C	0.194456	0.017307	0.0234215	0.0178384	FALSE	FALSE	FALSE	finngen_R9_M13_ANKYLOSPON	6	74117516	0.101174	273824	0.864176	Ankylosing spondylitis || id:finngen_R9_M13_ANKYLOSPON	Ankylosing spondylitis	Ankylosing spondylitis || ||	TRUE	MedicineITLab	6	74117516	0.0245452	2.33E-15	CD109 antigen | Neurology	TRUE	reported	ukb-ppp-CD109-OID21108	2	TRUE	62.76384563	493.0862571	62.76384563
rs140031328	G	T	G	T	0.261239	0.0822595	0.0134053	0.00941149	FALSE	FALSE	FALSE	finngen_R9_M13_ANKYLOSPON	6	73541625	0.139066	273824	0.554175	Ankylosing spondylitis || id:finngen_R9_M13_ANKYLOSPON	Ankylosing spondylitis	Ankylosing spondylitis || ||	TRUE	MedicineITLab	6	73541625	0.0326951	1.35E-15	CD109 antigen | Neurology	TRUE	reported	ukb-ppp-CD109-OID21108	2	TRUE	63.84261762	493.0862571	63.84261762
rs143150833	C	T	C	T	-0.21275	0.0312289	0.0121603	0.0236276	FALSE	FALSE	FALSE	finngen_R9_M13_ANKYLOSPON	6	74703439	0.0892193	273824	0.72632	Ankylosing spondylitis || id:finngen_R9_M13_ANKYLOSPON	Ankylosing spondylitis	Ankylosing spondylitis || ||	TRUE	MedicineITLab	6	74703439	0.0364576	5.36E-09	CD109 antigen | Neurology	TRUE	reported	ukb-ppp-CD109-OID21108	2	TRUE	34.05359653	493.0862571	34.05359653
rs145261698	C	T	C	T	-0.300814	-0.0354321	0.0253976	0.0293718	FALSE	FALSE	FALSE	finngen_R9_M13_ANKYLOSPON	6	73876859	0.0801552	273824	0.658458	Ankylosing spondylitis || id:finngen_R9_M13_ANKYLOSPON	Ankylosing spondylitis	Ankylosing spondylitis || ||	TRUE	MedicineITLab	6	73876859	0.0246453	2.90E-34	CD109 antigen | Neurology	TRUE	reported	ukb-ppp-CD109-OID21108	2	TRUE	148.9799661	493.0862571	148.9799661
rs9350493	C	T	C	T	-0.0775836	0.0435238	0.354235	0.368145	FALSE	FALSE	FALSE	finngen_R9_M13_ANKYLOSPON	6	73239796	0.0277484	273824	0.11676	Ankylosing spondylitis || id:finngen_R9_M13_ANKYLOSPON	Ankylosing spondylitis	Ankylosing spondylitis || ||	TRUE	MedicineITLab	6	73239796	0.00785595	5.30E-23	CD109 antigen | Neurology	TRUE	reported	ukb-ppp-CD109-OID21108	2	TRUE	97.5309454	493.0862571	97.5309454
rs9350500	A	T	A	T	-0.573139	-0.0204973	0.686308	0.708987	FALSE	TRUE	FALSE	finngen_R9_M13_ANKYLOSPON	6	73699314	0.0294197	273824	0.485977	Ankylosing spondylitis || id:finngen_R9_M13_ANKYLOSPON	Ankylosing spondylitis	Ankylosing spondylitis || ||	TRUE	MedicineITLab	6	73699314	0.00808757	1.00E-200	CD109 antigen | Neurology	TRUE	reported	ukb-ppp-CD109-OID21108	2	TRUE	5022.082213	493.0862571	5022.082213
rs9447083	A	G	A	G	-0.350698	-0.108205	0.0669029	0.0648148	FALSE	FALSE	FALSE	finngen_R9_M13_ANKYLOSPON	6	73961133	0.0537741	273824	0.0441967	Ankylosing spondylitis || id:finngen_R9_M13_ANKYLOSPON	Ankylosing spondylitis	Ankylosing spondylitis || ||	TRUE	MedicineITLab	6	73961133	0.014927	4.69E-122	CD109 antigen | Neurology	TRUE	reported	ukb-ppp-CD109-OID21108	2	TRUE	551.9776748	493.0862571	551.9776748
rs114727286	C	T	C	T	0.162403	0.109425	0.0236337	0.0385824	FALSE	FALSE	FALSE	finngen_R9_M13_ANKYLOSPON	5	140503127	0.0699383	273824	0.117679	Ankylosing spondylitis || id:finngen_R9_M13_ANKYLOSPON	Ankylosing spondylitis	Ankylosing spondylitis || ||	TRUE	MedicineITLab	5	140503127	0.0246318	4.30E-11	Monocyte differentiation antigen CD14 | Cardiometabolic	TRUE	reported	ukb-ppp-CD14-OID20378	2	TRUE	43.47061614	493.0862571	43.47061614
rs246679	G	C	G	C	0.105047	0.121005	0.0457838	0.0201533	FALSE	TRUE	FALSE	finngen_R9_M13_ANKYLOSPON	5	141053804	0.0961043	273824	0.207995	Ankylosing spondylitis || id:finngen_R9_M13_ANKYLOSPON	Ankylosing spondylitis	Ankylosing spondylitis || ||	TRUE	MedicineITLab	5	141053804	0.017955	4.90E-09	Monocyte differentiation antigen CD14 | Cardiometabolic	TRUE	reported	ukb-ppp-CD14-OID20378	2	TRUE	34.22917952	493.0862571	34.22917952
rs5744441	A	G	A	G	-0.321281	0.00290813	0.233134	0.28533	FALSE	FALSE	FALSE	finngen_R9_M13_ANKYLOSPON	5	140637262	0.0296698	273824	0.921919	Ankylosing spondylitis || id:finngen_R9_M13_ANKYLOSPON	Ankylosing spondylitis	Ankylosing spondylitis || ||	TRUE	MedicineITLab	5	140637262	0.00885394	1.00E-200	Monocyte differentiation antigen CD14 | Cardiometabolic	TRUE	reported	ukb-ppp-CD14-OID20378	2	TRUE	1316.730625	493.0862571	1316.730625
rs1887803	C	G	C	G	-0.330724	0.0297222	0.400123	0.416031	FALSE	TRUE	FALSE	finngen_R9_M13_ANKYLOSPON	1	145845552	0.0274609	273824	0.279099	Ankylosing spondylitis || id:finngen_R9_M13_ANKYLOSPON	Ankylosing spondylitis	Ankylosing spondylitis || ||	TRUE	MedicineITLab	1	145845552	0.00759782	1.00E-200	CD160 antigen | Inflammation	TRUE	reported	ukb-ppp-CD160-OID20647	2	TRUE	1894.756576	493.0862571	1894.756576
rs12213313	G	C	G	C	-0.149478	0.025304	0.329912	0.375059	FALSE	TRUE	FALSE	finngen_R9_M13_ANKYLOSPON	6	109436690	0.0275157	273824	0.357772	Ankylosing spondylitis || id:finngen_R9_M13_ANKYLOSPON	Ankylosing spondylitis	Ankylosing spondylitis || ||	TRUE	MedicineITLab	6	109436690	0.00800394	7.83E-78	Sialomucin core protein 24 | Neurology	TRUE	reported	ukb-ppp-CD164-OID21080	2	TRUE	348.7762534	493.0862571	348.7762534
rs351716	G	A	G	A	0.0505272	-0.0498066	0.310526	0.360958	FALSE	FALSE	FALSE	finngen_R9_M13_ANKYLOSPON	6	109232561	0.0277995	273824	0.0731914	Ankylosing spondylitis || id:finngen_R9_M13_ANKYLOSPON	Ankylosing spondylitis	Ankylosing spondylitis || ||	TRUE	MedicineITLab	6	109232561	0.00816435	6.06E-10	Sialomucin core protein 24 | Neurology	TRUE	reported	ukb-ppp-CD164-OID21080	2	TRUE	38.30074624	493.0862571	38.30074624
rs147516474	A	G	A	G	0.116845	-0.0915383	0.050554	0.0273938	FALSE	FALSE	FALSE	finngen_R9_M13_ANKYLOSPON	1	26513578	0.0858281	273824	0.286184	Ankylosing spondylitis || id:finngen_R9_M13_ANKYLOSPON	Ankylosing spondylitis	Ankylosing spondylitis || ||	TRUE	MedicineITLab	1	26513578	0.017736	4.46E-11	CD164 sialomucin-like 2 protein | Neurology_II	TRUE	reported	ukb-ppp-CD164L2-OID30922	2	TRUE	43.40191635	493.0862571	43.40191635
rs575669478	T	C	T	C	0.710397	-0.0782214	0.0497298	0.0532596	FALSE	FALSE	FALSE	finngen_R9_M13_ANKYLOSPON	1	27289703	0.0602508	273824	0.194197	Ankylosing spondylitis || id:finngen_R9_M13_ANKYLOSPON	Ankylosing spondylitis	Ankylosing spondylitis || ||	TRUE	MedicineITLab	1	27289703	0.0181699	1.00E-200	CD164 sialomucin-like 2 protein | Neurology_II	TRUE	reported	ukb-ppp-CD164L2-OID30922	2	TRUE	1528.611643	493.0862571	1528.611643
rs10425835	A	C	A	C	0.351377	0.0119617	0.410438	0.401244	FALSE	FALSE	FALSE	finngen_R9_M13_ANKYLOSPON	19	43360396	0.0276292	273824	0.665059	Ankylosing spondylitis || id:finngen_R9_M13_ANKYLOSPON	Ankylosing spondylitis	Ankylosing spondylitis || ||	TRUE	MedicineITLab	19	43360396	0.00809711	1.00E-200	CD177 antigen | Neurology	TRUE	reported	ukb-ppp-CD177-OID21119	2	TRUE	1883.157233	493.0862571	1883.157233
rs11673319	A	G	A	G	0.276998	0.0412242	0.197679	0.155412	FALSE	FALSE	FALSE	finngen_R9_M13_ANKYLOSPON	19	43323546	0.0369438	273824	0.264481	Ankylosing spondylitis || id:finngen_R9_M13_ANKYLOSPON	Ankylosing spondylitis	Ankylosing spondylitis || ||	TRUE	MedicineITLab	19	43323546	0.00960854	9.48E-183	CD177 antigen | Neurology	TRUE	reported	ukb-ppp-CD177-OID21119	2	TRUE	831.0716389	493.0862571	831.0716389
rs117417670	T	G	T	G	-0.420731	-0.0976452	0.0155605	0.0033722	FALSE	FALSE	FALSE	finngen_R9_M13_ANKYLOSPON	19	42543657	0.232305	273824	0.674244	Ankylosing spondylitis || id:finngen_R9_M13_ANKYLOSPON	Ankylosing spondylitis	Ankylosing spondylitis || ||	TRUE	MedicineITLab	19	42543657	0.0329442	2.38E-37	CD177 antigen | Neurology	TRUE	reported	ukb-ppp-CD177-OID21119	2	TRUE	163.0989231	493.0862571	163.0989231
rs138605473	T	G	T	G	1.24221	-0.0842057	0.0204011	0.0426503	FALSE	FALSE	FALSE	finngen_R9_M13_ANKYLOSPON	19	42851501	0.0670838	273824	0.209394	Ankylosing spondylitis || id:finngen_R9_M13_ANKYLOSPON	Ankylosing spondylitis	Ankylosing spondylitis || ||	TRUE	MedicineITLab	19	42851501	0.0294795	1.00E-200	CD177 antigen | Neurology	TRUE	reported	ukb-ppp-CD177-OID21119	2	TRUE	1775.619132	493.0862571	1775.619132
rs142095392	G	T	G	T	-0.17503	0.0717046	0.0399939	0.0371096	FALSE	FALSE	FALSE	finngen_R9_M13_ANKYLOSPON	19	42788773	0.0737015	273824	0.330601	Ankylosing spondylitis || id:finngen_R9_M13_ANKYLOSPON	Ankylosing spondylitis	Ankylosing spondylitis || ||	TRUE	MedicineITLab	19	42788773	0.0204149	1.00E-17	CD177 antigen | Neurology	TRUE	reported	ukb-ppp-CD177-OID21119	2	TRUE	73.50730013	493.0862571	73.50730013
rs7255285	C	A	C	A	0.652029	-0.143915	0.0129562	0.00189687	FALSE	FALSE	FALSE	finngen_R9_M13_ANKYLOSPON	19	43279862	0.313793	273824	0.646499	Ankylosing spondylitis || id:finngen_R9_M13_ANKYLOSPON	Ankylosing spondylitis	Ankylosing spondylitis || ||	TRUE	MedicineITLab	19	43279862	0.0343959	3.89E-80	CD177 antigen | Neurology	TRUE	reported	ukb-ppp-CD177-OID21119	2	TRUE	359.3523331	493.0862571	359.3523331
rs73038875	C	T	C	T	-0.134946	0.0566902	0.132865	0.142284	FALSE	FALSE	FALSE	finngen_R9_M13_ANKYLOSPON	19	43638730	0.0384609	273824	0.14049	Ankylosing spondylitis || id:finngen_R9_M13_ANKYLOSPON	Ankylosing spondylitis	Ankylosing spondylitis || ||	TRUE	MedicineITLab	19	43638730	0.0112174	2.47E-33	CD177 antigen | Neurology	TRUE	reported	ukb-ppp-CD177-OID21119	2	TRUE	144.7223542	493.0862571	144.7223542
rs10218454	C	G	C	G	0.0807118	-0.0372879	0.0991737	0.114258	FALSE	TRUE	FALSE	finngen_R9_M13_ANKYLOSPON	1	158392652	0.0421945	273824	0.37685	Ankylosing spondylitis || id:finngen_R9_M13_ANKYLOSPON	Ankylosing spondylitis	Ankylosing spondylitis || ||	TRUE	MedicineITLab	1	158392652	0.0119662	1.53E-11	T-cell surface glycoprotein CD1c | Oncology	TRUE	reported	ukb-ppp-CD1C-OID21483	2	TRUE	45.49477811	493.0862571	45.49477811
rs16839951	G	A	G	A	-0.146144	0.0591881	0.1108	0.117204	FALSE	FALSE	FALSE	finngen_R9_M13_ANKYLOSPON	1	158186177	0.0415309	273824	0.154111	Ankylosing spondylitis || id:finngen_R9_M13_ANKYLOSPON	Ankylosing spondylitis	Ankylosing spondylitis || ||	TRUE	MedicineITLab	1	158186177	0.0114234	1.78E-37	T-cell surface glycoprotein CD1c | Oncology	TRUE	reported	ukb-ppp-CD1C-OID21483	2	TRUE	163.6708023	493.0862571	163.6708023
rs857693	G	A	G	A	0.0453296	0.0354457	0.268153	0.344197	FALSE	FALSE	FALSE	finngen_R9_M13_ANKYLOSPON	1	158586511	0.0282252	273824	0.209182	Ankylosing spondylitis || id:finngen_R9_M13_ANKYLOSPON	Ankylosing spondylitis	Ankylosing spondylitis || ||	TRUE	MedicineITLab	1	158586511	0.0081116	2.29E-08	T-cell surface glycoprotein CD1c | Oncology	TRUE	reported	ukb-ppp-CD1C-OID21483	2	TRUE	31.22847096	493.0862571	31.22847096
rs142374557	G	C	G	C	0.228503	0.035089	0.0110462	0.00663446	FALSE	TRUE	FALSE	finngen_R9_M13_ANKYLOSPON	1	116754705	0.165648	273824	0.83224	Ankylosing spondylitis || id:finngen_R9_M13_ANKYLOSPON	Ankylosing spondylitis	Ankylosing spondylitis || ||	TRUE	MedicineITLab	1	116754705	0.0368457	5.59E-10	T-cell surface antigen CD2 | Cardiometabolic_II	TRUE	reported	ukb-ppp-CD2-OID30097	2	TRUE	38.46008051	493.0862571	38.46008051
rs144983804	T	C	T	C	0.121714	-0.0860753	0.0314253	0.0585131	FALSE	FALSE	FALSE	finngen_R9_M13_ANKYLOSPON	3	112665112	0.0586182	273824	0.141994	Ankylosing spondylitis || id:finngen_R9_M13_ANKYLOSPON	Ankylosing spondylitis	Ankylosing spondylitis || ||	TRUE	MedicineITLab	3	112665112	0.0221985	4.18E-08	OX-2 membrane glycoprotein | Inflammation	TRUE	reported	ukb-ppp-CD200-OID20603	2	TRUE	30.0631035	493.0862571	30.0631035
rs2399420	A	C	A	C	0.273824	0.0725583	0.902539	0.860849	FALSE	FALSE	FALSE	finngen_R9_M13_ANKYLOSPON	3	112350918	0.0388211	273824	0.0616169	Ankylosing spondylitis || id:finngen_R9_M13_ANKYLOSPON	Ankylosing spondylitis	Ankylosing spondylitis || ||	TRUE	MedicineITLab	3	112350918	0.0123598	9.46E-109	OX-2 membrane glycoprotein | Inflammation	TRUE	reported	ukb-ppp-CD200-OID20603	2	TRUE	490.8176074	493.0862571	490.8176074
rs74642082	C	T	C	T	0.212396	-0.0488528	0.0360289	0.0715374	FALSE	FALSE	FALSE	finngen_R9_M13_ANKYLOSPON	3	112313838	0.0523695	273824	0.350898	Ankylosing spondylitis || id:finngen_R9_M13_ANKYLOSPON	Ankylosing spondylitis	Ankylosing spondylitis || ||	TRUE	MedicineITLab	3	112313838	0.019849	1.01E-26	OX-2 membrane glycoprotein | Inflammation	TRUE	reported	ukb-ppp-CD200-OID20603	2	TRUE	114.5026146	493.0862571	114.5026146
rs7615462	C	T	C	T	-0.053926	0.0775063	0.544951	0.496113	FALSE	FALSE	FALSE	finngen_R9_M13_ANKYLOSPON	3	112934306	0.026692	273824	0.00368748	Ankylosing spondylitis || id:finngen_R9_M13_ANKYLOSPON	Ankylosing spondylitis	Ankylosing spondylitis || ||	TRUE	MedicineITLab	3	112934306	0.00738111	2.75E-13	OX-2 membrane glycoprotein | Inflammation	TRUE	reported	ukb-ppp-CD200-OID20603	2	TRUE	53.37686461	493.0862571	53.37686461
rs9854311	T	C	T	C	0.111558	0.0116301	0.962992	0.965394	FALSE	FALSE	FALSE	finngen_R9_M13_ANKYLOSPON	3	112467034	0.0736515	273824	0.87453	Ankylosing spondylitis || id:finngen_R9_M13_ANKYLOSPON	Ankylosing spondylitis	Ankylosing spondylitis || ||	TRUE	MedicineITLab	3	112467034	0.0194219	9.25E-09	OX-2 membrane glycoprotein | Inflammation	TRUE	reported	ukb-ppp-CD200-OID20603	2	TRUE	32.99271169	493.0862571	32.99271169
rs138451569	A	G	A	G	-0.470814	0.137287	0.00814414	0.0134338	FALSE	FALSE	FALSE	finngen_R9_M13_ANKYLOSPON	3	112743496	0.122191	273824	0.261206	Ankylosing spondylitis || id:finngen_R9_M13_ANKYLOSPON	Ankylosing spondylitis	Ankylosing spondylitis || ||	TRUE	MedicineITLab	3	112743496	0.0431891	1.14E-27	Cell surface glycoprotein CD200 receptor 1 | Inflammation	TRUE	reported	ukb-ppp-CD200R1-OID20595	2	TRUE	118.8366577	493.0862571	118.8366577
rs59093025	C	T	C	T	1.86497	0.207814	0.0285642	0.0166867	FALSE	FALSE	FALSE	finngen_R9_M13_ANKYLOSPON	3	112921253	0.106017	273824	0.0499724	Ankylosing spondylitis || id:finngen_R9_M13_ANKYLOSPON	Ankylosing spondylitis	Ankylosing spondylitis || ||	TRUE	MedicineITLab	3	112921253	0.0229314	1.00E-200	Cell surface glycoprotein CD200 receptor 1 | Inflammation	TRUE	reported	ukb-ppp-CD200R1-OID20595	2	TRUE	6614.279765	493.0862571	6614.279765
rs62263720	A	G	A	G	-0.325814	-0.056771	0.28981	0.289812	FALSE	FALSE	FALSE	finngen_R9_M13_ANKYLOSPON	3	112795762	0.0298351	273824	0.0570637	Ankylosing spondylitis || id:finngen_R9_M13_ANKYLOSPON	Ankylosing spondylitis	Ankylosing spondylitis || ||	TRUE	MedicineITLab	3	112795762	0.00843616	1.00E-200	Cell surface glycoprotein CD200 receptor 1 | Inflammation	TRUE	reported	ukb-ppp-CD200R1-OID20595	2	TRUE	1491.591389	493.0862571	1491.591389
rs7651121	A	G	A	G	-0.0949991	-0.0196755	0.206293	0.202944	FALSE	FALSE	FALSE	finngen_R9_M13_ANKYLOSPON	3	112410840	0.0335261	273824	0.557291	Ankylosing spondylitis || id:finngen_R9_M13_ANKYLOSPON	Ankylosing spondylitis	Ankylosing spondylitis || ||	TRUE	MedicineITLab	3	112410840	0.00942233	6.61E-24	Cell surface glycoprotein CD200 receptor 1 | Inflammation	TRUE	reported	ukb-ppp-CD200R1-OID20595	2	TRUE	101.6535057	493.0862571	101.6535057
rs79300718	C	G	C	G	-0.756442	0.0422751	0.0250375	0.0134283	FALSE	TRUE	FALSE	finngen_R9_M13_ANKYLOSPON	3	112822894	0.117007	273824	0.717872	Ankylosing spondylitis || id:finngen_R9_M13_ANKYLOSPON	Ankylosing spondylitis	Ankylosing spondylitis || ||	TRUE	MedicineITLab	3	112822894	0.0242108	1.00E-200	Cell surface glycoprotein CD200 receptor 1 | Inflammation	TRUE	reported	ukb-ppp-CD200R1-OID20595	2	TRUE	976.1869289	493.0862571	976.1869289
rs820538	T	G	T	G	-0.250153	0.246415	0.0155288	0.0039607	FALSE	FALSE	FALSE	finngen_R9_M13_ANKYLOSPON	3	112730306	0.234662	273824	0.293678	Ankylosing spondylitis || id:finngen_R9_M13_ANKYLOSPON	Ankylosing spondylitis	Ankylosing spondylitis || ||	TRUE	MedicineITLab	3	112730306	0.0306928	3.63E-16	Cell surface glycoprotein CD200 receptor 1 | Inflammation	TRUE	reported	ukb-ppp-CD200R1-OID20595	2	TRUE	66.42604759	493.0862571	66.42604759
rs13416314	T	C	T	C	-0.132809	-0.00908883	0.0595761	0.0446328	FALSE	FALSE	FALSE	finngen_R9_M13_ANKYLOSPON	2	70629206	0.0654584	273824	0.88957	Ankylosing spondylitis || id:finngen_R9_M13_ANKYLOSPON	Ankylosing spondylitis	Ankylosing spondylitis || ||	TRUE	MedicineITLab	2	70629206	0.0161404	1.90E-16	C-type lectin domain family 4 member K | Oncology	TRUE	reported	ukb-ppp-CD207-OID21298	2	TRUE	67.70588612	493.0862571	67.70588612
rs17656087	C	A	C	A	0.418979	-0.00350907	0.271623	0.214956	FALSE	FALSE	FALSE	finngen_R9_M13_ANKYLOSPON	2	70813220	0.0327397	273824	0.914645	Ankylosing spondylitis || id:finngen_R9_M13_ANKYLOSPON	Ankylosing spondylitis	Ankylosing spondylitis || ||	TRUE	MedicineITLab	2	70813220	0.00854383	1.00E-200	C-type lectin domain family 4 member K | Oncology	TRUE	reported	ukb-ppp-CD207-OID21298	2	TRUE	2404.801947	493.0862571	2404.801947
rs527432263	A	T	A	T	-0.563875	-0.0603903	0.0145752	0.00361217	FALSE	TRUE	FALSE	finngen_R9_M13_ANKYLOSPON	2	70907737	0.226322	273824	0.789598	Ankylosing spondylitis || id:finngen_R9_M13_ANKYLOSPON	Ankylosing spondylitis	Ankylosing spondylitis || ||	TRUE	MedicineITLab	2	70907737	0.0322293	1.55E-68	C-type lectin domain family 4 member K | Oncology	TRUE	reported	ukb-ppp-CD207-OID21298	2	TRUE	306.1004261	493.0862571	306.1004261
rs75176658	C	T	C	T	0.264702	-0.028415	0.0399292	0.0453766	FALSE	FALSE	FALSE	finngen_R9_M13_ANKYLOSPON	2	70954418	0.0646109	273824	0.660093	Ankylosing spondylitis || id:finngen_R9_M13_ANKYLOSPON	Ankylosing spondylitis	Ankylosing spondylitis || ||	TRUE	MedicineITLab	2	70954418	0.0197623	6.53E-41	C-type lectin domain family 4 member K | Oncology	TRUE	reported	ukb-ppp-CD207-OID21298	2	TRUE	179.4070354	493.0862571	179.4070354
rs1045997	T	C	T	C	-0.100142	-0.0240055	0.170835	0.157593	FALSE	FALSE	FALSE	finngen_R9_M13_ANKYLOSPON	19	7769096	0.0367584	273824	0.513716	Ankylosing spondylitis || id:finngen_R9_M13_ANKYLOSPON	Ankylosing spondylitis	Ankylosing spondylitis || ||	TRUE	MedicineITLab	19	7769096	0.00821675	3.62E-34	CD209 antigen | Cardiometabolic	TRUE	reported	ukb-ppp-CD209-OID20262	2	TRUE	148.5362223	493.0862571	148.5362223
rs4804774	C	G	C	G	-0.413514	-0.0346745	0.23677	0.292503	FALSE	TRUE	FALSE	finngen_R9_M13_ANKYLOSPON	19	7707287	0.029485	273824	0.239593	Ankylosing spondylitis || id:finngen_R9_M13_ANKYLOSPON	Ankylosing spondylitis	Ankylosing spondylitis || ||	TRUE	MedicineITLab	19	7707287	0.00754895	1.00E-200	CD209 antigen | Cardiometabolic	TRUE	reported	ukb-ppp-CD209-OID20262	2	TRUE	3000.594699	493.0862571	3000.594699
rs4804805	G	A	G	A	-0.073549	-0.0276807	0.323503	0.279294	FALSE	FALSE	FALSE	finngen_R9_M13_ANKYLOSPON	19	7751660	0.0298954	273824	0.354488	Ankylosing spondylitis || id:finngen_R9_M13_ANKYLOSPON	Ankylosing spondylitis	Ankylosing spondylitis || ||	TRUE	MedicineITLab	19	7751660	0.00663074	1.37E-28	CD209 antigen | Cardiometabolic	TRUE	reported	ukb-ppp-CD209-OID20262	2	TRUE	123.0352473	493.0862571	123.0352473
rs77509849	G	A	G	A	-0.0554326	0.053091	0.143617	0.12023	FALSE	FALSE	FALSE	finngen_R9_M13_ANKYLOSPON	19	7687796	0.0411913	273824	0.197437	Ankylosing spondylitis || id:finngen_R9_M13_ANKYLOSPON	Ankylosing spondylitis	Ankylosing spondylitis || ||	TRUE	MedicineITLab	19	7687796	0.00886416	4.01E-10	CD209 antigen | Cardiometabolic	TRUE	reported	ukb-ppp-CD209-OID20262	2	TRUE	39.10707418	493.0862571	39.10707418
rs10411704	T	G	T	G	-0.294694	-0.0808751	0.785544	0.749906	FALSE	FALSE	FALSE	finngen_R9_M13_ANKYLOSPON	19	35309759	0.0306373	273824	0.0082966	Ankylosing spondylitis || id:finngen_R9_M13_ANKYLOSPON	Ankylosing spondylitis	Ankylosing spondylitis || ||	TRUE	MedicineITLab	19	35309759	0.00868705	1.00E-200	B-cell receptor CD22 | Inflammation	TRUE	reported	ukb-ppp-CD22-OID20637	2	TRUE	1150.794943	493.0862571	1150.794943
rs34826052	A	C	A	C	0.137464	0.0250696	0.0308526	0.0272072	FALSE	FALSE	FALSE	finngen_R9_M13_ANKYLOSPON	19	35345697	0.082855	273824	0.762216	Ankylosing spondylitis || id:finngen_R9_M13_ANKYLOSPON	Ankylosing spondylitis	Ankylosing spondylitis || ||	TRUE	MedicineITLab	19	35345697	0.0204635	1.85E-11	B-cell receptor CD22 | Inflammation	TRUE	reported	ukb-ppp-CD22-OID20637	2	TRUE	45.12509431	493.0862571	45.12509431
rs11877138	G	A	G	A	-0.441361	0.0293174	0.980044	0.985547	FALSE	FALSE	FALSE	finngen_R9_M13_ANKYLOSPON	18	69907391	0.112065	273824	0.793623	Ankylosing spondylitis || id:finngen_R9_M13_ANKYLOSPON	Ankylosing spondylitis	Ankylosing spondylitis || ||	TRUE	MedicineITLab	18	69907391	0.0276031	1.51E-57	CD226 antigen | Inflammation_II	TRUE	reported	ukb-ppp-CD226-OID30556	2	TRUE	255.6655382	493.0862571	255.6655382
rs147877121	C	T	C	T	-0.167395	0.0787622	0.0237062	0.00741123	FALSE	FALSE	FALSE	finngen_R9_M13_ANKYLOSPON	18	70016126	0.159658	273824	0.621788	Ankylosing spondylitis || id:finngen_R9_M13_ANKYLOSPON	Ankylosing spondylitis	Ankylosing spondylitis || ||	TRUE	MedicineITLab	18	70016126	0.025305	3.71E-11	CD226 antigen | Inflammation_II	TRUE	reported	ukb-ppp-CD226-OID30556	2	TRUE	43.75949285	493.0862571	43.75949285
rs2139660	A	T	A	T	-0.327035	-0.0290943	0.616699	0.604858	FALSE	TRUE	FALSE	finngen_R9_M13_ANKYLOSPON	1	160831701	0.0275455	273824	0.290864	Ankylosing spondylitis || id:finngen_R9_M13_ANKYLOSPON	Ankylosing spondylitis	Ankylosing spondylitis || ||	TRUE	MedicineITLab	1	160831701	0.0076269	1.00E-200	Natural killer cell receptor 2B4 | Inflammation	TRUE	reported	ukb-ppp-CD244-OID20628	2	TRUE	1838.621627	493.0862571	1838.621627
rs485618	C	T	C	T	0.0535692	0.0276773	0.444118	0.505521	FALSE	FALSE	FALSE	finngen_R9_M13_ANKYLOSPON	1	160830690	0.0268622	273824	0.302847	Ankylosing spondylitis || id:finngen_R9_M13_ANKYLOSPON	Ankylosing spondylitis	Ankylosing spondylitis || ||	TRUE	MedicineITLab	1	160830690	0.00749145	8.63E-13	Natural killer cell receptor 2B4 | Inflammation	TRUE	reported	ukb-ppp-CD244-OID20628	2	TRUE	51.13267941	493.0862571	51.13267941
rs117256790	T	A	T	A	-0.112551	-0.0686144	0.0328089	0.0156318	FALSE	TRUE	FALSE	finngen_R9_M13_ANKYLOSPON	11	65832753	0.107138	273824	0.521894	Ankylosing spondylitis || id:finngen_R9_M13_ANKYLOSPON	Ankylosing spondylitis	Ankylosing spondylitis || ||	TRUE	MedicineITLab	11	65832753	0.0200801	2.08E-08	Endosialin | Cardiometabolic_II	TRUE	reported	ukb-ppp-CD248-OID30394	2	TRUE	31.41716359	493.0862571	31.41716359
rs11064153	C	T	C	T	-0.0779084	-0.0448244	0.207128	0.240747	FALSE	FALSE	FALSE	finngen_R9_M13_ANKYLOSPON	12	6379284	0.0315393	273824	0.155251	Ankylosing spondylitis || id:finngen_R9_M13_ANKYLOSPON	Ankylosing spondylitis	Ankylosing spondylitis || ||	TRUE	MedicineITLab	12	6379284	0.0090719	8.86E-18	CD27 antigen | Oncology	TRUE	reported	ukb-ppp-CD27-OID21527	2	TRUE	73.75170453	493.0862571	73.75170453
rs25680	A	G	A	G	0.293625	-0.0428235	0.23946	0.187176	FALSE	FALSE	FALSE	finngen_R9_M13_ANKYLOSPON	12	6445462	0.0345046	273824	0.21457	Ankylosing spondylitis || id:finngen_R9_M13_ANKYLOSPON	Ankylosing spondylitis	Ankylosing spondylitis || ||	TRUE	MedicineITLab	12	6445462	0.00864012	1.00E-200	CD27 antigen | Oncology	TRUE	reported	ukb-ppp-CD27-OID21527	2	TRUE	1154.905663	493.0862571	1154.905663
rs7132503	A	G	A	G	-0.415613	0.0484112	0.00635844	0.0153817	FALSE	FALSE	FALSE	finngen_R9_M13_ANKYLOSPON	12	6451979	0.106691	273824	0.650007	Ankylosing spondylitis || id:finngen_R9_M13_ANKYLOSPON	Ankylosing spondylitis	Ankylosing spondylitis || ||	TRUE	MedicineITLab	12	6451979	0.0474348	1.92E-18	CD27 antigen | Oncology	TRUE	reported	ukb-ppp-CD27-OID21527	2	TRUE	76.76868461	493.0862571	76.76868461
rs10435743	T	A	T	A	-0.0818363	0.0372518	0.20151	0.156859	FALSE	TRUE	FALSE	finngen_R9_M13_ANKYLOSPON	9	5384069	0.0369898	273824	0.313895	Ankylosing spondylitis || id:finngen_R9_M13_ANKYLOSPON	Ankylosing spondylitis	Ankylosing spondylitis || ||	TRUE	MedicineITLab	9	5384069	0.00931285	1.53E-18	Programmed cell death 1 ligand 1 | Neurology	TRUE	reported	ukb-ppp-CD274-OID20966	2	TRUE	77.21945918	493.0862571	77.21945918
rs7025653	C	A	C	A	0.158714	0.0511492	0.143347	0.170462	FALSE	FALSE	FALSE	finngen_R9_M13_ANKYLOSPON	9	5505508	0.0358228	273824	0.153338	Ankylosing spondylitis || id:finngen_R9_M13_ANKYLOSPON	Ankylosing spondylitis	Ankylosing spondylitis || ||	TRUE	MedicineITLab	9	5505508	0.0107864	5.22E-49	Programmed cell death 1 ligand 1 | Neurology	TRUE	reported	ukb-ppp-CD274-OID20966	2	TRUE	216.5097364	493.0862571	216.5097364
rs822335	C	T	C	T	0.311107	0.0130852	0.660823	0.646619	FALSE	FALSE	FALSE	finngen_R9_M13_ANKYLOSPON	9	5448218	0.0280036	273824	0.640307	Ankylosing spondylitis || id:finngen_R9_M13_ANKYLOSPON	Ankylosing spondylitis	Ankylosing spondylitis || ||	TRUE	MedicineITLab	9	5448218	0.00797119	1.00E-200	Programmed cell death 1 ligand 1 | Neurology	TRUE	reported	ukb-ppp-CD274-OID20966	2	TRUE	1523.257215	493.0862571	1523.257215
rs184790191	T	C	T	C	-0.190778	0.075975	0.0210245	0.0106848	FALSE	FALSE	FALSE	finngen_R9_M13_ANKYLOSPON	15	74065477	0.1343	273824	0.57159	Ankylosing spondylitis || id:finngen_R9_M13_ANKYLOSPON	Ankylosing spondylitis	Ankylosing spondylitis || ||	TRUE	MedicineITLab	15	74065477	0.0266245	7.75E-13	CD276 antigen | Inflammation	TRUE	reported	ukb-ppp-CD276-OID20680	2	TRUE	51.34446843	493.0862571	51.34446843
rs1963477	A	G	A	G	0.0921586	-0.0250914	0.0753033	0.0720637	FALSE	FALSE	FALSE	finngen_R9_M13_ANKYLOSPON	15	73799531	0.052334	273824	0.63162	Ankylosing spondylitis || id:finngen_R9_M13_ANKYLOSPON	Ankylosing spondylitis	Ankylosing spondylitis || ||	TRUE	MedicineITLab	15	73799531	0.0142352	9.55E-11	CD276 antigen | Inflammation	TRUE	reported	ukb-ppp-CD276-OID20680	2	TRUE	41.91259887	493.0862571	41.91259887
rs4082420	T	C	T	C	-0.232478	0.0111411	0.0186335	0.0371673	FALSE	FALSE	FALSE	finngen_R9_M13_ANKYLOSPON	15	74188499	0.0717815	273824	0.876657	Ankylosing spondylitis || id:finngen_R9_M13_ANKYLOSPON	Ankylosing spondylitis	Ankylosing spondylitis || ||	TRUE	MedicineITLab	15	74188499	0.0272353	1.39E-17	CD276 antigen | Inflammation	TRUE	reported	ukb-ppp-CD276-OID20680	2	TRUE	72.86171589	493.0862571	72.86171589
rs74023531	A	G	A	G	-0.533811	-0.0387253	0.064663	0.0799726	FALSE	FALSE	FALSE	finngen_R9_M13_ANKYLOSPON	15	73770987	0.0492394	273824	0.431593	Ankylosing spondylitis || id:finngen_R9_M13_ANKYLOSPON	Ankylosing spondylitis	Ankylosing spondylitis || ||	TRUE	MedicineITLab	15	73770987	0.015233	1.00E-200	CD276 antigen | Inflammation	TRUE	reported	ukb-ppp-CD276-OID20680	2	TRUE	1228.016363	493.0862571	1228.016363
rs8026559	T	A	T	A	0.100539	0.0367839	0.718575	0.822585	FALSE	TRUE	FALSE	finngen_R9_M13_ANKYLOSPON	15	72684170	0.0351977	273824	0.295992	Ankylosing spondylitis || id:finngen_R9_M13_ANKYLOSPON	Ankylosing spondylitis	Ankylosing spondylitis || ||	TRUE	MedicineITLab	15	72684170	0.00819368	1.31E-34	CD276 antigen | Inflammation	TRUE	reported	ukb-ppp-CD276-OID20680	2	TRUE	150.5605265	493.0862571	150.5605265
rs13406632	C	G	C	G	-0.260668	0.0822317	0.167567	0.122771	FALSE	TRUE	FALSE	finngen_R9_M13_ANKYLOSPON	2	203784615	0.0412139	273824	0.0460161	Ankylosing spondylitis || id:finngen_R9_M13_ANKYLOSPON	Ankylosing spondylitis	Ankylosing spondylitis || ||	TRUE	MedicineITLab	2	203784615	0.0100966	5.64E-147	T-cell-specific surface glycoprotein CD28 | Oncology	TRUE	reported	ukb-ppp-CD28-OID21265	2	TRUE	666.538343	493.0862571	666.538343
rs3116482	A	T	A	T	0.0579818	-0.037664	0.201757	0.222346	FALSE	TRUE	FALSE	finngen_R9_M13_ANKYLOSPON	2	203689034	0.0323296	273824	0.244019	Ankylosing spondylitis || id:finngen_R9_M13_ANKYLOSPON	Ankylosing spondylitis	Ankylosing spondylitis || ||	TRUE	MedicineITLab	2	203689034	0.00944675	8.37E-10	T-cell-specific surface glycoprotein CD28 | Oncology	TRUE	reported	ukb-ppp-CD28-OID21265	2	TRUE	37.6719883	493.0862571	37.6719883
rs7422945	G	A	G	A	0.0487831	-0.0431752	0.460768	0.445169	FALSE	FALSE	FALSE	finngen_R9_M13_ANKYLOSPON	2	203629975	0.0269626	273824	0.10931	Ankylosing spondylitis || id:finngen_R9_M13_ANKYLOSPON	Ankylosing spondylitis	Ankylosing spondylitis || ||	TRUE	MedicineITLab	2	203629975	0.00753634	9.61E-11	T-cell-specific surface glycoprotein CD28 | Oncology	TRUE	reported	ukb-ppp-CD28-OID21265	2	TRUE	41.90036662	493.0862571	41.90036662
rs10807355	C	T	C	T	0.0865366	0.0222494	0.64774	0.594858	FALSE	FALSE	FALSE	finngen_R9_M13_ANKYLOSPON	6	47633017	0.0272281	273824	0.413844	Ankylosing spondylitis || id:finngen_R9_M13_ANKYLOSPON	Ankylosing spondylitis	Ankylosing spondylitis || ||	TRUE	MedicineITLab	6	47633017	0.00767708	1.80E-29	CD2-associated protein | Cardiometabolic	TRUE	reported	ukb-ppp-CD2AP-OID20177	2	TRUE	127.0596115	493.0862571	127.0596115
rs112302595	A	G	A	G	0.227803	-0.0133154	0.0108173	0.0280246	FALSE	FALSE	FALSE	finngen_R9_M13_ANKYLOSPON	17	74477943	0.080827	273824	0.869149	Ankylosing spondylitis || id:finngen_R9_M13_ANKYLOSPON	Ankylosing spondylitis	Ankylosing spondylitis || ||	TRUE	MedicineITLab	17	74477943	0.0349621	7.23E-11	CMRF35-like molecule 8 | Inflammation_II	TRUE	reported	ukb-ppp-CD300A-OID30576	2	TRUE	42.45451237	493.0862571	42.45451237
rs62087202	A	G	A	G	-0.62258	-0.0314332	0.0485431	0.0303498	FALSE	FALSE	FALSE	finngen_R9_M13_ANKYLOSPON	17	74463780	0.0779821	273824	0.686888	Ankylosing spondylitis || id:finngen_R9_M13_ANKYLOSPON	Ankylosing spondylitis	Ankylosing spondylitis || ||	TRUE	MedicineITLab	17	74463780	0.0167105	1.00E-200	CMRF35-like molecule 8 | Inflammation_II	TRUE	reported	ukb-ppp-CD300A-OID30576	2	TRUE	1388.070232	493.0862571	1388.070232
rs9912017	G	T	G	T	-0.0988003	0.0100381	0.282064	0.273081	FALSE	FALSE	FALSE	finngen_R9_M13_ANKYLOSPON	17	74487717	0.0300742	273824	0.738547	Ankylosing spondylitis || id:finngen_R9_M13_ANKYLOSPON	Ankylosing spondylitis	Ankylosing spondylitis || ||	TRUE	MedicineITLab	17	74487717	0.0080563	1.42E-34	CMRF35-like molecule 8 | Inflammation_II	TRUE	reported	ukb-ppp-CD300A-OID30576	2	TRUE	150.3991101	493.0862571	150.3991101
rs2001742	G	A	G	A	0.568069	0.0247977	0.111535	0.158126	FALSE	FALSE	FALSE	finngen_R9_M13_ANKYLOSPON	17	74503317	0.0369119	273824	0.501706	Ankylosing spondylitis || id:finngen_R9_M13_ANKYLOSPON	Ankylosing spondylitis	Ankylosing spondylitis || ||	TRUE	MedicineITLab	17	74503317	0.0116029	1.00E-200	CMRF35-like molecule 6 | Neurology	TRUE	reported	ukb-ppp-CD300C-OID21010	2	TRUE	2397.005782	493.0862571	2397.005782
rs2272111	A	G	A	G	-0.227661	-0.0127169	0.20202	0.202909	FALSE	FALSE	FALSE	finngen_R9_M13_ANKYLOSPON	17	74473827	0.0334193	273824	0.703555	Ankylosing spondylitis || id:finngen_R9_M13_ANKYLOSPON	Ankylosing spondylitis	Ankylosing spondylitis || ||	TRUE	MedicineITLab	17	74473827	0.00908205	1.14E-138	CMRF35-like molecule 6 | Neurology	TRUE	reported	ukb-ppp-CD300C-OID21010	2	TRUE	628.3614038	493.0862571	628.3614038
rs62087199	T	C	T	C	-0.374953	0.0408476	0.0324419	0.0128185	FALSE	FALSE	FALSE	finngen_R9_M13_ANKYLOSPON	17	74458774	0.120026	273824	0.733613	Ankylosing spondylitis || id:finngen_R9_M13_ANKYLOSPON	Ankylosing spondylitis	Ankylosing spondylitis || ||	TRUE	MedicineITLab	17	74458774	0.0206114	6.02E-74	CMRF35-like molecule 6 | Neurology	TRUE	reported	ukb-ppp-CD300C-OID21010	2	TRUE	330.9319377	493.0862571	330.9319377
rs79659787	G	T	G	T	0.118327	-0.0331575	0.0728594	0.0701296	FALSE	FALSE	FALSE	finngen_R9_M13_ANKYLOSPON	17	74668634	0.0527496	273824	0.529622	Ankylosing spondylitis || id:finngen_R9_M13_ANKYLOSPON	Ankylosing spondylitis	Ankylosing spondylitis || ||	TRUE	MedicineITLab	17	74668634	0.0143133	1.37E-16	CMRF35-like molecule 6 | Neurology	TRUE	reported	ukb-ppp-CD300C-OID21010	2	TRUE	68.34207483	493.0862571	68.34207483
rs2293192	T	C	T	C	-0.0689992	0.0235461	0.209532	0.194937	FALSE	FALSE	FALSE	finngen_R9_M13_ANKYLOSPON	17	74474403	0.0339517	273824	0.487986	Ankylosing spondylitis || id:finngen_R9_M13_ANKYLOSPON	Ankylosing spondylitis	Ankylosing spondylitis || ||	TRUE	MedicineITLab	17	74474403	0.00891475	9.95E-15	CMRF35-like molecule 2 | Oncology	TRUE	reported	ukb-ppp-CD300E-OID21418	2	TRUE	59.90592434	493.0862571	59.90592434
rs2655606	G	A	G	A	-0.303147	0.0535012	0.664473	0.7064	FALSE	FALSE	FALSE	finngen_R9_M13_ANKYLOSPON	17	74574543	0.0293807	273824	0.068612	Ankylosing spondylitis || id:finngen_R9_M13_ANKYLOSPON	Ankylosing spondylitis	Ankylosing spondylitis || ||	TRUE	MedicineITLab	17	74574543	0.00769914	1.00E-200	CMRF35-like molecule 2 | Oncology	TRUE	reported	ukb-ppp-CD300E-OID21418	2	TRUE	1550.322735	493.0862571	1550.322735
rs1026074	C	T	C	T	-0.99852	0.00590458	0.0239584	0.0179384	FALSE	FALSE	FALSE	finngen_R9_M13_ANKYLOSPON	17	74715289	0.102597	273824	0.954106	Ankylosing spondylitis || id:finngen_R9_M13_ANKYLOSPON	Ankylosing spondylitis	Ankylosing spondylitis || ||	TRUE	MedicineITLab	17	74715289	0.0248615	1.00E-200	CMRF35-like molecule 1 | Oncology	TRUE	reported	ukb-ppp-CD300LF-OID21469	2	TRUE	1613.091045	493.0862571	1613.091045
rs11655369	A	G	A	G	0.307896	0.0388801	0.519116	0.521293	FALSE	FALSE	FALSE	finngen_R9_M13_ANKYLOSPON	17	74675175	0.0272943	273824	0.154308	Ankylosing spondylitis || id:finngen_R9_M13_ANKYLOSPON	Ankylosing spondylitis	Ankylosing spondylitis || ||	TRUE	MedicineITLab	17	74675175	0.00781024	1.00E-200	CMRF35-like molecule 1 | Oncology	TRUE	reported	ukb-ppp-CD300LF-OID21469	2	TRUE	1554.101339	493.0862571	1554.101339
rs117827586	A	G	A	G	-0.334468	-0.303036	0.0205219	0.00301067	FALSE	FALSE	FALSE	finngen_R9_M13_ANKYLOSPON	17	75040615	0.25648	273824	0.237398	Ankylosing spondylitis || id:finngen_R9_M13_ANKYLOSPON	Ankylosing spondylitis	Ankylosing spondylitis || ||	TRUE	MedicineITLab	17	75040615	0.0271153	5.87E-35	CMRF35-like molecule 1 | Oncology	TRUE	reported	ukb-ppp-CD300LF-OID21469	2	TRUE	152.1529297	493.0862571	152.1529297
rs2177258	T	C	T	C	-0.0738637	0.00868193	0.367293	0.380964	FALSE	FALSE	FALSE	finngen_R9_M13_ANKYLOSPON	17	74475270	0.0276222	273824	0.753284	Ankylosing spondylitis || id:finngen_R9_M13_ANKYLOSPON	Ankylosing spondylitis	Ankylosing spondylitis || ||	TRUE	MedicineITLab	17	74475270	0.00778942	2.48E-21	CMRF35-like molecule 1 | Oncology	TRUE	reported	ukb-ppp-CD300LF-OID21469	2	TRUE	89.91908411	493.0862571	89.91908411
rs534847354	C	T	C	T	-0.304473	-0.00895851	0.0467242	0.0249829	FALSE	FALSE	FALSE	finngen_R9_M13_ANKYLOSPON	17	74495497	0.0898633	273824	0.92059	Ankylosing spondylitis || id:finngen_R9_M13_ANKYLOSPON	Ankylosing spondylitis	Ankylosing spondylitis || ||	TRUE	MedicineITLab	17	74495497	0.0189777	6.33E-58	CMRF35-like molecule 1 | Oncology	TRUE	reported	ukb-ppp-CD300LF-OID21469	2	TRUE	257.401112	493.0862571	257.401112
rs895692	A	G	A	G	-0.167616	-0.0211667	0.534903	0.546222	FALSE	FALSE	FALSE	finngen_R9_M13_ANKYLOSPON	17	74770113	0.0268352	273824	0.430247	Ankylosing spondylitis || id:finngen_R9_M13_ANKYLOSPON	Ankylosing spondylitis	Ankylosing spondylitis || ||	TRUE	MedicineITLab	17	74770113	0.0075544	4.50E-109	CMRF35-like molecule 1 | Oncology	TRUE	reported	ukb-ppp-CD300LF-OID21469	2	TRUE	492.30131	493.0862571	492.30131
rs76868109	C	A	C	A	-0.797899	-0.022947	0.0338706	0.0326649	FALSE	FALSE	FALSE	finngen_R9_M13_ANKYLOSPON	17	43699575	0.0758102	273824	0.762126	Ankylosing spondylitis || id:finngen_R9_M13_ANKYLOSPON	Ankylosing spondylitis	Ankylosing spondylitis || ||	TRUE	MedicineITLab	17	43699575	0.0196817	1.00E-200	CMRF35-like molecule 9 | Neurology	TRUE	reported	ukb-ppp-CD300LG-OID21130	2	TRUE	1643.503473	493.0862571	1643.503473
rs1425047	A	G	A	G	0.0566423	-0.0120491	0.580011	0.598378	FALSE	FALSE	FALSE	finngen_R9_M13_ANKYLOSPON	2	159517946	0.0275301	273824	0.661625	Ankylosing spondylitis || id:finngen_R9_M13_ANKYLOSPON	Ankylosing spondylitis	Ankylosing spondylitis || ||	TRUE	MedicineITLab	2	159517946	0.00723605	4.96E-15	CD302 antigen | Oncology	TRUE	reported	ukb-ppp-CD302-OID21328	2	TRUE	61.27433992	493.0862571	61.27433992
rs148377852	T	C	T	C	0.256196	0.134984	0.0341696	0.0634843	FALSE	FALSE	FALSE	finngen_R9_M13_ANKYLOSPON	2	159408803	0.0528691	273824	0.0106751	Ankylosing spondylitis || id:finngen_R9_M13_ANKYLOSPON	Ankylosing spondylitis	Ankylosing spondylitis || ||	TRUE	MedicineITLab	2	159408803	0.0197793	2.27E-38	CD302 antigen | Oncology	TRUE	reported	ukb-ppp-CD302-OID21328	2	TRUE	167.7733029	493.0862571	167.7733029
rs2556106	T	G	T	G	-0.419387	-0.0238614	0.872712	0.908026	FALSE	FALSE	FALSE	finngen_R9_M13_ANKYLOSPON	2	159798013	0.0468311	273824	0.610388	Ankylosing spondylitis || id:finngen_R9_M13_ANKYLOSPON	Ankylosing spondylitis	Ankylosing spondylitis || ||	TRUE	MedicineITLab	2	159798013	0.0107109	1.00E-200	CD302 antigen | Oncology	TRUE	reported	ukb-ppp-CD302-OID21328	2	TRUE	1533.126531	493.0862571	1533.126531
rs12972472	A	G	A	G	0.0638096	0.0525213	0.215773	0.282611	FALSE	FALSE	FALSE	finngen_R9_M13_ANKYLOSPON	19	51523699	0.0298115	273824	0.078107	Ankylosing spondylitis || id:finngen_R9_M13_ANKYLOSPON	Ankylosing spondylitis	Ankylosing spondylitis || ||	TRUE	MedicineITLab	19	51523699	0.00930643	7.06E-12	Myeloid cell surface antigen CD33 | Oncology	TRUE	reported	ukb-ppp-CD33-OID21472	2	TRUE	47.01168465	493.0862571	47.01168465
rs1404320	T	C	T	C	-0.054895	-0.027434	0.353429	0.228936	FALSE	FALSE	FALSE	finngen_R9_M13_ANKYLOSPON	19	51062889	0.0320893	273824	0.392592	Ankylosing spondylitis || id:finngen_R9_M13_ANKYLOSPON	Ankylosing spondylitis	Ankylosing spondylitis || ||	TRUE	MedicineITLab	19	51062889	0.00807594	1.07E-11	Myeloid cell surface antigen CD33 | Oncology	TRUE	reported	ukb-ppp-CD33-OID21472	2	TRUE	46.20398258	493.0862571	46.20398258
rs34681424	G	C	G	C	-0.215642	-0.00914684	0.105604	0.165638	FALSE	TRUE	FALSE	finngen_R9_M13_ANKYLOSPON	19	51137073	0.036653	273824	0.802934	Ankylosing spondylitis || id:finngen_R9_M13_ANKYLOSPON	Ankylosing spondylitis	Ankylosing spondylitis || ||	TRUE	MedicineITLab	19	51137073	0.0133131	5.23E-59	Myeloid cell surface antigen CD33 | Oncology	TRUE	reported	ukb-ppp-CD33-OID21472	2	TRUE	262.3664589	493.0862571	262.3664589
rs4802771	C	T	C	T	0.358045	0.0266807	0.323129	0.254078	FALSE	FALSE	FALSE	finngen_R9_M13_ANKYLOSPON	19	51174413	0.0308613	273824	0.387294	Ankylosing spondylitis || id:finngen_R9_M13_ANKYLOSPON	Ankylosing spondylitis	Ankylosing spondylitis || ||	TRUE	MedicineITLab	19	51174413	0.00816922	1.00E-200	Myeloid cell surface antigen CD33 | Oncology	TRUE	reported	ukb-ppp-CD33-OID21472	2	TRUE	1920.941074	493.0862571	1920.941074
rs8108954	G	T	G	T	0.0876812	0.066806	0.0666249	0.0402905	FALSE	FALSE	FALSE	finngen_R9_M13_ANKYLOSPON	19	51384852	0.0682227	273824	0.327464	Ankylosing spondylitis || id:finngen_R9_M13_ANKYLOSPON	Ankylosing spondylitis	Ankylosing spondylitis || ||	TRUE	MedicineITLab	19	51384852	0.0153344	1.08E-08	Myeloid cell surface antigen CD33 | Oncology	TRUE	reported	ukb-ppp-CD33-OID21472	2	TRUE	32.6948534	493.0862571	32.6948534
rs6671850	T	C	T	C	0.12253	0.0581989	0.0639804	0.0592745	FALSE	FALSE	FALSE	finngen_R9_M13_ANKYLOSPON	1	207884455	0.0569498	273824	0.306812	Ankylosing spondylitis || id:finngen_R9_M13_ANKYLOSPON	Ankylosing spondylitis	Ankylosing spondylitis || ||	TRUE	MedicineITLab	1	207884455	0.0150618	4.11E-16	Hematopoietic progenitor cell antigen CD34 | Neurology	TRUE	reported	ukb-ppp-CD34-OID21025	2	TRUE	66.18066307	493.0862571	66.18066307
rs35424583	G	A	G	A	0.105075	-0.0192804	0.0818359	0.0617521	FALSE	FALSE	FALSE	finngen_R9_M13_ANKYLOSPON	7	80706994	0.0557333	273824	0.729387	Ankylosing spondylitis || id:finngen_R9_M13_ANKYLOSPON	Ankylosing spondylitis	Ankylosing spondylitis || ||	TRUE	MedicineITLab	7	80706994	0.013676	1.55E-14	Platelet glycoprotein 4 | Inflammation_II	TRUE	reported	ukb-ppp-CD36-OID30485	2	TRUE	59.03106426	493.0862571	59.03106426
rs6961069	T	C	T	C	0.273148	0.00506154	0.403097	0.418538	FALSE	FALSE	FALSE	finngen_R9_M13_ANKYLOSPON	7	80589645	0.027249	273824	0.85264	Ankylosing spondylitis || id:finngen_R9_M13_ANKYLOSPON	Ankylosing spondylitis	Ankylosing spondylitis || ||	TRUE	MedicineITLab	7	80589645	0.00765071	1.00E-200	Platelet glycoprotein 4 | Inflammation_II	TRUE	reported	ukb-ppp-CD36-OID30485	2	TRUE	1274.654751	493.0862571	1274.654751
rs144737584	C	T	C	T	0.220188	-0.288907	0.009948	0.0022969	FALSE	FALSE	FALSE	finngen_R9_M13_ANKYLOSPON	4	15428586	0.291493	273824	0.321623	Ankylosing spondylitis || id:finngen_R9_M13_ANKYLOSPON	Ankylosing spondylitis	Ankylosing spondylitis || ||	TRUE	MedicineITLab	4	15428586	0.0321078	6.99E-12	ADP-ribosyl cyclase/cyclic ADP-ribose hydrolase 1 | Oncology	TRUE	reported	ukb-ppp-CD38-OID21316	2	TRUE	47.02904884	493.0862571	47.02904884
rs2532069	G	A	G	A	-0.0928927	-0.0442732	0.58554	0.576236	FALSE	FALSE	FALSE	finngen_R9_M13_ANKYLOSPON	4	15909692	0.0274449	273824	0.106708	Ankylosing spondylitis || id:finngen_R9_M13_ANKYLOSPON	Ankylosing spondylitis	Ankylosing spondylitis || ||	TRUE	MedicineITLab	4	15909692	0.00634984	1.83E-48	ADP-ribosyl cyclase/cyclic ADP-ribose hydrolase 1 | Oncology	TRUE	reported	ukb-ppp-CD38-OID21316	2	TRUE	214.0117448	493.0862571	214.0117448
rs147914326	A	G	A	G	-0.229529	-0.0439895	0.0130153	0.0139587	FALSE	FALSE	FALSE	finngen_R9_M13_ANKYLOSPON	12	6693611	0.118109	273824	0.70956	Ankylosing spondylitis || id:finngen_R9_M13_ANKYLOSPON	Ankylosing spondylitis	Ankylosing spondylitis || ||	TRUE	MedicineITLab	12	6693611	0.034509	2.91E-11	T-cell surface glycoprotein CD4 | Inflammation	TRUE	reported	ukb-ppp-CD4-OID20584	2	TRUE	44.23951734	493.0862571	44.23951734
rs73053728	G	A	G	A	-0.359292	-0.0317155	0.302319	0.290355	FALSE	FALSE	FALSE	finngen_R9_M13_ANKYLOSPON	12	6787380	0.0296235	273824	0.284341	Ankylosing spondylitis || id:finngen_R9_M13_ANKYLOSPON	Ankylosing spondylitis	Ankylosing spondylitis || ||	TRUE	MedicineITLab	12	6787380	0.0080763	1.00E-200	T-cell surface glycoprotein CD4 | Inflammation	TRUE	reported	ukb-ppp-CD4-OID20584	2	TRUE	1979.111257	493.0862571	1979.111257
rs117191103	T	C	T	C	0.239771	0.0257218	0.0203536	0.0273051	FALSE	FALSE	FALSE	finngen_R9_M13_ANKYLOSPON	20	45835717	0.0822698	273824	0.754545	Ankylosing spondylitis || id:finngen_R9_M13_ANKYLOSPON	Ankylosing spondylitis	Ankylosing spondylitis || ||	TRUE	MedicineITLab	20	45835717	0.0265893	1.92E-19	Tumor necrosis factor receptor superfamily member 5 | Inflammation	TRUE	reported	ukb-ppp-CD40-OID20724	2	TRUE	81.31665417	493.0862571	81.31665417
rs12624433	A	G	A	G	-0.361877	-0.025776	0.257061	0.262598	FALSE	FALSE	FALSE	finngen_R9_M13_ANKYLOSPON	20	46052214	0.0304294	273824	0.396954	Ankylosing spondylitis || id:finngen_R9_M13_ANKYLOSPON	Ankylosing spondylitis	Ankylosing spondylitis || ||	TRUE	MedicineITLab	20	46052214	0.00863575	1.00E-200	Tumor necrosis factor receptor superfamily member 5 | Inflammation	TRUE	reported	ukb-ppp-CD40-OID20724	2	TRUE	1755.989198	493.0862571	1755.989198
rs45456397	A	C	A	C	-0.0918421	0.0108506	0.0733854	0.0827552	FALSE	FALSE	FALSE	finngen_R9_M13_ANKYLOSPON	20	46353053	0.0486841	273824	0.823631	Ankylosing spondylitis || id:finngen_R9_M13_ANKYLOSPON	Ankylosing spondylitis	Ankylosing spondylitis || ||	TRUE	MedicineITLab	20	46353053	0.0144014	1.80E-10	Tumor necrosis factor receptor superfamily member 5 | Inflammation	TRUE	reported	ukb-ppp-CD40-OID20724	2	TRUE	40.67000115	493.0862571	40.67000115
rs1970530	A	G	A	G	-0.0889131	-0.0222311	0.594732	0.581665	FALSE	FALSE	FALSE	finngen_R9_M13_ANKYLOSPON	1	207750721	0.0271412	273824	0.412734	Ankylosing spondylitis || id:finngen_R9_M13_ANKYLOSPON	Ankylosing spondylitis	Ankylosing spondylitis || ||	TRUE	MedicineITLab	1	207750721	0.00765588	3.51E-31	Membrane cofactor protein | Cardiometabolic	TRUE	reported	ukb-ppp-CD46-OID20380	2	TRUE	134.8780472	493.0862571	134.8780472
rs143010323	C	T	C	T	-0.226587	-0.0290408	0.00967221	0.0125622	FALSE	FALSE	FALSE	finngen_R9_M13_ANKYLOSPON	1	161135409	0.119878	273824	0.808584	Ankylosing spondylitis || id:finngen_R9_M13_ANKYLOSPON	Ankylosing spondylitis	Ankylosing spondylitis || ||	TRUE	MedicineITLab	1	161135409	0.0394984	9.66E-09	CD48 antigen | Inflammation	TRUE	reported	ukb-ppp-CD48-OID20692	2	TRUE	32.90871857	493.0862571	32.90871857
rs352681	A	G	A	G	-0.172602	-0.0031403	0.356771	0.394217	FALSE	FALSE	FALSE	finngen_R9_M13_ANKYLOSPON	1	160709132	0.0275617	273824	0.909288	Ankylosing spondylitis || id:finngen_R9_M13_ANKYLOSPON	Ankylosing spondylitis	Ankylosing spondylitis || ||	TRUE	MedicineITLab	1	160709132	0.00792278	3.18E-105	CD48 antigen | Inflammation	TRUE	reported	ukb-ppp-CD48-OID20692	2	TRUE	474.6095298	493.0862571	474.6095298
rs55857101	T	G	T	G	-0.70772	-0.0110374	0.182719	0.130118	FALSE	FALSE	FALSE	finngen_R9_M13_ANKYLOSPON	1	160682190	0.0402088	273824	0.783698	Ankylosing spondylitis || id:finngen_R9_M13_ANKYLOSPON	Ankylosing spondylitis	Ankylosing spondylitis || ||	TRUE	MedicineITLab	1	160682190	0.00996238	1.00E-200	CD48 antigen | Inflammation	TRUE	reported	ukb-ppp-CD48-OID20692	2	TRUE	5046.574992	493.0862571	5046.574992
rs6427541	T	C	T	C	0.105092	0.00830285	0.295952	0.269211	FALSE	FALSE	FALSE	finngen_R9_M13_ANKYLOSPON	1	160714121	0.0303952	273824	0.784728	Ankylosing spondylitis || id:finngen_R9_M13_ANKYLOSPON	Ankylosing spondylitis	Ankylosing spondylitis || ||	TRUE	MedicineITLab	1	160714121	0.00826864	5.22E-37	CD48 antigen | Inflammation	TRUE	reported	ukb-ppp-CD48-OID20692	2	TRUE	161.5366776	493.0862571	161.5366776
rs477537	C	A	C	A	0.092093	0.0336337	0.575467	0.675009	FALSE	FALSE	FALSE	finngen_R9_M13_ANKYLOSPON	11	61092152	0.0287951	273824	0.242792	Ankylosing spondylitis || id:finngen_R9_M13_ANKYLOSPON	Ankylosing spondylitis	Ankylosing spondylitis || ||	TRUE	MedicineITLab	11	61092152	0.00755774	3.72E-34	T-cell surface glycoprotein CD5 | Oncology	TRUE	reported	ukb-ppp-CD5-OID21449	2	TRUE	148.4804745	493.0862571	148.4804745
rs4939490	G	C	G	C	-0.136162	-0.00966818	0.391368	0.285445	FALSE	TRUE	FALSE	finngen_R9_M13_ANKYLOSPON	11	61026179	0.0296655	273824	0.744495	Ankylosing spondylitis || id:finngen_R9_M13_ANKYLOSPON	Ankylosing spondylitis	Ankylosing spondylitis || ||	TRUE	MedicineITLab	11	61026179	0.00751943	2.75E-73	T-cell surface glycoprotein CD5 | Oncology	TRUE	reported	ukb-ppp-CD5-OID21449	2	TRUE	327.9004421	493.0862571	327.9004421
rs77696239	T	C	T	C	0.166679	-0.0930648	0.0254365	0.0562552	FALSE	FALSE	FALSE	finngen_R9_M13_ANKYLOSPON	11	61107729	0.0583028	273824	0.110437	Ankylosing spondylitis || id:finngen_R9_M13_ANKYLOSPON	Ankylosing spondylitis	Ankylosing spondylitis || ||	TRUE	MedicineITLab	11	61107729	0.02322	7.06E-13	T-cell surface glycoprotein CD5 | Oncology	TRUE	reported	ukb-ppp-CD5-OID21449	2	TRUE	51.5272947	493.0862571	51.5272947
rs1890866	G	A	G	A	0.111435	0.0168764	0.944123	0.898839	FALSE	FALSE	FALSE	finngen_R9_M13_ANKYLOSPON	1	206989551	0.0448945	273824	0.706981	Ankylosing spondylitis || id:finngen_R9_M13_ANKYLOSPON	Ankylosing spondylitis	Ankylosing spondylitis || ||	TRUE	MedicineITLab	1	206989551	0.0167513	2.89E-11	Complement decay-accelerating factor | Cardiometabolic	TRUE	reported	ukb-ppp-CD55-OID20377	2	TRUE	44.25335502	493.0862571	44.25335502
rs601356	G	T	G	T	-0.139847	-0.0282776	0.195656	0.250587	FALSE	FALSE	FALSE	finngen_R9_M13_ANKYLOSPON	1	207579205	0.030985	273824	0.361441	Ankylosing spondylitis || id:finngen_R9_M13_ANKYLOSPON	Ankylosing spondylitis	Ankylosing spondylitis || ||	TRUE	MedicineITLab	1	207579205	0.00948447	3.32E-49	Complement decay-accelerating factor | Cardiometabolic	TRUE	reported	ukb-ppp-CD55-OID20377	2	TRUE	217.4103295	493.0862571	217.4103295
rs6666604	G	T	G	T	-0.43399	0.0150901	0.159479	0.1796	FALSE	FALSE	FALSE	finngen_R9_M13_ANKYLOSPON	1	207172474	0.0350956	273824	0.667217	Ankylosing spondylitis || id:finngen_R9_M13_ANKYLOSPON	Ankylosing spondylitis	Ankylosing spondylitis || ||	TRUE	MedicineITLab	1	207172474	0.0103465	1.00E-200	Complement decay-accelerating factor | Cardiometabolic	TRUE	reported	ukb-ppp-CD55-OID20377	2	TRUE	1759.43214	493.0862571	1759.43214
rs78692538	G	A	G	A	0.114777	-0.0542769	0.0528727	0.0573977	FALSE	FALSE	FALSE	finngen_R9_M13_ANKYLOSPON	1	206875183	0.0576205	273824	0.346206	Ankylosing spondylitis || id:finngen_R9_M13_ANKYLOSPON	Ankylosing spondylitis	Ankylosing spondylitis || ||	TRUE	MedicineITLab	1	206875183	0.0168945	1.09E-11	Complement decay-accelerating factor | Cardiometabolic	TRUE	reported	ukb-ppp-CD55-OID20377	2	TRUE	46.15503152	493.0862571	46.15503152
rs10801908	T	C	T	C	-0.257695	0.050395	0.12022	0.174718	FALSE	FALSE	FALSE	finngen_R9_M13_ANKYLOSPON	1	116547871	0.0353286	273824	0.153734	Ankylosing spondylitis || id:finngen_R9_M13_ANKYLOSPON	Ankylosing spondylitis	Ankylosing spondylitis || ||	TRUE	MedicineITLab	1	116547871	0.0112915	2.77E-115	Lymphocyte function-associated antigen 3 | Inflammation	TRUE	reported	ukb-ppp-CD58-OID20716	2	TRUE	520.8452484	493.0862571	520.8452484
rs55982573	T	C	T	C	0.190343	-0.00371805	0.0173882	0.0161705	FALSE	FALSE	FALSE	finngen_R9_M13_ANKYLOSPON	1	116532856	0.108747	273824	0.972726	Ankylosing spondylitis || id:finngen_R9_M13_ANKYLOSPON	Ankylosing spondylitis	Ankylosing spondylitis || ||	TRUE	MedicineITLab	1	116532856	0.0279499	9.75E-12	Lymphocyte function-associated antigen 3 | Inflammation	TRUE	reported	ukb-ppp-CD58-OID20716	2	TRUE	46.37813743	493.0862571	46.37813743
rs77858427	A	C	A	C	-0.154854	0.0112306	0.0215227	0.0254113	FALSE	FALSE	FALSE	finngen_R9_M13_ANKYLOSPON	1	116716618	0.0856549	273824	0.895685	Ankylosing spondylitis || id:finngen_R9_M13_ANKYLOSPON	Ankylosing spondylitis	Ankylosing spondylitis || ||	TRUE	MedicineITLab	1	116716618	0.0260296	2.70E-09	Lymphocyte function-associated antigen 3 | Inflammation	TRUE	reported	ukb-ppp-CD58-OID20716	2	TRUE	35.39238808	493.0862571	35.39238808
rs10836121	T	C	T	C	-0.0739657	0.0207148	0.527912	0.506661	FALSE	FALSE	FALSE	finngen_R9_M13_ANKYLOSPON	11	33848167	0.0272054	273824	0.446405	Ankylosing spondylitis || id:finngen_R9_M13_ANKYLOSPON	Ankylosing spondylitis	Ankylosing spondylitis || ||	TRUE	MedicineITLab	11	33848167	0.0075332	9.36E-23	CD59 glycoprotein | Cardiometabolic	TRUE	reported	ukb-ppp-CD59-OID20339	2	TRUE	96.40548591	493.0862571	96.40548591
rs4756046	A	C	A	C	0.0860808	-0.0506453	0.938213	0.948258	FALSE	FALSE	FALSE	finngen_R9_M13_ANKYLOSPON	11	33821025	0.0610416	273824	0.406717	Ankylosing spondylitis || id:finngen_R9_M13_ANKYLOSPON	Ankylosing spondylitis	Ankylosing spondylitis || ||	TRUE	MedicineITLab	11	33821025	0.0148648	7.00E-09	CD59 glycoprotein | Cardiometabolic	TRUE	reported	ukb-ppp-CD59-OID20339	2	TRUE	33.53470176	493.0862571	33.53470176
rs704701	G	T	G	T	-0.245528	0.0190832	0.320835	0.37514	FALSE	FALSE	FALSE	finngen_R9_M13_ANKYLOSPON	11	33722133	0.0276675	273824	0.490362	Ankylosing spondylitis || id:finngen_R9_M13_ANKYLOSPON	Ankylosing spondylitis	Ankylosing spondylitis || ||	TRUE	MedicineITLab	11	33722133	0.00760095	1.00E-200	CD59 glycoprotein | Cardiometabolic	TRUE	reported	ukb-ppp-CD59-OID20339	2	TRUE	1043.437164	493.0862571	1043.437164
rs113224872	T	C	T	C	-0.181681	0.0857107	0.0237747	0.00784034	FALSE	FALSE	FALSE	finngen_R9_M13_ANKYLOSPON	1	157925662	0.153842	273824	0.577435	Ankylosing spondylitis || id:finngen_R9_M13_ANKYLOSPON	Ankylosing spondylitis	Ankylosing spondylitis || ||	TRUE	MedicineITLab	1	157925662	0.0252615	6.38E-13	CD5 antigen-like | Inflammation_II	TRUE	reported	ukb-ppp-CD5L-OID30775	2	TRUE	51.72503027	493.0862571	51.72503027
rs115729754	C	G	C	G	-0.245235	-0.0720479	0.0377378	0.0239906	FALSE	TRUE	FALSE	finngen_R9_M13_ANKYLOSPON	1	157948102	0.0891649	273824	0.419073	Ankylosing spondylitis || id:finngen_R9_M13_ANKYLOSPON	Ankylosing spondylitis	Ankylosing spondylitis || ||	TRUE	MedicineITLab	1	157948102	0.0196579	1.02E-35	CD5 antigen-like | Inflammation_II	TRUE	reported	ukb-ppp-CD5L-OID30775	2	TRUE	155.6290487	493.0862571	155.6290487
rs2765501	A	G	A	G	0.199657	-0.00493231	0.401454	0.523047	FALSE	FALSE	FALSE	finngen_R9_M13_ANKYLOSPON	1	157834858	0.0267853	273824	0.853902	Ankylosing spondylitis || id:finngen_R9_M13_ANKYLOSPON	Ankylosing spondylitis	Ankylosing spondylitis || ||	TRUE	MedicineITLab	1	157834858	0.00759591	2.86E-152	CD5 antigen-like | Inflammation_II	TRUE	reported	ukb-ppp-CD5L-OID30775	2	TRUE	690.8908829	493.0862571	690.8908829
rs59656423	T	C	T	C	-0.257813	0.0485004	0.00793793	0.00412692	FALSE	FALSE	FALSE	finngen_R9_M13_ANKYLOSPON	1	157536784	0.211594	273824	0.818702	Ankylosing spondylitis || id:finngen_R9_M13_ANKYLOSPON	Ankylosing spondylitis	Ankylosing spondylitis || ||	TRUE	MedicineITLab	1	157536784	0.041902	7.62E-10	CD5 antigen-like | Inflammation_II	TRUE	reported	ukb-ppp-CD5L-OID30775	2	TRUE	37.85647044	493.0862571	37.85647044
rs140976433	A	G	A	G	-0.448201	-0.430503	0.00614343	0.00399455	FALSE	FALSE	FALSE	finngen_R9_M13_ANKYLOSPON	11	60960369	0.22712	273824	0.0580283	Ankylosing spondylitis || id:finngen_R9_M13_ANKYLOSPON	Ankylosing spondylitis	Ankylosing spondylitis || ||	TRUE	MedicineITLab	11	60960369	0.0469072	1.24E-21	T-cell differentiation antigen CD6 | Inflammation	TRUE	reported	ukb-ppp-CD6-OID20649	2	TRUE	91.29912661	493.0862571	91.29912661
rs2232142	T	A	T	A	-0.0978519	-0.0688517	0.0918334	0.0690993	FALSE	TRUE	FALSE	finngen_R9_M13_ANKYLOSPON	11	61132343	0.0532853	273824	0.196312	Ankylosing spondylitis || id:finngen_R9_M13_ANKYLOSPON	Ankylosing spondylitis	Ankylosing spondylitis || ||	TRUE	MedicineITLab	11	61132343	0.0126902	1.25E-14	T-cell differentiation antigen CD6 | Inflammation	TRUE	reported	ukb-ppp-CD6-OID20649	2	TRUE	59.45680831	493.0862571	59.45680831
rs412334	T	C	T	C	-0.0719434	0.0350998	0.161837	0.130105	FALSE	FALSE	FALSE	finngen_R9_M13_ANKYLOSPON	11	61792789	0.0404081	273824	0.385049	Ankylosing spondylitis || id:finngen_R9_M13_ANKYLOSPON	Ankylosing spondylitis	Ankylosing spondylitis || ||	TRUE	MedicineITLab	11	61792789	0.00987029	3.13E-13	T-cell differentiation antigen CD6 | Inflammation	TRUE	reported	ukb-ppp-CD6-OID20649	2	TRUE	53.12783165	493.0862571	53.12783165
rs4938994	C	A	C	A	-0.455695	-0.0297578	0.121925	0.0909234	FALSE	FALSE	FALSE	finngen_R9_M13_ANKYLOSPON	11	61051921	0.0468919	273824	0.525687	Ankylosing spondylitis || id:finngen_R9_M13_ANKYLOSPON	Ankylosing spondylitis	Ankylosing spondylitis || ||	TRUE	MedicineITLab	11	61051921	0.0112412	1.00E-200	T-cell differentiation antigen CD6 | Inflammation	TRUE	reported	ukb-ppp-CD6-OID20649	2	TRUE	1643.323922	493.0862571	1643.323922
rs139996303	G	A	G	A	-0.281884	-0.478529	0.00752373	0.00277036	FALSE	FALSE	FALSE	finngen_R9_M13_ANKYLOSPON	12	55750958	0.263001	273824	0.0688351	Ankylosing spondylitis || id:finngen_R9_M13_ANKYLOSPON	Ankylosing spondylitis	Ankylosing spondylitis || ||	TRUE	MedicineITLab	12	55750958	0.0466551	1.52E-09	CD63 antigen | Neurology	TRUE	reported	ukb-ppp-CD63-OID20988	2	TRUE	36.5041804	493.0862571	36.5041804
rs117376412	T	C	T	C	-0.979812	-0.0266333	0.00697493	0.0084647	FALSE	FALSE	FALSE	finngen_R9_M13_ANKYLOSPON	17	82343867	0.1472	273824	0.856421	Ankylosing spondylitis || id:finngen_R9_M13_ANKYLOSPON	Ankylosing spondylitis	Ankylosing spondylitis || ||	TRUE	MedicineITLab	17	82343867	0.0466068	4.05E-98	T-cell antigen CD7 | Inflammation_II	TRUE	reported	ukb-ppp-CD7-OID30543	2	TRUE	441.9640423	493.0862571	441.9640423
rs73366267	T	C	T	C	-1.07968	-0.0159472	0.0406152	0.0329695	FALSE	FALSE	FALSE	finngen_R9_M13_ANKYLOSPON	17	82279320	0.0754767	273824	0.832664	Ankylosing spondylitis || id:finngen_R9_M13_ANKYLOSPON	Ankylosing spondylitis	Ankylosing spondylitis || ||	TRUE	MedicineITLab	17	82279320	0.0192147	1.00E-200	T-cell antigen CD7 | Inflammation_II	TRUE	reported	ukb-ppp-CD7-OID30543	2	TRUE	3157.351233	493.0862571	3157.351233
rs147963927	T	C	T	C	0.50076	-0.0538122	0.108562	0.136847	FALSE	FALSE	FALSE	finngen_R9_M13_ANKYLOSPON	19	6599495	0.0394833	273824	0.172911	Ankylosing spondylitis || id:finngen_R9_M13_ANKYLOSPON	Ankylosing spondylitis	Ankylosing spondylitis || ||	TRUE	MedicineITLab	19	6599495	0.0121768	1.00E-200	CD70 antigen | Inflammation	TRUE	reported	ukb-ppp-CD70-OID20599	2	TRUE	1691.192	493.0862571	1691.192
rs1862509	G	A	G	A	-0.175678	0.0100686	0.830027	0.738815	FALSE	FALSE	FALSE	finngen_R9_M13_ANKYLOSPON	19	6675219	0.0307956	273824	0.743707	Ankylosing spondylitis || id:finngen_R9_M13_ANKYLOSPON	Ankylosing spondylitis	Ankylosing spondylitis || ||	TRUE	MedicineITLab	19	6675219	0.00964516	3.99E-74	CD70 antigen | Inflammation	TRUE	reported	ukb-ppp-CD70-OID20599	2	TRUE	331.7537834	493.0862571	331.7537834
rs190818389	T	C	T	C	0.285595	0.183184	0.022638	0.0181914	FALSE	FALSE	FALSE	finngen_R9_M13_ANKYLOSPON	19	6636633	0.100072	273824	0.0671707	Ankylosing spondylitis || id:finngen_R9_M13_ANKYLOSPON	Ankylosing spondylitis	Ankylosing spondylitis || ||	TRUE	MedicineITLab	19	6636633	0.024433	1.45E-31	CD70 antigen | Inflammation	TRUE	reported	ukb-ppp-CD70-OID20599	2	TRUE	136.6304849	493.0862571	136.6304849
rs17259350	T	C	T	C	0.114902	0.00144646	0.0945623	0.0510612	FALSE	FALSE	FALSE	finngen_R9_M13_ANKYLOSPON	9	35682588	0.0615975	273824	0.981265	Ankylosing spondylitis || id:finngen_R9_M13_ANKYLOSPON	Ankylosing spondylitis	Ankylosing spondylitis || ||	TRUE	MedicineITLab	9	35682588	0.0128625	4.14E-19	B-cell differentiation antigen CD72 | Inflammation_II	TRUE	reported	ukb-ppp-CD72-OID30641	2	TRUE	79.80027735	493.0862571	79.80027735
rs869487	G	C	G	C	-0.166377	-0.00619539	0.219874	0.20281	FALSE	TRUE	FALSE	finngen_R9_M13_ANKYLOSPON	9	35615899	0.0334001	273824	0.852844	Ankylosing spondylitis || id:finngen_R9_M13_ANKYLOSPON	Ankylosing spondylitis	Ankylosing spondylitis || ||	TRUE	MedicineITLab	9	35615899	0.00908428	6.30E-75	B-cell differentiation antigen CD72 | Inflammation_II	TRUE	reported	ukb-ppp-CD72-OID30641	2	TRUE	335.432821	493.0862571	335.432821
rs79078220	A	G	A	G	-0.0870348	0.0531548	0.110344	0.0653115	FALSE	FALSE	FALSE	finngen_R9_M13_ANKYLOSPON	5	150414087	0.0544824	273824	0.329246	Ankylosing spondylitis || id:finngen_R9_M13_ANKYLOSPON	Ankylosing spondylitis	Ankylosing spondylitis || ||	TRUE	MedicineITLab	5	150414087	0.0111797	6.97E-15	HLA class II histocompatibility antigen gamma chain | Neurology	TRUE	reported	ukb-ppp-CD74-OID21040	2	TRUE	60.60738861	493.0862571	60.60738861
rs12946669	T	C	T	C	-0.163364	0.0331367	0.394182	0.367797	FALSE	FALSE	FALSE	finngen_R9_M13_ANKYLOSPON	17	63928647	0.0277574	273824	0.232558	Ankylosing spondylitis || id:finngen_R9_M13_ANKYLOSPON	Ankylosing spondylitis	Ankylosing spondylitis || ||	TRUE	MedicineITLab	17	63928647	0.00742789	3.33E-107	B-cell antigen receptor complex-associated protein beta chain | Inflammation	TRUE	reported	ukb-ppp-CD79B-OID20635	2	TRUE	483.7063515	493.0862571	483.7063515
rs2029034	A	G	A	G	-0.0697816	0.011023	0.384978	0.305196	FALSE	FALSE	FALSE	finngen_R9_M13_ANKYLOSPON	3	119394051	0.0291459	273824	0.705281	Ankylosing spondylitis || id:finngen_R9_M13_ANKYLOSPON	Ankylosing spondylitis	Ankylosing spondylitis || ||	TRUE	MedicineITLab	3	119394051	0.00742918	5.84E-21	T-lymphocyte activation antigen CD80 | Cardiometabolic_II	TRUE	reported	ukb-ppp-CD80-OID30291	2	TRUE	88.22670994	493.0862571	88.22670994
rs538136	G	A	G	A	-0.191772	-0.0295956	0.199085	0.179041	FALSE	FALSE	FALSE	finngen_R9_M13_ANKYLOSPON	3	119590413	0.0350708	273824	0.398736	Ankylosing spondylitis || id:finngen_R9_M13_ANKYLOSPON	Ankylosing spondylitis	Ankylosing spondylitis || ||	TRUE	MedicineITLab	3	119590413	0.00901594	2.14E-100	T-lymphocyte activation antigen CD80 | Cardiometabolic_II	TRUE	reported	ukb-ppp-CD80-OID30291	2	TRUE	452.4268484	493.0862571	452.4268484
rs549572704	C	T	C	T	0.161641	-0.0586079	0.017633	0.0302052	FALSE	FALSE	FALSE	finngen_R9_M13_ANKYLOSPON	3	120376715	0.0787727	273824	0.456868	Ankylosing spondylitis || id:finngen_R9_M13_ANKYLOSPON	Ankylosing spondylitis	Ankylosing spondylitis || ||	TRUE	MedicineITLab	3	120376715	0.0277347	5.61E-09	T-lymphocyte activation antigen CD80 | Cardiometabolic_II	TRUE	reported	ukb-ppp-CD80-OID30291	2	TRUE	33.96691559	493.0862571	33.96691559
rs66604554	G	A	G	A	0.574151	-0.0563453	0.10953	0.109177	FALSE	FALSE	FALSE	finngen_R9_M13_ANKYLOSPON	3	119557530	0.0428681	273824	0.188716	Ankylosing spondylitis || id:finngen_R9_M13_ANKYLOSPON	Ankylosing spondylitis	Ankylosing spondylitis || ||	TRUE	MedicineITLab	3	119557530	0.0116108	1.00E-200	T-lymphocyte activation antigen CD80 | Cardiometabolic_II	TRUE	reported	ukb-ppp-CD80-OID30291	2	TRUE	2445.276435	493.0862571	2445.276435
rs12526086	A	G	A	G	0.199606	-0.00952895	0.22253	0.212357	FALSE	FALSE	FALSE	finngen_R9_M13_ANKYLOSPON	6	14105666	0.0326448	273824	0.770366	Ankylosing spondylitis || id:finngen_R9_M13_ANKYLOSPON	Ankylosing spondylitis	Ankylosing spondylitis || ||	TRUE	MedicineITLab	6	14105666	0.00881486	1.59E-113	CD83 antigen | Inflammation	TRUE	reported	ukb-ppp-CD83-OID20565	2	TRUE	512.7626049	493.0862571	512.7626049
rs138419919	G	A	G	A	-0.16356	-0.00813171	0.0167956	0.0185872	FALSE	FALSE	FALSE	finngen_R9_M13_ANKYLOSPON	6	14211354	0.0992893	273824	0.934727	Ankylosing spondylitis || id:finngen_R9_M13_ANKYLOSPON	Ankylosing spondylitis	Ankylosing spondylitis || ||	TRUE	MedicineITLab	6	14211354	0.0291412	1.99E-08	CD83 antigen | Inflammation	TRUE	reported	ukb-ppp-CD83-OID20565	2	TRUE	31.50208802	493.0862571	31.50208802
rs2804924	A	G	A	G	-0.0446066	0.00136035	0.314096	0.324062	FALSE	FALSE	FALSE	finngen_R9_M13_ANKYLOSPON	6	13574110	0.0285369	273824	0.961979	Ankylosing spondylitis || id:finngen_R9_M13_ANKYLOSPON	Ankylosing spondylitis	Ankylosing spondylitis || ||	TRUE	MedicineITLab	6	13574110	0.00790567	1.68E-08	CD83 antigen | Inflammation	TRUE	reported	ukb-ppp-CD83-OID20565	2	TRUE	31.83617472	493.0862571	31.83617472
rs12072476	G	A	G	A	-0.205581	0.0248245	0.917989	0.89382	FALSE	FALSE	FALSE	finngen_R9_M13_ANKYLOSPON	1	160586922	0.0433414	273824	0.566803	Ankylosing spondylitis || id:finngen_R9_M13_ANKYLOSPON	Ankylosing spondylitis	Ankylosing spondylitis || ||	TRUE	MedicineITLab	1	160586922	0.0136188	1.74E-51	SLAM family member 5 | Inflammation	TRUE	reported	ukb-ppp-CD84-OID20607	2	TRUE	227.8705835	493.0862571	227.8705835
rs111753425	A	G	A	G	0.184007	-0.0405497	0.0941412	0.1275	FALSE	FALSE	FALSE	finngen_R9_M13_ANKYLOSPON	3	122047656	0.0401354	273824	0.31234	Ankylosing spondylitis || id:finngen_R9_M13_ANKYLOSPON	Ankylosing spondylitis	Ankylosing spondylitis || ||	TRUE	MedicineITLab	3	122047656	0.0126485	6.04E-48	T-lymphocyte activation antigen CD86 | Oncology_II	TRUE	reported	ukb-ppp-CD86-OID31500	2	TRUE	211.6365335	493.0862571	211.6365335
rs12488828	G	C	G	C	0.4436	-0.3213	0.00591434	0.000735967	FALSE	TRUE	FALSE	finngen_R9_M13_ANKYLOSPON	3	122003143	0.492735	273824	0.514353	Ankylosing spondylitis || id:finngen_R9_M13_ANKYLOSPON	Ankylosing spondylitis	Ankylosing spondylitis || ||	TRUE	MedicineITLab	3	122003143	0.0486421	7.54E-20	T-lymphocyte activation antigen CD86 | Oncology_II	TRUE	reported	ukb-ppp-CD86-OID31500	2	TRUE	83.16841837	493.0862571	83.16841837
rs75937181	G	T	G	T	-0.110116	-0.0177332	0.084158	0.0841729	FALSE	FALSE	FALSE	finngen_R9_M13_ANKYLOSPON	3	122064168	0.0480045	273824	0.711825	Ankylosing spondylitis || id:finngen_R9_M13_ANKYLOSPON	Ankylosing spondylitis	Ankylosing spondylitis || ||	TRUE	MedicineITLab	3	122064168	0.0132417	9.11E-17	T-lymphocyte activation antigen CD86 | Oncology_II	TRUE	reported	ukb-ppp-CD86-OID31500	2	TRUE	69.1533726	493.0862571	69.1533726
rs115055789	G	A	G	A	-0.173917	-0.0854319	0.0195071	0.0120941	FALSE	FALSE	FALSE	finngen_R9_M13_ANKYLOSPON	2	86817682	0.122256	273824	0.484681	Ankylosing spondylitis || id:finngen_R9_M13_ANKYLOSPON	Ankylosing spondylitis	Ankylosing spondylitis || ||	TRUE	MedicineITLab	2	86817682	0.0262876	3.69E-11	T-cell surface glycoprotein CD8 alpha chain | Neurology	TRUE	reported	ukb-ppp-CD8A-OID21018	2	TRUE	43.77056929	493.0862571	43.77056929
rs17509566	G	A	G	A	-0.0767133	-0.0861348	0.0933838	0.163865	FALSE	FALSE	FALSE	finngen_R9_M13_ANKYLOSPON	2	86073849	0.0362754	273824	0.0175744	Ankylosing spondylitis || id:finngen_R9_M13_ANKYLOSPON	Ankylosing spondylitis	Ankylosing spondylitis || ||	TRUE	MedicineITLab	2	86073849	0.0125004	8.42E-10	T-cell surface glycoprotein CD8 alpha chain | Neurology	TRUE	reported	ukb-ppp-CD8A-OID21018	2	TRUE	37.66114419	493.0862571	37.66114419
rs3020726	G	A	G	A	0.362018	-0.00226919	0.160963	0.0977955	FALSE	FALSE	FALSE	finngen_R9_M13_ANKYLOSPON	2	86789383	0.0453252	273824	0.960071	Ankylosing spondylitis || id:finngen_R9_M13_ANKYLOSPON	Ankylosing spondylitis	Ankylosing spondylitis || ||	TRUE	MedicineITLab	2	86789383	0.0099016	1.00E-200	T-cell surface glycoprotein CD8 alpha chain | Neurology	TRUE	reported	ukb-ppp-CD8A-OID21018	2	TRUE	1336.748094	493.0862571	1336.748094
rs111978771	C	T	C	T	-0.199954	-0.0473284	0.0178745	0.022686	FALSE	FALSE	FALSE	finngen_R9_M13_ANKYLOSPON	1	20699417	0.0907614	273824	0.602046	Ankylosing spondylitis || id:finngen_R9_M13_ANKYLOSPON	Ankylosing spondylitis	Ankylosing spondylitis || ||	TRUE	MedicineITLab	1	20699417	0.0299717	2.53E-11	Cytidine deaminase | Cardiometabolic_II	TRUE	reported	ukb-ppp-CDA-OID30345	2	TRUE	44.50793438	493.0862571	44.50793438
rs139670343	T	C	T	C	0.315697	0.241512	0.0120343	0.0190917	FALSE	FALSE	FALSE	finngen_R9_M13_ANKYLOSPON	1	20511610	0.0921908	273824	0.00880055	Ankylosing spondylitis || id:finngen_R9_M13_ANKYLOSPON	Ankylosing spondylitis	Ankylosing spondylitis || ||	TRUE	MedicineITLab	1	20511610	0.0353485	4.22E-19	Cytidine deaminase | Cardiometabolic_II	TRUE	reported	ukb-ppp-CDA-OID30345	2	TRUE	79.76253184	493.0862571	79.76253184
rs657624	A	G	A	G	-0.436996	-0.0267023	0.330229	0.213179	FALSE	FALSE	FALSE	finngen_R9_M13_ANKYLOSPON	1	20561855	0.0327759	273824	0.415248	Ankylosing spondylitis || id:finngen_R9_M13_ANKYLOSPON	Ankylosing spondylitis	Ankylosing spondylitis || ||	TRUE	MedicineITLab	1	20561855	0.00783034	1.00E-200	Cytidine deaminase | Cardiometabolic_II	TRUE	reported	ukb-ppp-CDA-OID30345	2	TRUE	3114.538356	493.0862571	3114.538356
rs79702286	G	A	G	A	0.136035	0.0220151	0.101789	0.0768043	FALSE	FALSE	FALSE	finngen_R9_M13_ANKYLOSPON	17	47219250	0.0504607	273824	0.662631	Ankylosing spondylitis || id:finngen_R9_M13_ANKYLOSPON	Ankylosing spondylitis	Ankylosing spondylitis || ||	TRUE	MedicineITLab	17	47219250	0.0125701	2.71E-27	Cell division cycle protein 27 homolog | Oncology	TRUE	reported	ukb-ppp-CDC27-OID21238	2	TRUE	117.1180564	493.0862571	117.1180564
rs17077267	T	C	T	C	-0.172791	0.00515592	0.149989	0.137341	FALSE	FALSE	FALSE	finngen_R9_M13_ANKYLOSPON	3	45097023	0.039224	273824	0.895421	Ankylosing spondylitis || id:finngen_R9_M13_ANKYLOSPON	Ankylosing spondylitis	Ankylosing spondylitis || ||	TRUE	MedicineITLab	3	45097023	0.00929239	3.54E-77	CUB domain-containing protein 1 | Neurology	TRUE	reported	ukb-ppp-CDCP1-OID20940	2	TRUE	345.7700546	493.0862571	345.7700546
rs2276862	G	C	G	C	-0.302893	-0.0161372	0.171792	0.193212	FALSE	TRUE	FALSE	finngen_R9_M13_ANKYLOSPON	3	45146293	0.0341473	273824	0.636516	Ankylosing spondylitis || id:finngen_R9_M13_ANKYLOSPON	Ankylosing spondylitis	Ankylosing spondylitis || ||	TRUE	MedicineITLab	3	45146293	0.00869495	1.00E-200	CUB domain-containing protein 1 | Neurology	TRUE	reported	ukb-ppp-CDCP1-OID20940	2	TRUE	1213.512615	493.0862571	1213.512615
rs75734530	A	G	A	G	-0.0489421	-0.0100404	0.19676	0.13637	FALSE	FALSE	FALSE	finngen_R9_M13_ANKYLOSPON	3	45415048	0.0396126	273824	0.799909	Ankylosing spondylitis || id:finngen_R9_M13_ANKYLOSPON	Ankylosing spondylitis	Ankylosing spondylitis || ||	TRUE	MedicineITLab	3	45415048	0.00827258	3.29E-09	CUB domain-containing protein 1 | Neurology	TRUE	reported	ukb-ppp-CDCP1-OID20940	2	TRUE	35.00122535	493.0862571	35.00122535
rs2011779	G	A	G	A	-0.0474596	-0.0556273	0.387224	0.389485	FALSE	FALSE	FALSE	finngen_R9_M13_ANKYLOSPON	16	68803593	0.0276044	273824	0.0438874	Ankylosing spondylitis || id:finngen_R9_M13_ANKYLOSPON	Ankylosing spondylitis	Ankylosing spondylitis || ||	TRUE	MedicineITLab	16	68803593	0.00742155	1.61E-10	Cadherin-1 | Cardiometabolic	TRUE	reported	ukb-ppp-CDH1-OID20353	2	TRUE	40.89393588	493.0862571	40.89393588
rs117015331	G	A	G	A	0.172859	-0.0460432	0.0177012	0.0135723	FALSE	FALSE	FALSE	finngen_R9_M13_ANKYLOSPON	16	89372645	0.119006	273824	0.698831	Ankylosing spondylitis || id:finngen_R9_M13_ANKYLOSPON	Ankylosing spondylitis	Ankylosing spondylitis || ||	TRUE	MedicineITLab	16	89372645	0.0255075	1.23E-11	Cadherin-15 | Neurology	TRUE	reported	ukb-ppp-CDH15-OID21005	2	TRUE	45.92489815	493.0862571	45.92489815
rs145028526	G	A	G	A	0.394428	-0.0594706	0.00754632	0.0220493	FALSE	FALSE	FALSE	finngen_R9_M13_ANKYLOSPON	16	89754844	0.0932111	273824	0.523461	Ankylosing spondylitis || id:finngen_R9_M13_ANKYLOSPON	Ankylosing spondylitis	Ankylosing spondylitis || ||	TRUE	MedicineITLab	16	89754844	0.0380093	3.15E-25	Cadherin-15 | Neurology	TRUE	reported	ukb-ppp-CDH15-OID21005	2	TRUE	107.6851288	493.0862571	107.6851288
rs4592657	G	A	G	A	-0.212655	-0.0668436	0.0981633	0.172061	FALSE	FALSE	FALSE	finngen_R9_M13_ANKYLOSPON	16	89177678	0.0355191	273824	0.0598494	Ankylosing spondylitis || id:finngen_R9_M13_ANKYLOSPON	Ankylosing spondylitis	Ankylosing spondylitis || ||	TRUE	MedicineITLab	16	89177678	0.0109289	2.50E-84	Cadherin-15 | Neurology	TRUE	reported	ukb-ppp-CDH15-OID21005	2	TRUE	378.6154155	493.0862571	378.6154155
rs4782465	C	T	C	T	-0.324249	-0.0113976	0.795812	0.769196	FALSE	FALSE	FALSE	finngen_R9_M13_ANKYLOSPON	16	89097094	0.0317444	273824	0.719563	Ankylosing spondylitis || id:finngen_R9_M13_ANKYLOSPON	Ankylosing spondylitis	Ankylosing spondylitis || ||	TRUE	MedicineITLab	16	89097094	0.00806861	1.00E-200	Cadherin-15 | Neurology	TRUE	reported	ukb-ppp-CDH15-OID21005	2	TRUE	1614.952832	493.0862571	1614.952832
rs117650688	C	T	C	T	-0.154813	0.0965298	0.0196183	0.00954898	FALSE	FALSE	FALSE	finngen_R9_M13_ANKYLOSPON	8	93837980	0.14159	273824	0.495394	Ankylosing spondylitis || id:finngen_R9_M13_ANKYLOSPON	Ankylosing spondylitis	Ankylosing spondylitis || ||	TRUE	MedicineITLab	8	93837980	0.0243859	2.17E-10	Cadherin-17 | Cardiometabolic	TRUE	reported	ukb-ppp-CDH17-OID20134	2	TRUE	40.30299086	493.0862571	40.30299086
rs2251734	A	G	A	G	0.190536	0.0500155	0.282866	0.215507	FALSE	FALSE	FALSE	finngen_R9_M13_ANKYLOSPON	8	94146031	0.0327212	273824	0.12638	Ankylosing spondylitis || id:finngen_R9_M13_ANKYLOSPON	Ankylosing spondylitis	Ankylosing spondylitis || ||	TRUE	MedicineITLab	8	94146031	0.00747855	3.49E-143	Cadherin-17 | Cardiometabolic	TRUE	reported	ukb-ppp-CDH17-OID20134	2	TRUE	649.1114712	493.0862571	649.1114712
rs75912292	T	C	T	C	-0.135787	-0.0129332	0.0286631	0.0557087	FALSE	FALSE	FALSE	finngen_R9_M13_ANKYLOSPON	8	94919116	0.058333	273824	0.824537	Ankylosing spondylitis || id:finngen_R9_M13_ANKYLOSPON	Ankylosing spondylitis	Ankylosing spondylitis || ||	TRUE	MedicineITLab	8	94919116	0.0207739	6.30E-11	Cadherin-17 | Cardiometabolic	TRUE	reported	ukb-ppp-CDH17-OID20134	2	TRUE	42.72482704	493.0862571	42.72482704
rs12454164	A	G	A	G	-0.101206	0.027749	0.310984	0.225296	FALSE	FALSE	FALSE	finngen_R9_M13_ANKYLOSPON	18	28110963	0.0319954	273824	0.385787	Ankylosing spondylitis || id:finngen_R9_M13_ANKYLOSPON	Ankylosing spondylitis	Ankylosing spondylitis || ||	TRUE	MedicineITLab	18	28110963	0.00745171	5.15E-42	Cadherin-2 | Cardiometabolic	TRUE	reported	ukb-ppp-CDH2-OID20170	2	TRUE	184.4593317	493.0862571	184.4593317
rs28894788	G	A	G	A	-0.0928347	-0.0424908	0.0539412	0.0367837	FALSE	FALSE	FALSE	finngen_R9_M13_ANKYLOSPON	18	28241331	0.0723187	273824	0.556836	Ankylosing spondylitis || id:finngen_R9_M13_ANKYLOSPON	Ankylosing spondylitis	Ankylosing spondylitis || ||	TRUE	MedicineITLab	18	28241331	0.0154913	2.06E-09	Cadherin-2 | Cardiometabolic	TRUE	reported	ukb-ppp-CDH2-OID20170	2	TRUE	35.91244284	493.0862571	35.91244284
rs524047	T	C	T	C	-0.103312	0.0209644	0.906801	0.897379	FALSE	FALSE	FALSE	finngen_R9_M13_ANKYLOSPON	18	28073983	0.0443572	273824	0.63648	Ankylosing spondylitis || id:finngen_R9_M13_ANKYLOSPON	Ankylosing spondylitis	Ankylosing spondylitis || ||	TRUE	MedicineITLab	18	28073983	0.0119957	7.15E-18	Cadherin-2 | Cardiometabolic	TRUE	reported	ukb-ppp-CDH2-OID20170	2	TRUE	74.17376879	493.0862571	74.17376879
rs10999818	C	G	C	G	-0.0920703	-0.0128543	0.0571146	0.046503	FALSE	TRUE	FALSE	finngen_R9_M13_ANKYLOSPON	10	71456410	0.064657	273824	0.842414	Ankylosing spondylitis || id:finngen_R9_M13_ANKYLOSPON	Ankylosing spondylitis	Ankylosing spondylitis || ||	TRUE	MedicineITLab	10	71456410	0.0165809	2.81E-08	Cadherin-23 | Neurology_II	TRUE	reported	ukb-ppp-CDH23-OID31074	2	TRUE	30.83350645	493.0862571	30.83350645
[truncated: 4,523 more rows]
