# Supplementary material for: Proteome-wide Mendelian randomization identifies therapeutic targets for ankylosing spondylitis
Source: Front Immunol. 2024 Mar 19;15:1366736. doi: 10.3389/fimmu.2024.1366736 (PMC10985162; doi:10.3389/fimmu.2024.1366736)
Supplement: Supplementary file 2 [file DataSheet_2.csv]

id.exposure	id.outcome	outcome	exposure	method	nsnp	b	se	pval	lo_ci	up_ci	or	or_lci95	or_uci95	p_fdr
ukb-ppp-AIF1-OID21234	finngen_R9_M13_ANKYLOSPON	Ankylosing spondylitis || id:finngen_R9_M13_ANKYLOSPON	Allograft inflammatory factor 1 | Oncology	Wald ratio	1	-2.705016866	0.243754037	1.29E-28	-3.182774779	-2.227258954	0.066869196	0.041470424	0.107823575	4.21E-26
ukb-ppp-TNF-OID20473	finngen_R9_M13_ANKYLOSPON	Ankylosing spondylitis || id:finngen_R9_M13_ANKYLOSPON	Tumor necrosis factor | Inflammation	Wald ratio	1	3.173584766	0.292316349	1.85E-27	2.600644721	3.74652481	23.89298177	13.47242119	42.37356964	3.02E-25
ukb-ppp-FKBPL-OID31499	finngen_R9_M13_ANKYLOSPON	Ankylosing spondylitis || id:finngen_R9_M13_ANKYLOSPON	FK506-binding protein-like | Oncology_II	Wald ratio	1	4.291741211	0.619257611	4.19E-12	3.077996294	5.505486129	73.0936292	21.7148486	246.0380327	5.46E-10
ukb-ppp-AGER-OID20756	finngen_R9_M13_ANKYLOSPON	Ankylosing spondylitis || id:finngen_R9_M13_ANKYLOSPON	Advanced glycosylation end product-specific receptor | Inflammation	Inverse variance weighted	2	2.640509935	0.416032871	2.20E-10	1.825085508	3.455934361	14.02035125	6.203325431	31.68788279	2.77E-07
ukb-ppp-NFKB1-OID30160	finngen_R9_M13_ANKYLOSPON	Ankylosing spondylitis || id:finngen_R9_M13_ANKYLOSPON	Nuclear factor NF-kappa-B p105 subunit | Cardiometabolic_II	Wald ratio	1	0.86104008	0.234349624	0.000238625	0.401714818	1.320365342	2.365619849	1.4943851	3.744789257	0.025890805
ukb-ppp-ALDH5A1-OID31047	finngen_R9_M13_ANKYLOSPON	Ankylosing spondylitis || id:finngen_R9_M13_ANKYLOSPON	Succinate-semialdehyde dehydrogenase, mitochondrial | Neurology_II	Inverse variance weighted	2	0.734240752	0.181085727	5.02E-05	0.379312728	1.089168776	2.083899196	1.461279947	2.971802813	0.031605704
ukb-ppp-GPIHBP1-OID31469	finngen_R9_M13_ANKYLOSPON	Ankylosing spondylitis || id:finngen_R9_M13_ANKYLOSPON	Glycosylphosphatidylinositol-anchored high density lipoprotein-binding protein 1 | Oncology_II	Inverse variance weighted	3	0.374120347	0.094669927	7.76E-05	0.18856729	0.559673404	1.45371209	1.207518334	1.750100831	0.032546319
ukb-ppp-ACOT13-OID31522	finngen_R9_M13_ANKYLOSPON	Ankylosing spondylitis || id:finngen_R9_M13_ANKYLOSPON	Acyl-coenzyme A thioesterase 13 | Oncology_II	Wald ratio	1	-1.571557971	0.446809581	0.00043598	-2.44730475	-0.695811192	0.207721306	0.086526483	0.498669767	0.040546185
ukb-ppp-FAS-OID20316	finngen_R9_M13_ANKYLOSPON	Ankylosing spondylitis || id:finngen_R9_M13_ANKYLOSPON	Tumor necrosis factor receptor superfamily member 6 | Cardiometabolic	Inverse variance weighted	4	0.339850963	0.092224345	0.000228661	0.159091246	0.52061068	1.404738217	1.172444923	1.683055143	0.07197113
ukb-ppp-TSPAN8-OID31470	finngen_R9_M13_ANKYLOSPON	Ankylosing spondylitis || id:finngen_R9_M13_ANKYLOSPON	Tetraspanin-8 | Oncology_II	Inverse variance weighted	7	0.285889848	0.080120831	0.000359396	0.12885302	0.442926676	1.330945841	1.137522919	1.557258145	0.090495881
ukb-ppp-ACADSB-OID30356	finngen_R9_M13_ANKYLOSPON	Ankylosing spondylitis || id:finngen_R9_M13_ANKYLOSPON	Short/branched chain specific acyl-CoA dehydrogenase, mitochondrial | Cardiometabolic_II	Inverse variance weighted	2	0.33897329	0.108686478	0.001815784	0.125947793	0.551998788	1.403505857	1.134222952	1.736720887	0.17831842
ukb-ppp-CLPS-OID21156	finngen_R9_M13_ANKYLOSPON	Ankylosing spondylitis || id:finngen_R9_M13_ANKYLOSPON	Colipase | Neurology	Inverse variance weighted	5	0.216389386	0.069380375	0.00181537	0.080403851	0.352374922	1.241585741	1.083724643	1.422441728	0.17831842
ukb-ppp-CXCL8-OID20153	finngen_R9_M13_ANKYLOSPON	Ankylosing spondylitis || id:finngen_R9_M13_ANKYLOSPON	Interleukin-8 | Cardiometabolic	Inverse variance weighted	2	1.015507863	0.311191335	0.001101264	0.405572848	1.625442879	2.760765133	1.500161618	5.080668661	0.17831842
ukb-ppp-CXCL8-OID20631	finngen_R9_M13_ANKYLOSPON	Ankylosing spondylitis || id:finngen_R9_M13_ANKYLOSPON	Interleukin-8 | Inflammation	Inverse variance weighted	2	1.003833474	0.311574878	0.001273858	0.393146714	1.614520235	2.728722291	1.481635749	5.025476299	0.17831842
ukb-ppp-CXCL8-OID20997	finngen_R9_M13_ANKYLOSPON	Ankylosing spondylitis || id:finngen_R9_M13_ANKYLOSPON	Interleukin-8 | Neurology	Inverse variance weighted	2	1.002638597	0.308459039	0.001152121	0.398058881	1.607218314	2.725463751	1.488931697	4.988914314	0.17831842
ukb-ppp-CXCL8-OID21430	finngen_R9_M13_ANKYLOSPON	Ankylosing spondylitis || id:finngen_R9_M13_ANKYLOSPON	Interleukin-8 | Oncology	Inverse variance weighted	2	0.972147017	0.302348361	0.001302988	0.37954423	1.564749804	2.643614256	1.461618276	4.781478482	0.17831842
ukb-ppp-DTYMK-OID30308	finngen_R9_M13_ANKYLOSPON	Ankylosing spondylitis || id:finngen_R9_M13_ANKYLOSPON	Thymidylate kinase | Cardiometabolic_II	Inverse variance weighted	2	1.418750593	0.458729406	0.001982889	0.519640956	2.317860229	4.131954719	1.681423837	10.15392397	0.17831842
ukb-ppp-ERBB2-OID21520	finngen_R9_M13_ANKYLOSPON	Ankylosing spondylitis || id:finngen_R9_M13_ANKYLOSPON	Receptor tyrosine-protein kinase erbB-2 | Oncology	Inverse variance weighted	3	0.495582465	0.159270081	0.001860856	0.183413106	0.807751823	1.64145405	1.201310575	2.242859969	0.17831842
ukb-ppp-PSAP-OID30419	finngen_R9_M13_ANKYLOSPON	Ankylosing spondylitis || id:finngen_R9_M13_ANKYLOSPON	Prosaposin | Cardiometabolic_II	Inverse variance weighted	3	0.400675877	0.126326747	0.001515275	0.153075452	0.648276302	1.492833329	1.165412908	1.91224186	0.17831842
ukb-ppp-AMN-OID20492	finngen_R9_M13_ANKYLOSPON	Ankylosing spondylitis || id:finngen_R9_M13_ANKYLOSPON	Protein amnionless [Cleaved into: Soluble protein amnionless] | Inflammation	Inverse variance weighted	11	0.124146196	0.040530462	0.002191049	0.04470649	0.203585901	1.132181379	1.045720886	1.22579045	0.183902073
ukb-ppp-CHRDL2-OID20223	finngen_R9_M13_ANKYLOSPON	Ankylosing spondylitis || id:finngen_R9_M13_ANKYLOSPON	Chordin-like protein 2 | Cardiometabolic	Inverse variance weighted	2	-0.456090399	0.153018559	0.002876641	-0.756006775	-0.156174024	0.633756543	0.469537658	0.855410316	0.213040681
ukb-ppp-KLK14-OID21407	finngen_R9_M13_ANKYLOSPON	Ankylosing spondylitis || id:finngen_R9_M13_ANKYLOSPON	Kallikrein-14 | Oncology	Inverse variance weighted	2	-0.253546442	0.084777605	0.002783167	-0.419710548	-0.087382335	0.776043703	0.657237031	0.916326685	0.213040681
ukb-ppp-BCL2-OID31454	finngen_R9_M13_ANKYLOSPON	Ankylosing spondylitis || id:finngen_R9_M13_ANKYLOSPON	Apoptosis regulator Bcl-2 | Oncology_II	Wald ratio	1	2.307931433	0.784715339	0.00327042	0.769889369	3.845973498	10.05360657	2.159527329	46.80422599	0.218014607
ukb-ppp-SLC16A1-OID20799	finngen_R9_M13_ANKYLOSPON	Ankylosing spondylitis || id:finngen_R9_M13_ANKYLOSPON	Monocarboxylate transporter 1 | Neurology	Wald ratio	1	1.302525572	0.435194448	0.002762735	0.449544453	2.15550669	3.678575452	1.567597909	8.632262953	0.218014607
ukb-ppp-TXNDC9-OID31121	finngen_R9_M13_ANKYLOSPON	Ankylosing spondylitis || id:finngen_R9_M13_ANKYLOSPON	Thioredoxin domain-containing protein 9 | Neurology_II	Wald ratio	1	-1.686472841	0.577020831	0.003469835	-2.817433669	-0.555512013	0.185171503	0.059759108	0.573778404	0.218014607
ukb-ppp-TYMP-OID20234	finngen_R9_M13_ANKYLOSPON	Ankylosing spondylitis || id:finngen_R9_M13_ANKYLOSPON	Thymidine phosphorylase | Cardiometabolic	Wald ratio	1	-0.436343484	0.150253949	0.003683811	-0.730841225	-0.141845743	0.646395661	0.481503767	0.867755104	0.218014607
ukb-ppp-CEMIP2-OID30499	finngen_R9_M13_ANKYLOSPON	Ankylosing spondylitis || id:finngen_R9_M13_ANKYLOSPON	Cell surface hyaluronidase | Inflammation_II	Inverse variance weighted	2	-0.76343976	0.260924092	0.00343453	-1.274850981	-0.25202854	0.46606053	0.279472612	0.777222556	0.240226315
ukb-ppp-SNX15-OID30644	finngen_R9_M13_ANKYLOSPON	Ankylosing spondylitis || id:finngen_R9_M13_ANKYLOSPON	Sorting nexin-15 | Inflammation_II	Inverse variance weighted	4	-0.229007337	0.079009275	0.003749682	-0.383865517	-0.074149157	0.795322698	0.681223034	0.928533186	0.248465746
ukb-ppp-C1QTNF9-OID30620	finngen_R9_M13_ANKYLOSPON	Ankylosing spondylitis || id:finngen_R9_M13_ANKYLOSPON	Complement C1q and tumor necrosis factor-related protein 9A | Inflammation_II	Inverse variance weighted	6	0.132891001	0.046801884	0.004519322	0.041159308	0.224622694	1.142125501	1.042018094	1.251850296	0.284491314
ukb-ppp-B4GAT1-OID21127	finngen_R9_M13_ANKYLOSPON	Ankylosing spondylitis || id:finngen_R9_M13_ANKYLOSPON	Beta-1,4-glucuronyltransferase 1 | Neurology	Wald ratio	1	-0.270381216	0.09819359	0.00589523	-0.462840652	-0.077921779	0.763088537	0.629492933	0.925036781	0.295214955
ukb-ppp-EVI5-OID30519	finngen_R9_M13_ANKYLOSPON	Ankylosing spondylitis || id:finngen_R9_M13_ANKYLOSPON	Ecotropic viral integration site 5 protein homolog | Inflammation_II	Wald ratio	1	0.606397752	0.219158814	0.005658639	0.176846476	1.035949027	1.833813634	1.193447856	2.817779117	0.295214955
ukb-ppp-LMNB1-OID31501	finngen_R9_M13_ANKYLOSPON	Ankylosing spondylitis || id:finngen_R9_M13_ANKYLOSPON	Lamin-B1 | Oncology_II	Wald ratio	1	-1.845689729	0.678864821	0.006552153	-3.176264779	-0.51511468	0.157916364	0.041741277	0.597432077	0.304675112
ukb-ppp-HADH-OID30132	finngen_R9_M13_ANKYLOSPON	Ankylosing spondylitis || id:finngen_R9_M13_ANKYLOSPON	Hydroxyacyl-coenzyme A dehydrogenase, mitochondrial | Cardiometabolic_II	Wald ratio	1	-1.78095121	0.678442202	0.00866338	-3.110697926	-0.451204494	0.168477813	0.044569838	0.636860595	0.331756505
ukb-ppp-PRKG1-OID30621	finngen_R9_M13_ANKYLOSPON	Ankylosing spondylitis || id:finngen_R9_M13_ANKYLOSPON	cGMP-dependent protein kinase 1 | Inflammation_II	Wald ratio	1	0.387440813	0.146583651	0.008214156	0.100136856	0.674744769	1.473205756	1.105322177	1.963531759	0.331756505
ukb-ppp-VAMP8-OID30555	finngen_R9_M13_ANKYLOSPON	Ankylosing spondylitis || id:finngen_R9_M13_ANKYLOSPON	Vesicle-associated membrane protein 8 | Inflammation_II	Wald ratio	1	-0.443496184	0.168397169	0.008447697	-0.773554634	-0.113437733	0.641788683	0.461370148	0.892759784	0.331756505
ukb-ppp-SPINK1-OID21097	finngen_R9_M13_ANKYLOSPON	Ankylosing spondylitis || id:finngen_R9_M13_ANKYLOSPON	Serine protease inhibitor Kazal-type 1 | Neurology	Inverse variance weighted	4	-0.194343778	0.071760194	0.006764123	-0.334993758	-0.053693797	0.823374798	0.715342551	0.947722257	0.405525287
ukb-ppp-ACAA1-OID21269	finngen_R9_M13_ANKYLOSPON	Ankylosing spondylitis || id:finngen_R9_M13_ANKYLOSPON	3-ketoacyl-CoA thiolase, peroxisomal | Oncology	Wald ratio	1	0.654061325	0.276469461	0.01799294	0.112181181	1.195941469	1.923336282	1.118715532	3.306669432	0.410531101
ukb-ppp-ADH4-OID20117	finngen_R9_M13_ANKYLOSPON	Ankylosing spondylitis || id:finngen_R9_M13_ANKYLOSPON	All-trans-retinol dehydrogenase [NAD | Cardiometabolic	Wald ratio	1	-0.492497924	0.208982344	0.018440694	-0.902103319	-0.082892529	0.61109801	0.405715413	0.920450064	0.410531101
ukb-ppp-ATXN2L-OID30980	finngen_R9_M13_ANKYLOSPON	Ankylosing spondylitis || id:finngen_R9_M13_ANKYLOSPON	Ataxin-2-like protein | Neurology_II	Wald ratio	1	1.315484064	0.555252425	0.017828345	0.227189311	2.403778817	3.72655444	1.255067443	11.06490975	0.410531101
ukb-ppp-COMMD1-OID30222	finngen_R9_M13_ANKYLOSPON	Ankylosing spondylitis || id:finngen_R9_M13_ANKYLOSPON	COMM domain-containing protein 1 | Cardiometabolic_II	Wald ratio	1	-0.256711626	0.105777431	0.015228302	-0.464035391	-0.049387862	0.773591265	0.628741302	0.951811887	0.410531101
ukb-ppp-ELOA-OID21337	finngen_R9_M13_ANKYLOSPON	Ankylosing spondylitis || id:finngen_R9_M13_ANKYLOSPON	Elongin-A | Oncology	Wald ratio	1	0.769890129	0.318705183	0.015705804	0.145227971	1.394552288	2.159528972	1.156303143	4.03316847	0.410531101
ukb-ppp-F11R-OID21151	finngen_R9_M13_ANKYLOSPON	Ankylosing spondylitis || id:finngen_R9_M13_ANKYLOSPON	Junctional adhesion molecule A | Neurology	Wald ratio	1	1.079412932	0.446317515	0.015585219	0.204630604	1.954195261	2.942951332	1.227071705	7.058236699	0.410531101
ukb-ppp-IL10-OID20431	finngen_R9_M13_ANKYLOSPON	Ankylosing spondylitis || id:finngen_R9_M13_ANKYLOSPON	Interleukin-10 | Inflammation	Wald ratio	1	-0.632438064	0.262663197	0.016049369	-1.147257929	-0.117618198	0.53129489	0.317506201	0.889035423	0.410531101
ukb-ppp-IL36A-OID30472	finngen_R9_M13_ANKYLOSPON	Ankylosing spondylitis || id:finngen_R9_M13_ANKYLOSPON	Interleukin-36 alpha | Inflammation_II	Wald ratio	1	1.23559717	0.524036039	0.018381232	0.208486533	2.262707807	3.440432431	1.231812341	9.609073489	0.410531101
ukb-ppp-IMMT-OID31397	finngen_R9_M13_ANKYLOSPON	Ankylosing spondylitis || id:finngen_R9_M13_ANKYLOSPON	MICOS complex subunit MIC60 | Oncology_II	Wald ratio	1	0.549472031	0.234730549	0.019239231	0.089400154	1.009543908	1.732338156	1.093518145	2.744349053	0.410531101
ukb-ppp-NOS3-OID20834	finngen_R9_M13_ANKYLOSPON	Ankylosing spondylitis || id:finngen_R9_M13_ANKYLOSPON	Nitric oxide synthase, endothelial | Neurology	Wald ratio	1	1.435492458	0.589866078	0.014949899	0.279354945	2.59162997	4.201713666	1.322276596	13.35151645	0.410531101
ukb-ppp-OSM-OID20574	finngen_R9_M13_ANKYLOSPON	Ankylosing spondylitis || id:finngen_R9_M13_ANKYLOSPON	Oncostatin-M | Inflammation	Wald ratio	1	-0.922541308	0.395111031	0.0195491	-1.696958928	-0.148123687	0.397507567	0.183239923	0.86232445	0.410531101
ukb-ppp-PGA4-OID30699	finngen_R9_M13_ANKYLOSPON	Ankylosing spondylitis || id:finngen_R9_M13_ANKYLOSPON	Pepsin A-4 | Inflammation_II	Wald ratio	1	1.367198559	0.559471578	0.014536223	0.270634265	2.463762852	3.924341469	1.310795579	11.74893798	0.410531101
ukb-ppp-PRDX6-OID21404	finngen_R9_M13_ANKYLOSPON	Ankylosing spondylitis || id:finngen_R9_M13_ANKYLOSPON	Peroxiredoxin-6 | Oncology	Wald ratio	1	0.533257258	0.22136476	0.015998367	0.099382328	0.967132187	1.704475192	1.104488496	2.630390166	0.410531101
ukb-ppp-SHH-OID30516	finngen_R9_M13_ANKYLOSPON	Ankylosing spondylitis || id:finngen_R9_M13_ANKYLOSPON	Sonic hedgehog protein | Inflammation_II	Wald ratio	1	1.120482501	0.474886038	0.018300734	0.189705867	2.051259135	3.066333356	1.20889397	7.777688106	0.410531101
ukb-ppp-PRKD2-OID30140	finngen_R9_M13_ANKYLOSPON	Ankylosing spondylitis || id:finngen_R9_M13_ANKYLOSPON	Serine/threonine-protein kinase D2 | Cardiometabolic_II	Wald ratio	1	1.607002839	0.693608185	0.020510591	0.247530797	2.966474881	4.987839444	1.280858808	19.42332922	0.417262335
ukb-ppp-CPTP-OID30106	finngen_R9_M13_ANKYLOSPON	Ankylosing spondylitis || id:finngen_R9_M13_ANKYLOSPON	Ceramide-1-phosphate transfer protein | Cardiometabolic_II	Wald ratio	1	1.110507422	0.486184923	0.022364151	0.157584973	2.063429872	3.035898486	1.17068023	7.872926682	0.441183711
ukb-ppp-PLXNA4-OID20597	finngen_R9_M13_ANKYLOSPON	Ankylosing spondylitis || id:finngen_R9_M13_ANKYLOSPON	Plexin-A4 | Inflammation	Wald ratio	1	0.67624382	0.298616751	0.023537992	0.090954989	1.261532652	1.9664774	1.095219707	3.530828874	0.448481353
ukb-ppp-TBCB-OID20993	finngen_R9_M13_ANKYLOSPON	Ankylosing spondylitis || id:finngen_R9_M13_ANKYLOSPON	Tubulin-folding cofactor B | Neurology	Wald ratio	1	1.336010208	0.59237601	0.024111901	0.174953228	2.497067188	3.803836674	1.191190501	12.14681734	0.448481353
ukb-ppp-AGXT-OID20139	finngen_R9_M13_ANKYLOSPON	Ankylosing spondylitis || id:finngen_R9_M13_ANKYLOSPON	Serine--pyruvate aminotransferase | Cardiometabolic	Wald ratio	1	0.225939766	0.100872156	0.025099846	0.028230341	0.423649191	1.25350016	1.028632593	1.52752563	0.453888885
ukb-ppp-CLSTN3-OID31092	finngen_R9_M13_ANKYLOSPON	Ankylosing spondylitis || id:finngen_R9_M13_ANKYLOSPON	Calsyntenin-3 | Neurology_II	Wald ratio	1	0.866342914	0.390613951	0.026561611	0.10073957	1.631946258	2.378197658	1.105988572	5.113817851	0.455042336
ukb-ppp-MYO9B-OID20451	finngen_R9_M13_ANKYLOSPON	Ankylosing spondylitis || id:finngen_R9_M13_ANKYLOSPON	Unconventional myosin-IXb | Inflammation	Wald ratio	1	1.179217202	0.529804515	0.026030324	0.140800353	2.217634052	3.251827683	1.151194792	9.18557255	0.455042336
ukb-ppp-CD22-OID20637	finngen_R9_M13_ANKYLOSPON	Ankylosing spondylitis || id:finngen_R9_M13_ANKYLOSPON	B-cell receptor CD22 | Inflammation	Inverse variance weighted	2	0.271777664	0.102450274	0.007983275	0.070975128	0.4725802	1.312295198	1.073554524	1.604127829	0.456861032
ukb-ppp-ACTA2-OID20079	finngen_R9_M13_ANKYLOSPON	Ankylosing spondylitis || id:finngen_R9_M13_ANKYLOSPON	Actin, aortic smooth muscle | Cardiometabolic	Wald ratio	1	0.982482217	0.446995753	0.027951409	0.106370541	1.858593894	2.671078217	1.112233928	6.414710664	0.466573528
ukb-ppp-TNFRSF1A-OID21155	finngen_R9_M13_ANKYLOSPON	Ankylosing spondylitis || id:finngen_R9_M13_ANKYLOSPON	Tumor necrosis factor receptor superfamily member 1A | Neurology	Wald ratio	1	0.919524369	0.425634813	0.030744821	0.085280136	1.753768602	2.508097178	1.089022099	5.776330399	0.500371969
ukb-ppp-PSAPL1-OID31473	finngen_R9_M13_ANKYLOSPON	Ankylosing spondylitis || id:finngen_R9_M13_ANKYLOSPON	Proactivator polypeptide-like 1 | Oncology_II	Inverse variance weighted	5	-0.178951375	0.068739157	0.009232043	-0.313680122	-0.044222628	0.836146556	0.730752743	0.956740936	0.505354007
ukb-ppp-MDH1-OID30669	finngen_R9_M13_ANKYLOSPON	Ankylosing spondylitis || id:finngen_R9_M13_ANKYLOSPON	Malate dehydrogenase, cytoplasmic | Inflammation_II	Wald ratio	1	0.814842532	0.37965584	0.031851739	0.070717086	1.558967978	2.258819953	1.073277538	4.753912569	0.505743467
ukb-ppp-CD28-OID21265	finngen_R9_M13_ANKYLOSPON	Ankylosing spondylitis || id:finngen_R9_M13_ANKYLOSPON	T-cell-specific surface glycoprotein CD28 | Oncology	Inverse variance weighted	3	-0.378684304	0.14665879	0.009820764	-0.666135533	-0.091233075	0.684761755	0.513689885	0.912804934	0.515180919
ukb-ppp-CA1-OID20409	finngen_R9_M13_ANKYLOSPON	Ankylosing spondylitis || id:finngen_R9_M13_ANKYLOSPON	Carbonic anhydrase 1 | Cardiometabolic	Wald ratio	1	-0.674385955	0.321000048	0.035650579	-1.30354605	-0.04522586	0.509469161	0.271567093	0.955781584	0.543855152
ukb-ppp-FBN2-OID30974	finngen_R9_M13_ANKYLOSPON	Ankylosing spondylitis || id:finngen_R9_M13_ANKYLOSPON	Fibrillin-2 | Neurology_II	Wald ratio	1	-0.199896403	0.095493156	0.036321841	-0.387062988	-0.012729818	0.818815576	0.679048322	0.987350864	0.543855152
ukb-ppp-NEO1-OID31066	finngen_R9_M13_ANKYLOSPON	Ankylosing spondylitis || id:finngen_R9_M13_ANKYLOSPON	Neogenin | Neurology_II	Wald ratio	1	0.745094473	0.358225424	0.037529222	0.042972642	1.447216305	2.106640447	1.043909335	4.251263806	0.543855152
ukb-ppp-YJU2-OID31404	finngen_R9_M13_ANKYLOSPON	Ankylosing spondylitis || id:finngen_R9_M13_ANKYLOSPON	Splicing factor YJU2 | Oncology_II	Wald ratio	1	1.049089583	0.504550062	0.037593674	0.060171462	2.038007705	2.855050649	1.062018627	7.675302489	0.543855152
ukb-ppp-ABO-OID30675	finngen_R9_M13_ANKYLOSPON	Ankylosing spondylitis || id:finngen_R9_M13_ANKYLOSPON	Histo-blood group ABO system transferase | Inflammation_II	Inverse variance weighted	6	0.128328531	0.051591087	0.012867458	0.027210002	0.229447061	1.136926457	1.027583574	1.257904273	0.552470821
ukb-ppp-CCN4-OID21444	finngen_R9_M13_ANKYLOSPON	Ankylosing spondylitis || id:finngen_R9_M13_ANKYLOSPON	WNT1-inducible-signaling pathway protein 1 | Oncology	Inverse variance weighted	7	-0.169858398	0.068836282	0.013603332	-0.30477751	-0.034939285	0.84378429	0.737287395	0.965664044	0.552470821
ukb-ppp-GPC1-OID21438	finngen_R9_M13_ANKYLOSPON	Ankylosing spondylitis || id:finngen_R9_M13_ANKYLOSPON	Glypican-1 [Cleaved into: Secreted glypican-1] | Oncology	Inverse variance weighted	3	0.187066635	0.075083957	0.012722903	0.039902079	0.334231191	1.205707625	1.040708862	1.396866049	0.552470821
ukb-ppp-IL12RB1-OID20486	finngen_R9_M13_ANKYLOSPON	Ankylosing spondylitis || id:finngen_R9_M13_ANKYLOSPON	Interleukin-12 receptor subunit beta-1 | Inflammation	Inverse variance weighted	3	0.188225695	0.076025608	0.013293071	0.039215503	0.337235888	1.207105923	1.039994581	1.40106952	0.552470821
ukb-ppp-SIRPA-OID20304	finngen_R9_M13_ANKYLOSPON	Ankylosing spondylitis || id:finngen_R9_M13_ANKYLOSPON	Tyrosine-protein phosphatase non-receptor type substrate 1 | Cardiometabolic	Inverse variance weighted	6	-0.090341079	0.0364682	0.013239677	-0.161818751	-0.018863408	0.913619515	0.85059536	0.981313393	0.552470821
ukb-ppp-SPINT2-OID20720	finngen_R9_M13_ANKYLOSPON	Ankylosing spondylitis || id:finngen_R9_M13_ANKYLOSPON	Kunitz-type protease inhibitor 2 | Inflammation	Inverse variance weighted	3	0.35351547	0.140339628	0.011768878	0.078449799	0.628581141	1.424065018	1.081609056	1.874948404	0.552470821
ukb-ppp-SULT1A1-OID21031	finngen_R9_M13_ANKYLOSPON	Ankylosing spondylitis || id:finngen_R9_M13_ANKYLOSPON	Sulfotransferase 1A1 | Neurology	Inverse variance weighted	2	-0.682881795	0.272978801	0.012363605	-1.217920246	-0.147843344	0.505159128	0.295844812	0.86256623	0.552470821
ukb-ppp-IGFBP1-OID20246	finngen_R9_M13_ANKYLOSPON	Ankylosing spondylitis || id:finngen_R9_M13_ANKYLOSPON	Insulin-like growth factor-binding protein 1 | Cardiometabolic	Wald ratio	1	1.24435743	0.604388618	0.03950672	0.059755739	2.428959121	3.470703913	1.061577213	11.34706501	0.559105966
ukb-ppp-EPHB4-OID20242	finngen_R9_M13_ANKYLOSPON	Ankylosing spondylitis || id:finngen_R9_M13_ANKYLOSPON	Ephrin type-B receptor 4 | Cardiometabolic	Wald ratio	1	0.358877221	0.17519418	0.040515534	0.015496628	0.702257814	1.431721006	1.015617324	2.018304524	0.560367086
ukb-ppp-NFE2-OID30268	finngen_R9_M13_ANKYLOSPON	Ankylosing spondylitis || id:finngen_R9_M13_ANKYLOSPON	Transcription factor NF-E2 45 kDa subunit | Cardiometabolic_II	Wald ratio	1	0.893270623	0.439654059	0.042178168	0.031548667	1.754992579	2.44310708	1.032051601	5.783404823	0.560367086
ukb-ppp-TARBP2-OID20870	finngen_R9_M13_ANKYLOSPON	Ankylosing spondylitis || id:finngen_R9_M13_ANKYLOSPON	RISC-loading complex subunit TARBP2 | Neurology	Wald ratio	1	1.180296114	0.580923591	0.042178168	0.041685876	2.318906352	3.255338012	1.042566932	10.16455179	0.560367086
ukb-ppp-CDH1-OID20353	finngen_R9_M13_ANKYLOSPON	Ankylosing spondylitis || id:finngen_R9_M13_ANKYLOSPON	Cadherin-1 | Cardiometabolic	Wald ratio	1	1.172097953	0.581639963	0.043887822	0.032083625	2.312112281	3.228759323	1.032603853	10.09572716	0.571419436
ukb-ppp-PAG1-OID20108	finngen_R9_M13_ANKYLOSPON	Ankylosing spondylitis || id:finngen_R9_M13_ANKYLOSPON	Phosphoprotein associated with glycosphingolipid-enriched microdomains 1 | Cardiometabolic	Wald ratio	1	-0.766985528	0.383688485	0.04561054	-1.519014958	-0.014956098	0.464410914	0.218927433	0.985155189	0.58220513
ukb-ppp-FABP1-OID20778	finngen_R9_M13_ANKYLOSPON	Ankylosing spondylitis || id:finngen_R9_M13_ANKYLOSPON	Fatty acid-binding protein, liver | Inflammation	Inverse variance weighted	2	-0.271942631	0.112929786	0.016037183	-0.493285012	-0.050600251	0.761897969	0.610617211	0.95065862	0.587694444
ukb-ppp-FOLR3-OID21485	finngen_R9_M13_ANKYLOSPON	Ankylosing spondylitis || id:finngen_R9_M13_ANKYLOSPON	Folate receptor gamma | Oncology	Inverse variance weighted	6	-0.103544299	0.043255521	0.016675645	-0.18832512	-0.018763478	0.90163608	0.828345352	0.98141146	0.587694444
ukb-ppp-GPC5-OID20944	finngen_R9_M13_ANKYLOSPON	Ankylosing spondylitis || id:finngen_R9_M13_ANKYLOSPON	Glypican-5 [Cleaved into: Secreted glypican-5] | Neurology	Inverse variance weighted	5	-0.185995135	0.077578673	0.016507226	-0.338049335	-0.033940936	0.830277634	0.713160103	0.966628596	0.587694444
ukb-ppp-LCP1-OID30367	finngen_R9_M13_ANKYLOSPON	Ankylosing spondylitis || id:finngen_R9_M13_ANKYLOSPON	Plastin-2 | Cardiometabolic_II	Inverse variance weighted	6	0.127258086	0.053224791	0.016804607	0.022937496	0.231578676	1.135710091	1.023202583	1.2605885	0.587694444
ukb-ppp-SERPINA11-OID20281	finngen_R9_M13_ANKYLOSPON	Ankylosing spondylitis || id:finngen_R9_M13_ANKYLOSPON	Serpin A11 | Cardiometabolic	Inverse variance weighted	5	-0.127958232	0.053352213	0.016468318	-0.232528569	-0.023387894	0.87989013	0.792527107	0.976883483	0.587694444
ukb-ppp-CA12-OID21344	finngen_R9_M13_ANKYLOSPON	Ankylosing spondylitis || id:finngen_R9_M13_ANKYLOSPON	Carbonic anhydrase 12 | Oncology	Inverse variance weighted	4	-0.224096657	0.094343141	0.017532983	-0.409009214	-0.0391841	0.799237879	0.664308112	0.961573667	0.596595294
ukb-ppp-LAMA4-OID20769	finngen_R9_M13_ANKYLOSPON	Ankylosing spondylitis || id:finngen_R9_M13_ANKYLOSPON	Laminin subunit alpha-4 | Inflammation	Inverse variance weighted	2	-0.389442808	0.164664196	0.018026528	-0.712184633	-0.066700984	0.67743423	0.490571308	0.935474882	0.597247334
ukb-ppp-CCL15-OID20328	finngen_R9_M13_ANKYLOSPON	Ankylosing spondylitis || id:finngen_R9_M13_ANKYLOSPON	C-C motif chemokine 15 | Cardiometabolic	Inverse variance weighted	4	0.129419167	0.055322297	0.019316437	0.020987465	0.237850869	1.138167106	1.021209251	1.268520003	0.599958864
ukb-ppp-DRAXIN-OID20917	finngen_R9_M13_ANKYLOSPON	Ankylosing spondylitis || id:finngen_R9_M13_ANKYLOSPON	Draxin | Neurology	Inverse variance weighted	3	-0.187683353	0.080799235	0.020187977	-0.346049853	-0.029316852	0.828877127	0.707477216	0.971108718	0.599958864
ukb-ppp-KLK1-OID21499	finngen_R9_M13_ANKYLOSPON	Ankylosing spondylitis || id:finngen_R9_M13_ANKYLOSPON	Kallikrein-1 | Oncology	Inverse variance weighted	3	0.247494553	0.106806077	0.020491049	0.038154642	0.456834464	1.280812386	1.038891877	1.57906747	0.599958864
ukb-ppp-NTRK2-OID20136	finngen_R9_M13_ANKYLOSPON	Ankylosing spondylitis || id:finngen_R9_M13_ANKYLOSPON	BDNF/NT-3 growth factors receptor | Cardiometabolic	Inverse variance weighted	2	0.827226507	0.355087485	0.019825112	0.131255036	1.523197978	2.286967049	1.140258551	4.586870474	0.599958864
ukb-ppp-TNFRSF13B-OID20702	finngen_R9_M13_ANKYLOSPON	Ankylosing spondylitis || id:finngen_R9_M13_ANKYLOSPON	Tumor necrosis factor receptor superfamily member 13B | Inflammation	Inverse variance weighted	2	-0.540374119	0.232207404	0.019958965	-0.99550063	-0.085247607	0.582530276	0.369538396	0.918284883	0.599958864
ukb-ppp-ENO1-OID21037	finngen_R9_M13_ANKYLOSPON	Ankylosing spondylitis || id:finngen_R9_M13_ANKYLOSPON	Alpha-enolase | Neurology	Wald ratio	1	0.947009419	0.487646443	0.052137094	-0.00877761	1.902796447	2.577988435	0.991260801	6.70461736	0.634279838
ukb-ppp-FIS1-OID20722	finngen_R9_M13_ANKYLOSPON	Ankylosing spondylitis || id:finngen_R9_M13_ANKYLOSPON	Mitochondrial fission 1 protein | Inflammation	Wald ratio	1	0.316728025	0.163423339	0.052613074	-0.003581718	0.637037769	1.3726292	0.996424688	1.890871377	0.634279838
ukb-ppp-LAP3-OID20436	finngen_R9_M13_ANKYLOSPON	Ankylosing spondylitis || id:finngen_R9_M13_ANKYLOSPON	Cytosol aminopeptidase | Inflammation	Wald ratio	1	1.77182146	0.909618771	0.051430212	-0.011031331	3.55467425	5.881556628	0.989029291	34.97642455	0.634279838
ukb-ppp-DBI-OID21143	finngen_R9_M13_ANKYLOSPON	Ankylosing spondylitis || id:finngen_R9_M13_ANKYLOSPON	Acyl-CoA-binding protein | Neurology	Inverse variance weighted	4	-0.236328242	0.10374032	0.022722102	-0.439659269	-0.032997215	0.789521478	0.644255902	0.967541255	0.63571393
ukb-ppp-IDI2-OID20823	finngen_R9_M13_ANKYLOSPON	Ankylosing spondylitis || id:finngen_R9_M13_ANKYLOSPON	Isopentenyl-diphosphate delta-isomerase 2 | Neurology	Inverse variance weighted	4	0.199584191	0.087503798	0.022556543	0.028076748	0.371091635	1.220894994	1.028474615	1.449315875	0.63571393
ukb-ppp-STX4-OID21326	finngen_R9_M13_ANKYLOSPON	Ankylosing spondylitis || id:finngen_R9_M13_ANKYLOSPON	Syntaxin-4 | Oncology	Wald ratio	1	1.255411305	0.651580113	0.05401475	-0.021685716	2.532508326	3.509281464	0.978547729	12.58503395	0.639338224
ukb-ppp-GPD1-OID31358	finngen_R9_M13_ANKYLOSPON	Ankylosing spondylitis || id:finngen_R9_M13_ANKYLOSPON	Glycerol-3-phosphate dehydrogenase | Oncology_II	Wald ratio	1	0.856011845	0.448500385	0.056312557	-0.023048908	1.735072599	2.353754812	0.977214689	5.669339379	0.643148681
ukb-ppp-SEC31A-OID30269	finngen_R9_M13_ANKYLOSPON	Ankylosing spondylitis || id:finngen_R9_M13_ANKYLOSPON	Protein transport protein Sec31A | Cardiometabolic_II	Wald ratio	1	0.503783522	0.262910824	0.055342643	-0.011521693	1.019088737	1.654971059	0.988544427	2.770668804	0.643148681
ukb-ppp-CTF1-OID20061	finngen_R9_M13_ANKYLOSPON	Ankylosing spondylitis || id:finngen_R9_M13_ANKYLOSPON	Cardiotrophin-1 | Cardiometabolic	Wald ratio	1	-0.991419318	0.523048697	0.058031123	-2.016594763	0.033756127	0.37104968	0.133107958	1.034332331	0.651349328
ukb-ppp-FGFBP1-OID21507	finngen_R9_M13_ANKYLOSPON	Ankylosing spondylitis || id:finngen_R9_M13_ANKYLOSPON	Fibroblast growth factor-binding protein 1 | Oncology	Inverse variance weighted	3	-0.468167725	0.208211493	0.024543045	-0.87626225	-0.060073199	0.626148494	0.416336167	0.9416956	0.671732483
ukb-ppp-ADAMTS1-OID30528	finngen_R9_M13_ANKYLOSPON	Ankylosing spondylitis || id:finngen_R9_M13_ANKYLOSPON	A disintegrin and metalloproteinase with thrombospondin motifs 1 | Inflammation_II	Wald ratio	1	1.329521454	0.755332261	0.078377132	-0.150929778	2.809972686	3.779234417	0.859908081	16.60946454	0.672740695
ukb-ppp-AHSP-OID21078	finngen_R9_M13_ANKYLOSPON	Ankylosing spondylitis || id:finngen_R9_M13_ANKYLOSPON	Alpha-hemoglobin-stabilizing protein | Neurology	Wald ratio	1	-0.955463178	0.545536542	0.079873727	-2.024714799	0.113788444	0.384633949	0.132031493	1.120515048	0.672740695
ukb-ppp-APOF-OID30701	finngen_R9_M13_ANKYLOSPON	Ankylosing spondylitis || id:finngen_R9_M13_ANKYLOSPON	Apolipoprotein F | Inflammation_II	Wald ratio	1	-0.311419768	0.168328843	0.064303782	-0.6413443	0.018504764	0.732406371	0.526584061	1.018677038	0.672740695
ukb-ppp-ARHGAP25-OID21255	finngen_R9_M13_ANKYLOSPON	Ankylosing spondylitis || id:finngen_R9_M13_ANKYLOSPON	Rho GTPase-activating protein 25 | Oncology	Wald ratio	1	0.51762492	0.292702462	0.076988415	-0.056071907	1.091321746	1.678037439	0.945471148	2.978207907	0.672740695
ukb-ppp-ATP5IF1-OID20760	finngen_R9_M13_ANKYLOSPON	Ankylosing spondylitis || id:finngen_R9_M13_ANKYLOSPON	ATPase inhibitor, mitochondrial | Inflammation	Wald ratio	1	-0.453991212	0.255928085	0.076079445	-0.955610258	0.047627834	0.635088314	0.384577381	1.048780262	0.672740695
ukb-ppp-CALCA-OID20983	finngen_R9_M13_ANKYLOSPON	Ankylosing spondylitis || id:finngen_R9_M13_ANKYLOSPON	Calcitonin [Cleaved into: Calcitonin; Katacalcin | Neurology	Wald ratio	1	-0.485588723	0.269242993	0.07130449	-1.01330499	0.042127544	0.615334828	0.363017226	1.043027503	0.672740695
ukb-ppp-CCL5-OID20412	finngen_R9_M13_ANKYLOSPON	Ankylosing spondylitis || id:finngen_R9_M13_ANKYLOSPON	C-C motif chemokine 5 | Cardiometabolic	Wald ratio	1	-0.294210923	0.161984334	0.069325522	-0.611700217	0.023278371	0.745119312	0.54242784	1.023551427	0.672740695
ukb-ppp-CD63-OID20988	finngen_R9_M13_ANKYLOSPON	Ankylosing spondylitis || id:finngen_R9_M13_ANKYLOSPON	CD63 antigen | Neurology	Wald ratio	1	1.697609655	0.933011452	0.068835948	-0.13109279	3.5263121	5.460878395	0.877136381	33.9983536	0.672740695
ukb-ppp-EHD3-OID30229	finngen_R9_M13_ANKYLOSPON	Ankylosing spondylitis || id:finngen_R9_M13_ANKYLOSPON	EH domain-containing protein 3 | Cardiometabolic_II	Wald ratio	1	0.275330865	0.156813326	0.079124713	-0.032023254	0.582684984	1.316966341	0.968484061	1.790840358	0.672740695
ukb-ppp-FXN-OID21442	finngen_R9_M13_ANKYLOSPON	Ankylosing spondylitis || id:finngen_R9_M13_ANKYLOSPON	Frataxin, mitochondrial | Oncology	Wald ratio	1	0.622846483	0.347548923	0.073115079	-0.058349406	1.304042371	1.864226986	0.943320289	3.684159345	0.672740695
ukb-ppp-HGF-OID20656	finngen_R9_M13_ANKYLOSPON	Ankylosing spondylitis || id:finngen_R9_M13_ANKYLOSPON	Hepatocyte growth factor | Inflammation	Wald ratio	1	-0.655277878	0.361100832	0.069575051	-1.36303551	0.052479753	0.519297741	0.255882862	1.053881224	0.672740695
ukb-ppp-HSPA1A-OID20718	finngen_R9_M13_ANKYLOSPON	Ankylosing spondylitis || id:finngen_R9_M13_ANKYLOSPON	Heat shock 70 kDa protein 1A | Inflammation	Wald ratio	1	2.783660502	1.509383409	0.06514863	-0.17473098	5.742051984	16.17813278	0.839682882	311.7033655	0.672740695
ukb-ppp-HSPA2-OID31424	finngen_R9_M13_ANKYLOSPON	Ankylosing spondylitis || id:finngen_R9_M13_ANKYLOSPON	Heat shock-related 70 kDa protein 2 | Oncology_II	Wald ratio	1	-0.590567989	0.33756937	0.080209553	-1.252203955	0.071067977	0.554012522	0.285874049	1.073654207	0.672740695
ukb-ppp-LTBR-OID20768	finngen_R9_M13_ANKYLOSPON	Ankylosing spondylitis || id:finngen_R9_M13_ANKYLOSPON	Tumor necrosis factor receptor superfamily member 3 | Inflammation	Wald ratio	1	-0.167087428	0.094919372	0.078355423	-0.353129397	0.018954541	0.846125633	0.702486288	1.019135319	0.672740695
ukb-ppp-MCFD2-OID20171	finngen_R9_M13_ANKYLOSPON	Ankylosing spondylitis || id:finngen_R9_M13_ANKYLOSPON	Multiple coagulation factor deficiency protein 2 | Cardiometabolic	Wald ratio	1	-0.349350025	0.201748612	0.083342927	-0.744777304	0.046077255	0.705146268	0.474840033	1.047155306	0.672740695
ukb-ppp-MET-OID20269	finngen_R9_M13_ANKYLOSPON	Ankylosing spondylitis || id:finngen_R9_M13_ANKYLOSPON	Hepatocyte growth factor receptor | Cardiometabolic	Wald ratio	1	0.402783128	0.232878945	0.083705063	-0.053659604	0.859225861	1.49598242	0.947754664	2.361331986	0.672740695
ukb-ppp-MMP9-OID21103	finngen_R9_M13_ANKYLOSPON	Ankylosing spondylitis || id:finngen_R9_M13_ANKYLOSPON	Matrix metalloproteinase-9 | Neurology	Wald ratio	1	0.330070701	0.188881462	0.080550327	-0.040136964	0.700278367	1.391066475	0.960657854	2.014313347	0.672740695
ukb-ppp-PSMG4-OID30514	finngen_R9_M13_ANKYLOSPON	Ankylosing spondylitis || id:finngen_R9_M13_ANKYLOSPON	Proteasome assembly chaperone 4 | Inflammation_II	Wald ratio	1	0.788417883	0.454527153	0.082813596	-0.102455336	1.679291102	2.199913151	0.902618463	5.361753687	0.672740695
ukb-ppp-RAB44-OID31346	finngen_R9_M13_ANKYLOSPON	Ankylosing spondylitis || id:finngen_R9_M13_ANKYLOSPON	Ras-related protein Rab-44 | Oncology_II	Wald ratio	1	-0.424872039	0.244068757	0.081720693	-0.903246803	0.053502726	0.653853448	0.405251749	1.054959868	0.672740695
ukb-ppp-RTN4IP1-OID31030	finngen_R9_M13_ANKYLOSPON	Ankylosing spondylitis || id:finngen_R9_M13_ANKYLOSPON	Reticulon-4-interacting protein 1, mitochondrial | Neurology_II	Wald ratio	1	0.527369302	0.296957167	0.075747697	-0.054666746	1.109405349	1.694468804	0.946800621	3.032554548	0.672740695
ukb-ppp-SLIT2-OID20862	finngen_R9_M13_ANKYLOSPON	Ankylosing spondylitis || id:finngen_R9_M13_ANKYLOSPON	Slit homolog 2 protein | Neurology	Wald ratio	1	0.859038337	0.471202738	0.068291902	-0.06451903	1.782595704	2.360889222	0.937518273	5.945268567	0.672740695
ukb-ppp-SUGP1-OID31524	finngen_R9_M13_ANKYLOSPON	Ankylosing spondylitis || id:finngen_R9_M13_ANKYLOSPON	SURP and G-patch domain-containing protein 1 | Oncology_II	Wald ratio	1	0.251465622	0.136880763	0.066193008	-0.016820674	0.519751918	1.285908692	0.983320003	1.68161042	0.672740695
ukb-ppp-TDP1-OID31403	finngen_R9_M13_ANKYLOSPON	Ankylosing spondylitis || id:finngen_R9_M13_ANKYLOSPON	Tyrosyl-DNA phosphodiesterase 1 | Oncology_II	Wald ratio	1	-0.485205538	0.273463564	0.076014063	-1.021194123	0.050783048	0.615570661	0.360164602	1.052094615	0.672740695
ukb-ppp-CRELD2-OID20751	finngen_R9_M13_ANKYLOSPON	Ankylosing spondylitis || id:finngen_R9_M13_ANKYLOSPON	Protein disulfide isomerase CRELD2 | Inflammation	Inverse variance weighted	4	0.143149022	0.064183418	0.025726763	0.017349523	0.268948522	1.153901746	1.0175009	1.308587775	0.674791555
ukb-ppp-SERPINB9-OID20932	finngen_R9_M13_ANKYLOSPON	Ankylosing spondylitis || id:finngen_R9_M13_ANKYLOSPON	Serpin B9 | Neurology	Inverse variance weighted	2	-0.464062259	0.207640378	0.025421771	-0.8710374	-0.057087117	0.62872441	0.418517154	0.944511782	0.674791555
ukb-ppp-CXCL5-OID20207	finngen_R9_M13_ANKYLOSPON	Ankylosing spondylitis || id:finngen_R9_M13_ANKYLOSPON	C-X-C motif chemokine 5 | Cardiometabolic	Inverse variance weighted	4	0.176105128	0.079313834	0.026394457	0.020650013	0.331560243	1.192563424	1.020864699	1.393140071	0.678175955
ukb-ppp-CCL7-OID20523	finngen_R9_M13_ANKYLOSPON	Ankylosing spondylitis || id:finngen_R9_M13_ANKYLOSPON	C-C motif chemokine 7 | Inflammation	Wald ratio	1	0.927952678	0.546039562	0.089239343	-0.142284863	1.998190219	2.529325529	0.867374138	7.37569562	0.684872087
ukb-ppp-DUSP13-OID31394	finngen_R9_M13_ANKYLOSPON	Ankylosing spondylitis || id:finngen_R9_M13_ANKYLOSPON	Dual specificity protein phosphatase 13 isoform A | Oncology_II	Wald ratio	1	-0.170194624	0.101188928	0.092578715	-0.368524923	0.028135675	0.843500635	0.691753969	1.028535221	0.684872087
ukb-ppp-IFNG-OID20495	finngen_R9_M13_ANKYLOSPON	Ankylosing spondylitis || id:finngen_R9_M13_ANKYLOSPON	Interferon gamma | Inflammation	Wald ratio	1	-1.104211942	0.655049213	0.091854925	-2.388108399	0.179684515	0.331471999	0.091803175	1.196839719	0.684872087
ukb-ppp-IGSF8-OID20167	finngen_R9_M13_ANKYLOSPON	Ankylosing spondylitis || id:finngen_R9_M13_ANKYLOSPON	Immunoglobulin superfamily member 8 | Cardiometabolic	Wald ratio	1	-0.330136153	0.195881476	0.09191387	-0.714063845	0.053791539	0.718825856	0.489650286	1.055264598	0.684872087
ukb-ppp-MENT-OID30595	finngen_R9_M13_ANKYLOSPON	Ankylosing spondylitis || id:finngen_R9_M13_ANKYLOSPON	Protein MENT | Inflammation_II	Wald ratio	1	-1.835970524	1.086294631	0.091004604	-3.965108	0.293166952	0.159458668	0.018965988	1.340666598	0.684872087
ukb-ppp-TNFAIP8-OID20433	finngen_R9_M13_ANKYLOSPON	Ankylosing spondylitis || id:finngen_R9_M13_ANKYLOSPON	Tumor necrosis factor alpha-induced protein 8 | Inflammation	Wald ratio	1	-0.5558491	0.326733618	0.088899768	-1.19624699	0.084548791	0.573585024	0.302326721	1.088225938	0.684872087
ukb-ppp-TRAF2-OID20507	finngen_R9_M13_ANKYLOSPON	Ankylosing spondylitis || id:finngen_R9_M13_ANKYLOSPON	TNF receptor-associated factor 2 | Inflammation	Wald ratio	1	-0.838764228	0.494082117	0.089579297	-1.807165178	0.129636721	0.432244349	0.164118725	1.138414746	0.684872087
ukb-ppp-DCTD-OID30657	finngen_R9_M13_ANKYLOSPON	Ankylosing spondylitis || id:finngen_R9_M13_ANKYLOSPON	Deoxycytidylate deaminase | Inflammation_II	Wald ratio	1	-0.861036439	0.519288076	0.097295387	-1.878841067	0.156768189	0.422723728	0.15276705	1.169724427	0.68609954
ukb-ppp-GP2-OID20090	finngen_R9_M13_ANKYLOSPON	Ankylosing spondylitis || id:finngen_R9_M13_ANKYLOSPON	Pancreatic secretory granule membrane major glycoprotein GP2 | Cardiometabolic	Wald ratio	1	-0.193552159	0.116198276	0.095771997	-0.42130078	0.034196462	0.824026854	0.656192702	1.034787883	0.68609954
ukb-ppp-HMOX1-OID20217	finngen_R9_M13_ANKYLOSPON	Ankylosing spondylitis || id:finngen_R9_M13_ANKYLOSPON	Heme oxygenase 1 | Cardiometabolic	Wald ratio	1	0.682630589	0.413024957	0.098379984	-0.126898328	1.492159506	1.979077029	0.880823223	4.446687805	0.68609954
ukb-ppp-ITGAM-OID21071	finngen_R9_M13_ANKYLOSPON	Ankylosing spondylitis || id:finngen_R9_M13_ANKYLOSPON	Integrin alpha-M | Neurology	Wald ratio	1	-0.27657542	0.167382336	0.098461741	-0.604644799	0.051493959	0.75837642	0.546268427	1.052842826	0.68609954
ukb-ppp-PCBD1-OID30610	finngen_R9_M13_ANKYLOSPON	Ankylosing spondylitis || id:finngen_R9_M13_ANKYLOSPON	Pterin-4-alpha-carbinolamine dehydratase | Inflammation_II	Wald ratio	1	0.253494438	0.155145011	0.102275782	-0.050589783	0.55757866	1.288520213	0.950668571	1.746438655	0.68609954
ukb-ppp-RBM17-OID31034	finngen_R9_M13_ANKYLOSPON	Ankylosing spondylitis || id:finngen_R9_M13_ANKYLOSPON	Splicing factor 45 | Neurology_II	Wald ratio	1	0.238809706	0.146383369	0.102806121	-0.048101698	0.525721109	1.26973689	0.953036861	1.691678293	0.68609954
ukb-ppp-SLC4A1-OID30369	finngen_R9_M13_ANKYLOSPON	Ankylosing spondylitis || id:finngen_R9_M13_ANKYLOSPON	Band 3 anion transport protein | Cardiometabolic_II	Wald ratio	1	1.37311464	0.827565213	0.097071009	-0.248913177	2.995142457	3.947627005	0.779647661	19.98820716	0.68609954
ukb-ppp-TPR-OID30143	finngen_R9_M13_ANKYLOSPON	Ankylosing spondylitis || id:finngen_R9_M13_ANKYLOSPON	Nucleoprotein TPR | Cardiometabolic_II	Wald ratio	1	0.736656321	0.451327088	0.102637245	-0.147944772	1.621257413	2.088939082	0.862478747	5.059448135	0.68609954
ukb-ppp-TSPAN15-OID30095	finngen_R9_M13_ANKYLOSPON	Ankylosing spondylitis || id:finngen_R9_M13_ANKYLOSPON	Tetraspanin-15 | Cardiometabolic_II	Wald ratio	1	-0.798360168	0.49005066	0.103283802	-1.758859462	0.162139126	0.450066392	0.172241199	1.176023845	0.68609954
ukb-ppp-VSNL1-OID31105	finngen_R9_M13_ANKYLOSPON	Ankylosing spondylitis || id:finngen_R9_M13_ANKYLOSPON	Visinin-like protein 1 | Neurology_II	Wald ratio	1	0.600606855	0.368532792	0.103159774	-0.121717418	1.322931127	1.823224897	0.885398531	3.754409917	0.68609954
ukb-ppp-NPY-OID21388	finngen_R9_M13_ANKYLOSPON	Ankylosing spondylitis || id:finngen_R9_M13_ANKYLOSPON	Pro-neuropeptide Y [Cleaved into: Neuropeptide Y | Oncology	Wald ratio	1	0.417573291	0.259527051	0.107621172	-0.091099728	0.926246311	1.518272676	0.912926662	2.525013251	0.694500896
ukb-ppp-PDE5A-OID30584	finngen_R9_M13_ANKYLOSPON	Ankylosing spondylitis || id:finngen_R9_M13_ANKYLOSPON	cGMP-specific 3',5'-cyclic phosphodiesterase | Inflammation_II	Wald ratio	1	-0.284528053	0.177437615	0.108815809	-0.632305779	0.063249672	0.752369249	0.531365177	1.06529278	0.694500896
ukb-ppp-TBC1D23-OID21286	finngen_R9_M13_ANKYLOSPON	Ankylosing spondylitis || id:finngen_R9_M13_ANKYLOSPON	TBC1 domain family member 23 | Oncology	Wald ratio	1	0.282180787	0.174548813	0.105958247	-0.059934886	0.62429646	1.326018425	0.941825858	1.866932034	0.694500896
ukb-ppp-VAV3-OID30795	finngen_R9_M13_ANKYLOSPON	Ankylosing spondylitis || id:finngen_R9_M13_ANKYLOSPON	Guanine nucleotide exchange factor VAV3 | Neurology_II	Wald ratio	1	0.788867776	0.491535462	0.108514689	-0.17454173	1.752277281	2.200903099	0.839841807	5.767722459	0.694500896
ukb-ppp-CLEC14A-OID21090	finngen_R9_M13_ANKYLOSPON	Ankylosing spondylitis || id:finngen_R9_M13_ANKYLOSPON	C-type lectin domain family 14 member A | Neurology	Wald ratio	1	0.516751529	0.324025078	0.110759498	-0.118337624	1.151840681	1.676572496	0.888396058	3.16401149	0.700043038
ukb-ppp-HEBP1-OID20063	finngen_R9_M13_ANKYLOSPON	Ankylosing spondylitis || id:finngen_R9_M13_ANKYLOSPON	Heme-binding protein 1 | Cardiometabolic	Wald ratio	1	-0.4523004	0.287418312	0.115564707	-1.015640291	0.111039492	0.636163038	0.362170461	1.117439036	0.709741737
ukb-ppp-RAPGEF2-OID31337	finngen_R9_M13_ANKYLOSPON	Ankylosing spondylitis || id:finngen_R9_M13_ANKYLOSPON	Rap guanine nucleotide exchange factor 2 | Oncology_II	Wald ratio	1	-0.911183535	0.576617811	0.11405628	-2.041354445	0.218987374	0.402048104	0.129852713	1.24481556	0.709741737
ukb-ppp-STAMBP-OID20955	finngen_R9_M13_ANKYLOSPON	Ankylosing spondylitis || id:finngen_R9_M13_ANKYLOSPON	STAM-binding protein | Neurology	Wald ratio	1	0.784289923	0.498020927	0.115299572	-0.191831094	1.760410939	2.190850715	0.82544628	5.814826442	0.709741737
ukb-ppp-LMOD1-OID30212	finngen_R9_M13_ANKYLOSPON	Ankylosing spondylitis || id:finngen_R9_M13_ANKYLOSPON	Leiomodin-1 | Cardiometabolic_II	Wald ratio	1	-0.234710985	0.152848911	0.124642618	-0.53429485	0.064872879	0.790799369	0.58608242	1.067023375	0.71088306
ukb-ppp-LMOD1-OID30547	finngen_R9_M13_ANKYLOSPON	Ankylosing spondylitis || id:finngen_R9_M13_ANKYLOSPON	Leiomodin-1 | Inflammation_II	Wald ratio	1	-0.250750863	0.163294429	0.124642618	-0.570807943	0.069306217	0.77821623	0.565068711	1.071764352	0.71088306
ukb-ppp-LMOD1-OID31014	finngen_R9_M13_ANKYLOSPON	Ankylosing spondylitis || id:finngen_R9_M13_ANKYLOSPON	Leiomodin-1 | Neurology_II	Wald ratio	1	-0.233613533	0.152134226	0.124642618	-0.531796615	0.064569549	0.79166771	0.587548423	1.066699764	0.71088306
ukb-ppp-LMOD1-OID31416	finngen_R9_M13_ANKYLOSPON	Ankylosing spondylitis || id:finngen_R9_M13_ANKYLOSPON	Leiomodin-1 | Oncology_II	Wald ratio	1	-0.24708035	0.160904111	0.124642618	-0.562452407	0.068291707	0.781077931	0.569809943	1.070677587	0.71088306
ukb-ppp-NAA80-OID30893	finngen_R9_M13_ANKYLOSPON	Ankylosing spondylitis || id:finngen_R9_M13_ANKYLOSPON	N-alpha-acetyltransferase 80 | Neurology_II	Wald ratio	1	-0.498687821	0.325562448	0.125578421	-1.136790218	0.139414577	0.607327059	0.32084722	1.149600599	0.71088306
ukb-ppp-NUDT16-OID31484	finngen_R9_M13_ANKYLOSPON	Ankylosing spondylitis || id:finngen_R9_M13_ANKYLOSPON	U8 snoRNA-decapping enzyme | Oncology_II	Wald ratio	1	0.283079291	0.18364213	0.123201833	-0.076859283	0.643017865	1.327210393	0.926020151	1.902212848	0.71088306
ukb-ppp-PMS1-OID30943	finngen_R9_M13_ANKYLOSPON	Ankylosing spondylitis || id:finngen_R9_M13_ANKYLOSPON	PMS1 protein homolog 1 | Neurology_II	Wald ratio	1	0.945539233	0.608730806	0.120352394	-0.247573148	2.138651613	2.574201098	0.780693113	8.487984819	0.71088306
ukb-ppp-SEMA4D-OID21020	finngen_R9_M13_ANKYLOSPON	Ankylosing spondylitis || id:finngen_R9_M13_ANKYLOSPON	Semaphorin-4D | Neurology	Wald ratio	1	0.472360615	0.302947727	0.118945522	-0.12141693	1.066138159	1.603775624	0.885664622	2.904142481	0.71088306
ukb-ppp-TPPP3-OID20842	finngen_R9_M13_ANKYLOSPON	Ankylosing spondylitis || id:finngen_R9_M13_ANKYLOSPON	Tubulin polymerization-promoting protein family member 3 | Neurology	Wald ratio	1	0.528939806	0.340605094	0.120437097	-0.138646179	1.196525791	1.697132065	0.870535988	3.308602156	0.71088306
ukb-ppp-CST6-OID20293	finngen_R9_M13_ANKYLOSPON	Ankylosing spondylitis || id:finngen_R9_M13_ANKYLOSPON	Cystatin-M | Cardiometabolic	Wald ratio	1	0.221083692	0.146348792	0.130874356	-0.06575994	0.507927323	1.247427826	0.936355619	1.661843159	0.717014189
ukb-ppp-DCN-OID20106	finngen_R9_M13_ANKYLOSPON	Ankylosing spondylitis || id:finngen_R9_M13_ANKYLOSPON	Decorin | Cardiometabolic	Wald ratio	1	1.005517358	0.677032968	0.137495548	-0.32146726	2.332501976	2.733321012	0.725084369	10.30368889	0.717014189
ukb-ppp-DTNB-OID31395	finngen_R9_M13_ANKYLOSPON	Ankylosing spondylitis || id:finngen_R9_M13_ANKYLOSPON	Dystrobrevin beta | Oncology_II	Wald ratio	1	0.954218792	0.632032984	0.131104403	-0.284565857	2.193003442	2.596641274	0.752340807	8.962089848	0.717014189
ukb-ppp-EREG-OID20905	finngen_R9_M13_ANKYLOSPON	Ankylosing spondylitis || id:finngen_R9_M13_ANKYLOSPON	Proepiregulin [Cleaved into: Epiregulin | Neurology	Wald ratio	1	-1.387112016	0.926375144	0.134301034	-3.202807298	0.428583267	0.24979567	0.040647933	1.535081182	0.717014189
ukb-ppp-PBXIP1-OID31435	finngen_R9_M13_ANKYLOSPON	Ankylosing spondylitis || id:finngen_R9_M13_ANKYLOSPON	Pre-B-cell leukemia transcription factor-interacting protein 1 | Oncology_II	Wald ratio	1	0.904117557	0.608420968	0.137277383	-0.288387541	2.096622654	2.469751545	0.749471085	8.138636454	0.717014189
ukb-ppp-RPA2-OID30453	finngen_R9_M13_ANKYLOSPON	Ankylosing spondylitis || id:finngen_R9_M13_ANKYLOSPON	Replication protein A 32 kDa subunit | Inflammation_II	Wald ratio	1	0.50140167	0.337485996	0.137359489	-0.160070881	1.162874221	1.651033855	0.85208339	3.19911504	0.717014189
ukb-ppp-RPE-OID31324	finngen_R9_M13_ANKYLOSPON	Ankylosing spondylitis || id:finngen_R9_M13_ANKYLOSPON	Ribulose-phosphate 3-epimerase | Oncology_II	Wald ratio	1	0.706704505	0.471367698	0.133805221	-0.217176183	1.630585192	2.027299282	0.804788167	5.106862341	0.717014189
ukb-ppp-TGFBR1-OID30502	finngen_R9_M13_ANKYLOSPON	Ankylosing spondylitis || id:finngen_R9_M13_ANKYLOSPON	TGF-beta receptor type-1 | Inflammation_II	Wald ratio	1	-0.794511503	0.528329043	0.132627856	-1.830036427	0.241013421	0.451801885	0.160407725	1.272538114	0.717014189
ukb-ppp-TSPAN1-OID20078	finngen_R9_M13_ANKYLOSPON	Ankylosing spondylitis || id:finngen_R9_M13_ANKYLOSPON	Tetraspanin-1 | Cardiometabolic	Wald ratio	1	0.807209392	0.543757343	0.137675535	-0.258555001	1.872973785	2.241643701	0.77216656	6.507619915	0.717014189
ukb-ppp-YAP1-OID31113	finngen_R9_M13_ANKYLOSPON	Ankylosing spondylitis || id:finngen_R9_M13_ANKYLOSPON	Transcriptional coactivator YAP1 | Neurology_II	Wald ratio	1	-0.647663217	0.431699037	0.133545615	-1.493793329	0.198466895	0.523267111	0.224519362	1.219531654	0.717014189
ukb-ppp-C1S-OID30731	finngen_R9_M13_ANKYLOSPON	Ankylosing spondylitis || id:finngen_R9_M13_ANKYLOSPON	Complement C1s subcomponent | Inflammation_II	Wald ratio	1	0.357129859	0.243161693	0.141916097	-0.11946706	0.833726777	1.429221455	0.887393238	2.301881375	0.725849311
ukb-ppp-CASP3-OID20305	finngen_R9_M13_ANKYLOSPON	Ankylosing spondylitis || id:finngen_R9_M13_ANKYLOSPON	Caspase-3 | Cardiometabolic	Wald ratio	1	-0.33910601	0.233202331	0.145910858	-0.79618258	0.11797056	0.712406923	0.45104752	1.125210984	0.725849311
ukb-ppp-ELN-OID30301	finngen_R9_M13_ANKYLOSPON	Ankylosing spondylitis || id:finngen_R9_M13_ANKYLOSPON	Elastin | Cardiometabolic_II	Wald ratio	1	0.598040731	0.409232376	0.143913384	-0.204054726	1.400136188	1.818552275	0.815417746	4.055752274	0.725849311
ukb-ppp-FOXJ3-OID30445	finngen_R9_M13_ANKYLOSPON	Ankylosing spondylitis || id:finngen_R9_M13_ANKYLOSPON	Forkhead box protein J3 | Inflammation_II	Wald ratio	1	-0.558611117	0.384299324	0.146061843	-1.311837792	0.194615558	0.572002958	0.269324639	1.21484386	0.725849311
ukb-ppp-MAVS-OID21204	finngen_R9_M13_ANKYLOSPON	Ankylosing spondylitis || id:finngen_R9_M13_ANKYLOSPON	Mitochondrial antiviral-signaling protein | Oncology	Wald ratio	1	0.456226231	0.312431047	0.144222438	-0.156138622	1.068591084	1.578107321	0.8554406	2.911274867	0.725849311
ukb-ppp-SARG-OID30331	finngen_R9_M13_ANKYLOSPON	Ankylosing spondylitis || id:finngen_R9_M13_ANKYLOSPON	Specifically androgen-regulated gene protein | Cardiometabolic_II	Wald ratio	1	0.549218824	0.375954212	0.144052147	-0.18765143	1.286089079	1.731899571	0.828903587	3.61860676	0.725849311
ukb-ppp-KLK6-OID21526	finngen_R9_M13_ANKYLOSPON	Ankylosing spondylitis || id:finngen_R9_M13_ANKYLOSPON	Kallikrein-6 | Oncology	Inverse variance weighted	2	0.305929481	0.140856171	0.029861085	0.029851384	0.582007577	1.357886546	1.030301404	1.789627641	0.737158932
ukb-ppp-TFPI2-OID21512	finngen_R9_M13_ANKYLOSPON	Ankylosing spondylitis || id:finngen_R9_M13_ANKYLOSPON	Tissue factor pathway inhibitor 2 | Oncology	Inverse variance weighted	4	-0.297759456	0.136959761	0.029700235	-0.566200587	-0.029318325	0.742479917	0.567678191	0.971107288	0.737158932
ukb-ppp-GCLM-OID30059	finngen_R9_M13_ANKYLOSPON	Ankylosing spondylitis || id:finngen_R9_M13_ANKYLOSPON	Glutamate--cysteine ligase regulatory subunit | Cardiometabolic_II	Wald ratio	1	0.635141188	0.443893141	0.152475349	-0.234889369	1.505171745	1.887288585	0.790658316	4.50492726	0.741942368
ukb-ppp-GIPC3-OID31507	finngen_R9_M13_ANKYLOSPON	Ankylosing spondylitis || id:finngen_R9_M13_ANKYLOSPON	PDZ domain-containing protein GIPC3 | Oncology_II	Wald ratio	1	0.159205731	0.111951555	0.154998713	-0.060219316	0.378630779	1.172579158	0.941558012	1.460283768	0.741942368
ukb-ppp-REEP4-OID31028	finngen_R9_M13_ANKYLOSPON	Ankylosing spondylitis || id:finngen_R9_M13_ANKYLOSPON	Receptor expression-enhancing protein 4 | Neurology_II	Wald ratio	1	-0.185432882	0.129715923	0.152851786	-0.439676091	0.068810328	0.830744592	0.644245064	1.071233007	0.741942368
ukb-ppp-SCAMP3-OID21332	finngen_R9_M13_ANKYLOSPON	Ankylosing spondylitis || id:finngen_R9_M13_ANKYLOSPON	Secretory carrier-associated membrane protein 3 | Oncology	Wald ratio	1	-0.505322147	0.354858407	0.154443393	-1.200844625	0.190200332	0.603311189	0.300939923	1.209491873	0.741942368
ukb-ppp-TIE1-OID20303	finngen_R9_M13_ANKYLOSPON	Ankylosing spondylitis || id:finngen_R9_M13_ANKYLOSPON	Tyrosine-protein kinase receptor Tie-1 | Cardiometabolic	Wald ratio	1	0.210981571	0.147866684	0.153627049	-0.07883713	0.500800272	1.234889597	0.924190435	1.650041224	0.741942368
ukb-ppp-CSF2-OID30072	finngen_R9_M13_ANKYLOSPON	Ankylosing spondylitis || id:finngen_R9_M13_ANKYLOSPON	Granulocyte-macrophage colony-stimulating factor | Cardiometabolic_II	Wald ratio	1	-0.16675157	0.117826806	0.157002216	-0.397692109	0.064188969	0.846409859	0.671868858	1.066293876	0.746047027
ukb-ppp-RANBP1-OID30258	finngen_R9_M13_ANKYLOSPON	Ankylosing spondylitis || id:finngen_R9_M13_ANKYLOSPON	Ran-specific GTPase-activating protein | Cardiometabolic_II	Wald ratio	1	0.659887309	0.468566287	0.15903884	-0.258502614	1.578277232	1.934574314	0.772207013	4.84659905	0.748149285
ukb-ppp-SPRED2-OID30423	finngen_R9_M13_ANKYLOSPON	Ankylosing spondylitis || id:finngen_R9_M13_ANKYLOSPON	Sprouty-related, EVH1 domain-containing protein 2 | Inflammation_II	Wald ratio	1	-0.543884244	0.38684847	0.159743089	-1.302107245	0.214338756	0.580489106	0.271958106	1.239042317	0.748149285
ukb-ppp-GP1BB-OID30174	finngen_R9_M13_ANKYLOSPON	Ankylosing spondylitis || id:finngen_R9_M13_ANKYLOSPON	Platelet glycoprotein Ib beta chain | Cardiometabolic_II	Wald ratio	1	0.757512843	0.542198845	0.162379711	-0.305196893	1.82022258	2.132964601	0.736978254	6.173232334	0.750004602
ukb-ppp-MZB1-OID20732	finngen_R9_M13_ANKYLOSPON	Ankylosing spondylitis || id:finngen_R9_M13_ANKYLOSPON	Marginal zone B- and B1-cell-specific protein | Inflammation	Wald ratio	1	0.398040053	0.284945103	0.162443393	-0.160452349	0.956532456	1.488903664	0.851758409	2.602655985	0.750004602
ukb-ppp-KIF1C-OID30163	finngen_R9_M13_ANKYLOSPON	Ankylosing spondylitis || id:finngen_R9_M13_ANKYLOSPON	Kinesin-like protein KIF1C | Cardiometabolic_II	Wald ratio	1	-0.765310693	0.550044456	0.164115826	-1.843397827	0.312776441	0.465189377	0.158278708	1.367215844	0.75239016
ukb-ppp-APPL2-OID30590	finngen_R9_M13_ANKYLOSPON	Ankylosing spondylitis || id:finngen_R9_M13_ANKYLOSPON	DCC-interacting protein 13-beta | Inflammation_II	Wald ratio	1	-0.289182668	0.209257923	0.166988989	-0.699328197	0.120962861	0.748875397	0.496919023	1.128582997	0.754929389
ukb-ppp-SH2B3-OID21222	finngen_R9_M13_ANKYLOSPON	Ankylosing spondylitis || id:finngen_R9_M13_ANKYLOSPON	SH2B adapter protein 3 | Oncology	Wald ratio	1	-0.575721225	0.416190627	0.166569414	-1.391454854	0.240012403	0.562299178	0.2487132	1.271264918	0.754929389
ukb-ppp-EFNA1-OID21125	finngen_R9_M13_ANKYLOSPON	Ankylosing spondylitis || id:finngen_R9_M13_ANKYLOSPON	Ephrin-A1 | Neurology	Inverse variance weighted	2	-0.188336695	0.087436824	0.031242166	-0.359712869	-0.01696052	0.828335764	0.697876679	0.983182499	0.756420905
ukb-ppp-ACRBP-OID31385	finngen_R9_M13_ANKYLOSPON	Ankylosing spondylitis || id:finngen_R9_M13_ANKYLOSPON	Acrosin-binding protein | Oncology_II	Wald ratio	1	-0.2553679	0.187925026	0.174184044	-0.623700951	0.112965152	0.774631459	0.535957211	1.119592916	0.766174409
ukb-ppp-GZMA-OID20663	finngen_R9_M13_ANKYLOSPON	Ankylosing spondylitis || id:finngen_R9_M13_ANKYLOSPON	Granzyme A | Inflammation	Wald ratio	1	-0.650911641	0.478591169	0.173811641	-1.588950333	0.28712705	0.521570075	0.204139778	1.332593509	0.766174409
ukb-ppp-STC1-OID21014	finngen_R9_M13_ANKYLOSPON	Ankylosing spondylitis || id:finngen_R9_M13_ANKYLOSPON	Stanniocalcin-1 | Neurology	Wald ratio	1	0.672136041	0.491344073	0.171326507	-0.290898343	1.635170424	1.958416112	0.747591672	5.130332254	0.766174409
ukb-ppp-TXNRD1-OID21135	finngen_R9_M13_ANKYLOSPON	Ankylosing spondylitis || id:finngen_R9_M13_ANKYLOSPON	Thioredoxin reductase 1, cytoplasmic | Neurology	Wald ratio	1	0.753134746	0.55206805	0.172502627	-0.328918633	1.835188125	2.123646686	0.719701574	6.266312884	0.766174409
ukb-ppp-FABP4-OID20245	finngen_R9_M13_ANKYLOSPON	Ankylosing spondylitis || id:finngen_R9_M13_ANKYLOSPON	Fatty acid-binding protein, adipocyte | Cardiometabolic	Wald ratio	1	-0.436788131	0.323728268	0.177258896	-1.071295536	0.197719275	0.646108307	0.342564425	1.218620248	0.767812969
ukb-ppp-HJV-OID31006	finngen_R9_M13_ANKYLOSPON	Ankylosing spondylitis || id:finngen_R9_M13_ANKYLOSPON	Hemojuvelin | Neurology_II	Wald ratio	1	0.196637326	0.145490075	0.17651884	-0.08852322	0.481797873	1.217302477	0.915281858	1.618982512	0.767812969
ukb-ppp-MXRA8-OID30583	finngen_R9_M13_ANKYLOSPON	Ankylosing spondylitis || id:finngen_R9_M13_ANKYLOSPON	Matrix remodeling-associated protein 8 | Inflammation_II	Wald ratio	1	-0.589699043	0.43790265	0.178094867	-1.447988238	0.268590151	0.554494138	0.235042663	1.3081189	0.767812969
ukb-ppp-S100A16-OID20878	finngen_R9_M13_ANKYLOSPON	Ankylosing spondylitis || id:finngen_R9_M13_ANKYLOSPON	Protein S100-A16 | Neurology	Wald ratio	1	0.350741843	0.262331202	0.181216383	-0.163427313	0.864910998	1.420120664	0.849228225	2.374794716	0.776130694
ukb-ppp-ARFIP1-OID31024	finngen_R9_M13_ANKYLOSPON	Ankylosing spondylitis || id:finngen_R9_M13_ANKYLOSPON	Arfaptin-1 | Neurology_II	Wald ratio	1	0.213805742	0.168941654	0.205670778	-0.117319901	0.544931384	1.238382066	0.88930066	1.724490052	0.784122149
ukb-ppp-ARG2-OID31339	finngen_R9_M13_ANKYLOSPON	Ankylosing spondylitis || id:finngen_R9_M13_ANKYLOSPON	Arginase-2, mitochondrial | Oncology_II	Wald ratio	1	-0.565516217	0.443971579	0.202746106	-1.435700511	0.304668077	0.568066825	0.23794862	1.356174783	0.784122149
ukb-ppp-BIN2-OID21067	finngen_R9_M13_ANKYLOSPON	Ankylosing spondylitis || id:finngen_R9_M13_ANKYLOSPON	Bridging integrator 2 | Neurology	Wald ratio	1	0.368998612	0.284754526	0.195027822	-0.189120259	0.927117484	1.446285597	0.827686964	2.527213933	0.784122149
ukb-ppp-CBLIF-OID20179	finngen_R9_M13_ANKYLOSPON	Ankylosing spondylitis || id:finngen_R9_M13_ANKYLOSPON	Cobalamin binding intrinsic factor | Cardiometabolic	Wald ratio	1	-0.600093858	0.464978375	0.196847812	-1.511451473	0.311263756	0.548760128	0.220589566	1.365149241	0.784122149
ukb-ppp-CCL20-OID20671	finngen_R9_M13_ANKYLOSPON	Ankylosing spondylitis || id:finngen_R9_M13_ANKYLOSPON	C-C motif chemokine 20 | Inflammation	Wald ratio	1	-0.422724554	0.325270178	0.193734482	-1.060254102	0.214804994	0.655259097	0.346367786	1.23962014	0.784122149
ukb-ppp-DECR1-OID20579	finngen_R9_M13_ANKYLOSPON	Ankylosing spondylitis || id:finngen_R9_M13_ANKYLOSPON	2,4-dienoyl-CoA reductase, mitochondrial | Inflammation	Wald ratio	1	-0.511972769	0.409547293	0.211265073	-1.314685464	0.290739926	0.599312107	0.268558781	1.337416711	0.784122149
ukb-ppp-EDF1-OID31010	finngen_R9_M13_ANKYLOSPON	Ankylosing spondylitis || id:finngen_R9_M13_ANKYLOSPON	Endothelial differentiation-related factor 1 | Neurology_II	Wald ratio	1	-0.791807232	0.632156699	0.21036989	-2.030834362	0.447219898	0.453025333	0.131225986	1.563958173	0.784122149
ukb-ppp-GRN-OID21159	finngen_R9_M13_ANKYLOSPON	Ankylosing spondylitis || id:finngen_R9_M13_ANKYLOSPON	Progranulin | Neurology	Wald ratio	1	-0.144629545	0.112974504	0.200476097	-0.366059573	0.076800483	0.865342804	0.693461488	1.079826611	0.784122149
ukb-ppp-HPSE-OID30409	finngen_R9_M13_ANKYLOSPON	Ankylosing spondylitis || id:finngen_R9_M13_ANKYLOSPON	Heparanase | Cardiometabolic_II	Wald ratio	1	0.127940115	0.098943827	0.195990973	-0.065989786	0.321870015	1.136484942	0.936140426	1.379705424	0.784122149
ukb-ppp-KRT5-OID20860	finngen_R9_M13_ANKYLOSPON	Ankylosing spondylitis || id:finngen_R9_M13_ANKYLOSPON	Keratin, type II cytoskeletal 5 | Neurology	Wald ratio	1	-0.343776794	0.274568086	0.210546573	-0.881930243	0.194376654	0.709087183	0.413983052	1.214553664	0.784122149
ukb-ppp-LACRT-OID31367	finngen_R9_M13_ANKYLOSPON	Ankylosing spondylitis || id:finngen_R9_M13_ANKYLOSPON	Extracellular glycoprotein lacritin | Oncology_II	Wald ratio	1	0.545170719	0.425135257	0.199721115	-0.288094386	1.378435824	1.724902831	0.749690829	3.96868904	0.784122149
ukb-ppp-LPCAT2-OID21290	finngen_R9_M13_ANKYLOSPON	Ankylosing spondylitis || id:finngen_R9_M13_ANKYLOSPON	Lysophosphatidylcholine acyltransferase 2 | Oncology	Wald ratio	1	-0.427204202	0.330529388	0.196189315	-1.075041802	0.220633399	0.652330332	0.341283489	1.246866244	0.784122149
ukb-ppp-MANF-OID20707	finngen_R9_M13_ANKYLOSPON	Ankylosing spondylitis || id:finngen_R9_M13_ANKYLOSPON	Mesencephalic astrocyte-derived neurotrophic factor | Inflammation	Wald ratio	1	-0.514153777	0.405201259	0.204482102	-1.308348244	0.28004069	0.598006427	0.270266102	1.323183651	0.784122149
ukb-ppp-NINJ1-OID21167	finngen_R9_M13_ANKYLOSPON	Ankylosing spondylitis || id:finngen_R9_M13_ANKYLOSPON	Ninjurin-1 | Oncology	Wald ratio	1	-0.14804124	0.118612136	0.211990013	-0.380521026	0.084438546	0.862395549	0.683505193	1.088105973	0.784122149
ukb-ppp-OCLN-OID31069	finngen_R9_M13_ANKYLOSPON	Ankylosing spondylitis || id:finngen_R9_M13_ANKYLOSPON	Occludin | Neurology_II	Wald ratio	1	-0.287462859	0.229060739	0.209492023	-0.736421909	0.16149619	0.750164428	0.478824131	1.17526798	0.784122149
ukb-ppp-PAXX-OID30591	finngen_R9_M13_ANKYLOSPON	Ankylosing spondylitis || id:finngen_R9_M13_ANKYLOSPON	Protein PAXX | Inflammation_II	Wald ratio	1	-0.382958156	0.30611392	0.210922985	-0.982941438	0.217025127	0.68184143	0.374208767	1.242375318	0.784122149
ukb-ppp-SCGN-OID20457	finngen_R9_M13_ANKYLOSPON	Ankylosing spondylitis || id:finngen_R9_M13_ANKYLOSPON	Secretagogin | Inflammation	Wald ratio	1	0.459803385	0.346801765	0.184892956	-0.219928075	1.139534845	1.583762563	0.802576521	3.125314273	0.784122149
ukb-ppp-SEPTIN8-OID31079	finngen_R9_M13_ANKYLOSPON	Ankylosing spondylitis || id:finngen_R9_M13_ANKYLOSPON	Septin-8 | Neurology_II	Wald ratio	1	0.271388816	0.208175315	0.192351196	-0.136634801	0.679412432	1.311785014	0.872288727	1.972718286	0.784122149
ukb-ppp-SERPINA6-OID30743	finngen_R9_M13_ANKYLOSPON	Ankylosing spondylitis || id:finngen_R9_M13_ANKYLOSPON	Corticosteroid-binding globulin | Inflammation_II	Wald ratio	1	0.164453516	0.125486538	0.190017563	-0.081500098	0.41040713	1.178748775	0.921732619	1.507431381	0.784122149
ukb-ppp-SERPINB6-OID21023	finngen_R9_M13_ANKYLOSPON	Ankylosing spondylitis || id:finngen_R9_M13_ANKYLOSPON	Serpin B6 | Neurology	Wald ratio	1	0.216159174	0.16586559	0.192500036	-0.108937383	0.541255731	1.241299945	0.89678657	1.718163058	0.784122149
ukb-ppp-SIRT2-OID21375	finngen_R9_M13_ANKYLOSPON	Ankylosing spondylitis || id:finngen_R9_M13_ANKYLOSPON	NAD-dependent protein deacetylase sirtuin-2 | Oncology	Wald ratio	1	0.256265913	0.197470464	0.194375662	-0.130776197	0.643308022	1.292096267	0.87741412	1.902764868	0.784122149
ukb-ppp-SLAMF1-OID20496	finngen_R9_M13_ANKYLOSPON	Ankylosing spondylitis || id:finngen_R9_M13_ANKYLOSPON	Signaling lymphocytic activation molecule | Inflammation	Wald ratio	1	0.303874753	0.24061891	0.206629405	-0.167738311	0.775487817	1.355099323	0.845575084	2.171651237	0.784122149
ukb-ppp-STK4-OID20140	finngen_R9_M13_ANKYLOSPON	Ankylosing spondylitis || id:finngen_R9_M13_ANKYLOSPON	Serine/threonine-protein kinase 4 | Cardiometabolic	Wald ratio	1	0.639401414	0.509818087	0.209778181	-0.359842038	1.638644865	1.895346011	0.697786541	5.148188293	0.784122149
ukb-ppp-TGFB2-OID31417	finngen_R9_M13_ANKYLOSPON	Ankylosing spondylitis || id:finngen_R9_M13_ANKYLOSPON	Transforming growth factor beta-2 proprotein | Oncology_II	Wald ratio	1	0.247601804	0.192517304	0.198398559	-0.129732112	0.624935721	1.280949762	0.878330694	1.868125872	0.784122149
ukb-ppp-MCEE-OID31033	finngen_R9_M13_ANKYLOSPON	Ankylosing spondylitis || id:finngen_R9_M13_ANKYLOSPON	Methylmalonyl-CoA epimerase, mitochondrial | Neurology_II	Wald ratio	1	-0.176275985	0.142853792	0.217217496	-0.456269416	0.103717447	0.838386569	0.6336431	1.109286978	0.798918588
ukb-ppp-RAB6A-OID20608	finngen_R9_M13_ANKYLOSPON	Ankylosing spondylitis || id:finngen_R9_M13_ANKYLOSPON	Ras-related protein Rab-6A | Inflammation	Wald ratio	1	0.583261643	0.475757136	0.22021181	-0.349222343	1.515745629	1.79187336	0.705236308	4.552814571	0.801572767
ukb-ppp-RBP1-OID30913	finngen_R9_M13_ANKYLOSPON	Ankylosing spondylitis || id:finngen_R9_M13_ANKYLOSPON	Retinol-binding protein 1 | Neurology_II	Wald ratio	1	-0.306171024	0.24984159	0.220401728	-0.795860541	0.183518493	0.736260691	0.451192798	1.201437184	0.801572767
ukb-ppp-CD200R1-OID20595	finngen_R9_M13_ANKYLOSPON	Ankylosing spondylitis || id:finngen_R9_M13_ANKYLOSPON	Cell surface glycoprotein CD200 receptor 1 | Inflammation	Inverse variance weighted	6	0.099371225	0.046818955	0.033799367	0.007606074	0.191136376	1.104476233	1.007635074	1.210624541	0.802894396
ukb-ppp-ACOX1-OID20124	finngen_R9_M13_ANKYLOSPON	Ankylosing spondylitis || id:finngen_R9_M13_ANKYLOSPON	Peroxisomal acyl-coenzyme A oxidase 1 | Cardiometabolic	Wald ratio	1	-0.34763765	0.402715579	0.388009002	-1.136960185	0.441684885	0.706354778	0.320792692	1.555325557	0.803872375
ukb-ppp-ADM-OID21467	finngen_R9_M13_ANKYLOSPON	Ankylosing spondylitis || id:finngen_R9_M13_ANKYLOSPON	ADM | Oncology	Wald ratio	1	-0.188757526	0.168561132	0.262791992	-0.519137345	0.141622292	0.827987247	0.595033636	1.152141393	0.803872375
ukb-ppp-AKR1C4-OID20062	finngen_R9_M13_ANKYLOSPON	Ankylosing spondylitis || id:finngen_R9_M13_ANKYLOSPON	Aldo-keto reductase family 1 member C4 | Cardiometabolic	Wald ratio	1	0.514691247	0.544352625	0.344398196	-0.552239898	1.581622393	1.673121841	0.575658948	4.86283885	0.803872375
ukb-ppp-AMFR-OID20806	finngen_R9_M13_ANKYLOSPON	Ankylosing spondylitis || id:finngen_R9_M13_ANKYLOSPON	E3 ubiquitin-protein ligase AMFR | Neurology	Wald ratio	1	0.831741116	0.689746511	0.227869582	-0.520162046	2.183644278	2.297315153	0.594424216	8.878603474	0.803872375
ukb-ppp-AMOTL2-OID31351	finngen_R9_M13_ANKYLOSPON	Ankylosing spondylitis || id:finngen_R9_M13_ANKYLOSPON	Angiomotin-like protein 2 | Oncology_II	Wald ratio	1	-0.380873792	0.448792791	0.396068896	-1.260507663	0.498760079	0.683264117	0.283510062	1.646678254	0.803872375
ukb-ppp-ANGPTL2-OID20726	finngen_R9_M13_ANKYLOSPON	Ankylosing spondylitis || id:finngen_R9_M13_ANKYLOSPON	Angiopoietin-related protein 2 | Inflammation	Wald ratio	1	0.678856795	0.651964394	0.29776034	-0.598993417	1.956707007	1.971622475	0.549364339	7.075987479	0.803872375
ukb-ppp-ANXA3-OID21036	finngen_R9_M13_ANKYLOSPON	Ankylosing spondylitis || id:finngen_R9_M13_ANKYLOSPON	Annexin A3 | Neurology	Wald ratio	1	0.306131996	0.307504493	0.319475324	-0.296576811	0.908840802	1.358161566	0.743358527	2.481444381	0.803872375
ukb-ppp-ANXA5-OID20810	finngen_R9_M13_ANKYLOSPON	Ankylosing spondylitis || id:finngen_R9_M13_ANKYLOSPON	Annexin A5 | Neurology	Wald ratio	1	-0.293650522	0.257834907	0.254741069	-0.799006939	0.211705895	0.745536995	0.449775397	1.235784382	0.803872375
ukb-ppp-APOL1-OID30708	finngen_R9_M13_ANKYLOSPON	Ankylosing spondylitis || id:finngen_R9_M13_ANKYLOSPON	Apolipoprotein L1 | Inflammation_II	Wald ratio	1	-0.124241051	0.116350248	0.285601988	-0.352287537	0.103805435	0.883166927	0.703077932	1.109384586	0.803872375
ukb-ppp-ASPSCR1-OID31055	finngen_R9_M13_ANKYLOSPON	Ankylosing spondylitis || id:finngen_R9_M13_ANKYLOSPON	Tether containing UBX domain for GLUT4 | Neurology_II	Wald ratio	1	-0.128709004	0.131262864	0.326817697	-0.385984218	0.12856621	0.87922978	0.679781254	1.137196712	0.803872375
ukb-ppp-BAG3-OID20972	finngen_R9_M13_ANKYLOSPON	Ankylosing spondylitis || id:finngen_R9_M13_ANKYLOSPON	BAG family molecular chaperone regulator 3 | Neurology	Wald ratio	1	0.348222144	0.408593394	0.394077492	-0.452620909	1.149065196	1.416546892	0.635959174	3.155241999	0.803872375
ukb-ppp-BAP18-OID31150	finngen_R9_M13_ANKYLOSPON	Ankylosing spondylitis || id:finngen_R9_M13_ANKYLOSPON	Chromatin complexes subunit BAP18 | Neurology_II	Wald ratio	1	-0.328133318	0.341873715	0.337151573	-0.998205799	0.341939163	0.720266989	0.368540083	1.407674656	0.803872375
ukb-ppp-C1QTNF6-OID31049	finngen_R9_M13_ANKYLOSPON	Ankylosing spondylitis || id:finngen_R9_M13_ANKYLOSPON	Complement C1q tumor necrosis factor-related protein 6 | Neurology_II	Wald ratio	1	-0.427299309	0.472087768	0.365398195	-1.352591334	0.497992716	0.652268293	0.258569352	1.645415138	0.803872375
ukb-ppp-C1R-OID30753	finngen_R9_M13_ANKYLOSPON	Ankylosing spondylitis || id:finngen_R9_M13_ANKYLOSPON	Complement C1r subcomponent | Inflammation_II	Wald ratio	1	-0.418367576	0.46428479	0.367534521	-1.328365764	0.491630612	0.658120275	0.264909833	1.634980065	0.803872375
ukb-ppp-CALB2-OID20801	finngen_R9_M13_ANKYLOSPON	Ankylosing spondylitis || id:finngen_R9_M13_ANKYLOSPON	Calretinin | Neurology	Wald ratio	1	0.410820791	0.441048784	0.351613919	-0.453634825	1.275276408	1.508055076	0.635314692	3.579690727	0.803872375
ukb-ppp-CANT1-OID20181	finngen_R9_M13_ANKYLOSPON	Ankylosing spondylitis || id:finngen_R9_M13_ANKYLOSPON	Soluble calcium-activated nucleotidase 1 | Cardiometabolic	Wald ratio	1	0.214092726	0.211491163	0.311394135	-0.200429954	0.628615406	1.238737513	0.818378812	1.87501265	0.803872375
ukb-ppp-CAPN3-OID31384	finngen_R9_M13_ANKYLOSPON	Ankylosing spondylitis || id:finngen_R9_M13_ANKYLOSPON	Calpain-3 | Oncology_II	Wald ratio	1	-1.112386204	1.187985389	0.349086044	-3.440837566	1.216065158	0.328773504	0.03203784	3.373885873	0.803872375
ukb-ppp-CASP1-OID20854	finngen_R9_M13_ANKYLOSPON	Ankylosing spondylitis || id:finngen_R9_M13_ANKYLOSPON	Caspase-1 | Neurology	Wald ratio	1	-0.420628797	0.495357091	0.395801961	-1.391528696	0.550271101	0.6566338	0.248694835	1.733722968	0.803872375
ukb-ppp-CASP8-OID21414	finngen_R9_M13_ANKYLOSPON	Ankylosing spondylitis || id:finngen_R9_M13_ANKYLOSPON	Caspase-8 | Oncology	Wald ratio	1	0.131349599	0.140149651	0.348650749	-0.143343716	0.406042915	1.140366383	0.866456202	1.500866961	0.803872375
ukb-ppp-CCL19-OID21030	finngen_R9_M13_ANKYLOSPON	Ankylosing spondylitis || id:finngen_R9_M13_ANKYLOSPON	C-C motif chemokine 19 | Neurology	Wald ratio	1	-0.422669987	0.35304047	0.231217643	-1.114629308	0.269289334	0.655294853	0.328036857	1.309033834	0.803872375
ukb-ppp-CCL28-OID20569	finngen_R9_M13_ANKYLOSPON	Ankylosing spondylitis || id:finngen_R9_M13_ANKYLOSPON	C-C motif chemokine 28 | Inflammation	Wald ratio	1	-0.475679552	0.47413125	0.31573275	-1.404976802	0.453617697	0.621462597	0.245372749	1.573996139	0.803872375
ukb-ppp-CD160-OID20647	finngen_R9_M13_ANKYLOSPON	Ankylosing spondylitis || id:finngen_R9_M13_ANKYLOSPON	CD160 antigen | Inflammation	Wald ratio	1	-0.089870103	0.08303268	0.279098737	-0.252614156	0.072873949	0.91404991	0.776767535	1.075594949	0.803872375
ukb-ppp-CD34-OID21025	finngen_R9_M13_ANKYLOSPON	Ankylosing spondylitis || id:finngen_R9_M13_ANKYLOSPON	Hematopoietic progenitor cell antigen CD34 | Neurology	Wald ratio	1	0.47497674	0.464782502	0.306812446	-0.435996964	1.385950445	1.607976796	0.646619689	3.998624571	0.803872375
ukb-ppp-CD74-OID21040	finngen_R9_M13_ANKYLOSPON	Ankylosing spondylitis || id:finngen_R9_M13_ANKYLOSPON	HLA class II histocompatibility antigen gamma chain | Neurology	Wald ratio	1	-0.61073042	0.625984089	0.329246614	-1.837659235	0.616198394	0.542954139	0.159189616	1.851874546	0.803872375
ukb-ppp-CD79B-OID20635	finngen_R9_M13_ANKYLOSPON	Ankylosing spondylitis || id:finngen_R9_M13_ANKYLOSPON	B-cell antigen receptor complex-associated protein beta chain | Inflammation	Wald ratio	1	-0.202839671	0.169911364	0.232557397	-0.535865944	0.130186602	0.816409125	0.585162353	1.13904091	0.803872375
ukb-ppp-CEACAM6-OID30362	finngen_R9_M13_ANKYLOSPON	Ankylosing spondylitis || id:finngen_R9_M13_ANKYLOSPON	Carcinoembryonic antigen-related cell adhesion molecule 6 | Cardiometabolic_II	Wald ratio	1	-0.22800785	0.245243322	0.352515594	-0.708684762	0.252669062	0.79611801	0.492291252	1.287457137	0.803872375
ukb-ppp-CEACAM8-OID20102	finngen_R9_M13_ANKYLOSPON	Ankylosing spondylitis || id:finngen_R9_M13_ANKYLOSPON	Carcinoembryonic antigen-related cell adhesion molecule 8 | Cardiometabolic	Wald ratio	1	-0.209986827	0.225860062	0.352515594	-0.652672548	0.232698894	0.810594924	0.520652447	1.262001426	0.803872375
ukb-ppp-CENPF-OID31329	finngen_R9_M13_ANKYLOSPON	Ankylosing spondylitis || id:finngen_R9_M13_ANKYLOSPON	Centromere protein F | Oncology_II	Wald ratio	1	-0.681739179	0.620932265	0.272235748	-1.898766418	0.53528806	0.505736661	0.149753238	1.707940161	0.803872375
ukb-ppp-CEP170-OID30240	finngen_R9_M13_ANKYLOSPON	Ankylosing spondylitis || id:finngen_R9_M13_ANKYLOSPON	Centrosomal protein of 170 kDa | Cardiometabolic_II	Wald ratio	1	0.345391839	0.407562652	0.396740422	-0.453430959	1.144214637	1.412543301	0.635444224	3.13997437	0.803872375
ukb-ppp-CIAPIN1-OID21501	finngen_R9_M13_ANKYLOSPON	Ankylosing spondylitis || id:finngen_R9_M13_ANKYLOSPON	Anamorsin | Oncology	Wald ratio	1	-0.51781534	0.481682769	0.282368814	-1.461913567	0.426282887	0.595820793	0.2317923	1.531553971	0.803872375
ukb-ppp-CILP-OID30399	finngen_R9_M13_ANKYLOSPON	Ankylosing spondylitis || id:finngen_R9_M13_ANKYLOSPON	Cartilage intermediate layer protein 1 | Cardiometabolic_II	Wald ratio	1	-0.078785065	0.093594148	0.3999148	-0.262229595	0.104659465	0.924238554	0.769334368	1.110332439	0.803872375
ukb-ppp-COL1A1-OID20335	finngen_R9_M13_ANKYLOSPON	Ankylosing spondylitis || id:finngen_R9_M13_ANKYLOSPON	Collagen alpha-1 | Cardiometabolic	Wald ratio	1	0.643723689	0.619179457	0.298507217	-0.569868047	1.857315425	1.903555949	0.565600067	6.406514895	0.803872375
ukb-ppp-CXCL14-OID20458	finngen_R9_M13_ANKYLOSPON	Ankylosing spondylitis || id:finngen_R9_M13_ANKYLOSPON	C-X-C motif chemokine 14 | Inflammation	Wald ratio	1	0.686378865	0.582467743	0.238637946	-0.45525791	1.828015641	1.986509077	0.634284358	6.221528655	0.803872375
ukb-ppp-CXCL9-OID20675	finngen_R9_M13_ANKYLOSPON	Ankylosing spondylitis || id:finngen_R9_M13_ANKYLOSPON	C-X-C motif chemokine 9 | Inflammation	Wald ratio	1	-0.172583073	0.200010035	0.388207808	-0.564602742	0.219436596	0.841488381	0.568585977	1.245374883	0.803872375
ukb-ppp-DAG1-OID20774	finngen_R9_M13_ANKYLOSPON	Ankylosing spondylitis || id:finngen_R9_M13_ANKYLOSPON	Dystroglycan | Inflammation	Wald ratio	1	0.44821329	0.455184384	0.324778764	-0.443948102	1.340374682	1.565512568	0.641498712	3.820474699	0.803872375
ukb-ppp-DAPP1-OID20524	finngen_R9_M13_ANKYLOSPON	Ankylosing spondylitis || id:finngen_R9_M13_ANKYLOSPON	Dual adapter for phosphotyrosine and 3-phosphotyrosine and 3-phosphoinositide | Inflammation	Wald ratio	1	0.255352356	0.269625305	0.343606289	-0.273113242	0.783817954	1.290916403	0.761006605	2.189816945	0.803872375
ukb-ppp-DDHD2-OID31043	finngen_R9_M13_ANKYLOSPON	Ankylosing spondylitis || id:finngen_R9_M13_ANKYLOSPON	Phospholipase DDHD2 | Neurology_II	Wald ratio	1	-0.378544146	0.315631886	0.230402911	-0.997182643	0.240094351	0.684857737	0.36891735	1.2713691	0.803872375
ukb-ppp-DDI2-OID30602	finngen_R9_M13_ANKYLOSPON	Ankylosing spondylitis || id:finngen_R9_M13_ANKYLOSPON	Protein DDI1 homolog 2 | Inflammation_II	Wald ratio	1	-0.817738541	0.896073413	0.361463556	-2.574042431	0.93856535	0.4414288	0.07622678	2.556311374	0.803872375
ukb-ppp-DNAJB1-OID21363	finngen_R9_M13_ANKYLOSPON	Ankylosing spondylitis || id:finngen_R9_M13_ANKYLOSPON	DnaJ homolog subfamily B member 1 | Oncology	Wald ratio	1	0.642400758	0.540864736	0.234940176	-0.417694124	1.70249564	1.90103934	0.658563636	5.487625456	0.803872375
ukb-ppp-DNAJC21-OID31104	finngen_R9_M13_ANKYLOSPON	Ankylosing spondylitis || id:finngen_R9_M13_ANKYLOSPON	DnaJ homolog subfamily C member 21 | Neurology_II	Wald ratio	1	-0.212540522	0.252766703	0.400428336	-0.70796326	0.282882215	0.808527552	0.492646569	1.326948858	0.803872375
ukb-ppp-DSG4-OID21325	finngen_R9_M13_ANKYLOSPON	Ankylosing spondylitis || id:finngen_R9_M13_ANKYLOSPON	Desmoglein-4 | Oncology	Wald ratio	1	0.574874413	0.575018002	0.317431369	-0.552160872	1.701909697	1.776907356	0.575704442	5.484410962	0.803872375
ukb-ppp-EBAG9-OID20918	finngen_R9_M13_ANKYLOSPON	Ankylosing spondylitis || id:finngen_R9_M13_ANKYLOSPON	Receptor-binding cancer antigen expressed on SiSo cells | Neurology	Wald ratio	1	0.382059321	0.404397637	0.344780648	-0.410560048	1.17467869	1.465299005	0.663278678	3.237102662	0.803872375
ukb-ppp-EDDM3B-OID31365	finngen_R9_M13_ANKYLOSPON	Ankylosing spondylitis || id:finngen_R9_M13_ANKYLOSPON	Epididymal secretory protein E3-beta | Oncology_II	Wald ratio	1	-0.209380125	0.199579101	0.294128199	-0.600555163	0.181794913	0.811086863	0.548507041	1.199368194	0.803872375
ukb-ppp-EGF-OID20698	finngen_R9_M13_ANKYLOSPON	Ankylosing spondylitis || id:finngen_R9_M13_ANKYLOSPON	Pro-epidermal growth factor | Inflammation	Wald ratio	1	0.212327284	0.207955038	0.307242614	-0.19526459	0.619919158	1.236552522	0.822616973	1.858777768	0.803872375
ukb-ppp-ENO3-OID30209	finngen_R9_M13_ANKYLOSPON	Ankylosing spondylitis || id:finngen_R9_M13_ANKYLOSPON	Beta-enolase | Cardiometabolic_II	Wald ratio	1	0.293136965	0.30507085	0.336611705	-0.3048019	0.891075831	1.340626397	0.737269413	2.437750849	0.803872375
ukb-ppp-ENPEP-OID30135	finngen_R9_M13_ANKYLOSPON	Ankylosing spondylitis || id:finngen_R9_M13_ANKYLOSPON	Glutamyl aminopeptidase | Cardiometabolic_II	Wald ratio	1	-0.541587159	0.586965525	0.356168833	-1.692039588	0.60886527	0.581824072	0.184143564	1.83834419	0.803872375
ukb-ppp-ENSA-OID31355	finngen_R9_M13_ANKYLOSPON	Ankylosing spondylitis || id:finngen_R9_M13_ANKYLOSPON	Alpha-endosulfine | Oncology_II	Wald ratio	1	0.509339157	0.463339799	0.27164691	-0.398806848	1.417485163	1.664191063	0.671120317	4.126729327	0.803872375
ukb-ppp-ERI1-OID31317	finngen_R9_M13_ANKYLOSPON	Ankylosing spondylitis || id:finngen_R9_M13_ANKYLOSPON	3'-5' exoribonuclease 1 | Oncology_II	Wald ratio	1	-0.334912427	0.388372614	0.388495932	-1.09612275	0.426297895	0.715400733	0.334164213	1.531576957	0.803872375
ukb-ppp-ESYT2-OID31134	finngen_R9_M13_ANKYLOSPON	Ankylosing spondylitis || id:finngen_R9_M13_ANKYLOSPON	Extended synaptotagmin-2 | Neurology_II	Wald ratio	1	0.43416437	0.424468019	0.30638183	-0.397792948	1.266121687	1.54367258	0.671801111	3.547069207	0.803872375
ukb-ppp-FABP6-OID20076	finngen_R9_M13_ANKYLOSPON	Ankylosing spondylitis || id:finngen_R9_M13_ANKYLOSPON	Gastrotropin | Cardiometabolic	Wald ratio	1	-0.242884095	0.204117853	0.234077492	-0.642955086	0.157186897	0.78436242	0.525736529	1.170214303	0.803872375
ukb-ppp-FADD-OID20151	finngen_R9_M13_ANKYLOSPON	Ankylosing spondylitis || id:finngen_R9_M13_ANKYLOSPON	FAS-associated death domain protein | Cardiometabolic	Wald ratio	1	0.331652778	0.338013865	0.326503498	-0.330854397	0.994159952	1.393268991	0.71830975	2.702453198	0.803872375
ukb-ppp-FDX1-OID30078	finngen_R9_M13_ANKYLOSPON	Ankylosing spondylitis || id:finngen_R9_M13_ANKYLOSPON	Adrenodoxin, mitochondrial | Cardiometabolic_II	Wald ratio	1	0.61042846	0.513465115	0.23450218	-0.395963165	1.616820085	1.841220119	0.673031487	5.037047439	0.803872375
ukb-ppp-FGFR2-OID21478	finngen_R9_M13_ANKYLOSPON	Ankylosing spondylitis || id:finngen_R9_M13_ANKYLOSPON	Fibroblast growth factor receptor 2 | Oncology	Wald ratio	1	-0.212365081	0.241221963	0.378657777	-0.685160129	0.260429966	0.808669414	0.504009517	1.297487843	0.803872375
ukb-ppp-FLT3LG-OID20661	finngen_R9_M13_ANKYLOSPON	Ankylosing spondylitis || id:finngen_R9_M13_ANKYLOSPON	Fms-related tyrosine kinase 3 ligand | Inflammation	Wald ratio	1	0.311940219	0.344720437	0.365514225	-0.363711838	0.987592275	1.366073025	0.695091465	2.684762515	0.803872375
ukb-ppp-FNTA-OID31381	finngen_R9_M13_ANKYLOSPON	Ankylosing spondylitis || id:finngen_R9_M13_ANKYLOSPON	Protein farnesyltransferase/geranylgeranyltransferase type-1 subunit alpha | Oncology_II	Wald ratio	1	-0.412292032	0.462787833	0.372989369	-1.319356185	0.494772121	0.662130884	0.267307343	1.640124446	0.803872375
ukb-ppp-FXYD5-OID20463	finngen_R9_M13_ANKYLOSPON	Ankylosing spondylitis || id:finngen_R9_M13_ANKYLOSPON	FXYD domain-containing ion transport regulator 5 | Inflammation	Wald ratio	1	-0.095962967	0.084348372	0.255246646	-0.261285777	0.069359843	0.90849766	0.770060823	1.071821827	0.803872375
ukb-ppp-GART-OID31004	finngen_R9_M13_ANKYLOSPON	Ankylosing spondylitis || id:finngen_R9_M13_ANKYLOSPON	Trifunctional purine biosynthetic protein adenosine-3 | Neurology_II	Wald ratio	1	-0.272068751	0.268304557	0.31056865	-0.797945684	0.253808182	0.761801885	0.450252977	1.288924541	0.803872375
ukb-ppp-GAS2-OID31285	finngen_R9_M13_ANKYLOSPON	Ankylosing spondylitis || id:finngen_R9_M13_ANKYLOSPON	Growth arrest-specific protein 2 | Oncology_II	Wald ratio	1	-0.272355307	0.25376377	0.283153057	-0.769732296	0.225021682	0.761583617	0.463137035	1.252349869	0.803872375
ukb-ppp-GFER-OID21259	finngen_R9_M13_ANKYLOSPON	Ankylosing spondylitis || id:finngen_R9_M13_ANKYLOSPON	FAD-linked sulfhydryl oxidase ALR | Oncology	Wald ratio	1	-0.353206837	0.351443608	0.314888614	-1.042036307	0.335622634	0.70243189	0.352735672	1.398811062	0.803872375
ukb-ppp-GGCT-OID30304	finngen_R9_M13_ANKYLOSPON	Ankylosing spondylitis || id:finngen_R9_M13_ANKYLOSPON	Gamma-glutamylcyclotransferase | Cardiometabolic_II	Wald ratio	1	-0.279128589	0.24447018	0.253549854	-0.75829014	0.200032963	0.756442627	0.468466755	1.22144302	0.803872375
ukb-ppp-GIMAP8-OID31194	finngen_R9_M13_ANKYLOSPON	Ankylosing spondylitis || id:finngen_R9_M13_ANKYLOSPON	GTPase IMAP family member 8 | Oncology_II	Wald ratio	1	-0.259881984	0.254550282	0.307280224	-0.758800536	0.239036568	0.771142588	0.468227713	1.270024978	0.803872375
ukb-ppp-GMFG-OID30340	finngen_R9_M13_ANKYLOSPON	Ankylosing spondylitis || id:finngen_R9_M13_ANKYLOSPON	Glia maturation factor gamma | Cardiometabolic_II	Wald ratio	1	-0.470866535	0.410887848	0.251806168	-1.276206716	0.334473647	0.624460917	0.279093978	1.397204768	0.803872375
ukb-ppp-GORASP2-OID31438	finngen_R9_M13_ANKYLOSPON	Ankylosing spondylitis || id:finngen_R9_M13_ANKYLOSPON	Golgi reassembly-stacking protein 2 | Oncology_II	Wald ratio	1	0.455397494	0.537820838	0.397136868	-0.598731349	1.509526337	1.576800027	0.549508329	4.524587158	0.803872375
ukb-ppp-GOT1-OID30417	finngen_R9_M13_ANKYLOSPON	Ankylosing spondylitis || id:finngen_R9_M13_ANKYLOSPON	Aspartate aminotransferase, cytoplasmic | Cardiometabolic_II	Wald ratio	1	-0.695692423	0.668393076	0.297948302	-2.005742851	0.614358005	0.498728997	0.1345603	1.84846951	0.803872375
ukb-ppp-GP1BA-OID20381	finngen_R9_M13_ANKYLOSPON	Ankylosing spondylitis || id:finngen_R9_M13_ANKYLOSPON	Platelet glycoprotein Ib alpha chain | Cardiometabolic	Wald ratio	1	-0.286181777	0.334427928	0.392144221	-0.941660517	0.369296963	0.751126066	0.38997973	1.446717161	0.803872375
ukb-ppp-GPR158-OID31013	finngen_R9_M13_ANKYLOSPON	Ankylosing spondylitis || id:finngen_R9_M13_ANKYLOSPON	Probable G-protein coupled receptor 158 | Neurology_II	Wald ratio	1	-0.409247421	0.427762657	0.338710569	-1.24766223	0.429167387	0.664149887	0.287175363	1.535978116	0.803872375
ukb-ppp-GRAP2-OID20192	finngen_R9_M13_ANKYLOSPON	Ankylosing spondylitis || id:finngen_R9_M13_ANKYLOSPON	GRB2-related adapter protein 2 | Cardiometabolic	Wald ratio	1	-0.271388749	0.306738249	0.376287818	-0.872595717	0.329818219	0.762320087	0.41786548	1.3907153	0.803872375
ukb-ppp-GRPEL1-OID21309	finngen_R9_M13_ANKYLOSPON	Ankylosing spondylitis || id:finngen_R9_M13_ANKYLOSPON	GrpE protein homolog 1, mitochondrial | Oncology	Wald ratio	1	0.43529326	0.506343421	0.389965519	-0.557139844	1.427726365	1.545416202	0.572845149	4.169209146	0.803872375
ukb-ppp-HSPB6-OID21408	finngen_R9_M13_ANKYLOSPON	Ankylosing spondylitis || id:finngen_R9_M13_ANKYLOSPON	Heat shock protein beta-6 | Oncology	Wald ratio	1	0.682903402	0.681599965	0.316385942	-0.653032529	2.018839332	1.97961702	0.520465056	7.52958052	0.803872375
ukb-ppp-ICAM4-OID20578	finngen_R9_M13_ANKYLOSPON	Ankylosing spondylitis || id:finngen_R9_M13_ANKYLOSPON	Intercellular adhesion molecule 4 | Inflammation	Wald ratio	1	0.221559021	0.239597081	0.355114162	-0.248051258	0.691169301	1.248020906	0.780319944	1.99604815	0.803872375
ukb-ppp-IFNL1-OID20795	finngen_R9_M13_ANKYLOSPON	Ankylosing spondylitis || id:finngen_R9_M13_ANKYLOSPON	Interferon lambda-1 | Neurology	Wald ratio	1	-0.608359453	0.622159947	0.328164141	-1.827792949	0.611074043	0.544242993	0.160768	1.842409162	0.803872375
ukb-ppp-IGFBP4-OID21158	finngen_R9_M13_ANKYLOSPON	Ankylosing spondylitis || id:finngen_R9_M13_ANKYLOSPON	Insulin-like growth factor-binding protein 4 | Neurology	Wald ratio	1	-0.557313813	0.63832822	0.382617587	-1.808437124	0.693809498	0.572745501	0.163910108	2.001325074	0.803872375
ukb-ppp-IGHMBP2-OID30123	finngen_R9_M13_ANKYLOSPON	Ankylosing spondylitis || id:finngen_R9_M13_ANKYLOSPON	DNA-binding protein SMUBP-2 | Cardiometabolic_II	Wald ratio	1	0.357155671	0.344158912	0.29938002	-0.317395797	1.031707138	1.429258346	0.728042541	2.805851726	0.803872375
ukb-ppp-INPP1-OID21345	finngen_R9_M13_ANKYLOSPON	Ankylosing spondylitis || id:finngen_R9_M13_ANKYLOSPON	Inositol polyphosphate 1-phosphatase | Oncology	Wald ratio	1	0.323549316	0.265788658	0.22348325	-0.197396454	0.844495086	1.382024311	0.820865134	2.326802682	0.803872375
ukb-ppp-INSR-OID30566	finngen_R9_M13_ANKYLOSPON	Ankylosing spondylitis || id:finngen_R9_M13_ANKYLOSPON	Insulin receptor | Inflammation_II	Wald ratio	1	0.57017778	0.532291221	0.284090132	-0.473113012	1.613468572	1.768581442	0.623059654	5.020193969	0.803872375
ukb-ppp-IRAK4-OID20577	finngen_R9_M13_ANKYLOSPON	Ankylosing spondylitis || id:finngen_R9_M13_ANKYLOSPON	Interleukin-1 receptor-associated kinase 4 | Inflammation	Wald ratio	1	0.609688311	0.661098989	0.356406259	-0.686065707	1.90544233	1.839857847	0.503553303	6.722380481	0.803872375
ukb-ppp-ITIH5-OID31430	finngen_R9_M13_ANKYLOSPON	Ankylosing spondylitis || id:finngen_R9_M13_ANKYLOSPON	Inter-alpha-trypsin inhibitor heavy chain H5 | Oncology_II	Wald ratio	1	0.197312911	0.233988861	0.399084328	-0.261305256	0.655931078	1.218125146	0.770045823	1.92693581	0.803872375
ukb-ppp-KIFBP-OID21320	finngen_R9_M13_ANKYLOSPON	Ankylosing spondylitis || id:finngen_R9_M13_ANKYLOSPON	KIF-binding protein | Oncology	Wald ratio	1	0.651667385	0.59823817	0.276016788	-0.520879427	1.824214198	1.918737438	0.59399794	6.197922763	0.803872375
ukb-ppp-KIR3DL2-OID31191	finngen_R9_M13_ANKYLOSPON	Ankylosing spondylitis || id:finngen_R9_M13_ANKYLOSPON	Killer cell immunoglobulin-like receptor 3DL2 | Oncology_II	Wald ratio	1	0.535634858	0.567514614	0.345258744	-0.576693786	1.647963502	1.708532573	0.561752574	5.196386612	0.803872375
ukb-ppp-KYAT1-OID20232	finngen_R9_M13_ANKYLOSPON	Ankylosing spondylitis || id:finngen_R9_M13_ANKYLOSPON	Kynurenine--oxoglutarate transaminase 1 | Cardiometabolic	Wald ratio	1	0.20862792	0.234345394	0.373327234	-0.250689052	0.667944892	1.231986516	0.778264334	1.950225276	0.803872375
ukb-ppp-LAMP1-OID30416	finngen_R9_M13_ANKYLOSPON	Ankylosing spondylitis || id:finngen_R9_M13_ANKYLOSPON	Lysosome-associated membrane glycoprotein 1 | Cardiometabolic_II	Wald ratio	1	-0.434572537	0.431133998	0.313466191	-1.279595173	0.410450099	0.647541408	0.27814988	1.507496155	0.803872375
ukb-ppp-LAT-OID20640	finngen_R9_M13_ANKYLOSPON	Ankylosing spondylitis || id:finngen_R9_M13_ANKYLOSPON	Linker for activation of T-cells family member 1 | Inflammation	Wald ratio	1	-0.615771529	0.644346108	0.339247388	-1.8786899	0.647146841	0.540223936	0.152790145	1.910083276	0.803872375
ukb-ppp-LATS1-OID30523	finngen_R9_M13_ANKYLOSPON	Ankylosing spondylitis || id:finngen_R9_M13_ANKYLOSPON	Serine/threonine-protein kinase LATS1 | Inflammation_II	Wald ratio	1	0.423525665	0.426803081	0.321040957	-0.413008374	1.260059705	1.527336953	0.661656742	3.525631978	0.803872375
ukb-ppp-LRCH4-OID30191	finngen_R9_M13_ANKYLOSPON	Ankylosing spondylitis || id:finngen_R9_M13_ANKYLOSPON	Leucine-rich repeat and calponin homology domain-containing protein 4 | Cardiometabolic_II	Wald ratio	1	-0.341442619	0.395615767	0.388101039	-1.116849522	0.433964283	0.71074425	0.327309353	1.543363743	0.803872375
ukb-ppp-LTA4H-OID21452	finngen_R9_M13_ANKYLOSPON	Ankylosing spondylitis || id:finngen_R9_M13_ANKYLOSPON	Leukotriene A-4 hydrolase | Oncology	Wald ratio	1	-0.278562829	0.26716491	0.297104639	-0.802206051	0.245080394	0.756870713	0.448338814	1.277724031	0.803872375
ukb-ppp-LYSMD3-OID30950	finngen_R9_M13_ANKYLOSPON	Ankylosing spondylitis || id:finngen_R9_M13_ANKYLOSPON	LysM and putative peptidoglycan-binding domain-containing protein 3 | Neurology_II	Wald ratio	1	0.455723251	0.494032237	0.356290507	-0.512579932	1.424026435	1.577313765	0.598948338	4.153811869	0.803872375
ukb-ppp-MAPK9-OID20557	finngen_R9_M13_ANKYLOSPON	Ankylosing spondylitis || id:finngen_R9_M13_ANKYLOSPON	Mitogen-activated protein kinase 9 | Inflammation	Wald ratio	1	0.266263729	0.236341963	0.259910075	-0.196966518	0.729493977	1.305079201	0.821218129	2.074030835	0.803872375
ukb-ppp-MB-OID20263	finngen_R9_M13_ANKYLOSPON	Ankylosing spondylitis || id:finngen_R9_M13_ANKYLOSPON	Myoglobin | Cardiometabolic	Wald ratio	1	-0.676452146	0.718629539	0.34654675	-2.084966043	0.73206175	0.508417588	0.124311341	2.079363319	0.803872375
ukb-ppp-MDM1-OID30945	finngen_R9_M13_ANKYLOSPON	Ankylosing spondylitis || id:finngen_R9_M13_ANKYLOSPON	Nuclear protein MDM1 | Neurology_II	Wald ratio	1	0.14601041	0.147878553	0.323462735	-0.143831555	0.435852375	1.157208235	0.866033615	1.546280507	0.803872375
ukb-ppp-MMP13-OID20807	finngen_R9_M13_ANKYLOSPON	Ankylosing spondylitis || id:finngen_R9_M13_ANKYLOSPON	Collagenase 3 | Neurology	Wald ratio	1	-0.775570495	0.686508335	0.258589132	-2.12112683	0.569985841	0.460441027	0.119896449	1.768242015	0.803872375
ukb-ppp-MMUT-OID30159	finngen_R9_M13_ANKYLOSPON	Ankylosing spondylitis || id:finngen_R9_M13_ANKYLOSPON	Methylmalonyl-CoA mutase, mitochondrial | Cardiometabolic_II	Wald ratio	1	0.270846605	0.267809956	0.311854293	-0.25406091	0.795754119	1.311073942	0.775644556	2.216111579	0.803872375
ukb-ppp-MVK-OID20459	finngen_R9_M13_ANKYLOSPON	Ankylosing spondylitis || id:finngen_R9_M13_ANKYLOSPON	Mevalonate kinase | Inflammation	Wald ratio	1	-0.278690094	0.319655554	0.383292945	-0.905214979	0.347834791	0.756774396	0.404454927	1.415998295	0.803872375
ukb-ppp-MYBPC2-OID30199	finngen_R9_M13_ANKYLOSPON	Ankylosing spondylitis || id:finngen_R9_M13_ANKYLOSPON	Myosin-binding protein C, fast-type | Cardiometabolic_II	Wald ratio	1	-0.783350848	0.703998079	0.265829859	-2.163187082	0.596485386	0.456872533	0.114958155	1.815725998	0.803872375
ukb-ppp-MYDGF-OID30313	finngen_R9_M13_ANKYLOSPON	Ankylosing spondylitis || id:finngen_R9_M13_ANKYLOSPON	Myeloid-derived growth factor | Cardiometabolic_II	Wald ratio	1	0.408524736	0.403343507	0.311133869	-0.382028538	1.199078009	1.504596469	0.682475577	3.317057214	0.803872375
ukb-ppp-NRTN-OID20465	finngen_R9_M13_ANKYLOSPON	Ankylosing spondylitis || id:finngen_R9_M13_ANKYLOSPON	Neurturin | Inflammation	Wald ratio	1	-0.460443695	0.473489446	0.330827901	-1.388483009	0.46759562	0.63100361	0.249453436	1.59615182	0.803872375
ukb-ppp-NSFL1C-OID21022	finngen_R9_M13_ANKYLOSPON	Ankylosing spondylitis || id:finngen_R9_M13_ANKYLOSPON	NSFL1 cofactor p47 | Neurology	Wald ratio	1	0.357949397	0.359013221	0.318746643	-0.345716517	1.061615311	1.430393236	0.707713083	2.891037144	0.803872375
ukb-ppp-NT5C3A-OID20553	finngen_R9_M13_ANKYLOSPON	Ankylosing spondylitis || id:finngen_R9_M13_ANKYLOSPON	Cytosolic 5'-nucleotidase 3A | Inflammation	Wald ratio	1	-0.225895652	0.266279134	0.396247788	-0.747802754	0.296011451	0.797801347	0.473405599	1.344485553	0.803872375
ukb-ppp-NUDT5-OID21115	finngen_R9_M13_ANKYLOSPON	Ankylosing spondylitis || id:finngen_R9_M13_ANKYLOSPON	ADP-sugar pyrophosphatase | Neurology	Wald ratio	1	-0.447819781	0.47151308	0.342239046	-1.371985418	0.476345856	0.639019837	0.253602952	1.61017981	0.803872375
ukb-ppp-OMG-OID21352	finngen_R9_M13_ANKYLOSPON	Ankylosing spondylitis || id:finngen_R9_M13_ANKYLOSPON	Oligodendrocyte-myelin glycoprotein | Oncology	Wald ratio	1	0.351743861	0.35030196	0.315322625	-0.334847981	1.038335703	1.421544364	0.715446839	2.824512274	0.803872375
ukb-ppp-OTOA-OID30825	finngen_R9_M13_ANKYLOSPON	Ankylosing spondylitis || id:finngen_R9_M13_ANKYLOSPON	Otoancorin | Neurology_II	Wald ratio	1	0.55401827	0.470304312	0.238796784	-0.367778183	1.475814722	1.740231708	0.692270722	4.374598405	0.803872375
ukb-ppp-PCDH1-OID20614	finngen_R9_M13_ANKYLOSPON	Ankylosing spondylitis || id:finngen_R9_M13_ANKYLOSPON	Protocadherin-1 | Inflammation	Wald ratio	1	0.350512735	0.333345703	0.293029384	-0.302844844	1.003870313	1.419795341	0.738713704	2.728822816	0.803872375
ukb-ppp-PCDH7-OID31456	finngen_R9_M13_ANKYLOSPON	Ankylosing spondylitis || id:finngen_R9_M13_ANKYLOSPON	Protocadherin-7 | Oncology_II	Wald ratio	1	0.217881451	0.258542259	0.399379177	-0.288861377	0.724624278	1.24343965	0.749116043	2.063955482	0.803872375
ukb-ppp-PDIA3-OID30573	finngen_R9_M13_ANKYLOSPON	Ankylosing spondylitis || id:finngen_R9_M13_ANKYLOSPON	Protein disulfide-isomerase A3 | Inflammation_II	Wald ratio	1	-0.673128504	0.615447083	0.274076573	-1.879404788	0.533147779	0.510110197	0.152680956	1.704288597	0.803872375
ukb-ppp-PF4-OID30764	finngen_R9_M13_ANKYLOSPON	Ankylosing spondylitis || id:finngen_R9_M13_ANKYLOSPON	Platelet factor 4 | Inflammation_II	Wald ratio	1	0.357585649	0.363848929	0.325712752	-0.355558251	1.07072955	1.429873029	0.700782121	2.917507191	0.803872375
ukb-ppp-PFKFB2-OID21356	finngen_R9_M13_ANKYLOSPON	Ankylosing spondylitis || id:finngen_R9_M13_ANKYLOSPON	6-phosphofructo-2-kinase/fructose-2,6-bisphosphatase 2 | Oncology	Wald ratio	1	-0.173411344	0.143017558	0.225314208	-0.453725757	0.106903069	0.840791689	0.635256924	1.112826382	0.803872375
ukb-ppp-PLEKHO1-OID31088	finngen_R9_M13_ANKYLOSPON	Ankylosing spondylitis || id:finngen_R9_M13_ANKYLOSPON	Pleckstrin homology domain-containing family O member 1 | Neurology_II	Wald ratio	1	0.574000172	0.49128939	0.242663799	-0.388927034	1.536927377	1.775354589	0.677783724	4.650279739	0.803872375
ukb-ppp-PLIN3-OID20143	finngen_R9_M13_ANKYLOSPON	Ankylosing spondylitis || id:finngen_R9_M13_ANKYLOSPON	Perilipin-3 | Cardiometabolic	Wald ratio	1	0.365487661	0.373900815	0.328322188	-0.367357937	1.098333259	1.441216662	0.692561707	2.999163027	0.803872375
ukb-ppp-PPME1-OID21347	finngen_R9_M13_ANKYLOSPON	Ankylosing spondylitis || id:finngen_R9_M13_ANKYLOSPON	Protein phosphatase methylesterase 1 | Oncology	Wald ratio	1	0.607599567	0.717071692	0.396808715	-0.79786095	2.013060083	1.836018864	0.45029113	7.486190696	0.803872375
ukb-ppp-PSTPIP2-OID30596	finngen_R9_M13_ANKYLOSPON	Ankylosing spondylitis || id:finngen_R9_M13_ANKYLOSPON	Proline-serine-threonine phosphatase-interacting protein 2 | Inflammation_II	Wald ratio	1	0.193019739	0.18054229	0.285019679	-0.16084315	0.546882628	1.212906735	0.851425607	1.727858236	0.803872375
ukb-ppp-PTPRR-OID31099	finngen_R9_M13_ANKYLOSPON	Ankylosing spondylitis || id:finngen_R9_M13_ANKYLOSPON	Receptor-type tyrosine-protein phosphatase R | Neurology_II	Wald ratio	1	-0.867706809	0.722732185	0.229909329	-2.284261891	0.548848274	0.419913388	0.10184921	1.731257935	0.803872375
ukb-ppp-PTS-OID20847	finngen_R9_M13_ANKYLOSPON	Ankylosing spondylitis || id:finngen_R9_M13_ANKYLOSPON	6-pyruvoyl tetrahydrobiopterin synthase | Neurology	Wald ratio	1	0.132481397	0.130159478	0.30875446	-0.12263118	0.387593974	1.141657778	0.884589857	1.473431411	0.803872375
ukb-ppp-RARRES2-OID20373	finngen_R9_M13_ANKYLOSPON	Ankylosing spondylitis || id:finngen_R9_M13_ANKYLOSPON	Retinoic acid receptor responder protein 2 | Cardiometabolic	Wald ratio	1	0.141653819	0.140118064	0.312035367	-0.132977586	0.416285224	1.152177717	0.875484715	1.516318297	0.803872375
ukb-ppp-RILP-OID21436	finngen_R9_M13_ANKYLOSPON	Ankylosing spondylitis || id:finngen_R9_M13_ANKYLOSPON	Rab-interacting lysosomal protein | Oncology	Wald ratio	1	0.467503842	0.52458191	0.372825521	-0.560676702	1.495684385	1.596005335	0.570822656	4.4623895	0.803872375
ukb-ppp-RPL14-OID30284	finngen_R9_M13_ANKYLOSPON	Ankylosing spondylitis || id:finngen_R9_M13_ANKYLOSPON	60S ribosomal protein L14 | Cardiometabolic_II	Wald ratio	1	-0.445758211	0.495387816	0.368217825	-1.41671833	0.525201908	0.64033858	0.242508545	1.6908002	0.803872375
ukb-ppp-RRM2B-OID21174	finngen_R9_M13_ANKYLOSPON	Ankylosing spondylitis || id:finngen_R9_M13_ANKYLOSPON	Ribonucleoside-diphosphate reductase subunit M2 B | Oncology	Wald ratio	1	0.322801163	0.286473028	0.259822098	-0.238685972	0.884288299	1.380990732	0.787662192	2.421260563	0.803872375
ukb-ppp-S100A3-OID31352	finngen_R9_M13_ANKYLOSPON	Ankylosing spondylitis || id:finngen_R9_M13_ANKYLOSPON	Protein S100-A3 | Oncology_II	Wald ratio	1	-0.263097604	0.231346721	0.255436418	-0.716537177	0.190341969	0.768666869	0.488440715	1.209663194	0.803872375
ukb-ppp-SDC1-OID20169	finngen_R9_M13_ANKYLOSPON	Ankylosing spondylitis || id:finngen_R9_M13_ANKYLOSPON	Syndecan-1 | Cardiometabolic	Wald ratio	1	-0.209641238	0.206314693	0.30957051	-0.614018038	0.194735561	0.810875105	0.541172045	1.214989653	0.803872375
ukb-ppp-SEL1L-OID30196	finngen_R9_M13_ANKYLOSPON	Ankylosing spondylitis || id:finngen_R9_M13_ANKYLOSPON	Protein sel-1 homolog 1 | Cardiometabolic_II	Wald ratio	1	-0.089413312	0.08917497	0.316018784	-0.264196253	0.085369629	0.914467535	0.767822837	1.089119563	0.803872375
ukb-ppp-SERPIND1-OID30767	finngen_R9_M13_ANKYLOSPON	Ankylosing spondylitis || id:finngen_R9_M13_ANKYLOSPON	Heparin cofactor 2 | Inflammation_II	Wald ratio	1	-0.576506898	0.528059782	0.274944974	-1.611504071	0.458490275	0.561857568	0.199587195	1.581684273	0.803872375
ukb-ppp-SHPK-OID31292	finngen_R9_M13_ANKYLOSPON	Ankylosing spondylitis || id:finngen_R9_M13_ANKYLOSPON	Sedoheptulokinase | Oncology_II	Wald ratio	1	0.340737115	0.3757573	0.364512013	-0.395747192	1.077221423	1.405983581	0.673176859	2.936508889	0.803872375
ukb-ppp-SKAP1-OID20906	finngen_R9_M13_ANKYLOSPON	Ankylosing spondylitis || id:finngen_R9_M13_ANKYLOSPON	Src kinase-associated phosphoprotein 1 | Neurology	Wald ratio	1	-0.565561801	0.503890195	0.261696246	-1.553186583	0.422062982	0.568040931	0.211572705	1.525104575	0.803872375
ukb-ppp-SLC27A4-OID20814	finngen_R9_M13_ANKYLOSPON	Ankylosing spondylitis || id:finngen_R9_M13_ANKYLOSPON	Long-chain fatty acid transport protein 4 | Neurology	Wald ratio	1	-0.420611335	0.478113801	0.379005275	-1.357714386	0.516491715	0.656645267	0.257248075	1.676136957	0.803872375
ukb-ppp-SORBS1-OID30978	finngen_R9_M13_ANKYLOSPON	Ankylosing spondylitis || id:finngen_R9_M13_ANKYLOSPON	Sorbin and SH3 domain-containing protein 1 | Neurology_II	Wald ratio	1	-0.575111319	0.567848689	0.311160608	-1.688094749	0.537872112	0.562642233	0.184871415	1.712359273	0.803872375
ukb-ppp-SRP14-OID21324	finngen_R9_M13_ANKYLOSPON	Ankylosing spondylitis || id:finngen_R9_M13_ANKYLOSPON	Signal recognition particle 14 kDa protein | Oncology	Wald ratio	1	-0.510485167	0.507642825	0.314608459	-1.505465104	0.484494771	0.600204309	0.221914057	1.623354635	0.803872375
ukb-ppp-STX8-OID20531	finngen_R9_M13_ANKYLOSPON	Ankylosing spondylitis || id:finngen_R9_M13_ANKYLOSPON	Syntaxin-8 | Inflammation	Wald ratio	1	0.305597782	0.317688601	0.336079096	-0.317071875	0.92826744	1.357436212	0.728278408	2.53012179	0.803872375
ukb-ppp-STXBP1-OID31054	finngen_R9_M13_ANKYLOSPON	Ankylosing spondylitis || id:finngen_R9_M13_ANKYLOSPON	Syntaxin-binding protein 1 | Neurology_II	Wald ratio	1	-0.525891728	0.52644293	0.317817475	-1.557719871	0.505936416	0.591028093	0.210615755	1.658537874	0.803872375
ukb-ppp-SUSD4-OID31398	finngen_R9_M13_ANKYLOSPON	Ankylosing spondylitis || id:finngen_R9_M13_ANKYLOSPON	Sushi domain-containing protein 4 | Oncology_II	Wald ratio	1	0.475238535	0.406977694	0.242917206	-0.322437744	1.272914815	1.608397811	0.724381027	3.57124693	0.803872375
ukb-ppp-TEF-OID30103	finngen_R9_M13_ANKYLOSPON	Ankylosing spondylitis || id:finngen_R9_M13_ANKYLOSPON	Thyrotroph embryonic factor | Cardiometabolic_II	Wald ratio	1	-0.328198316	0.374087874	0.380307711	-1.061410549	0.405013918	0.720220175	0.345967462	1.499323367	0.803872375
ukb-ppp-TIGAR-OID20894	finngen_R9_M13_ANKYLOSPON	Ankylosing spondylitis || id:finngen_R9_M13_ANKYLOSPON	Fructose-2,6-bisphosphatase TIGAR | Neurology	Wald ratio	1	0.450529107	0.443468308	0.309666643	-0.418668777	1.31972699	1.56914221	0.657922078	3.742399527	0.803872375
ukb-ppp-TIGIT-OID31320	finngen_R9_M13_ANKYLOSPON	Ankylosing spondylitis || id:finngen_R9_M13_ANKYLOSPON	T-cell immunoreceptor with Ig and ITIM domains | Oncology_II	Wald ratio	1	0.388932966	0.329699176	0.238135425	-0.257277419	1.03514335	1.475405645	0.773153697	2.815509811	0.803872375
ukb-ppp-TMED8-OID31462	finngen_R9_M13_ANKYLOSPON	Ankylosing spondylitis || id:finngen_R9_M13_ANKYLOSPON	Protein TMED8 | Oncology_II	Wald ratio	1	-0.36787164	0.409552973	0.369064409	-1.170595467	0.434852187	0.692206028	0.310182183	1.54473471	0.803872375
ukb-ppp-TMEM106A-OID31411	finngen_R9_M13_ANKYLOSPON	Ankylosing spondylitis || id:finngen_R9_M13_ANKYLOSPON	Transmembrane protein 106A | Oncology_II	Wald ratio	1	-0.230645317	0.265883531	0.385685923	-0.751777037	0.290486404	0.794021042	0.471527885	1.33707769	0.803872375
ukb-ppp-TNFRSF17-OID30589	finngen_R9_M13_ANKYLOSPON	Ankylosing spondylitis || id:finngen_R9_M13_ANKYLOSPON	Tumor necrosis factor receptor superfamily member 17 | Inflammation_II	Wald ratio	1	0.192850237	0.196320738	0.325941094	-0.191938408	0.577638883	1.212701163	0.825357702	1.78182636	0.803872375
ukb-ppp-TNFSF11-OID20592	finngen_R9_M13_ANKYLOSPON	Ankylosing spondylitis || id:finngen_R9_M13_ANKYLOSPON	Tumor necrosis factor ligand superfamily member 11 | Inflammation	Wald ratio	1	-0.277732982	0.246866312	0.260574649	-0.761590953	0.20612499	0.757499061	0.466922983	1.228906795	0.803872375
ukb-ppp-TOP2B-OID30559	finngen_R9_M13_ANKYLOSPON	Ankylosing spondylitis || id:finngen_R9_M13_ANKYLOSPON	DNA topoisomerase 2-beta | Inflammation_II	Wald ratio	1	-0.284029634	0.338425313	0.401318774	-0.947343248	0.379283981	0.752744338	0.387769865	1.46123794	0.803872375
ukb-ppp-TP53-OID21232	finngen_R9_M13_ANKYLOSPON	Ankylosing spondylitis || id:finngen_R9_M13_ANKYLOSPON	Cellular tumor antigen p53 | Oncology	Wald ratio	1	-0.401609299	0.465326855	0.388099395	-1.313649936	0.510431338	0.669242168	0.268837026	1.666009653	0.803872375
ukb-ppp-TSC22D1-OID31016	finngen_R9_M13_ANKYLOSPON	Ankylosing spondylitis || id:finngen_R9_M13_ANKYLOSPON	TSC22 domain family protein 1 | Neurology_II	Wald ratio	1	0.516297826	0.604228318	0.392842008	-0.667989678	1.700585329	1.675812003	0.512738312	5.477152392	0.803872375
ukb-ppp-TSPYL1-OID30512	finngen_R9_M13_ANKYLOSPON	Ankylosing spondylitis || id:finngen_R9_M13_ANKYLOSPON	Testis-specific Y-encoded-like protein 1 | Inflammation_II	Wald ratio	1	-0.19338576	0.193340615	0.317197521	-0.572333365	0.185561845	0.824163983	0.5642074	1.203894652	0.803872375
ukb-ppp-TXN-OID30670	finngen_R9_M13_ANKYLOSPON	Ankylosing spondylitis || id:finngen_R9_M13_ANKYLOSPON	Thioredoxin | Inflammation_II	Wald ratio	1	-0.585933228	0.526930332	0.266149004	-1.618716679	0.446850223	0.556586197	0.19815283	1.563380123	0.803872375
ukb-ppp-TYRP1-OID30517	finngen_R9_M13_ANKYLOSPON	Ankylosing spondylitis || id:finngen_R9_M13_ANKYLOSPON	5,6-dihydroxyindole-2-carboxylic acid oxidase | Inflammation_II	Wald ratio	1	0.310223503	0.352543103	0.378881481	-0.38076098	1.001207985	1.363729877	0.683341203	2.721567456	0.803872375
ukb-ppp-UBAC1-OID21336	finngen_R9_M13_ANKYLOSPON	Ankylosing spondylitis || id:finngen_R9_M13_ANKYLOSPON	Ubiquitin-associated domain-containing protein 1 | Oncology	Wald ratio	1	-0.29620188	0.271798038	0.275807125	-0.828926033	0.236522274	0.743637288	0.43651784	1.266835773	0.803872375
ukb-ppp-UROS-OID30964	finngen_R9_M13_ANKYLOSPON	Ankylosing spondylitis || id:finngen_R9_M13_ANKYLOSPON	Uroporphyrinogen-III synthase | Neurology_II	Wald ratio	1	-0.231565346	0.269675406	0.39051613	-0.760129142	0.296998451	0.793290856	0.467606035	1.345813215	0.803872375
ukb-ppp-USP8-OID20110	finngen_R9_M13_ANKYLOSPON	Ankylosing spondylitis || id:finngen_R9_M13_ANKYLOSPON	Ubiquitin carboxyl-terminal hydrolase 8 | Cardiometabolic	Wald ratio	1	0.452948479	0.488674063	0.353982188	-0.504852686	1.410749643	1.572943144	0.603594487	4.099027059	0.803872375
ukb-ppp-VAT1-OID21382	finngen_R9_M13_ANKYLOSPON	Ankylosing spondylitis || id:finngen_R9_M13_ANKYLOSPON	Synaptic vesicle membrane protein VAT-1 homolog | Oncology	Wald ratio	1	-0.170312244	0.196360585	0.385753362	-0.555178991	0.214554502	0.843401428	0.573969516	1.239309664	0.803872375
ukb-ppp-VTI1A-OID30640	finngen_R9_M13_ANKYLOSPON	Ankylosing spondylitis || id:finngen_R9_M13_ANKYLOSPON	Vesicle transport through interaction with t-SNAREs homolog 1A | Inflammation_II	Wald ratio	1	-0.586627923	0.585024304	0.315985786	-1.733275558	0.560019712	0.556199674	0.176704655	1.75070701	0.803872375
ukb-ppp-ZBTB17-OID20082	finngen_R9_M13_ANKYLOSPON	Ankylosing spondylitis || id:finngen_R9_M13_ANKYLOSPON	Zinc finger and BTB domain-containing protein 17 | Cardiometabolic	Wald ratio	1	-0.566713178	0.584167927	0.33198652	-1.711682315	0.57825596	0.567387278	0.180561775	1.782926222	0.803872375
ukb-ppp-ERN1-OID31391	finngen_R9_M13_ANKYLOSPON	Ankylosing spondylitis || id:finngen_R9_M13_ANKYLOSPON	Serine/threonine-protein kinase/endoribonuclease IRE1 | Oncology_II	Wald ratio	1	-0.192796462	0.23168531	0.405325423	-0.646899669	0.261306745	0.824649805	0.523666803	1.298625951	0.805851421
ukb-ppp-PADI2-OID20467	finngen_R9_M13_ANKYLOSPON	Ankylosing spondylitis || id:finngen_R9_M13_ANKYLOSPON	Protein-arginine deiminase type-2 | Inflammation	Wald ratio	1	0.184278857	0.221777629	0.406020378	-0.250405295	0.618963009	1.202351061	0.778485203	1.857001349	0.805851421
ukb-ppp-PPM1F-OID30350	finngen_R9_M13_ANKYLOSPON	Ankylosing spondylitis || id:finngen_R9_M13_ANKYLOSPON	Protein phosphatase 1F | Cardiometabolic_II	Wald ratio	1	0.392263274	0.47026191	0.40420329	-0.529450069	1.313976617	1.480327392	0.588928751	3.720941088	0.805851421
ukb-ppp-CD2AP-OID20177	finngen_R9_M13_ANKYLOSPON	Ankylosing spondylitis || id:finngen_R9_M13_ANKYLOSPON	CD2-associated protein | Cardiometabolic	Wald ratio	1	0.257109708	0.314642591	0.413843592	-0.359589769	0.873809186	1.293186993	0.697962593	2.39602038	0.81640054
ukb-ppp-CD46-OID20380	finngen_R9_M13_ANKYLOSPON	Ankylosing spondylitis || id:finngen_R9_M13_ANKYLOSPON	Membrane cofactor protein | Cardiometabolic	Wald ratio	1	0.250031773	0.305255356	0.412734762	-0.348268725	0.84833227	1.284066214	0.705909155	2.335748206	0.81640054
ukb-ppp-ABL1-OID21280	finngen_R9_M13_ANKYLOSPON	Ankylosing spondylitis || id:finngen_R9_M13_ANKYLOSPON	Tyrosine-protein kinase ABL1 | Oncology	Wald ratio	1	0.317648749	0.404374722	0.432142491	-0.474925706	1.110223204	1.373893595	0.621931261	3.03503575	0.82039201
ukb-ppp-ADAMTS4-OID30471	finngen_R9_M13_ANKYLOSPON	Ankylosing spondylitis || id:finngen_R9_M13_ANKYLOSPON	A disintegrin and metalloproteinase with thrombospondin motifs 4 | Inflammation_II	Wald ratio	1	0.179520262	0.228143363	0.431355163	-0.267640729	0.626681254	1.196643151	0.765182639	1.871389596	0.82039201
ukb-ppp-ATOX1-OID21476	finngen_R9_M13_ANKYLOSPON	Ankylosing spondylitis || id:finngen_R9_M13_ANKYLOSPON	Copper transport protein ATOX1 | Oncology	Wald ratio	1	-0.304720372	0.37943127	0.42191828	-1.048405662	0.438964918	0.737329523	0.350496113	1.55110087	0.82039201
ukb-ppp-C2CD2L-OID20864	finngen_R9_M13_ANKYLOSPON	Ankylosing spondylitis || id:finngen_R9_M13_ANKYLOSPON	Phospholipid transfer protein C2CD2L | Neurology	Wald ratio	1	0.38949505	0.501424557	0.437290365	-0.593297083	1.372287182	1.47623518	0.552502632	3.944361861	0.82039201
ukb-ppp-C3-OID30776	finngen_R9_M13_ANKYLOSPON	Ankylosing spondylitis || id:finngen_R9_M13_ANKYLOSPON	Complement C3 | Inflammation_II	Wald ratio	1	-0.165541413	0.208489257	0.427192798	-0.574180357	0.243097531	0.847434768	0.563166275	1.275192988	0.82039201
ukb-ppp-CPA1-OID20280	finngen_R9_M13_ANKYLOSPON	Ankylosing spondylitis || id:finngen_R9_M13_ANKYLOSPON	Carboxypeptidase A1 | Cardiometabolic	Wald ratio	1	-0.135717808	0.169930724	0.424484391	-0.468782027	0.197346411	0.873088976	0.625763968	1.218165954	0.82039201
ukb-ppp-DTD1-OID30580	finngen_R9_M13_ANKYLOSPON	Ankylosing spondylitis || id:finngen_R9_M13_ANKYLOSPON	D-aminoacyl-tRNA deacylase 1 | Inflammation_II	Wald ratio	1	-0.134532331	0.171781718	0.43353398	-0.471224498	0.202159837	0.874124617	0.624237423	1.22404364	0.82039201
ukb-ppp-DTX3-OID21349	finngen_R9_M13_ANKYLOSPON	Ankylosing spondylitis || id:finngen_R9_M13_ANKYLOSPON	Probable E3 ubiquitin-protein ligase DTX3 | Oncology	Wald ratio	1	-0.228193256	0.290677586	0.432430673	-0.797921325	0.341534813	0.795970419	0.450263944	1.407105578	0.82039201
ukb-ppp-FABP5-OID21043	finngen_R9_M13_ANKYLOSPON	Ankylosing spondylitis || id:finngen_R9_M13_ANKYLOSPON	Fatty acid-binding protein 5 | Neurology	Wald ratio	1	0.153908051	0.193051185	0.425311889	-0.224472273	0.532288374	1.166383634	0.798937729	1.702824553	0.82039201
ukb-ppp-FKBP7-OID20846	finngen_R9_M13_ANKYLOSPON	Ankylosing spondylitis || id:finngen_R9_M13_ANKYLOSPON	Peptidyl-prolyl cis-trans isomerase FKBP7 | Neurology	Wald ratio	1	-0.324840836	0.408342913	0.426316945	-1.125192946	0.475511273	0.722642363	0.324589833	1.608836542	0.82039201
ukb-ppp-HYOU1-OID20300	finngen_R9_M13_ANKYLOSPON	Ankylosing spondylitis || id:finngen_R9_M13_ANKYLOSPON	Hypoxia up-regulated protein 1 | Cardiometabolic	Wald ratio	1	-0.125404795	0.160926477	0.435822075	-0.440820691	0.1900111	0.882139744	0.643508083	1.20926302	0.82039201
ukb-ppp-MITD1-OID20959	finngen_R9_M13_ANKYLOSPON	Ankylosing spondylitis || id:finngen_R9_M13_ANKYLOSPON	MIT domain-containing protein 1 | Neurology	Wald ratio	1	0.287470007	0.361608007	0.426626948	-0.421281686	0.996221701	1.33305061	0.656205231	2.708030724	0.82039201
ukb-ppp-NTproBNP-OID20125	finngen_R9_M13_ANKYLOSPON	Ankylosing spondylitis || id:finngen_R9_M13_ANKYLOSPON	NT-proBNP | Cardiometabolic	Wald ratio	1	0.084707702	0.10702197	0.428653296	-0.125055359	0.294470763	1.088398883	0.88244805	1.342415714	0.82039201
ukb-ppp-OLR1-OID20183	finngen_R9_M13_ANKYLOSPON	Ankylosing spondylitis || id:finngen_R9_M13_ANKYLOSPON	Oxidized low-density lipoprotein receptor 1 | Cardiometabolic	Wald ratio	1	0.4010253	0.506140313	0.428173874	-0.591009713	1.393060313	1.49335505	0.553767856	4.027155572	0.82039201
ukb-ppp-PLA2G1B-OID20252	finngen_R9_M13_ANKYLOSPON	Ankylosing spondylitis || id:finngen_R9_M13_ANKYLOSPON	Phospholipase A2 | Cardiometabolic	Wald ratio	1	-0.365685133	0.470262426	0.436793487	-1.287399488	0.556029222	0.693721197	0.27598756	1.743734752	0.82039201
ukb-ppp-PRKAB1-OID20444	finngen_R9_M13_ANKYLOSPON	Ankylosing spondylitis || id:finngen_R9_M13_ANKYLOSPON	5'-AMP-activated protein kinase subunit beta-1 | Inflammation	Wald ratio	1	-0.112356731	0.144391376	0.436486379	-0.395363829	0.170650366	0.893725381	0.67343498	1.186075984	0.82039201
ukb-ppp-PTN-OID20083	finngen_R9_M13_ANKYLOSPON	Ankylosing spondylitis || id:finngen_R9_M13_ANKYLOSPON	Pleiotrophin | Cardiometabolic	Wald ratio	1	-0.305071652	0.38762126	0.431261145	-1.064809322	0.454666017	0.73707056	0.344793593	1.575647056	0.82039201
ukb-ppp-PTK7-OID20880	finngen_R9_M13_ANKYLOSPON	Ankylosing spondylitis || id:finngen_R9_M13_ANKYLOSPON	Inactive tyrosine-protein kinase 7 | Neurology	Wald ratio	1	0.382991607	0.494952128	0.43905188	-0.587114564	1.353097779	1.466665721	0.55592907	3.869393509	0.821329811
ukb-ppp-PTPRF-OID20310	finngen_R9_M13_ANKYLOSPON	Ankylosing spondylitis || id:finngen_R9_M13_ANKYLOSPON	Receptor-type tyrosine-protein phosphatase F | Cardiometabolic	Wald ratio	1	-0.295661746	0.384289753	0.441672553	-1.048869662	0.457546171	0.74403906	0.350333521	1.580191703	0.823864847
ukb-ppp-JPT2-OID31520	finngen_R9_M13_ANKYLOSPON	Ankylosing spondylitis || id:finngen_R9_M13_ANKYLOSPON	Jupiter microtubule associated homolog 2 | Oncology_II	Wald ratio	1	-0.462296539	0.605772816	0.445372945	-1.649611258	0.72501818	0.629835541	0.192124581	2.064768637	0.826033582
ukb-ppp-TGM2-OID20141	finngen_R9_M13_ANKYLOSPON	Ankylosing spondylitis || id:finngen_R9_M13_ANKYLOSPON	Protein-glutamine gamma-glutamyltransferase 2 | Cardiometabolic	Wald ratio	1	-0.12158355	0.159003191	0.444473393	-0.433229804	0.190062704	0.885517065	0.648411467	1.209325425	0.826033582
ukb-ppp-SDHB-OID31436	finngen_R9_M13_ANKYLOSPON	Ankylosing spondylitis || id:finngen_R9_M13_ANKYLOSPON	Succinate dehydrogenase | Oncology_II	Wald ratio	1	0.394949997	0.520143098	0.447666975	-0.624530476	1.41443047	1.484309969	0.535512806	4.11414267	0.827929548
ukb-ppp-SCG2-OID21400	finngen_R9_M13_ANKYLOSPON	Ankylosing spondylitis || id:finngen_R9_M13_ANKYLOSPON	Secretogranin-2 | Oncology	Wald ratio	1	-0.434732916	0.574691834	0.449371849	-1.56112891	0.691663078	0.647437564	0.20989898	1.997033997	0.828728254
ukb-ppp-OXCT1-OID30227	finngen_R9_M13_ANKYLOSPON	Ankylosing spondylitis || id:finngen_R9_M13_ANKYLOSPON	Succinyl-CoA:3-ketoacid coenzyme A transferase 1, mitochondrial | Cardiometabolic_II	Wald ratio	1	-0.472018883	0.62578378	0.450678526	-1.698555092	0.754517327	0.623741735	0.182947676	2.12658483	0.82879017
ukb-ppp-MICALL2-OID30889	finngen_R9_M13_ANKYLOSPON	Ankylosing spondylitis || id:finngen_R9_M13_ANKYLOSPON	MICAL-like protein 2 | Neurology_II	Wald ratio	1	0.458560549	0.611015409	0.452960044	-0.739029652	1.65615075	1.581795428	0.477577107	5.239105355	0.830639404
ukb-ppp-RILPL2-OID30342	finngen_R9_M13_ANKYLOSPON	Ankylosing spondylitis || id:finngen_R9_M13_ANKYLOSPON	RILP-like protein 2 | Cardiometabolic_II	Wald ratio	1	-0.381541117	0.513552699	0.457515325	-1.388104408	0.625022173	0.68280831	0.249547898	1.868287383	0.834292652
ukb-ppp-RWDD1-OID21015	finngen_R9_M13_ANKYLOSPON	Ankylosing spondylitis || id:finngen_R9_M13_ANKYLOSPON	RWD domain-containing protein 1 | Neurology	Wald ratio	1	-0.311298077	0.418132241	0.456576032	-1.130837269	0.508241115	0.732495503	0.322762904	1.662364714	0.834292652
ukb-ppp-NBL1-OID21486	finngen_R9_M13_ANKYLOSPON	Ankylosing spondylitis || id:finngen_R9_M13_ANKYLOSPON	Neuroblastoma suppressor of tumorigenicity 1 | Oncology	Wald ratio	1	0.199621516	0.26966131	0.459137669	-0.328914651	0.728157683	1.220940564	0.71970444	2.07126117	0.834912353
ukb-ppp-ASGR1-OID20990	finngen_R9_M13_ANKYLOSPON	Ankylosing spondylitis || id:finngen_R9_M13_ANKYLOSPON	Asialoglycoprotein receptor 1 | Neurology	Wald ratio	1	0.117407925	0.159415695	0.461433086	-0.195046838	0.429862688	1.12457808	0.822796119	1.537046455	0.836749133
ukb-ppp-DNAJB14-OID31434	finngen_R9_M13_ANKYLOSPON	Ankylosing spondylitis || id:finngen_R9_M13_ANKYLOSPON	DnaJ homolog subfamily B member 14 | Oncology_II	Wald ratio	1	-0.398677329	0.546294222	0.465521615	-1.469414004	0.672059347	0.671207246	0.23006026	1.95826592	0.841818254
ukb-ppp-CDHR2-OID21282	finngen_R9_M13_ANKYLOSPON	Ankylosing spondylitis || id:finngen_R9_M13_ANKYLOSPON	Cadherin-related family member 2 | Oncology	Wald ratio	1	0.189232806	0.263336438	0.472389189	-0.326906613	0.705372224	1.208322224	0.721151086	2.02460015	0.842970917
ukb-ppp-FARSA-OID30887	finngen_R9_M13_ANKYLOSPON	Ankylosing spondylitis || id:finngen_R9_M13_ANKYLOSPON	Phenylalanine--tRNA ligase alpha subunit | Neurology_II	Wald ratio	1	0.349182597	0.482818062	0.469546109	-0.597140804	1.295505999	1.417908073	0.550383041	3.652843841	0.842970917
ukb-ppp-PDIA4-OID30375	finngen_R9_M13_ANKYLOSPON	Ankylosing spondylitis || id:finngen_R9_M13_ANKYLOSPON	Protein disulfide-isomerase A4 | Cardiometabolic_II	Wald ratio	1	-0.25707691	0.356839671	0.471262172	-0.956482665	0.442328845	0.773308736	0.38424202	1.556327448	0.842970917
ukb-ppp-PRG2-OID30381	finngen_R9_M13_ANKYLOSPON	Ankylosing spondylitis || id:finngen_R9_M13_ANKYLOSPON	Bone marrow proteoglycan | Cardiometabolic_II	Wald ratio	1	0.252015101	0.350911283	0.472650462	-0.435771014	0.939801217	1.286615467	0.646765809	2.559472588	0.842970917
ukb-ppp-SNAP25-OID30811	finngen_R9_M13_ANKYLOSPON	Ankylosing spondylitis || id:finngen_R9_M13_ANKYLOSPON	Synaptosomal-associated protein 25 | Neurology_II	Wald ratio	1	0.193567326	0.270306908	0.47392835	-0.336234213	0.723368865	1.213571088	0.714455751	2.061365989	0.842970917
ukb-ppp-UNG-OID31419	finngen_R9_M13_ANKYLOSPON	Ankylosing spondylitis || id:finngen_R9_M13_ANKYLOSPON	Uracil-DNA glycosylase | Oncology_II	Wald ratio	1	0.435013957	0.606238383	0.473027059	-0.753213274	1.623241188	1.544984622	0.470851146	5.069494902	0.842970917
ukb-ppp-KRT19-OID20596	finngen_R9_M13_ANKYLOSPON	Ankylosing spondylitis || id:finngen_R9_M13_ANKYLOSPON	Keratin, type I cytoskeletal 19 | Inflammation	Wald ratio	1	0.135703847	0.190726176	0.476767396	-0.238119459	0.509527153	1.145342646	0.788108539	1.664503952	0.842991473
ukb-ppp-NIT2-OID30336	finngen_R9_M13_ANKYLOSPON	Ankylosing spondylitis || id:finngen_R9_M13_ANKYLOSPON	Omega-amidase NIT2 | Cardiometabolic_II	Wald ratio	1	0.25641371	0.359469496	0.47565305	-0.448146502	0.960973921	1.292287249	0.63881109	2.614241299	0.842991473
ukb-ppp-PPP1R14D-OID30997	finngen_R9_M13_ANKYLOSPON	Ankylosing spondylitis || id:finngen_R9_M13_ANKYLOSPON	Protein phosphatase 1 regulatory subunit 14D | Neurology_II	Wald ratio	1	-0.314908007	0.443653841	0.47782466	-1.184469536	0.554653522	0.729856013	0.30590841	1.741337545	0.842991473
ukb-ppp-NCAN-OID21055	finngen_R9_M13_ANKYLOSPON	Ankylosing spondylitis || id:finngen_R9_M13_ANKYLOSPON	Neurocan core protein | Neurology	Wald ratio	1	0.143555894	0.203106119	0.47968928	-0.2545321	0.541643887	1.154371331	0.775279166	1.718830104	0.843993841
ukb-ppp-AKR1B1-OID21244	finngen_R9_M13_ANKYLOSPON	Ankylosing spondylitis || id:finngen_R9_M13_ANKYLOSPON	Aldo-keto reductase family 1 member B1 | Oncology	Wald ratio	1	0.143856478	0.208757315	0.490754875	-0.265307858	0.553020815	1.15471837	0.766969796	1.738496771	0.844557922
ukb-ppp-APOA1-OID30769	finngen_R9_M13_ANKYLOSPON	Ankylosing spondylitis || id:finngen_R9_M13_ANKYLOSPON	Apolipoprotein A-I | Inflammation_II	Wald ratio	1	-0.297198904	0.426379239	0.485784338	-1.132902213	0.538504405	0.742896232	0.322097104	1.713442329	0.844557922
ukb-ppp-CEP20-OID21209	finngen_R9_M13_ANKYLOSPON	Ankylosing spondylitis || id:finngen_R9_M13_ANKYLOSPON	LisH domain-containing protein FOPNL | Oncology	Wald ratio	1	0.254854892	0.362403658	0.481909387	-0.455456278	0.965166062	1.290274378	0.634158549	2.62522357	0.844557922
ukb-ppp-COL6A3-OID20292	finngen_R9_M13_ANKYLOSPON	Ankylosing spondylitis || id:finngen_R9_M13_ANKYLOSPON	Collagen alpha-3 | Cardiometabolic	Wald ratio	1	-0.422415837	0.606295752	0.485980662	-1.610755512	0.765923837	0.655461417	0.199736654	2.150980614	0.844557922
ukb-ppp-FKBP4-OID20960	finngen_R9_M13_ANKYLOSPON	Ankylosing spondylitis || id:finngen_R9_M13_ANKYLOSPON	Peptidyl-prolyl cis-trans isomerase FKBP4 | Neurology	Wald ratio	1	0.371544484	0.540094675	0.491500181	-0.687041078	1.430130047	1.449972346	0.503062391	4.179242654	0.844557922
ukb-ppp-GBP2-OID20489	finngen_R9_M13_ANKYLOSPON	Ankylosing spondylitis || id:finngen_R9_M13_ANKYLOSPON	Guanylate-binding protein 2 | Inflammation	Wald ratio	1	0.173105449	0.248386086	0.485852312	-0.313731279	0.659942177	1.188991476	0.73071536	1.934680462	0.844557922
ukb-ppp-ITGA5-OID21139	finngen_R9_M13_ANKYLOSPON	Ankylosing spondylitis || id:finngen_R9_M13_ANKYLOSPON	Integrin alpha-5 | Neurology	Wald ratio	1	-0.315612102	0.456218517	0.489062755	-1.209800396	0.578576192	0.729342306	0.298256807	1.783497264	0.844557922
ukb-ppp-LDLR-OID20240	finngen_R9_M13_ANKYLOSPON	Ankylosing spondylitis || id:finngen_R9_M13_ANKYLOSPON	Low-density lipoprotein receptor | Cardiometabolic	Wald ratio	1	0.755749602	1.09014468	0.48814876	-1.380933972	2.892433175	2.129206983	0.251343696	18.03714378	0.844557922
ukb-ppp-SLMAP-OID31441	finngen_R9_M13_ANKYLOSPON	Ankylosing spondylitis || id:finngen_R9_M13_ANKYLOSPON	Sarcolemmal membrane-associated protein | Oncology_II	Wald ratio	1	-0.28640156	0.416505315	0.491685795	-1.102751977	0.529948857	0.750960999	0.331956289	1.698845422	0.844557922
ukb-ppp-EIF5-OID30156	finngen_R9_M13_ANKYLOSPON	Ankylosing spondylitis || id:finngen_R9_M13_ANKYLOSPON	Eukaryotic translation initiation factor 5 | Cardiometabolic_II	Wald ratio	1	-0.263320113	0.384671355	0.493638862	-1.017275968	0.490635743	0.768495853	0.361578552	1.633354283	0.845681313
ukb-ppp-GLRX5-OID30663	finngen_R9_M13_ANKYLOSPON	Ankylosing spondylitis || id:finngen_R9_M13_ANKYLOSPON	Glutaredoxin-related protein 5, mitochondrial | Inflammation_II	Inverse variance weighted	2	-0.390845472	0.186790016	0.036399858	-0.756953904	-0.02473704	0.676484684	0.469093156	0.975566413	0.848655947
ukb-ppp-AMIGO1-OID30881	finngen_R9_M13_ANKYLOSPON	Ankylosing spondylitis || id:finngen_R9_M13_ANKYLOSPON	Amphoterin-induced protein 1 | Neurology_II	Wald ratio	1	-0.378509311	0.584614982	0.517340368	-1.524354675	0.767336054	0.684881594	0.217761538	2.15402041	0.858768758
ukb-ppp-ANKMY2-OID30518	finngen_R9_M13_ANKYLOSPON	Ankylosing spondylitis || id:finngen_R9_M13_ANKYLOSPON	Ankyrin repeat and MYND domain-containing protein 2 | Inflammation_II	Wald ratio	1	-0.223575746	0.343798009	0.515491129	-0.897419845	0.450268352	0.799654319	0.407620027	1.568733102	0.858768758
ukb-ppp-APRT-OID20927	finngen_R9_M13_ANKYLOSPON	Ankylosing spondylitis || id:finngen_R9_M13_ANKYLOSPON	Adenine phosphoribosyltransferase | Neurology	Wald ratio	1	0.262190919	0.417444194	0.529947502	-0.555999702	1.08038154	1.29977467	0.573498647	2.945803279	0.858768758
ukb-ppp-CCDC80-OID20226	finngen_R9_M13_ANKYLOSPON	Ankylosing spondylitis || id:finngen_R9_M13_ANKYLOSPON	Coiled-coil domain-containing protein 80 | Cardiometabolic	Wald ratio	1	0.256079132	0.392375899	0.513990158	-0.51297763	1.025135893	1.291854951	0.598710185	2.787474234	0.858768758
ukb-ppp-CD248-OID30394	finngen_R9_M13_ANKYLOSPON	Ankylosing spondylitis || id:finngen_R9_M13_ANKYLOSPON	Endosialin | Cardiometabolic_II	Wald ratio	1	0.609629412	0.951906247	0.52189302	-1.256106832	2.475365656	1.839749484	0.284760492	11.88605253	0.858768758
ukb-ppp-CETN3-OID31525	finngen_R9_M13_ANKYLOSPON	Ankylosing spondylitis || id:finngen_R9_M13_ANKYLOSPON	Centrin-3 | Oncology_II	Wald ratio	1	0.125333733	0.195357454	0.521158229	-0.257566877	0.508234344	1.133526686	0.772929934	1.662353457	0.858768758
ukb-ppp-CNP-OID30285	finngen_R9_M13_ANKYLOSPON	Ankylosing spondylitis || id:finngen_R9_M13_ANKYLOSPON	2',3'-cyclic-nucleotide 3'-phosphodiesterase | Cardiometabolic_II	Wald ratio	1	-0.208320295	0.330273315	0.528203206	-0.855655994	0.439015403	0.811946932	0.4250043	1.55117918	0.858768758
ukb-ppp-CRADD-OID20923	finngen_R9_M13_ANKYLOSPON	Ankylosing spondylitis || id:finngen_R9_M13_ANKYLOSPON	Death domain-containing protein CRADD | Neurology	Wald ratio	1	0.241619098	0.384094931	0.529309195	-0.511206966	0.994445162	1.273309095	0.599771238	2.703224074	0.858768758
ukb-ppp-CSF3-OID20491	finngen_R9_M13_ANKYLOSPON	Ankylosing spondylitis || id:finngen_R9_M13_ANKYLOSPON	Granulocyte colony-stimulating factor | Inflammation	Wald ratio	1	-0.228375908	0.365405233	0.531975302	-0.944570165	0.487818349	0.795825047	0.388846675	1.628758958	0.858768758
ukb-ppp-DOK2-OID20138	finngen_R9_M13_ANKYLOSPON	Ankylosing spondylitis || id:finngen_R9_M13_ANKYLOSPON	Docking protein 2 | Cardiometabolic	Wald ratio	1	-0.280262409	0.434858192	0.519256768	-1.132584466	0.572059648	0.755585443	0.322199466	1.771912813	0.858768758
ukb-ppp-FAM3C-OID20233	finngen_R9_M13_ANKYLOSPON	Ankylosing spondylitis || id:finngen_R9_M13_ANKYLOSPON	Protein FAM3C | Cardiometabolic	Wald ratio	1	0.172656934	0.273353639	0.527632087	-0.363116199	0.708430067	1.188458315	0.695505612	2.030800534	0.858768758
ukb-ppp-FES-OID21207	finngen_R9_M13_ANKYLOSPON	Ankylosing spondylitis || id:finngen_R9_M13_ANKYLOSPON	Tyrosine-protein kinase Fes/Fps | Oncology	Wald ratio	1	0.134892341	0.205459658	0.511477188	-0.267808589	0.53759327	1.144413571	0.765054207	1.711881862	0.858768758
ukb-ppp-HAVCR2-OID21137	finngen_R9_M13_ANKYLOSPON	Ankylosing spondylitis || id:finngen_R9_M13_ANKYLOSPON	Hepatitis A virus cellular receptor 2 | Neurology	Wald ratio	1	-0.136365295	0.204024815	0.503893594	-0.536253932	0.263523342	0.872523846	0.584935361	1.301507674	0.858768758
ukb-ppp-LRG1-OID30751	finngen_R9_M13_ANKYLOSPON	Ankylosing spondylitis || id:finngen_R9_M13_ANKYLOSPON	Leucine-rich alpha-2-glycoprotein | Inflammation_II	Wald ratio	1	-0.065562105	0.098655218	0.506333298	-0.258926332	0.127802122	0.936540881	0.771879884	1.136328126	0.858768758
ukb-ppp-MESD-OID21099	finngen_R9_M13_ANKYLOSPON	Ankylosing spondylitis || id:finngen_R9_M13_ANKYLOSPON	LRP chaperone MESD | Neurology	Wald ratio	1	0.524046621	0.820161385	0.522851887	-1.083469694	2.131562935	1.688847968	0.338419275	8.428028987	0.858768758
ukb-ppp-NFKBIE-OID21212	finngen_R9_M13_ANKYLOSPON	Ankylosing spondylitis || id:finngen_R9_M13_ANKYLOSPON	NF-kappa-B inhibitor epsilon | Oncology	Wald ratio	1	-0.064694042	0.102915503	0.529602329	-0.266408427	0.137020344	0.937354211	0.766126157	1.146851479	0.858768758
ukb-ppp-NPPB-OID20049	finngen_R9_M13_ANKYLOSPON	Ankylosing spondylitis || id:finngen_R9_M13_ANKYLOSPON	Natriuretic peptides B | Cardiometabolic	Wald ratio	1	0.098707517	0.152793175	0.518266107	-0.200767107	0.398182141	1.103743426	0.81810294	1.489115233	0.858768758
ukb-ppp-OGA-OID31465	finngen_R9_M13_ANKYLOSPON	Ankylosing spondylitis || id:finngen_R9_M13_ANKYLOSPON	Protein O-GlcNAcase | Oncology_II	Wald ratio	1	0.13903801	0.219517146	0.526484809	-0.291215596	0.569291616	1.149167779	0.747354534	1.767014883	0.858768758
ukb-ppp-PCBP2-OID31003	finngen_R9_M13_ANKYLOSPON	Ankylosing spondylitis || id:finngen_R9_M13_ANKYLOSPON	Poly(rC)-binding protein 2 | Neurology_II	Wald ratio	1	0.332787409	0.533717254	0.532937908	-0.71329841	1.378873227	1.394850734	0.490025225	3.970425339	0.858768758
ukb-ppp-PYY-OID30150	finngen_R9_M13_ANKYLOSPON	Ankylosing spondylitis || id:finngen_R9_M13_ANKYLOSPON	Peptide YY | Cardiometabolic_II	Wald ratio	1	0.075413194	0.118019856	0.522831165	-0.155905724	0.306732113	1.078329619	0.855639853	1.358976867	0.858768758
ukb-ppp-RABEP1-OID30647	finngen_R9_M13_ANKYLOSPON	Ankylosing spondylitis || id:finngen_R9_M13_ANKYLOSPON	Rab GTPase-binding effector protein 1 | Inflammation_II	Wald ratio	1	-0.2591784	0.393360009	0.509970613	-1.030164018	0.511807217	0.771685342	0.35694841	1.668303459	0.858768758
ukb-ppp-RALB-OID30567	finngen_R9_M13_ANKYLOSPON	Ankylosing spondylitis || id:finngen_R9_M13_ANKYLOSPON	Ras-related protein Ral-B | Inflammation_II	Wald ratio	1	-0.154028575	0.235896333	0.513788339	-0.616385388	0.308328238	0.857247525	0.539892417	1.361147696	0.858768758
ukb-ppp-SERPINB5-OID20064	finngen_R9_M13_ANKYLOSPON	Ankylosing spondylitis || id:finngen_R9_M13_ANKYLOSPON	Serpin B5 | Cardiometabolic	Wald ratio	1	-0.319229348	0.511274092	0.532378017	-1.321326569	0.682867872	0.726708861	0.266781163	1.979546686	0.858768758
ukb-ppp-VPS4B-OID31386	finngen_R9_M13_ANKYLOSPON	Ankylosing spondylitis || id:finngen_R9_M13_ANKYLOSPON	Vacuolar protein sorting-associated protein 4B | Oncology_II	Wald ratio	1	0.443503601	0.672552681	0.509617596	-0.874699653	1.761706855	1.558156826	0.416987242	5.822366855	0.858768758
ukb-ppp-SMPD3-OID30477	finngen_R9_M13_ANKYLOSPON	Ankylosing spondylitis || id:finngen_R9_M13_ANKYLOSPON	Sphingomyelin phosphodiesterase 3 | Inflammation_II	Wald ratio	1	0.36544264	0.591332574	0.536576332	-0.793569205	1.524454484	1.441151778	0.452227818	4.592637529	0.86249677
ukb-ppp-TNFSF8-OID30384	finngen_R9_M13_ANKYLOSPON	Ankylosing spondylitis || id:finngen_R9_M13_ANKYLOSPON	Tumor necrosis factor ligand superfamily member 8 | Cardiometabolic_II	Wald ratio	1	-0.467116723	0.758744841	0.538129492	-1.954256611	1.020023164	0.626806923	0.141669753	2.773259004	0.862862806
ukb-ppp-ERMAP-OID30539	finngen_R9_M13_ANKYLOSPON	Ankylosing spondylitis || id:finngen_R9_M13_ANKYLOSPON	Erythroid membrane-associated protein | Inflammation_II	Wald ratio	1	0.180582102	0.29635033	0.542290171	-0.400264544	0.761428748	1.197914469	0.670142741	2.141333462	0.865271817
ukb-ppp-LSP1-OID20530	finngen_R9_M13_ANKYLOSPON	Ankylosing spondylitis || id:finngen_R9_M13_ANKYLOSPON	Lymphocyte-specific protein 1 | Inflammation	Wald ratio	1	0.113021245	0.185059983	0.541379909	-0.249696321	0.475738811	1.11965572	0.779037325	1.609202655	0.865271817
ukb-ppp-CERT-OID20857	finngen_R9_M13_ANKYLOSPON	Ankylosing spondylitis || id:finngen_R9_M13_ANKYLOSPON	Ceramide transfer protein | Neurology	Wald ratio	1	0.316527596	0.523762268	0.54562129	-0.71004645	1.343101641	1.372354113	0.491621361	3.830907196	0.867613141
ukb-ppp-DBN1-OID30549	finngen_R9_M13_ANKYLOSPON	Ankylosing spondylitis || id:finngen_R9_M13_ANKYLOSPON	Drebrin | Inflammation_II	Wald ratio	1	-0.345527398	0.572891579	0.546423023	-1.468394893	0.777340097	0.707846938	0.230294836	2.175677471	0.867613141
ukb-ppp-SNCA-OID30645	finngen_R9_M13_ANKYLOSPON	Ankylosing spondylitis || id:finngen_R9_M13_ANKYLOSPON	Alpha-synuclein | Inflammation_II	Wald ratio	1	-0.370113641	0.617959259	0.549220319	-1.581313788	0.841086507	0.69065584	0.205704668	2.318885093	0.869932913
ukb-ppp-CTSF-OID21500	finngen_R9_M13_ANKYLOSPON	Ankylosing spondylitis || id:finngen_R9_M13_ANKYLOSPON	Cathepsin F | Oncology	Inverse variance weighted	2	-0.297607435	0.145212446	0.04041693	-0.582223829	-0.01299104	0.742592799	0.558654632	0.987092979	0.870683514
ukb-ppp-EBI3_IL27-OID21389	finngen_R9_M13_ANKYLOSPON	Ankylosing spondylitis || id:finngen_R9_M13_ANKYLOSPON	Interleukin-27 | Oncology	Inverse variance weighted	3	-0.178564881	0.087589924	0.041485332	-0.350241132	-0.006888631	0.836469784	0.704518187	0.993135041	0.870683514
ukb-ppp-IGDCC4-OID30402	finngen_R9_M13_ANKYLOSPON	Ankylosing spondylitis || id:finngen_R9_M13_ANKYLOSPON	Immunoglobulin superfamily DCC subclass member 4 | Cardiometabolic_II	Inverse variance weighted	7	0.194493642	0.095288531	0.041240657	0.007728122	0.381259162	1.21469576	1.007758061	1.464127003	0.870683514
ukb-ppp-PRDX2-OID30668	finngen_R9_M13_ANKYLOSPON	Ankylosing spondylitis || id:finngen_R9_M13_ANKYLOSPON	Peroxiredoxin-2 | Inflammation_II	Inverse variance weighted	2	0.67102634	0.329128429	0.041470205	0.025934619	1.316118061	1.956244062	1.026273847	3.728917814	0.870683514
ukb-ppp-REG4-OID20784	finngen_R9_M13_ANKYLOSPON	Ankylosing spondylitis || id:finngen_R9_M13_ANKYLOSPON	Regenerating islet-derived protein 4 | Inflammation	Inverse variance weighted	3	0.223665869	0.107988604	0.03834022	0.012008205	0.435323532	1.250653067	1.012080593	1.545462985	0.870683514
ukb-ppp-TLR1-OID30532	finngen_R9_M13_ANKYLOSPON	Ankylosing spondylitis || id:finngen_R9_M13_ANKYLOSPON	Toll-like receptor 1 | Inflammation_II	Inverse variance weighted	8	-0.181799104	0.089180198	0.041494052	-0.356592292	-0.007005915	0.833768825	0.700057859	0.993018569	0.870683514
ukb-ppp-RBP2-OID21365	finngen_R9_M13_ANKYLOSPON	Ankylosing spondylitis || id:finngen_R9_M13_ANKYLOSPON	Retinol-binding protein 2 | Oncology	Wald ratio	1	0.266481543	0.447213126	0.551261095	-0.610056185	1.14301927	1.305363495	0.543320342	3.13622319	0.87104605
ukb-ppp-APOA2-OID30686	finngen_R9_M13_ANKYLOSPON	Ankylosing spondylitis || id:finngen_R9_M13_ANKYLOSPON	Apolipoprotein A-II | Inflammation_II	Wald ratio	1	-0.238140771	0.410282417	0.56162378	-1.042294308	0.566012767	0.788091743	0.352644677	1.761230596	0.872594465
ukb-ppp-GFRA3-OID20933	finngen_R9_M13_ANKYLOSPON	Ankylosing spondylitis || id:finngen_R9_M13_ANKYLOSPON	GDNF family receptor alpha-3 | Neurology	Wald ratio	1	0.371186041	0.632096141	0.557049008	-0.867722394	1.610094477	1.449452706	0.419906843	5.003283898	0.872594465
ukb-ppp-IST1-OID31497	finngen_R9_M13_ANKYLOSPON	Ankylosing spondylitis || id:finngen_R9_M13_ANKYLOSPON	IST1 homolog | Oncology_II	Wald ratio	1	-0.150983106	0.260060655	0.561531097	-0.660701989	0.358735778	0.859862225	0.516488638	1.431518513	0.872594465
ukb-ppp-KITLG-OID20196	finngen_R9_M13_ANKYLOSPON	Ankylosing spondylitis || id:finngen_R9_M13_ANKYLOSPON	Kit ligand | Cardiometabolic	Wald ratio	1	0.311343455	0.53568741	0.561103237	-0.738603868	1.361290778	1.365258045	0.477780495	3.90122567	0.872594465
ukb-ppp-NFU1-OID31510	finngen_R9_M13_ANKYLOSPON	Ankylosing spondylitis || id:finngen_R9_M13_ANKYLOSPON	NFU1 iron-sulfur cluster scaffold homolog, mitochondrial | Oncology_II	Wald ratio	1	-0.174745596	0.297787648	0.557329456	-0.758409387	0.408918195	0.839670609	0.468410895	1.505188583	0.872594465
ukb-ppp-PPIE-OID31279	finngen_R9_M13_ANKYLOSPON	Ankylosing spondylitis || id:finngen_R9_M13_ANKYLOSPON	Peptidyl-prolyl cis-trans isomerase E | Oncology_II	Wald ratio	1	-0.368510359	0.624190629	0.554935169	-1.591923993	0.854903274	0.691764043	0.203533638	2.351146953	0.872594465
ukb-ppp-TAB2-OID31319	finngen_R9_M13_ANKYLOSPON	Ankylosing spondylitis || id:finngen_R9_M13_ANKYLOSPON	TGF-beta-activated kinase 1 and MAP3K7-binding protein 2 | Oncology_II	Wald ratio	1	0.321482736	0.551265379	0.559777271	-0.758997406	1.401962878	1.379171196	0.468135542	4.063167649	0.872594465
ukb-ppp-CCL2-OID21004	finngen_R9_M13_ANKYLOSPON	Ankylosing spondylitis || id:finngen_R9_M13_ANKYLOSPON	C-C motif chemokine 2 | Neurology	Wald ratio	1	0.275430007	0.483297542	0.568747296	-0.671833176	1.22269319	1.317096914	0.510771385	3.39632237	0.875306123
ukb-ppp-CD84-OID20607	finngen_R9_M13_ANKYLOSPON	Ankylosing spondylitis || id:finngen_R9_M13_ANKYLOSPON	SLAM family member 5 | Inflammation	Wald ratio	1	-0.120752891	0.210823957	0.566802835	-0.533967847	0.292462066	0.886252934	0.586274102	1.339721915	0.875306123
ukb-ppp-RALY-OID31382	finngen_R9_M13_ANKYLOSPON	Ankylosing spondylitis || id:finngen_R9_M13_ANKYLOSPON	RNA-binding protein Raly | Oncology_II	Wald ratio	1	-0.230996324	0.403000479	0.566515249	-1.020877262	0.558884615	0.793742384	0.360278743	1.748720914	0.875306123
ukb-ppp-RNASEH2A-OID31027	finngen_R9_M13_ANKYLOSPON	Ankylosing spondylitis || id:finngen_R9_M13_ANKYLOSPON	Ribonuclease H2 subunit A | Neurology_II	Wald ratio	1	-0.161987143	0.284076919	0.568526577	-0.718777903	0.394803617	0.850452139	0.487347478	1.484092712	0.875306123
ukb-ppp-TYRO3-OID20161	finngen_R9_M13_ANKYLOSPON	Ankylosing spondylitis || id:finngen_R9_M13_ANKYLOSPON	Tyrosine-protein kinase receptor TYRO3 | Cardiometabolic	Inverse variance weighted	4	0.127225378	0.062719151	0.042509928	0.004295841	0.250154914	1.135672944	1.004305081	1.284224346	0.877377031
ukb-ppp-SLA2-OID31017	finngen_R9_M13_ANKYLOSPON	Ankylosing spondylitis || id:finngen_R9_M13_ANKYLOSPON	Src-like-adapter 2 | Neurology_II	Wald ratio	1	-0.231862347	0.411398223	0.573029185	-1.038202863	0.574478169	0.793055282	0.35409046	1.776203407	0.879816037
ukb-ppp-APP-OID21070	finngen_R9_M13_ANKYLOSPON	Ankylosing spondylitis || id:finngen_R9_M13_ANKYLOSPON	Amyloid-beta precursor protein | Neurology	Wald ratio	1	-0.211019528	0.392811092	0.591126992	-0.980929268	0.558890212	0.809758253	0.374962496	1.748730702	0.881702184
ukb-ppp-CPB1-OID20289	finngen_R9_M13_ANKYLOSPON	Ankylosing spondylitis || id:finngen_R9_M13_ANKYLOSPON	Carboxypeptidase B | Cardiometabolic	Wald ratio	1	0.13380952	0.249522128	0.591776701	-0.355253851	0.622872892	1.143175047	0.700995472	1.864276219	0.881702184
ukb-ppp-CWC15-OID31479	finngen_R9_M13_ANKYLOSPON	Ankylosing spondylitis || id:finngen_R9_M13_ANKYLOSPON	Spliceosome-associated protein CWC15 homolog | Oncology_II	Wald ratio	1	0.263372711	0.490290606	0.591145534	-0.697596877	1.2243423	1.301311642	0.497780094	3.401927898	0.881702184
ukb-ppp-IL10RA-OID20420	finngen_R9_M13_ANKYLOSPON	Ankylosing spondylitis || id:finngen_R9_M13_ANKYLOSPON	Interleukin-10 receptor subunit alpha | Inflammation	Wald ratio	1	0.097814474	0.177731246	0.582079017	-0.250538768	0.446167716	1.102758176	0.778381303	1.562313469	0.881702184
ukb-ppp-ITIH1-OID30722	finngen_R9_M13_ANKYLOSPON	Ankylosing spondylitis || id:finngen_R9_M13_ANKYLOSPON	Inter-alpha-trypsin inhibitor heavy chain H1 | Inflammation_II	Wald ratio	1	0.105927067	0.197524209	0.591769305	-0.281220382	0.493074516	1.111740791	0.754861959	1.637342525	0.881702184
ukb-ppp-LYAR-OID21264	finngen_R9_M13_ANKYLOSPON	Ankylosing spondylitis || id:finngen_R9_M13_ANKYLOSPON	Cell growth-regulating nucleolar protein | Oncology	Wald ratio	1	-0.28665401	0.518235694	0.580171356	-1.302395969	0.72908795	0.750771444	0.271879597	2.073188893	0.881702184
ukb-ppp-MSTN-OID20115	finngen_R9_M13_ANKYLOSPON	Ankylosing spondylitis || id:finngen_R9_M13_ANKYLOSPON	Growth/differentiation factor 8 | Cardiometabolic	Wald ratio	1	-0.442295703	0.824969315	0.5918646	-2.059235561	1.174644155	0.6425596	0.127551438	3.236990871	0.881702184
ukb-ppp-MYOM2-OID30131	finngen_R9_M13_ANKYLOSPON	Ankylosing spondylitis || id:finngen_R9_M13_ANKYLOSPON	Myomesin-2 | Cardiometabolic_II	Wald ratio	1	0.253069194	0.467059384	0.587932071	-0.662367198	1.168505586	1.287972393	0.515629292	3.217181244	0.881702184
ukb-ppp-NPDC1-OID20205	finngen_R9_M13_ANKYLOSPON	Ankylosing spondylitis || id:finngen_R9_M13_ANKYLOSPON	Neural proliferation differentiation and control protein 1 | Cardiometabolic	Wald ratio	1	0.335703327	0.609778291	0.581953562	-0.859462123	1.530868777	1.39892394	0.423389753	4.622190729	0.881702184
ukb-ppp-OMP-OID30835	finngen_R9_M13_ANKYLOSPON	Ankylosing spondylitis || id:finngen_R9_M13_ANKYLOSPON	Olfactory marker protein | Neurology_II	Wald ratio	1	0.059820997	0.110704511	0.58894438	-0.157159844	0.276801838	1.061646492	0.85456745	1.318904988	0.881702184
ukb-ppp-OTUD7B-OID31064	finngen_R9_M13_ANKYLOSPON	Ankylosing spondylitis || id:finngen_R9_M13_ANKYLOSPON	OTU domain-containing protein 7B | Neurology_II	Wald ratio	1	-0.488266989	0.877812054	0.578052395	-2.208778615	1.232244637	0.613689003	0.109834717	3.42891758	0.881702184
ukb-ppp-PDLIM7-OID20729	finngen_R9_M13_ANKYLOSPON	Ankylosing spondylitis || id:finngen_R9_M13_ANKYLOSPON	PDZ and LIM domain protein 7 | Inflammation	Wald ratio	1	-0.349051793	0.640951401	0.586039752	-1.605316538	0.907212952	0.705356597	0.200825976	2.477408248	0.881702184
ukb-ppp-PROC-OID20402	finngen_R9_M13_ANKYLOSPON	Ankylosing spondylitis || id:finngen_R9_M13_ANKYLOSPON	Vitamin K-dependent protein C | Cardiometabolic	Wald ratio	1	-0.352835259	0.639856994	0.5813401	-1.606954967	0.901284449	0.702692946	0.200497206	2.462764376	0.881702184
ukb-ppp-AKT3-OID21197	finngen_R9_M13_ANKYLOSPON	Ankylosing spondylitis || id:finngen_R9_M13_ANKYLOSPON	RAC-gamma serine/threonine-protein kinase | Oncology	Wald ratio	1	0.243175765	0.491056034	0.620452027	-0.719294062	1.205645591	1.275292756	0.487095994	3.338913955	0.883572352
ukb-ppp-B4GALT1-OID20780	finngen_R9_M13_ANKYLOSPON	Ankylosing spondylitis || id:finngen_R9_M13_ANKYLOSPON	Beta-1,4-galactosyltransferase 1 | Inflammation	Wald ratio	1	0.062113828	0.125055491	0.619407583	-0.182994933	0.307222589	1.06408346	0.832772375	1.359643577	0.883572352
ukb-ppp-C1QTNF1-OID20367	finngen_R9_M13_ANKYLOSPON	Ankylosing spondylitis || id:finngen_R9_M13_ANKYLOSPON	Complement C1q tumor necrosis factor-related protein 1 | Cardiometabolic	Wald ratio	1	-0.0878109	0.165301494	0.595268679	-0.411801828	0.236180027	0.915934063	0.662455543	1.266402276	0.883572352
ukb-ppp-C5-OID30744	finngen_R9_M13_ANKYLOSPON	Ankylosing spondylitis || id:finngen_R9_M13_ANKYLOSPON	Complement C5 | Inflammation_II	Wald ratio	1	0.095595373	0.188310744	0.611700965	-0.273493685	0.464684431	1.100313757	0.760717141	1.591511877	0.883572352
ukb-ppp-CACNB3-OID31039	finngen_R9_M13_ANKYLOSPON	Ankylosing spondylitis || id:finngen_R9_M13_ANKYLOSPON	Voltage-dependent L-type calcium channel subunit beta-3 | Neurology_II	Wald ratio	1	0.148216145	0.289770551	0.609004592	-0.419734135	0.716166426	1.159763547	0.657221529	2.046572466	0.883572352
ukb-ppp-CEBPB-OID20052	finngen_R9_M13_ANKYLOSPON	Ankylosing spondylitis || id:finngen_R9_M13_ANKYLOSPON	CCAAT/enhancer-binding protein beta | Cardiometabolic	Wald ratio	1	0.280757979	0.544013558	0.605794092	-0.785508596	1.347024553	1.324133096	0.45588778	3.845965024	0.883572352
ukb-ppp-DKK4-OID20934	finngen_R9_M13_ANKYLOSPON	Ankylosing spondylitis || id:finngen_R9_M13_ANKYLOSPON	Dickkopf-related protein 4 | Neurology	Wald ratio	1	0.110641301	0.224173366	0.621622331	-0.328738496	0.550021098	1.11699417	0.719831231	1.733289586	0.883572352
ukb-ppp-DNAJC6-OID30247	finngen_R9_M13_ANKYLOSPON	Ankylosing spondylitis || id:finngen_R9_M13_ANKYLOSPON	Putative tyrosine-protein phosphatase auxilin | Cardiometabolic_II	Wald ratio	1	-0.173419206	0.347252424	0.61749489	-0.854033956	0.507195544	0.840785079	0.425694232	1.660627502	0.883572352
ukb-ppp-FASLG-OID20665	finngen_R9_M13_ANKYLOSPON	Ankylosing spondylitis || id:finngen_R9_M13_ANKYLOSPON	Tumor necrosis factor ligand superfamily member 6 | Inflammation	Wald ratio	1	-0.20016599	0.400180074	0.616941442	-0.984518935	0.584186955	0.818594863	0.373618919	1.793532171	0.883572352
ukb-ppp-FOLH1-OID30430	finngen_R9_M13_ANKYLOSPON	Ankylosing spondylitis || id:finngen_R9_M13_ANKYLOSPON	Glutamate carboxypeptidase 2 | Inflammation_II	Wald ratio	1	0.188158053	0.359959323	0.601168894	-0.51736222	0.893678326	1.207024275	0.596090833	2.444103347	0.883572352
ukb-ppp-FOXO1-OID20515	finngen_R9_M13_ANKYLOSPON	Ankylosing spondylitis || id:finngen_R9_M13_ANKYLOSPON	Forkhead box protein O1 | Inflammation	Wald ratio	1	-0.194404462	0.384776736	0.613390526	-0.948566865	0.55975794	0.823324833	0.387295673	1.750248784	0.883572352
ukb-ppp-IFIT3-OID31283	finngen_R9_M13_ANKYLOSPON	Ankylosing spondylitis || id:finngen_R9_M13_ANKYLOSPON	Interferon-induced protein with tetratricopeptide repeats 3 | Oncology_II	Wald ratio	1	0.153380678	0.301211898	0.610603714	-0.436994641	0.743755997	1.165768677	0.645974893	2.103822645	0.883572352
ukb-ppp-IL36G-OID30551	finngen_R9_M13_ANKYLOSPON	Ankylosing spondylitis || id:finngen_R9_M13_ANKYLOSPON	Interleukin-36 gamma | Inflammation_II	Wald ratio	1	0.241620942	0.475133421	0.611079723	-0.689640564	1.172882448	1.273311443	0.501756386	3.231293264	0.883572352
ukb-ppp-ITGB2-OID20315	finngen_R9_M13_ANKYLOSPON	Ankylosing spondylitis || id:finngen_R9_M13_ANKYLOSPON	Integrin beta-2 | Cardiometabolic	Wald ratio	1	-0.113799702	0.224016034	0.61145473	-0.552871128	0.325271724	0.892436691	0.57529569	1.384406771	0.883572352
ukb-ppp-LRRFIP1-OID31344	finngen_R9_M13_ANKYLOSPON	Ankylosing spondylitis || id:finngen_R9_M13_ANKYLOSPON	Leucine-rich repeat flightless-interacting protein 1 | Oncology_II	Wald ratio	1	0.267666352	0.536816281	0.618048402	-0.784493558	1.319826262	1.306911019	0.456350758	3.742771059	0.883572352
ukb-ppp-MAX-OID20877	finngen_R9_M13_ANKYLOSPON	Ankylosing spondylitis || id:finngen_R9_M13_ANKYLOSPON	Protein max | Neurology	Wald ratio	1	0.172966825	0.347109272	0.618267989	-0.507367347	0.853300997	1.188826665	0.602078558	2.347382781	0.883572352
ukb-ppp-OPLAH-OID30201	finngen_R9_M13_ANKYLOSPON	Ankylosing spondylitis || id:finngen_R9_M13_ANKYLOSPON	5-oxoprolinase | Cardiometabolic_II	Wald ratio	1	-0.074730405	0.146738416	0.610558535	-0.362337701	0.212876891	0.927993635	0.696047273	1.237232328	0.883572352
ukb-ppp-PRSS8-OID20763	finngen_R9_M13_ANKYLOSPON	Ankylosing spondylitis || id:finngen_R9_M13_ANKYLOSPON	Prostasin | Inflammation	Wald ratio	1	0.131143633	0.248485191	0.597657296	-0.355887342	0.618174608	1.14013153	0.700551538	1.855537864	0.883572352
ukb-ppp-RBP5-OID21369	finngen_R9_M13_ANKYLOSPON	Ankylosing spondylitis || id:finngen_R9_M13_ANKYLOSPON	Retinol-binding protein 5 | Oncology	Wald ratio	1	-0.236359677	0.450409383	0.599745644	-1.119162068	0.646442715	0.789496659	0.32655331	1.908738809	0.883572352
ukb-ppp-SIL1-OID30207	finngen_R9_M13_ANKYLOSPON	Ankylosing spondylitis || id:finngen_R9_M13_ANKYLOSPON	Nucleotide exchange factor SIL1 | Cardiometabolic_II	Wald ratio	1	0.232419295	0.455484232	0.609863308	-0.660329799	1.125168389	1.261648621	0.516680905	3.080735566	0.883572352
ukb-ppp-VCPKMT-OID31179	finngen_R9_M13_ANKYLOSPON	Ankylosing spondylitis || id:finngen_R9_M13_ANKYLOSPON	Protein-lysine methyltransferase METTL21D | Oncology_II	Wald ratio	1	-0.157227427	0.314205705	0.616795935	-0.77307061	0.458615755	0.854509698	0.461593516	1.581882756	0.883572352
ukb-ppp-AGR2-OID20896	finngen_R9_M13_ANKYLOSPON	Ankylosing spondylitis || id:finngen_R9_M13_ANKYLOSPON	Anterior gradient protein 2 homolog | Neurology	Wald ratio	1	0.119025159	0.250958715	0.635298947	-0.372853923	0.61090424	1.126398257	0.688765838	1.842096344	0.884657372
ukb-ppp-AMBN-OID20437	finngen_R9_M13_ANKYLOSPON	Ankylosing spondylitis || id:finngen_R9_M13_ANKYLOSPON	Ameloblastin | Inflammation	Wald ratio	1	-0.177259659	0.36796992	0.63000257	-0.898480702	0.543961383	0.837562275	0.40718783	1.722818105	0.884657372
ukb-ppp-ANXA4-OID20123	finngen_R9_M13_ANKYLOSPON	Ankylosing spondylitis || id:finngen_R9_M13_ANKYLOSPON	Annexin A4 | Cardiometabolic	Wald ratio	1	-0.25978059	0.531215169	0.624819878	-1.300962322	0.781401143	0.771220781	0.272269656	2.184530962	0.884657372
ukb-ppp-BID-OID20517	finngen_R9_M13_ANKYLOSPON	Ankylosing spondylitis || id:finngen_R9_M13_ANKYLOSPON	BH3-interacting domain death agonist | Inflammation	Wald ratio	1	-0.238916165	0.501457809	0.633758661	-1.22177347	0.74394114	0.787480898	0.294707049	2.104212188	0.884657372
ukb-ppp-CALCOCO2-OID30249	finngen_R9_M13_ANKYLOSPON	Ankylosing spondylitis || id:finngen_R9_M13_ANKYLOSPON	Calcium-binding and coiled-coil domain-containing protein 2 | Cardiometabolic_II	Wald ratio	1	0.228698124	0.476018151	0.630914611	-0.704297452	1.161693701	1.256962535	0.494455831	3.195340646	0.884657372
ukb-ppp-ENO2-OID21046	finngen_R9_M13_ANKYLOSPON	Ankylosing spondylitis || id:finngen_R9_M13_ANKYLOSPON	Gamma-enolase | Neurology	Wald ratio	1	0.105598822	0.218824437	0.629398767	-0.323297073	0.534494718	1.111375928	0.723758813	1.706585717	0.884657372
ukb-ppp-NCF2-OID20567	finngen_R9_M13_ANKYLOSPON	Ankylosing spondylitis || id:finngen_R9_M13_ANKYLOSPON	Neutrophil cytosol factor 2 | Inflammation	Wald ratio	1	0.093170338	0.191577728	0.626731947	-0.282322008	0.468662684	1.097648691	0.754030842	1.597855926	0.884657372
ukb-ppp-OMD-OID20725	finngen_R9_M13_ANKYLOSPON	Ankylosing spondylitis || id:finngen_R9_M13_ANKYLOSPON	Osteomodulin | Inflammation	Wald ratio	1	-0.210232671	0.435526722	0.629302368	-1.063865047	0.643399705	0.810395668	0.345119327	1.902939327	0.884657372
ukb-ppp-PLAT-OID20247	finngen_R9_M13_ANKYLOSPON	Ankylosing spondylitis || id:finngen_R9_M13_ANKYLOSPON	Tissue-type plasminogen activator | Cardiometabolic	Wald ratio	1	-0.255235552	0.536006675	0.633946289	-1.305808635	0.795337531	0.774733987	0.270953344	2.215188566	0.884657372
ukb-ppp-TGFBR3-OID20255	finngen_R9_M13_ANKYLOSPON	Ankylosing spondylitis || id:finngen_R9_M13_ANKYLOSPON	Transforming growth factor beta receptor type 3 | Cardiometabolic	Wald ratio	1	0.257069621	0.543104029	0.635974885	-0.807414277	1.321553518	1.293135152	0.446009835	3.749241369	0.884657372
ukb-ppp-MGLL-OID20711	finngen_R9_M13_ANKYLOSPON	Ankylosing spondylitis || id:finngen_R9_M13_ANKYLOSPON	Monoglyceride lipase | Inflammation	Wald ratio	1	0.211117314	0.449133983	0.638316296	-0.669185293	1.091419922	1.235057237	0.51212564	2.978500309	0.886021128
ukb-ppp-BAIAP2-OID21250	finngen_R9_M13_ANKYLOSPON	Ankylosing spondylitis || id:finngen_R9_M13_ANKYLOSPON	Brain-specific angiogenesis inhibitor 1-associated protein 2 | Oncology	Wald ratio	1	-0.153650623	0.328769814	0.64024938	-0.798039458	0.490738212	0.857571585	0.450210756	1.633521661	0.886813502
ukb-ppp-ACY1-OID20137	finngen_R9_M13_ANKYLOSPON	Ankylosing spondylitis || id:finngen_R9_M13_ANKYLOSPON	Aminoacylase-1 | Cardiometabolic	Wald ratio	1	0.165888423	0.368107586	0.652240377	-0.555602446	0.887379292	1.180441384	0.573726518	2.428756243	0.889182626
ukb-ppp-CLIC5-OID30890	finngen_R9_M13_ANKYLOSPON	Ankylosing spondylitis || id:finngen_R9_M13_ANKYLOSPON	Chloride intracellular channel protein 5 | Neurology_II	Wald ratio	1	0.106244821	0.229892439	0.643973663	-0.34434436	0.556834002	1.112094107	0.708684843	1.745138639	0.889182626
ukb-ppp-MTSS1-OID31492	finngen_R9_M13_ANKYLOSPON	Ankylosing spondylitis || id:finngen_R9_M13_ANKYLOSPON	Protein MTSS 1 | Oncology_II	Wald ratio	1	-0.249766637	0.555338763	0.652886782	-1.338230612	0.838697339	0.778982548	0.262309385	2.3133515	0.889182626
ukb-ppp-PARD3-OID31301	finngen_R9_M13_ANKYLOSPON	Ankylosing spondylitis || id:finngen_R9_M13_ANKYLOSPON	Partitioning defective 3 homolog | Oncology_II	Wald ratio	1	-0.206139643	0.454043363	0.649822556	-1.096064635	0.683785349	0.813719439	0.334183634	1.981363709	0.889182626
ukb-ppp-PLA2G4A-OID20685	finngen_R9_M13_ANKYLOSPON	Ankylosing spondylitis || id:finngen_R9_M13_ANKYLOSPON	Cytosolic phospholipase A2 | Inflammation	Wald ratio	1	0.207435422	0.45193578	0.646239094	-0.678358708	1.093229552	1.23051825	0.507449182	2.983895172	0.889182626
ukb-ppp-PLA2G7-OID21105	finngen_R9_M13_ANKYLOSPON	Ankylosing spondylitis || id:finngen_R9_M13_ANKYLOSPON	Platelet-activating factor acetylhydrolase | Neurology	Wald ratio	1	-0.142632202	0.317044622	0.652796589	-0.764039662	0.478775258	0.867072918	0.465781023	1.61409634	0.889182626
ukb-ppp-SELENOP-OID30745	finngen_R9_M13_ANKYLOSPON	Ankylosing spondylitis || id:finngen_R9_M13_ANKYLOSPON	Selenoprotein P | Inflammation_II	Wald ratio	1	0.1304613	0.286440776	0.648780889	-0.430962622	0.691885222	1.139353846	0.649883202	1.997477675	0.889182626
ukb-ppp-SOST-OID20204	finngen_R9_M13_ANKYLOSPON	Ankylosing spondylitis || id:finngen_R9_M13_ANKYLOSPON	Sclerostin | Cardiometabolic	Wald ratio	1	0.22691478	0.498612295	0.649042601	-0.750365317	1.204194877	1.254722936	0.472194021	3.334073659	0.889182626
ukb-ppp-LDLRAP1-OID31068	finngen_R9_M13_ANKYLOSPON	Ankylosing spondylitis || id:finngen_R9_M13_ANKYLOSPON	Low density lipoprotein receptor adapter protein 1 | Neurology_II	Wald ratio	1	0.1935694	0.436285002	0.657276493	-0.661549204	1.048688003	1.213573605	0.516051246	2.853904347	0.891431243
ukb-ppp-ST13-OID30624	finngen_R9_M13_ANKYLOSPON	Ankylosing spondylitis || id:finngen_R9_M13_ANKYLOSPON	Hsc70-interacting protein | Inflammation_II	Wald ratio	1	-0.224288351	0.504759166	0.65679154	-1.213616317	0.765039615	0.799084684	0.297120851	2.149079509	0.891431243
ukb-ppp-CDC27-OID21238	finngen_R9_M13_ANKYLOSPON	Ankylosing spondylitis || id:finngen_R9_M13_ANKYLOSPON	Cell division cycle protein 27 homolog | Oncology	Wald ratio	1	0.161834087	0.370939097	0.66263207	-0.565206542	0.888874716	1.175665167	0.568242768	2.43239098	0.893556357
ukb-ppp-GAS6-OID20318	finngen_R9_M13_ANKYLOSPON	Ankylosing spondylitis || id:finngen_R9_M13_ANKYLOSPON	Growth arrest-specific protein 6 | Cardiometabolic	Wald ratio	1	0.293951556	0.67171352	0.661665781	-1.022606944	1.610510055	1.341718903	0.359656114	5.005363588	0.893556357
ukb-ppp-NOMO1-OID21106	finngen_R9_M13_ANKYLOSPON	Ankylosing spondylitis || id:finngen_R9_M13_ANKYLOSPON	Nodal modulator 1 | Neurology	Wald ratio	1	0.10833661	0.248576243	0.662961168	-0.378872826	0.595546045	1.114422808	0.684632675	1.814021212	0.893556357
ukb-ppp-DMP1-OID30213	finngen_R9_M13_ANKYLOSPON	Ankylosing spondylitis || id:finngen_R9_M13_ANKYLOSPON	Dentin matrix acidic phosphoprotein 1 | Cardiometabolic_II	Wald ratio	1	-0.23421451	0.540131036	0.664560522	-1.29287134	0.82444232	0.791192079	0.274481521	2.28060856	0.893861363
ukb-ppp-ATXN10-OID20865	finngen_R9_M13_ANKYLOSPON	Ankylosing spondylitis || id:finngen_R9_M13_ANKYLOSPON	Ataxin-10 | Neurology	Wald ratio	1	-0.122014374	0.287082615	0.670825852	-0.684696299	0.440667552	0.885135646	0.504243345	1.553744077	0.896730246
ukb-ppp-BDNF-OID30373	finngen_R9_M13_ANKYLOSPON	Ankylosing spondylitis || id:finngen_R9_M13_ANKYLOSPON	Brain-derived neurotrophic factor | Cardiometabolic_II	Wald ratio	1	0.155832328	0.365481215	0.669834066	-0.560510852	0.872175509	1.168630241	0.570917335	2.392109253	0.896730246
ukb-ppp-PMVK-OID20850	finngen_R9_M13_ANKYLOSPON	Ankylosing spondylitis || id:finngen_R9_M13_ANKYLOSPON	Phosphomevalonate kinase | Neurology	Wald ratio	1	0.237938494	0.554953778	0.668102465	-0.84977091	1.325647898	1.268631162	0.427512859	3.764623658	0.896730246
ukb-ppp-SLITRK1-OID30510	finngen_R9_M13_ANKYLOSPON	Ankylosing spondylitis || id:finngen_R9_M13_ANKYLOSPON	SLIT and NTRK-like protein 1 | Inflammation_II	Wald ratio	1	-0.108268482	0.255959284	0.672301802	-0.609948679	0.393411714	0.897386631	0.543378755	1.482028435	0.896861625
ukb-ppp-OSTN-OID30909	finngen_R9_M13_ANKYLOSPON	Ankylosing spondylitis || id:finngen_R9_M13_ANKYLOSPON	Osteocrin | Neurology_II	Wald ratio	1	-0.139515451	0.331467034	0.673825955	-0.789190837	0.510159936	0.869779585	0.454212178	1.665557556	0.89705664
ukb-ppp-ACRV1-OID30513	finngen_R9_M13_ANKYLOSPON	Ankylosing spondylitis || id:finngen_R9_M13_ANKYLOSPON	Acrosomal protein SP-10 | Inflammation_II	Wald ratio	1	-0.234349339	0.569331577	0.680616586	-1.350239231	0.881540553	0.791085411	0.25917825	2.414616688	0.902081543
ukb-ppp-DBNL-OID20681	finngen_R9_M13_ANKYLOSPON	Ankylosing spondylitis || id:finngen_R9_M13_ANKYLOSPON	Drebrin-like protein | Inflammation	Wald ratio	1	-0.204045622	0.504556958	0.685914538	-1.192977259	0.784886015	0.815425169	0.303316866	2.192157054	0.902081543
ukb-ppp-ERP44-OID21338	finngen_R9_M13_ANKYLOSPON	Ankylosing spondylitis || id:finngen_R9_M13_ANKYLOSPON	Endoplasmic reticulum resident protein 44 | Oncology	Wald ratio	1	0.232993784	0.574008512	0.684811304	-0.8920629	1.358050468	1.262373633	0.409809484	3.888604948	0.902081543
ukb-ppp-IL17C-OID20477	finngen_R9_M13_ANKYLOSPON	Ankylosing spondylitis || id:finngen_R9_M13_ANKYLOSPON	Interleukin-17C | Inflammation	Wald ratio	1	-0.090806148	0.22399627	0.685189875	-0.529838837	0.348226541	0.913194718	0.588699839	1.41655312	0.902081543
ukb-ppp-PSMD9-OID21304	finngen_R9_M13_ANKYLOSPON	Ankylosing spondylitis || id:finngen_R9_M13_ANKYLOSPON	26S proteasome non-ATPase regulatory subunit 9 | Oncology	Wald ratio	1	-0.058929263	0.143921079	0.68220549	-0.341014577	0.223156051	0.942773456	0.711048543	1.250015625	0.902081543
ukb-ppp-SMARCA2-OID20796	finngen_R9_M13_ANKYLOSPON	Ankylosing spondylitis || id:finngen_R9_M13_ANKYLOSPON	Probable global transcription activator SNF2L2 | Neurology	Wald ratio	1	-0.249699171	0.606493431	0.680552284	-1.438426296	0.939027954	0.779035104	0.237300906	2.557494207	0.902081543
ukb-ppp-COL3A1-OID30379	finngen_R9_M13_ANKYLOSPON	Ankylosing spondylitis || id:finngen_R9_M13_ANKYLOSPON	Collagen alpha-1(III) chain | Cardiometabolic_II	Wald ratio	1	-0.331421409	0.832179229	0.690440571	-1.962492699	1.29964988	0.717902575	0.140507741	3.6680122	0.904379903
ukb-ppp-CTRL-OID31157	finngen_R9_M13_ANKYLOSPON	Ankylosing spondylitis || id:finngen_R9_M13_ANKYLOSPON	Chymotrypsin-like protease CTRL-1 | Neurology_II	Wald ratio	1	0.152378249	0.382370294	0.690254551	-0.597067526	0.901824025	1.164600663	0.550423374	2.464093582	0.904379903
ukb-ppp-ITGB7-OID21393	finngen_R9_M13_ANKYLOSPON	Ankylosing spondylitis || id:finngen_R9_M13_ANKYLOSPON	Integrin beta-7 | Oncology	Inverse variance weighted	2	-0.376308406	0.188772962	0.046212805	-0.746303411	-0.0063134	0.686390614	0.474115929	0.993706488	0.909092531
ukb-ppp-KLRK1-OID31082	finngen_R9_M13_ANKYLOSPON	Ankylosing spondylitis || id:finngen_R9_M13_ANKYLOSPON	NKG2-D type II integral membrane protein | Neurology_II	Inverse variance weighted	4	0.133873612	0.067057418	0.045890104	0.002441073	0.265306151	1.143248318	1.002444055	1.303830083	0.909092531
ukb-ppp-MFGE8-OID21134	finngen_R9_M13_ANKYLOSPON	Ankylosing spondylitis || id:finngen_R9_M13_ANKYLOSPON	Lactadherin | Neurology	Inverse variance weighted	4	-0.169899879	0.084816102	0.045160554	-0.336139439	-0.003660318	0.84374929	0.714523467	0.996346373	0.909092531
ukb-ppp-TNFRSF14-OID20783	finngen_R9_M13_ANKYLOSPON	Ankylosing spondylitis || id:finngen_R9_M13_ANKYLOSPON	Tumor necrosis factor receptor superfamily member 14 | Inflammation	Wald ratio	1	-0.091762636	0.234872032	0.696024875	-0.552111818	0.368586546	0.912321676	0.575732683	1.445689754	0.909863843
ukb-ppp-IQGAP2-OID21361	finngen_R9_M13_ANKYLOSPON	Ankylosing spondylitis || id:finngen_R9_M13_ANKYLOSPON	Ras GTPase-activating-like protein IQGAP2 | Oncology	Wald ratio	1	0.072471436	0.187790826	0.699559072	-0.295598584	0.440541456	1.075162095	0.744086056	1.553548168	0.912651214
ukb-ppp-TMSB10-OID21118	finngen_R9_M13_ANKYLOSPON	Ankylosing spondylitis || id:finngen_R9_M13_ANKYLOSPON	Thymosin beta-10 | Neurology	Wald ratio	1	-0.177862983	0.464801145	0.701968403	-1.088873227	0.733147261	0.837057107	0.336595547	2.081621716	0.913962861
ukb-ppp-AHNAK-OID30260	finngen_R9_M13_ANKYLOSPON	Ankylosing spondylitis || id:finngen_R9_M13_ANKYLOSPON	Neuroblast differentiation-associated protein AHNAK | Cardiometabolic_II	Wald ratio	1	-0.091458938	0.241381059	0.704763187	-0.564565814	0.381647938	0.912598789	0.568606974	1.464696331	0.914198511
ukb-ppp-NIT1-OID30252	finngen_R9_M13_ANKYLOSPON	Ankylosing spondylitis || id:finngen_R9_M13_ANKYLOSPON	Deaminated glutathione amidase | Cardiometabolic_II	Wald ratio	1	-0.078150315	0.206804816	0.705509282	-0.483487754	0.327187123	0.924825401	0.616628987	1.387061005	0.914198511
ukb-ppp-PRDX3-OID20483	finngen_R9_M13_ANKYLOSPON	Ankylosing spondylitis || id:finngen_R9_M13_ANKYLOSPON	Thioredoxin-dependent peroxide reductase, mitochondrial | Inflammation	Wald ratio	1	-0.169053678	0.448720431	0.706362291	-1.048545722	0.710438366	0.844463573	0.350447026	2.034883088	0.914198511
ukb-ppp-KLK3-OID30364	finngen_R9_M13_ANKYLOSPON	Ankylosing spondylitis || id:finngen_R9_M13_ANKYLOSPON	Prostate-specific antigen | Cardiometabolic_II	Wald ratio	1	0.188909939	0.510139947	0.711151501	-0.810964356	1.188784235	1.20793216	0.444429271	3.283087316	0.918570689
ukb-ppp-ADGRD1-OID30588	finngen_R9_M13_ANKYLOSPON	Ankylosing spondylitis || id:finngen_R9_M13_ANKYLOSPON	Adhesion G-protein coupled receptor D1 | Inflammation_II	Inverse variance weighted	5	0.116611317	0.059043198	0.048266225	0.000886649	0.232335984	1.123682588	1.000887042	1.261543517	0.920714799
ukb-ppp-RARRES1-OID21177	finngen_R9_M13_ANKYLOSPON	Ankylosing spondylitis || id:finngen_R9_M13_ANKYLOSPON	Retinoic acid receptor responder protein 1 | Oncology	Inverse variance weighted	5	-0.150616945	0.076226483	0.048164564	-0.300020852	-0.001213037	0.860177131	0.740802773	0.998787698	0.920714799
ukb-ppp-S100A11-OID20130	finngen_R9_M13_ANKYLOSPON	Ankylosing spondylitis || id:finngen_R9_M13_ANKYLOSPON	Protein S100-A11 | Cardiometabolic	Wald ratio	1	0.068245902	0.188153894	0.716819133	-0.30053573	0.437027535	1.070628546	0.740421448	1.548098703	0.924057932
ukb-ppp-BACH1-OID20505	finngen_R9_M13_ANKYLOSPON	Ankylosing spondylitis || id:finngen_R9_M13_ANKYLOSPON	Transcription regulator protein BACH1 | Inflammation	Wald ratio	1	-0.233468118	0.654568262	0.721335142	-1.516421911	1.049485675	0.791782839	0.219495859	2.856181734	0.926211396
ukb-ppp-MSRA-OID21513	finngen_R9_M13_ANKYLOSPON	Ankylosing spondylitis || id:finngen_R9_M13_ANKYLOSPON	Mitochondrial peptide methionine sulfoxide reductase | Oncology	Wald ratio	1	-0.177079142	0.495309814	0.720708635	-1.147886376	0.793728093	0.837713484	0.317306728	2.211626224	0.926211396
ukb-ppp-ACADM-OID31277	finngen_R9_M13_ANKYLOSPON	Ankylosing spondylitis || id:finngen_R9_M13_ANKYLOSPON	Medium-chain specific acyl-CoA dehydrogenase, mitochondrial | Oncology_II	Wald ratio	1	-0.074935388	0.214993556	0.727429323	-0.496322758	0.346451983	0.927803432	0.608765125	1.414041594	0.930418093
ukb-ppp-CEP43-OID20084	finngen_R9_M13_ANKYLOSPON	Ankylosing spondylitis || id:finngen_R9_M13_ANKYLOSPON	FGFR1 oncogene partner | Cardiometabolic	Wald ratio	1	0.14393167	0.413011311	0.727469753	-0.665570499	0.953433839	1.154805198	0.513980219	2.594603832	0.930418093
ukb-ppp-IGFBP2-OID20325	finngen_R9_M13_ANKYLOSPON	Ankylosing spondylitis || id:finngen_R9_M13_ANKYLOSPON	Insulin-like growth factor-binding protein 2 | Cardiometabolic	Wald ratio	1	-0.14398183	0.41581015	0.729141168	-0.958969725	0.671006064	0.865903481	0.383287574	1.956204398	0.930727256
ukb-ppp-THOP1-OID20194	finngen_R9_M13_ANKYLOSPON	Ankylosing spondylitis || id:finngen_R9_M13_ANKYLOSPON	Thimet oligopeptidase | Cardiometabolic	Wald ratio	1	0.035611404	0.103653091	0.731174685	-0.167548654	0.238771462	1.036253084	0.845735468	1.269688331	0.931496516
ukb-ppp-PIBF1-OID31061	finngen_R9_M13_ANKYLOSPON	Ankylosing spondylitis || id:finngen_R9_M13_ANKYLOSPON	Progesterone-induced-blocking factor 1, Isoform 4 | Neurology_II	Wald ratio	1	0.153878322	0.450577041	0.732716744	-0.729252678	1.037009321	1.166348959	0.482269266	2.820768375	0.931637891
ukb-ppp-PRDX1-OID20962	finngen_R9_M13_ANKYLOSPON	Ankylosing spondylitis || id:finngen_R9_M13_ANKYLOSPON	Peroxiredoxin-1 | Neurology	Wald ratio	1	0.168932012	0.509920777	0.740424914	-0.830512712	1.168376736	1.184039636	0.435825776	3.216766735	0.937775524
ukb-ppp-PTGES2-OID30561	finngen_R9_M13_ANKYLOSPON	Ankylosing spondylitis || id:finngen_R9_M13_ANKYLOSPON	Prostaglandin E synthase 2 | Inflammation_II	Wald ratio	1	-0.151100936	0.45455943	0.7395783	-1.042037418	0.739835546	0.859760913	0.35273528	2.095590857	0.937775524
ukb-ppp-ADGRE2-OID20755	finngen_R9_M13_ANKYLOSPON	Ankylosing spondylitis || id:finngen_R9_M13_ANKYLOSPON	Adhesion G protein-coupled receptor E2 | Inflammation	Inverse variance weighted	3	-0.184992332	0.098685387	0.060852368	-0.37841569	0.008431025	0.831110656	0.684945716	1.008466667	0.937815912
ukb-ppp-ANPEP-OID20350	finngen_R9_M13_ANKYLOSPON	Ankylosing spondylitis || id:finngen_R9_M13_ANKYLOSPON	Aminopeptidase N | Cardiometabolic	Inverse variance weighted	2	-0.146731594	0.078096867	0.06026621	-0.299801453	0.006338266	0.863525722	0.740965323	1.006358395	0.937815912
ukb-ppp-APOD-OID30746	finngen_R9_M13_ANKYLOSPON	Ankylosing spondylitis || id:finngen_R9_M13_ANKYLOSPON	Apolipoprotein D | Inflammation_II	Inverse variance weighted	2	0.226926175	0.122546307	0.064060499	-0.013264587	0.467116938	1.254737234	0.986823	1.595387953	0.937815912
ukb-ppp-C7-OID30766	finngen_R9_M13_ANKYLOSPON	Ankylosing spondylitis || id:finngen_R9_M13_ANKYLOSPON	Complement component C7 | Inflammation_II	Inverse variance weighted	10	0.089203224	0.047060041	0.058023615	-0.003034456	0.181440904	1.093302819	0.996970143	1.198943681	0.937815912
ukb-ppp-CAPG-OID21431	finngen_R9_M13_ANKYLOSPON	Ankylosing spondylitis || id:finngen_R9_M13_ANKYLOSPON	Macrophage-capping protein | Oncology	Inverse variance weighted	5	0.100131733	0.054044496	0.063916095	-0.005795479	0.206058946	1.105316516	0.994221282	1.228825636	0.937815912
ukb-ppp-CD300E-OID21418	finngen_R9_M13_ANKYLOSPON	Ankylosing spondylitis || id:finngen_R9_M13_ANKYLOSPON	CMRF35-like molecule 2 | Oncology	Inverse variance weighted	2	-0.18263946	0.095091962	0.05477441	-0.369019705	0.003740785	0.833068456	0.691411786	1.003747791	0.937815912
ukb-ppp-CEACAM20-OID31308	finngen_R9_M13_ANKYLOSPON	Ankylosing spondylitis || id:finngen_R9_M13_ANKYLOSPON	Carcinoembryonic antigen-related cell adhesion molecule 20 | Oncology_II	Inverse variance weighted	2	-0.445279288	0.229930927	0.052796889	-0.895943906	0.00538533	0.640645326	0.408222094	1.005399857	0.937815912
ukb-ppp-CLEC12A-OID30552	finngen_R9_M13_ANKYLOSPON	Ankylosing spondylitis || id:finngen_R9_M13_ANKYLOSPON	C-type lectin domain family 12 member A | Inflammation_II	Inverse variance weighted	3	0.130880372	0.070028201	0.061627452	-0.006374901	0.268135646	1.139831418	0.993645376	1.307524488	0.937815912
ukb-ppp-COMP-OID20405	finngen_R9_M13_ANKYLOSPON	Ankylosing spondylitis || id:finngen_R9_M13_ANKYLOSPON	Cartilage oligomeric matrix protein | Cardiometabolic	Inverse variance weighted	3	-0.247825975	0.132265304	0.060971292	-0.507065971	0.011414022	0.780495758	0.602260038	1.01147941	0.937815912
ukb-ppp-ENPP7-OID20689	finngen_R9_M13_ANKYLOSPON	Ankylosing spondylitis || id:finngen_R9_M13_ANKYLOSPON	Ectonucleotide pyrophosphatase/phosphodiesterase family member 7 | Inflammation	Inverse variance weighted	5	-0.110798229	0.05661289	0.050333343	-0.221759493	0.000163036	0.89511934	0.801108013	1.000163049	0.937815912
ukb-ppp-FKBP5-OID20937	finngen_R9_M13_ANKYLOSPON	Ankylosing spondylitis || id:finngen_R9_M13_ANKYLOSPON	Peptidyl-prolyl cis-trans isomerase FKBP5 | Neurology	Inverse variance weighted	2	-0.266698427	0.142572663	0.061398596	-0.546140847	0.012743993	0.765904012	0.57918065	1.012825544	0.937815912
ukb-ppp-FLT4-OID21491	finngen_R9_M13_ANKYLOSPON	Ankylosing spondylitis || id:finngen_R9_M13_ANKYLOSPON	Vascular endothelial growth factor receptor 3 | Oncology	Inverse variance weighted	2	-0.185696609	0.096250788	0.053693675	-0.374348153	0.002954934	0.83052553	0.687737432	1.002959304	0.937815912
ukb-ppp-LAMB1-OID30280	finngen_R9_M13_ANKYLOSPON	Ankylosing spondylitis || id:finngen_R9_M13_ANKYLOSPON	Laminin subunit beta-1 | Cardiometabolic_II	Inverse variance weighted	5	-0.096456604	0.05185588	0.062872792	-0.198094129	0.00518092	0.908049302	0.820292636	1.005194365	0.937815912
ukb-ppp-PRSS53-OID31093	finngen_R9_M13_ANKYLOSPON	Ankylosing spondylitis || id:finngen_R9_M13_ANKYLOSPON	Serine protease 53 | Neurology_II	Inverse variance weighted	7	0.088822398	0.047859624	0.063468644	-0.004982466	0.182627262	1.09288654	0.995029926	1.200366902	0.937815912
ukb-ppp-PVALB-OID21420	finngen_R9_M13_ANKYLOSPON	Ankylosing spondylitis || id:finngen_R9_M13_ANKYLOSPON	Parvalbumin alpha | Oncology	Inverse variance weighted	5	-0.089177516	0.047811344	0.062153971	-0.182887749	0.004532718	0.914683189	0.83286164	1.004543007	0.937815912
ukb-ppp-RNASE3-OID20203	finngen_R9_M13_ANKYLOSPON	Ankylosing spondylitis || id:finngen_R9_M13_ANKYLOSPON	Eosinophil cationic protein | Cardiometabolic	Inverse variance weighted	4	0.231780472	0.118988101	0.05142336	-0.001436207	0.464997151	1.260842908	0.998564824	1.592009653	0.937815912
ukb-ppp-SEZ6L2-OID21289	finngen_R9_M13_ANKYLOSPON	Ankylosing spondylitis || id:finngen_R9_M13_ANKYLOSPON	Seizure 6-like protein 2 | Oncology	Inverse variance weighted	3	-0.290681448	0.153312222	0.057958773	-0.591173403	0.009810508	0.747753839	0.553677217	1.009858789	0.937815912
ukb-ppp-TNFRSF8-OID21049	finngen_R9_M13_ANKYLOSPON	Ankylosing spondylitis || id:finngen_R9_M13_ANKYLOSPON	Tumor necrosis factor receptor superfamily member 8 | Neurology	Inverse variance weighted	2	0.325771796	0.175485997	0.063396897	-0.018180758	0.669724351	1.385099248	0.981983515	1.953698711	0.937815912
ukb-ppp-TRIM40-OID30885	finngen_R9_M13_ANKYLOSPON	Ankylosing spondylitis || id:finngen_R9_M13_ANKYLOSPON	E3 ubiquitin ligase TRIM40 | Neurology_II	Inverse variance weighted (multiplicative random effects)	3	-0.602879123	0.318735239	0.058561222	-1.227600192	0.021841947	0.547233813	0.292994866	1.022082228	0.937815912
ukb-ppp-XCL1-OID21398	finngen_R9_M13_ANKYLOSPON	Ankylosing spondylitis || id:finngen_R9_M13_ANKYLOSPON	Lymphotactin | Oncology	Inverse variance weighted	7	-0.113859033	0.058653562	0.052232496	-0.228820013	0.001101948	0.892383744	0.795471695	1.001102556	0.937815912
ukb-ppp-AARSD1-OID21311	finngen_R9_M13_ANKYLOSPON	Ankylosing spondylitis || id:finngen_R9_M13_ANKYLOSPON	Alanyl-tRNA editing protein Aarsd1 | Oncology	Wald ratio	1	0.063946119	0.214696835	0.76582239	-0.356859678	0.484751916	1.066034958	0.699870698	1.623772127	0.941243773
ukb-ppp-CD300LG-OID21130	finngen_R9_M13_ANKYLOSPON	Ankylosing spondylitis || id:finngen_R9_M13_ANKYLOSPON	CMRF35-like molecule 9 | Neurology	Wald ratio	1	0.028759279	0.095012276	0.762126013	-0.157464782	0.21498334	1.02917682	0.8543069	1.239841241	0.941243773
ukb-ppp-CXCL17-OID20622	finngen_R9_M13_ANKYLOSPON	Ankylosing spondylitis || id:finngen_R9_M13_ANKYLOSPON	C-X-C motif chemokine 17 | Inflammation	Wald ratio	1	-0.13290566	0.428659741	0.756523453	-0.973078753	0.707267433	0.875547687	0.37791773	2.028440828	0.941243773
ukb-ppp-DCTPP1-OID20148	finngen_R9_M13_ANKYLOSPON	Ankylosing spondylitis || id:finngen_R9_M13_ANKYLOSPON	dCTP pyrophosphatase 1 | Cardiometabolic	Wald ratio	1	-0.178528832	0.60688787	0.768627213	-1.368029058	1.010971393	0.836499938	0.254608283	2.74826937	0.941243773
ukb-ppp-EFNA4-OID20935	finngen_R9_M13_ANKYLOSPON	Ankylosing spondylitis || id:finngen_R9_M13_ANKYLOSPON	Ephrin-A4 | Neurology	Wald ratio	1	0.095937269	0.326943783	0.769188459	-0.544872545	0.736747084	1.100690015	0.579915692	2.089128689	0.941243773
ukb-ppp-HCLS1-OID20648	finngen_R9_M13_ANKYLOSPON	Ankylosing spondylitis || id:finngen_R9_M13_ANKYLOSPON	Hematopoietic lineage cell-specific protein | Inflammation	Wald ratio	1	-0.107299852	0.348340145	0.758058114	-0.790046537	0.575446834	0.898256289	0.453823675	1.777924786	0.941243773
ukb-ppp-IL22-OID31407	finngen_R9_M13_ANKYLOSPON	Ankylosing spondylitis || id:finngen_R9_M13_ANKYLOSPON	Interleukin-22 | Oncology_II	Wald ratio	1	-0.249007738	0.769377996	0.746204457	-1.756988611	1.258973135	0.779573941	0.172563739	3.521803213	0.941243773
ukb-ppp-IL6ST-OID20147	finngen_R9_M13_ANKYLOSPON	Ankylosing spondylitis || id:finngen_R9_M13_ANKYLOSPON	Interleukin-6 receptor subunit beta | Cardiometabolic	Wald ratio	1	0.050236547	0.157888426	0.750350286	-0.259224768	0.359697863	1.051519801	0.771649561	1.432896418	0.941243773
ukb-ppp-IMPA1-OID20907	finngen_R9_M13_ANKYLOSPON	Ankylosing spondylitis || id:finngen_R9_M13_ANKYLOSPON	Inositol monophosphatase 1 | Neurology	Wald ratio	1	-0.039765577	0.129215485	0.75827545	-0.293027928	0.213496774	0.961014697	0.746001306	1.237999505	0.941243773
ukb-ppp-LRIG3-OID30450	finngen_R9_M13_ANKYLOSPON	Ankylosing spondylitis || id:finngen_R9_M13_ANKYLOSPON	Leucine-rich repeats and immunoglobulin-like domains protein 3 | Inflammation_II	Wald ratio	1	-0.122869417	0.380857682	0.74698879	-0.869350474	0.62361164	0.88437914	0.419223758	1.86565396	0.941243773
ukb-ppp-MPHOSPH8-OID20092	finngen_R9_M13_ANKYLOSPON	Ankylosing spondylitis || id:finngen_R9_M13_ANKYLOSPON	M-phase phosphoprotein 8 | Cardiometabolic	Wald ratio	1	-0.22538283	0.762482857	0.767542688	-1.719849229	1.269083569	0.798210581	0.179093148	3.557590781	0.941243773
ukb-ppp-NEXN-OID30678	finngen_R9_M13_ANKYLOSPON	Ankylosing spondylitis || id:finngen_R9_M13_ANKYLOSPON	Nexilin | Inflammation_II	Wald ratio	1	-0.077978478	0.25824377	0.76268495	-0.584136267	0.428179311	0.924984334	0.557587261	1.534461202	0.941243773
ukb-ppp-OGFR-OID21360	finngen_R9_M13_ANKYLOSPON	Ankylosing spondylitis || id:finngen_R9_M13_ANKYLOSPON	Opioid growth factor receptor | Oncology	Wald ratio	1	-0.103977143	0.353482723	0.768642853	-0.796803279	0.588848993	0.901245897	0.450767642	1.801913207	0.941243773
ukb-ppp-PARK7-OID21160	finngen_R9_M13_ANKYLOSPON	Ankylosing spondylitis || id:finngen_R9_M13_ANKYLOSPON	Protein/nucleic acid deglycase DJ-1 | Neurology	Wald ratio	1	0.045351009	0.146271755	0.756525785	-0.241341631	0.33204365	1.04639509	0.785573204	1.393813687	0.941243773
ukb-ppp-PKN3-OID31311	finngen_R9_M13_ANKYLOSPON	Ankylosing spondylitis || id:finngen_R9_M13_ANKYLOSPON	Serine/threonine-protein kinase N3 | Oncology_II	Wald ratio	1	0.060636397	0.203221899	0.765416731	-0.337678525	0.458951319	1.062512511	0.713424599	1.582413667	0.941243773
ukb-ppp-SOD1-OID20386	finngen_R9_M13_ANKYLOSPON	Ankylosing spondylitis || id:finngen_R9_M13_ANKYLOSPON	Superoxide dismutase [Cu-Zn] | Cardiometabolic	Wald ratio	1	-0.109938972	0.363274337	0.762169206	-0.821956672	0.602078728	0.895888808	0.439570717	1.825910429	0.941243773
ukb-ppp-TGFA-OID20600	finngen_R9_M13_ANKYLOSPON	Ankylosing spondylitis || id:finngen_R9_M13_ANKYLOSPON	Protransforming growth factor alpha [Cleaved into: Transforming growth factor alpha | Inflammation	Wald ratio	1	-0.075395317	0.249289517	0.762316069	-0.564002771	0.413212137	0.927376806	0.568927215	1.511665672	0.941243773
ukb-ppp-TIMM10-OID30358	finngen_R9_M13_ANKYLOSPON	Ankylosing spondylitis || id:finngen_R9_M13_ANKYLOSPON	Mitochondrial import inner membrane translocase subunit Tim10 | Cardiometabolic_II	Wald ratio	1	-0.047868179	0.1588088	0.763094098	-0.359133428	0.26339707	0.953259438	0.698281175	1.30134334	0.941243773
ukb-ppp-SERPINH1-OID31322	finngen_R9_M13_ANKYLOSPON	Ankylosing spondylitis || id:finngen_R9_M13_ANKYLOSPON	Serpin H1 | Oncology_II	Wald ratio	1	-0.094809114	0.326385227	0.771447332	-0.734524158	0.544905931	0.909546538	0.479733682	1.724446158	0.942236797
ukb-ppp-CALCOCO1-OID21387	finngen_R9_M13_ANKYLOSPON	Ankylosing spondylitis || id:finngen_R9_M13_ANKYLOSPON	Calcium-binding and coiled-coil domain-containing protein 1 | Oncology	Wald ratio	1	-0.058612022	0.211876762	0.78206222	-0.473890476	0.356666431	0.943072589	0.622575436	1.428559267	0.947025101
ukb-ppp-COQ7-OID30217	finngen_R9_M13_ANKYLOSPON	Ankylosing spondylitis || id:finngen_R9_M13_ANKYLOSPON	5-demethoxyubiquinone hydroxylase, mitochondrial | Cardiometabolic_II	Wald ratio	1	-0.063659776	0.235404686	0.786831794	-0.525052961	0.397733409	0.938324186	0.591524036	1.488447171	0.947025101
ukb-ppp-DUSP29-OID30935	finngen_R9_M13_ANKYLOSPON	Ankylosing spondylitis || id:finngen_R9_M13_ANKYLOSPON	Dual specificity phosphatase 29 | Neurology_II	Wald ratio	1	-0.054132544	0.195519332	0.781883439	-0.437350435	0.329085347	0.947306539	0.6457451	1.389696458	0.947025101
ukb-ppp-GNAS-OID31008	finngen_R9_M13_ANKYLOSPON	Ankylosing spondylitis || id:finngen_R9_M13_ANKYLOSPON	Neuroendocrine secretory protein 55 | Neurology_II	Wald ratio	1	0.102363064	0.361857237	0.777266943	-0.606877121	0.811603249	1.107785596	0.545050341	2.251514834	0.947025101
ukb-ppp-LONP1-OID30219	finngen_R9_M13_ANKYLOSPON	Ankylosing spondylitis || id:finngen_R9_M13_ANKYLOSPON	Lon protease homolog, mitochondrial | Cardiometabolic_II	Wald ratio	1	0.042117745	0.155454687	0.786442859	-0.262573442	0.346808932	1.043017282	0.76906988	1.414546426	0.947025101
ukb-ppp-PLPBP-OID20144	finngen_R9_M13_ANKYLOSPON	Ankylosing spondylitis || id:finngen_R9_M13_ANKYLOSPON	Pyridoxal phosphate homeostasis protein | Cardiometabolic	Wald ratio	1	-0.167786331	0.609296789	0.783026602	-1.362008037	1.026435376	0.84553448	0.25614591	2.791098863	0.947025101
ukb-ppp-SNX18-OID31476	finngen_R9_M13_ANKYLOSPON	Ankylosing spondylitis || id:finngen_R9_M13_ANKYLOSPON	Sorting nexin-18 | Oncology_II	Wald ratio	1	-0.118130942	0.427754755	0.782421248	-0.956530261	0.720268378	0.888579693	0.384223732	2.054984648	0.947025101
ukb-ppp-VTCN1-OID21164	finngen_R9_M13_ANKYLOSPON	Ankylosing spondylitis || id:finngen_R9_M13_ANKYLOSPON	V-set domain-containing T-cell activation inhibitor 1 | Oncology	Wald ratio	1	0.11722769	0.433853389	0.787005499	-0.733124952	0.967580332	1.124375409	0.480405398	2.631569225	0.947025101
ukb-ppp-AIF1L-OID30204	finngen_R9_M13_ANKYLOSPON	Ankylosing spondylitis || id:finngen_R9_M13_ANKYLOSPON	Allograft inflammatory factor 1-like | Cardiometabolic_II	Wald ratio	1	0.039001412	0.173167445	0.821805258	-0.30040678	0.378409603	1.039771951	0.740516932	1.459960825	0.950928966
ukb-ppp-ANXA11-OID20583	finngen_R9_M13_ANKYLOSPON	Ankylosing spondylitis || id:finngen_R9_M13_ANKYLOSPON	Annexin A11 | Inflammation	Wald ratio	1	0.116083576	0.441052641	0.792399015	-0.7483796	0.980546753	1.123089732	0.473132596	2.665913439	0.950928966
ukb-ppp-ARHGAP45-OID30653	finngen_R9_M13_ANKYLOSPON	Ankylosing spondylitis || id:finngen_R9_M13_ANKYLOSPON	Rho GTPase-activating protein 45 | Inflammation_II	Wald ratio	1	-0.09734092	0.378277159	0.796926364	-0.838764151	0.644082311	0.907246655	0.432244382	1.904238729	0.950928966
ukb-ppp-BLNK-OID30541	finngen_R9_M13_ANKYLOSPON	Ankylosing spondylitis || id:finngen_R9_M13_ANKYLOSPON	B-cell linker protein | Inflammation_II	Wald ratio	1	-0.092169465	0.408909777	0.821665826	-0.893632629	0.709293699	0.911950593	0.409166699	2.032555155	0.950928966
ukb-ppp-BNIP3L-OID30525	finngen_R9_M13_ANKYLOSPON	Ankylosing spondylitis || id:finngen_R9_M13_ANKYLOSPON	BCL2/adenovirus E1B 19 kDa protein-interacting protein 3-like | Inflammation_II	Wald ratio	1	-0.126386914	0.546368865	0.817064976	-1.19726989	0.944496062	0.881273804	0.302017629	2.571517168	0.950928966
ukb-ppp-C1QTNF5-OID30618	finngen_R9_M13_ANKYLOSPON	Ankylosing spondylitis || id:finngen_R9_M13_ANKYLOSPON	Complement C1q tumor necrosis factor-related protein 5 | Inflammation_II	Wald ratio	1	0.053579965	0.209496868	0.798139678	-0.357033897	0.464193827	1.055041355	0.699748778	1.590731268	0.950928966
ukb-ppp-CCL13-OID20655	finngen_R9_M13_ANKYLOSPON	Ankylosing spondylitis || id:finngen_R9_M13_ANKYLOSPON	C-C motif chemokine 13 | Inflammation	Wald ratio	1	0.028239152	0.127785301	0.825100959	-0.222220038	0.278698343	1.028641657	0.800739152	1.321408671	0.950928966
ukb-ppp-CFI-OID30772	finngen_R9_M13_ANKYLOSPON	Ankylosing spondylitis || id:finngen_R9_M13_ANKYLOSPON	Complement factor I | Inflammation_II	Wald ratio	1	-0.029388225	0.124183158	0.812926577	-0.272787214	0.214010765	0.97103941	0.761254755	1.238635988	0.950928966
ukb-ppp-CGA-OID21069	finngen_R9_M13_ANKYLOSPON	Ankylosing spondylitis || id:finngen_R9_M13_ANKYLOSPON	Glycoprotein hormones alpha chain | Neurology	Wald ratio	1	0.19211848	0.786027211	0.80690781	-1.348494854	1.732731815	1.211814085	0.259630749	5.656084197	0.950928966
ukb-ppp-CHAD-OID30660	finngen_R9_M13_ANKYLOSPON	Ankylosing spondylitis || id:finngen_R9_M13_ANKYLOSPON	Chondroadherin | Inflammation_II	Wald ratio	1	-0.136078035	0.553800564	0.80590156	-1.221527141	0.94937107	0.872774523	0.294779653	2.584083941	0.950928966
ukb-ppp-CMC1-OID30360	finngen_R9_M13_ANKYLOSPON	Ankylosing spondylitis || id:finngen_R9_M13_ANKYLOSPON	COX assembly mitochondrial protein homolog | Cardiometabolic_II	Wald ratio	1	-0.099462318	0.443890552	0.822703253	-0.9694878	0.770563165	0.905324064	0.379277254	2.160982901	0.950928966
ukb-ppp-CXCL13-OID21024	finngen_R9_M13_ANKYLOSPON	Ankylosing spondylitis || id:finngen_R9_M13_ANKYLOSPON	C-X-C motif chemokine 13 | Neurology	Wald ratio	1	-0.123300925	0.492256751	0.802215457	-1.088124156	0.841522307	0.883997606	0.336847775	2.319895884	0.950928966
ukb-ppp-DCXR-OID21480	finngen_R9_M13_ANKYLOSPON	Ankylosing spondylitis || id:finngen_R9_M13_ANKYLOSPON	L-xylulose reductase | Oncology	Wald ratio	1	0.086215701	0.329945171	0.793858764	-0.560476834	0.732908237	1.090041426	0.570936757	2.081124217	0.950928966
ukb-ppp-EIF2AK3-OID30060	finngen_R9_M13_ANKYLOSPON	Ankylosing spondylitis || id:finngen_R9_M13_ANKYLOSPON	Eukaryotic translation initiation factor 2-alpha kinase 3 | Cardiometabolic_II	Wald ratio	1	0.053639903	0.22649378	0.812790798	-0.390287906	0.497567711	1.055104593	0.676861974	1.644715977	0.950928966
ukb-ppp-METAP1D-OID20519	finngen_R9_M13_ANKYLOSPON	Ankylosing spondylitis || id:finngen_R9_M13_ANKYLOSPON	Methionine aminopeptidase 1D, mitochondrial | Inflammation	Wald ratio	1	0.130238435	0.536080799	0.808047593	-0.920479932	1.180956801	1.139099952	0.398327825	3.257489481	0.950928966
ukb-ppp-PACS2-OID30186	finngen_R9_M13_ANKYLOSPON	Ankylosing spondylitis || id:finngen_R9_M13_ANKYLOSPON	Phosphofurin acidic cluster sorting protein 2 | Cardiometabolic_II	Wald ratio	1	-0.038869231	0.158067939	0.805758055	-0.348682392	0.27094393	0.961876485	0.705617204	1.31120155	0.950928966
ukb-ppp-PSME1-OID20969	finngen_R9_M13_ANKYLOSPON	Ankylosing spondylitis || id:finngen_R9_M13_ANKYLOSPON	Proteasome activator complex subunit 1 | Neurology	Wald ratio	1	-0.073897413	0.309065006	0.811028118	-0.679664824	0.531869999	0.928766969	0.506786827	1.702112283	0.950928966
ukb-ppp-PSME2-OID20989	finngen_R9_M13_ANKYLOSPON	Ankylosing spondylitis || id:finngen_R9_M13_ANKYLOSPON	Proteasome activator complex subunit 2 | Neurology	Wald ratio	1	-0.066915909	0.279865901	0.811028118	-0.615453075	0.481621256	0.935273846	0.540396	1.618696598	0.950928966
ukb-ppp-RABEPK-OID21163	finngen_R9_M13_ANKYLOSPON	Ankylosing spondylitis || id:finngen_R9_M13_ANKYLOSPON	Rab9 effector protein with kelch motifs | Oncology	Wald ratio	1	0.044925059	0.196211011	0.818897683	-0.339648521	0.42949864	1.045949473	0.712020539	1.536486997	0.950928966
ukb-ppp-SCRG1-OID30333	finngen_R9_M13_ANKYLOSPON	Ankylosing spondylitis || id:finngen_R9_M13_ANKYLOSPON	Scrapie-responsive protein 1 | Cardiometabolic_II	Wald ratio	1	-0.100106908	0.443398581	0.82137889	-0.969168127	0.768954312	0.904740689	0.379398518	2.157508992	0.950928966
ukb-ppp-SF3B4-OID21278	finngen_R9_M13_ANKYLOSPON	Ankylosing spondylitis || id:finngen_R9_M13_ANKYLOSPON	Splicing factor 3B subunit 4 | Oncology	Wald ratio	1	-0.145952373	0.606821461	0.809927576	-1.335322436	1.04341769	0.864198862	0.263073338	2.838902944	0.950928966
ukb-ppp-TRIM25-OID31482	finngen_R9_M13_ANKYLOSPON	Ankylosing spondylitis || id:finngen_R9_M13_ANKYLOSPON	E3 ubiquitin/ISG15 ligase TRIM25 | Oncology_II	Wald ratio	1	-0.069467972	0.303003232	0.818663118	-0.663354308	0.524418363	0.932890011	0.51512056	1.689475901	0.950928966
ukb-ppp-WASF3-OID20882	finngen_R9_M13_ANKYLOSPON	Ankylosing spondylitis || id:finngen_R9_M13_ANKYLOSPON	Wiskott-Aldrich syndrome protein family member 3 | Neurology	Wald ratio	1	-0.091041206	0.412465484	0.825307014	-0.899473554	0.717391143	0.91298009	0.406783753	2.049080472	0.950928966
ukb-ppp-XRCC4-OID20869	finngen_R9_M13_ANKYLOSPON	Ankylosing spondylitis || id:finngen_R9_M13_ANKYLOSPON	DNA repair protein XRCC4 | Neurology	Wald ratio	1	-0.081411662	0.331434528	0.805965397	-0.731023337	0.568200013	0.921814138	0.481416087	1.765087057	0.950928966
ukb-ppp-CD2-OID30097	finngen_R9_M13_ANKYLOSPON	Ankylosing spondylitis || id:finngen_R9_M13_ANKYLOSPON	T-cell surface antigen CD2 | Cardiometabolic_II	Wald ratio	1	0.153560347	0.724927025	0.83224068	-1.267296622	1.574417316	1.165978148	0.281591843	4.827927643	0.953853314
ukb-ppp-ENAH-OID20497	finngen_R9_M13_ANKYLOSPON	Ankylosing spondylitis || id:finngen_R9_M13_ANKYLOSPON	Protein enabled homolog | Inflammation	Wald ratio	1	0.055927298	0.263829719	0.832120644	-0.461178951	0.573033547	1.057520797	0.630539832	1.773639317	0.953853314
ukb-ppp-MEGF11-OID30099	finngen_R9_M13_ANKYLOSPON	Ankylosing spondylitis || id:finngen_R9_M13_ANKYLOSPON	Multiple epidermal growth factor-like domains protein 11 | Cardiometabolic_II	Wald ratio	1	0.044923503	0.210210177	0.83077512	-0.367088445	0.45693545	1.045947845	0.692748372	1.579226942	0.953853314
ukb-ppp-LZTFL1-OID30637	finngen_R9_M13_ANKYLOSPON	Ankylosing spondylitis || id:finngen_R9_M13_ANKYLOSPON	Leucine zipper transcription factor-like protein 1 | Inflammation_II	Wald ratio	1	0.030959836	0.148886086	0.835273386	-0.260856892	0.322776564	1.031444076	0.770391161	1.380956761	0.953992775
ukb-ppp-PAFAH2-OID31286	finngen_R9_M13_ANKYLOSPON	Ankylosing spondylitis || id:finngen_R9_M13_ANKYLOSPON	Platelet-activating factor acetylhydrolase 2, cytoplasmic | Oncology_II	Wald ratio	1	-0.1801944	0.870058299	0.835926981	-1.885508665	1.525119866	0.835107851	0.151751849	4.595694402	0.953992775
ukb-ppp-TDRKH-OID20875	finngen_R9_M13_ANKYLOSPON	Ankylosing spondylitis || id:finngen_R9_M13_ANKYLOSPON	Tudor and KH domain-containing protein | Neurology	Wald ratio	1	0.131198511	0.636758271	0.83675864	-1.1168477	1.379244722	1.1401941	0.327309949	3.971900604	0.953992775
ukb-ppp-AKAP12-OID30571	finngen_R9_M13_ANKYLOSPON	Ankylosing spondylitis || id:finngen_R9_M13_ANKYLOSPON	A-kinase anchor protein 12 | Inflammation_II	Wald ratio	1	-0.144851399	0.777134684	0.852137657	-1.66803538	1.378332582	0.865150846	0.188617263	3.968279326	0.956959053
ukb-ppp-DPY30-OID21410	finngen_R9_M13_ANKYLOSPON	Ankylosing spondylitis || id:finngen_R9_M13_ANKYLOSPON	Protein dpy-30 homolog | Oncology	Wald ratio	1	0.128005238	0.63854427	0.841117588	-1.12354153	1.379552007	1.136558956	0.325126309	3.973121296	0.956959053
ukb-ppp-EPGN-OID31373	finngen_R9_M13_ANKYLOSPON	Ankylosing spondylitis || id:finngen_R9_M13_ANKYLOSPON	Epigen | Oncology_II	Wald ratio	1	0.107355356	0.55778815	0.847377054	-0.985909417	1.20062013	1.113329813	0.373099769	3.322176465	0.956959053
ukb-ppp-FCGR2B-OID21215	finngen_R9_M13_ANKYLOSPON	Ankylosing spondylitis || id:finngen_R9_M13_ANKYLOSPON	Low affinity immunoglobulin gamma Fc region receptor II-b | Oncology	Wald ratio	1	0.014628105	0.078724244	0.852590247	-0.139671413	0.168927623	1.014735619	0.869643942	1.184034438	0.956959053
ukb-ppp-KRT18-OID21296	finngen_R9_M13_ANKYLOSPON	Ankylosing spondylitis || id:finngen_R9_M13_ANKYLOSPON	Keratin, type I cytoskeletal 18 | Oncology	Wald ratio	1	0.111450468	0.580032147	0.847628369	-1.025412541	1.248313477	1.117898371	0.358648478	3.484461375	0.956959053
ukb-ppp-NUMB-OID30568	finngen_R9_M13_ANKYLOSPON	Ankylosing spondylitis || id:finngen_R9_M13_ANKYLOSPON	Protein numb homolog | Inflammation_II	Wald ratio	1	-0.105923593	0.564501672	0.851158174	-1.21234687	1.000499683	0.899493373	0.29749827	2.719640447	0.956959053
ukb-ppp-SPARC-OID21511	finngen_R9_M13_ANKYLOSPON	Ankylosing spondylitis || id:finngen_R9_M13_ANKYLOSPON	SPARC | Oncology	Wald ratio	1	-0.084111154	0.447151823	0.850794938	-0.960528726	0.792306419	0.919329064	0.382690494	2.208484246	0.956959053
ukb-ppp-UNC5D-OID30447	finngen_R9_M13_ANKYLOSPON	Ankylosing spondylitis || id:finngen_R9_M13_ANKYLOSPON	Netrin receptor UNC5D | Inflammation_II	Wald ratio	1	0.292545297	1.559279161	0.851177895	-2.763641858	3.348732452	1.339833426	0.063061688	28.46662796	0.956959053
ukb-ppp-WWP2-OID20926	finngen_R9_M13_ANKYLOSPON	Ankylosing spondylitis || id:finngen_R9_M13_ANKYLOSPON	NEDD4-like E3 ubiquitin-protein ligase WWP2 | Neurology	Wald ratio	1	-0.033174494	0.167629242	0.843120193	-0.361727808	0.295378821	0.967369745	0.696471916	1.34363526	0.956959053
ukb-ppp-C2orf69-OID30883	finngen_R9_M13_ANKYLOSPON	Ankylosing spondylitis || id:finngen_R9_M13_ANKYLOSPON	UPF0565 protein C2orf69 | Neurology_II	Wald ratio	1	-0.065368328	0.410975571	0.873624375	-0.870880447	0.740143792	0.936722379	0.418582847	2.096236914	0.957146413
ukb-ppp-CNTNAP4-OID30911	finngen_R9_M13_ANKYLOSPON	Ankylosing spondylitis || id:finngen_R9_M13_ANKYLOSPON	Contactin-associated protein-like 4 | Neurology_II	Wald ratio	1	0.087928591	0.556994005	0.874564971	-1.003779659	1.179636841	1.091910147	0.366491607	3.253192563	0.957146413
ukb-ppp-CRYBB1-OID30319	finngen_R9_M13_ANKYLOSPON	Ankylosing spondylitis || id:finngen_R9_M13_ANKYLOSPON	Beta-crystallin B1 | Cardiometabolic_II	Wald ratio	1	-0.02910145	0.174184455	0.867312926	-0.370502982	0.312300082	0.97131792	0.690386991	1.366564713	0.957146413
ukb-ppp-EGLN1-OID20572	finngen_R9_M13_ANKYLOSPON	Ankylosing spondylitis || id:finngen_R9_M13_ANKYLOSPON	Egl nine homolog 1 | Inflammation	Wald ratio	1	0.03709477	0.22926558	0.871464731	-0.412265767	0.486455306	1.037791367	0.662148276	1.626540401	0.957146413
ukb-ppp-FGF23-OID21411	finngen_R9_M13_ANKYLOSPON	Ankylosing spondylitis || id:finngen_R9_M13_ANKYLOSPON	Fibroblast growth factor 23 | Oncology	Wald ratio	1	-0.041957971	0.260135173	0.871862671	-0.551822909	0.467906967	0.958910082	0.575899041	1.596648855	0.957146413
ukb-ppp-GLB1-OID20949	finngen_R9_M13_ANKYLOSPON	Ankylosing spondylitis || id:finngen_R9_M13_ANKYLOSPON	Beta-galactosidase | Neurology	Wald ratio	1	-0.019184289	0.120658751	0.873671827	-0.255675441	0.217306862	0.980998558	0.774393265	1.242725389	0.957146413
ukb-ppp-GSTP1-OID20876	finngen_R9_M13_ANKYLOSPON	Ankylosing spondylitis || id:finngen_R9_M13_ANKYLOSPON	Glutathione S-transferase P | Neurology	Wald ratio	1	0.024222959	0.137218536	0.859878891	-0.244725371	0.29317129	1.024518719	0.782919521	1.340672414	0.957146413
ukb-ppp-HPCAL1-OID20615	finngen_R9_M13_ANKYLOSPON	Ankylosing spondylitis || id:finngen_R9_M13_ANKYLOSPON	Hippocalcin-like protein 1 | Inflammation	Wald ratio	1	-0.061491788	0.359669721	0.864249419	-0.76644444	0.643460865	0.940360668	0.464662269	1.903055714	0.957146413
ukb-ppp-LYZL2-OID31180	finngen_R9_M13_ANKYLOSPON	Ankylosing spondylitis || id:finngen_R9_M13_ANKYLOSPON	Lysozyme-like protein 2 | Oncology_II	Wald ratio	1	-0.019834993	0.123337353	0.872235941	-0.261576205	0.221906219	0.980360427	0.769837208	1.248454291	0.957146413
ukb-ppp-MAPK13-OID31205	finngen_R9_M13_ANKYLOSPON	Ankylosing spondylitis || id:finngen_R9_M13_ANKYLOSPON	Mitogen-activated protein kinase 13 | Oncology_II	Wald ratio	1	0.080274449	0.496426872	0.871538577	-0.89272222	1.053271118	1.083584416	0.409539378	2.867014139	0.957146413
ukb-ppp-PLSCR3-OID31146	finngen_R9_M13_ANKYLOSPON	Ankylosing spondylitis || id:finngen_R9_M13_ANKYLOSPON	Phospholipid scramblase 3 | Neurology_II	Wald ratio	1	-0.041198894	0.262424094	0.875249919	-0.555550118	0.47315233	0.959638244	0.57375654	1.60504586	0.957146413
ukb-ppp-PPBP-OID30761	finngen_R9_M13_ANKYLOSPON	Ankylosing spondylitis || id:finngen_R9_M13_ANKYLOSPON	Platelet basic protein | Inflammation_II	Wald ratio	1	-0.022612843	0.145247629	0.876281509	-0.307298196	0.26207251	0.977640911	0.735431266	1.299620775	0.957146413
ukb-ppp-RRM2-OID21187	finngen_R9_M13_ANKYLOSPON	Ankylosing spondylitis || id:finngen_R9_M13_ANKYLOSPON	Ribonucleoside-diphosphate reductase subunit M2 | Oncology	Wald ratio	1	0.097187434	0.547838517	0.859192943	-0.976576058	1.170950927	1.10206692	0.376598345	3.225057976	0.957146413
ukb-ppp-SELE-OID20290	finngen_R9_M13_ANKYLOSPON	Ankylosing spondylitis || id:finngen_R9_M13_ANKYLOSPON	E-selectin | Cardiometabolic	Wald ratio	1	0.050607306	0.301202147	0.866569318	-0.539748901	0.640963513	1.051909733	0.582894598	1.898309044	0.957146413
ukb-ppp-VWC2L-OID31002	finngen_R9_M13_ANKYLOSPON	Ankylosing spondylitis || id:finngen_R9_M13_ANKYLOSPON	von Willebrand factor C domain-containing protein 2-like | Neurology_II	Wald ratio	1	0.053818224	0.307264786	0.860959733	-0.548420756	0.656057205	1.055292758	0.577861675	1.927178864	0.957146413
ukb-ppp-ZPR1-OID30801	finngen_R9_M13_ANKYLOSPON	Ankylosing spondylitis || id:finngen_R9_M13_ANKYLOSPON	Zinc finger protein ZPR1 | Neurology_II	Wald ratio	1	-0.09353582	0.531257605	0.860242952	-1.134800726	0.947729087	0.910705396	0.321486179	2.579844399	0.957146413
ukb-ppp-ANXA10-OID20886	finngen_R9_M13_ANKYLOSPON	Ankylosing spondylitis || id:finngen_R9_M13_ANKYLOSPON	Annexin A10 | Neurology	Wald ratio	1	-0.079729038	0.531350961	0.880725426	-1.121176921	0.961718846	0.92336651	0.325896015	2.616189436	0.957182391
ukb-ppp-AP3B1-OID31478	finngen_R9_M13_ANKYLOSPON	Ankylosing spondylitis || id:finngen_R9_M13_ANKYLOSPON	AP-3 complex subunit beta-1 | Oncology_II	Wald ratio	1	0.090958975	0.600890758	0.879681043	-1.086786911	1.268704861	1.095224073	0.337298525	3.556243749	0.957182391
ukb-ppp-ROBO4-OID30226	finngen_R9_M13_ANKYLOSPON	Ankylosing spondylitis || id:finngen_R9_M13_ANKYLOSPON	Roundabout homolog 4 | Cardiometabolic_II	Wald ratio	1	-0.046421519	0.307222206	0.879896207	-0.648577043	0.555734005	0.954639479	0.522789154	1.743220048	0.957182391
ukb-ppp-SERPINF2-OID30779	finngen_R9_M13_ANKYLOSPON	Ankylosing spondylitis || id:finngen_R9_M13_ANKYLOSPON	Alpha-2-antiplasmin | Inflammation_II	Wald ratio	1	-0.023089556	0.165428447	0.888996366	-0.347329312	0.301150201	0.977174968	0.706572607	1.351412309	0.964561057
ukb-ppp-A1BG-OID30771	finngen_R9_M13_ANKYLOSPON	Ankylosing spondylitis || id:finngen_R9_M13_ANKYLOSPON	Alpha-1B-glycoprotein | Inflammation_II	Inverse variance weighted	2	0.311649153	0.21204328	0.141631337	-0.103955675	0.727253982	1.365675466	0.901265245	2.069390216	0.96533436
ukb-ppp-ACVRL1-OID20999	finngen_R9_M13_ANKYLOSPON	Ankylosing spondylitis || id:finngen_R9_M13_ANKYLOSPON	Serine/threonine-protein kinase receptor R3 | Neurology	Inverse variance weighted	4	0.134302478	0.095956291	0.161626722	-0.053771852	0.322376807	1.143738723	0.947648286	1.380404825	0.96533436
ukb-ppp-ADAMTS13-OID20249	finngen_R9_M13_ANKYLOSPON	Ankylosing spondylitis || id:finngen_R9_M13_ANKYLOSPON	A disintegrin and metalloproteinase with thrombospondin motifs 13 | Cardiometabolic	Inverse variance weighted	6	0.125371357	0.080975884	0.121560797	-0.033341376	0.284084089	1.133569333	0.967208322	1.328544642	0.96533436
ukb-ppp-ADAMTS15-OID21275	finngen_R9_M13_ANKYLOSPON	Ankylosing spondylitis || id:finngen_R9_M13_ANKYLOSPON	A disintegrin and metalloproteinase with thrombospondin motifs 15 | Oncology	Inverse variance weighted	2	-0.38807921	0.245692744	0.114214401	-0.869636989	0.093478569	0.678358608	0.419103661	1.097987072	0.96533436
ukb-ppp-ADAMTS16-OID20089	finngen_R9_M13_ANKYLOSPON	Ankylosing spondylitis || id:finngen_R9_M13_ANKYLOSPON	A disintegrin and metalloproteinase with thrombospondin motifs 16 | Cardiometabolic	Inverse variance weighted	4	0.30131987	0.180836684	0.09566281	-0.053120031	0.65575977	1.351641622	0.948266185	1.926605739	0.96533436
ukb-ppp-ADAMTSL4-OID30275	finngen_R9_M13_ANKYLOSPON	Ankylosing spondylitis || id:finngen_R9_M13_ANKYLOSPON	ADAMTS-like protein 4 | Cardiometabolic_II	Inverse variance weighted	4	-0.289662647	0.170898728	0.090087295	-0.624624153	0.04529886	0.748516039	0.535462643	1.046340522	0.96533436
ukb-ppp-AGRN-OID20786	finngen_R9_M13_ANKYLOSPON	Ankylosing spondylitis || id:finngen_R9_M13_ANKYLOSPON	Agrin | Inflammation	Inverse variance weighted	2	0.158407286	0.090892214	0.081367913	-0.019741454	0.336556026	1.171643291	0.980452132	1.40011731	0.96533436
ukb-ppp-AHNAK2-OID30244	finngen_R9_M13_ANKYLOSPON	Ankylosing spondylitis || id:finngen_R9_M13_ANKYLOSPON	Protein AHNAK2 | Cardiometabolic_II	Inverse variance weighted	2	0.176067545	0.119154625	0.139504374	-0.057475519	0.40961061	1.192518605	0.944145003	1.506231159	0.96533436
ukb-ppp-AHSG-OID30706	finngen_R9_M13_ANKYLOSPON	Ankylosing spondylitis || id:finngen_R9_M13_ANKYLOSPON	Alpha-2-HS-glycoprotein | Inflammation_II	Inverse variance weighted	4	-0.100411942	0.058885555	0.088156203	-0.21582763	0.015003747	0.904464755	0.805874199	1.015116868	0.96533436
ukb-ppp-ANG-OID20403	finngen_R9_M13_ANKYLOSPON	Ankylosing spondylitis || id:finngen_R9_M13_ANKYLOSPON	Angiogenin | Cardiometabolic	Inverse variance weighted	4	0.112567938	0.065514997	0.085759946	-0.015841456	0.240977331	1.119148287	0.98428336	1.272492189	0.96533436
ukb-ppp-ANXA2-OID30263	finngen_R9_M13_ANKYLOSPON	Ankylosing spondylitis || id:finngen_R9_M13_ANKYLOSPON	Annexin A2 | Cardiometabolic_II	Inverse variance weighted	6	-0.106763358	0.068489594	0.119037578	-0.241002962	0.027476247	0.898738327	0.785839299	1.0278572	0.96533436
ukb-ppp-APCS-OID30778	finngen_R9_M13_ANKYLOSPON	Ankylosing spondylitis || id:finngen_R9_M13_ANKYLOSPON	Serum amyloid P-component | Inflammation_II	Inverse variance weighted	2	-0.177428117	0.118162203	0.133209732	-0.409026034	0.054169801	0.837421194	0.664296938	1.05566384	0.96533436
ukb-ppp-APOBR-OID30246	finngen_R9_M13_ANKYLOSPON	Ankylosing spondylitis || id:finngen_R9_M13_ANKYLOSPON	Apolipoprotein B receptor | Cardiometabolic_II	Inverse variance weighted	3	-0.081311582	0.045886276	0.076390574	-0.171248683	0.008625519	0.921906397	0.842612004	1.008662826	0.96533436
ukb-ppp-APOE-OID30727	finngen_R9_M13_ANKYLOSPON	Ankylosing spondylitis || id:finngen_R9_M13_ANKYLOSPON	Apolipoprotein E | Inflammation_II	Inverse variance weighted	7	0.053438976	0.037670076	0.156014067	-0.020394373	0.127272324	1.054892616	0.979812186	1.135726262	0.96533436
ukb-ppp-ARSB-OID21331	finngen_R9_M13_ANKYLOSPON	Ankylosing spondylitis || id:finngen_R9_M13_ANKYLOSPON	Arylsulfatase B | Oncology	Inverse variance weighted	4	-0.126457705	0.085504307	0.139150205	-0.294046146	0.041130735	0.881211419	0.745242101	1.041988321	0.96533436
ukb-ppp-ART5-OID30828	finngen_R9_M13_ANKYLOSPON	Ankylosing spondylitis || id:finngen_R9_M13_ANKYLOSPON	Ecto-ADP-ribosyltransferase 5 | Neurology_II	Inverse variance weighted	2	-0.196069982	0.139498192	0.159861418	-0.469486439	0.077346475	0.82195471	0.625323327	1.080416349	0.96533436
ukb-ppp-ASAH2-OID20996	finngen_R9_M13_ANKYLOSPON	Ankylosing spondylitis || id:finngen_R9_M13_ANKYLOSPON	Neutral ceramidase | Neurology	Inverse variance weighted	3	0.303933401	0.170539965	0.074719418	-0.03032493	0.638191732	1.3551788	0.970130258	1.893054632	0.96533436
ukb-ppp-ATRAID-OID31451	finngen_R9_M13_ANKYLOSPON	Ankylosing spondylitis || id:finngen_R9_M13_ANKYLOSPON	All-trans retinoic acid-induced differentiation factor | Oncology_II	Inverse variance weighted	4	-0.15460841	0.101863818	0.129066043	-0.354261493	0.045044672	0.856750607	0.701691456	1.046074589	0.96533436
ukb-ppp-AXL-OID20363	finngen_R9_M13_ANKYLOSPON	Ankylosing spondylitis || id:finngen_R9_M13_ANKYLOSPON	Tyrosine-protein kinase receptor UFO | Cardiometabolic	Inverse variance weighted	3	-0.196215981	0.138127716	0.155450458	-0.466946306	0.074514343	0.821834715	0.626913751	1.077360796	0.96533436
ukb-ppp-BTN1A1-OID31363	finngen_R9_M13_ANKYLOSPON	Ankylosing spondylitis || id:finngen_R9_M13_ANKYLOSPON	Butyrophilin subfamily 1 member A1 | Oncology_II	Inverse variance weighted	2	-0.548095771	0.334668914	0.101478996	-1.204046844	0.107855301	0.578049501	0.299977789	1.113886556	0.96533436
ukb-ppp-CA13-OID20225	finngen_R9_M13_ANKYLOSPON	Ankylosing spondylitis || id:finngen_R9_M13_ANKYLOSPON	Carbonic anhydrase 13 | Cardiometabolic	Inverse variance weighted	2	0.158739469	0.103356394	0.124576238	-0.043839063	0.361318001	1.172032556	0.957107979	1.435219789	0.96533436
ukb-ppp-CCL27-OID20121	finngen_R9_M13_ANKYLOSPON	Ankylosing spondylitis || id:finngen_R9_M13_ANKYLOSPON	C-C motif chemokine 27 | Cardiometabolic	Inverse variance weighted	2	0.189163549	0.140564439	0.178385554	-0.086342752	0.464669849	1.208238542	0.917279778	1.591488671	0.96533436
ukb-ppp-CCL8-OID21466	finngen_R9_M13_ANKYLOSPON	Ankylosing spondylitis || id:finngen_R9_M13_ANKYLOSPON	C-C motif chemokine 8 | Oncology	Inverse variance weighted	8	-0.092953952	0.059966958	0.121120834	-0.210489189	0.024581285	0.91123546	0.810187814	1.024885896	0.96533436
ukb-ppp-CCS-OID20973	finngen_R9_M13_ANKYLOSPON	Ankylosing spondylitis || id:finngen_R9_M13_ANKYLOSPON	Copper chaperone for superoxide dismutase | Neurology	Inverse variance weighted	7	-0.11111676	0.072286841	0.124253048	-0.252798969	0.030565448	0.894834262	0.776623992	1.031037367	0.96533436
ukb-ppp-CD164L2-OID30922	finngen_R9_M13_ANKYLOSPON	Ankylosing spondylitis || id:finngen_R9_M13_ANKYLOSPON	CD164 sialomucin-like 2 protein | Neurology_II	Inverse variance weighted	2	-0.118967633	0.0842531	0.157942079	-0.284103709	0.046168444	0.887836537	0.75268858	1.047250799	0.96533436
ukb-ppp-CD33-OID21472	finngen_R9_M13_ANKYLOSPON	Ankylosing spondylitis || id:finngen_R9_M13_ANKYLOSPON	Myeloid cell surface antigen CD33 | Oncology	Inverse variance weighted	5	0.100857523	0.074874562	0.177973836	-0.045896619	0.247611665	1.106119034	0.9551407	1.280962393	0.96533436
ukb-ppp-CD58-OID20716	finngen_R9_M13_ANKYLOSPON	Ankylosing spondylitis || id:finngen_R9_M13_ANKYLOSPON	Lymphocyte function-associated antigen 3 | Inflammation	Inverse variance weighted	3	-0.179748459	0.129599466	0.165455882	-0.433763412	0.074266495	0.835480343	0.648065562	1.077093807	0.96533436
ukb-ppp-CDH17-OID20134	finngen_R9_M13_ANKYLOSPON	Ankylosing spondylitis || id:finngen_R9_M13_ANKYLOSPON	Cadherin-17 | Cardiometabolic	Inverse variance weighted	3	0.213993483	0.157092957	0.173131849	-0.093908712	0.521895679	1.238614583	0.910365864	1.685219258	0.96533436
ukb-ppp-CDH3-OID21008	finngen_R9_M13_ANKYLOSPON	Ankylosing spondylitis || id:finngen_R9_M13_ANKYLOSPON	Cadherin-3 | Neurology	Inverse variance weighted	2	0.400138374	0.287093032	0.163390524	-0.16256397	0.962840717	1.492031141	0.849961716	2.619126112	0.96533436
ukb-ppp-CDKN1A-OID21319	finngen_R9_M13_ANKYLOSPON	Ankylosing spondylitis || id:finngen_R9_M13_ANKYLOSPON	Cyclin-dependent kinase inhibitor 1 | Oncology	Inverse variance weighted	2	0.335082888	0.204273693	0.100929835	-0.065293549	0.735459325	1.398056262	0.936792428	2.086440127	0.96533436
ukb-ppp-CEACAM5-OID21171	finngen_R9_M13_ANKYLOSPON	Ankylosing spondylitis || id:finngen_R9_M13_ANKYLOSPON	Carcinoembryonic antigen-related cell adhesion molecule 5 | Oncology	Inverse variance weighted	4	0.202663814	0.112301603	0.071131244	-0.017447327	0.422774955	1.224660685	0.982703996	1.526190796	0.96533436
ukb-ppp-CGREF1-OID20152	finngen_R9_M13_ANKYLOSPON	Ankylosing spondylitis || id:finngen_R9_M13_ANKYLOSPON	Cell growth regulator with EF hand domain protein 1 | Cardiometabolic	Inverse variance weighted	12	-0.10755033	0.065055427	0.098287984	-0.235058968	0.019958307	0.898031323	0.790524233	1.020158806	0.96533436
ukb-ppp-CHMP1A-OID20930	finngen_R9_M13_ANKYLOSPON	Ankylosing spondylitis || id:finngen_R9_M13_ANKYLOSPON	Charged multivesicular body protein 1a | Neurology	Inverse variance weighted	2	-0.361297849	0.243932137	0.138569049	-0.839404839	0.11680914	0.696771435	0.431967537	1.123904901	0.96533436
ukb-ppp-CLEC11A-OID21112	finngen_R9_M13_ANKYLOSPON	Ankylosing spondylitis || id:finngen_R9_M13_ANKYLOSPON	C-type lectin domain family 11 member A | Neurology	Inverse variance weighted	2	-0.130558917	0.091835933	0.155126735	-0.310557346	0.049439512	0.877604786	0.733038287	1.050682037	0.96533436
ukb-ppp-CLEC3B-OID30756	finngen_R9_M13_ANKYLOSPON	Ankylosing spondylitis || id:finngen_R9_M13_ANKYLOSPON	Tetranectin | Inflammation_II	Inverse variance weighted	3	0.253823326	0.174412291	0.145584452	-0.088024765	0.595671417	1.288944061	0.915738198	1.814248654	0.96533436
ukb-ppp-CLEC4G-OID20590	finngen_R9_M13_ANKYLOSPON	Ankylosing spondylitis || id:finngen_R9_M13_ANKYLOSPON	C-type lectin domain family 4 member G | Inflammation	Inverse variance weighted	2	-0.210615634	0.130645329	0.106936352	-0.466680478	0.045449211	0.810085376	0.627080424	1.046497852	0.96533436
ukb-ppp-CLEC5A-OID20165	finngen_R9_M13_ANKYLOSPON	Ankylosing spondylitis || id:finngen_R9_M13_ANKYLOSPON	C-type lectin domain family 5 member A | Cardiometabolic	Inverse variance weighted (multiplicative random effects)	3	0.223264507	0.159813243	0.162403397	-0.089969449	0.536498463	1.250151204	0.913959108	1.710008708	0.96533436
ukb-ppp-CLEC7A-OID20636	finngen_R9_M13_ANKYLOSPON	Ankylosing spondylitis || id:finngen_R9_M13_ANKYLOSPON	C-type lectin domain family 7 member A | Inflammation	Inverse variance weighted	4	0.065487055	0.048198925	0.174247093	-0.028982838	0.159956948	1.067678916	0.971433136	1.17346035	0.96533436
ukb-ppp-CNTN4-OID21117	finngen_R9_M13_ANKYLOSPON	Ankylosing spondylitis || id:finngen_R9_M13_ANKYLOSPON	Contactin-4 | Neurology	Inverse variance weighted	4	-0.091504019	0.068458763	0.181343521	-0.225683194	0.042675155	0.912557648	0.797970864	1.043598832	0.96533436
ukb-ppp-CNTN5-OID21006	finngen_R9_M13_ANKYLOSPON	Ankylosing spondylitis || id:finngen_R9_M13_ANKYLOSPON	Contactin-5 | Neurology	Inverse variance weighted	6	0.125876233	0.071267203	0.077352657	-0.013807486	0.265559951	1.13414179	0.9862874	1.304161038	0.96533436
ukb-ppp-COMT-OID20086	finngen_R9_M13_ANKYLOSPON	Ankylosing spondylitis || id:finngen_R9_M13_ANKYLOSPON	Catechol O-methyltransferase | Cardiometabolic	Inverse variance weighted	5	-0.120778995	0.074669091	0.105765368	-0.267130412	0.025572423	0.8862298	0.765573225	1.025902203	0.96533436
ukb-ppp-CPA2-OID21060	finngen_R9_M13_ANKYLOSPON	Ankylosing spondylitis || id:finngen_R9_M13_ANKYLOSPON	Carboxypeptidase A2 | Neurology	Inverse variance weighted	4	0.123519753	0.090358564	0.171626706	-0.053583032	0.300622537	1.131472354	0.947827238	1.350699407	0.96533436
ukb-ppp-CPQ-OID30406	finngen_R9_M13_ANKYLOSPON	Ankylosing spondylitis || id:finngen_R9_M13_ANKYLOSPON	Carboxypeptidase Q | Cardiometabolic_II	Inverse variance weighted	7	-0.121935417	0.070402263	0.083276857	-0.259923852	0.016053019	0.885205536	0.771110302	1.016182561	0.96533436
ukb-ppp-CPVL-OID21435	finngen_R9_M13_ANKYLOSPON	Ankylosing spondylitis || id:finngen_R9_M13_ANKYLOSPON	Probable serine carboxypeptidase CPVL | Oncology	Inverse variance weighted	6	0.105084132	0.077786305	0.176716711	-0.047377027	0.25754529	1.11080406	0.953727749	1.293750404	0.96533436
ukb-ppp-CR2-OID20393	finngen_R9_M13_ANKYLOSPON	Ankylosing spondylitis || id:finngen_R9_M13_ANKYLOSPON	Complement receptor type 2 | Cardiometabolic	Inverse variance weighted	4	-0.241081006	0.14766228	0.102542365	-0.530499074	0.048337062	0.785777971	0.588311285	1.04952435	0.96533436
ukb-ppp-CRIP2-OID20901	finngen_R9_M13_ANKYLOSPON	Ankylosing spondylitis || id:finngen_R9_M13_ANKYLOSPON	Cysteine-rich protein 2 | Neurology	Inverse variance weighted	2	-0.297934434	0.175472802	0.089527538	-0.641861126	0.045992258	0.742350011	0.526311979	1.047066305	0.96533436
ukb-ppp-CRYGD-OID31144	finngen_R9_M13_ANKYLOSPON	Ankylosing spondylitis || id:finngen_R9_M13_ANKYLOSPON	Gamma-crystallin D | Neurology_II	Inverse variance weighted	8	0.107586844	0.061625018	0.080840388	-0.013198192	0.228371879	1.113587565	0.986888522	1.256552524	0.96533436
ukb-ppp-CST5-OID20995	finngen_R9_M13_ANKYLOSPON	Ankylosing spondylitis || id:finngen_R9_M13_ANKYLOSPON	Cystatin-D | Neurology	Inverse variance weighted	7	0.093219152	0.06379835	0.143973453	-0.031825614	0.218263919	1.097702273	0.96867549	1.243915317	0.96533436
ukb-ppp-CTSD-OID20358	finngen_R9_M13_ANKYLOSPON	Ankylosing spondylitis || id:finngen_R9_M13_ANKYLOSPON	Cathepsin D | Cardiometabolic	Inverse variance weighted	3	-0.142744629	0.106271313	0.179204174	-0.351036403	0.065547145	0.866975441	0.703958127	1.067743075	0.96533436
ukb-ppp-CTSE-OID30628	finngen_R9_M13_ANKYLOSPON	Ankylosing spondylitis || id:finngen_R9_M13_ANKYLOSPON	Cathepsin E | Inflammation_II	Inverse variance weighted	5	0.125510148	0.072334571	0.082717138	-0.016265612	0.267285908	1.133726674	0.983865958	1.306413907	0.96533436
ukb-ppp-CXCL6-OID20613	finngen_R9_M13_ANKYLOSPON	Ankylosing spondylitis || id:finngen_R9_M13_ANKYLOSPON	C-X-C motif chemokine 6 | Inflammation	Inverse variance weighted	4	0.123316549	0.089999643	0.170627816	-0.053082752	0.29971585	1.131242458	0.948301535	1.349475299	0.96533436
ukb-ppp-DARS1-OID20903	finngen_R9_M13_ANKYLOSPON	Ankylosing spondylitis || id:finngen_R9_M13_ANKYLOSPON	Aspartate--tRNA ligase, cytoplasmic | Neurology	Inverse variance weighted	2	0.38567921	0.273771708	0.158905522	-0.150913338	0.922271757	1.470612837	0.859922218	2.514997368	0.96533436
ukb-ppp-DNM1-OID31458	finngen_R9_M13_ANKYLOSPON	Ankylosing spondylitis || id:finngen_R9_M13_ANKYLOSPON	Dynamin-1 | Oncology_II	Inverse variance weighted	3	0.126618603	0.095042877	0.182785895	-0.059665435	0.312902641	1.134984056	0.942079668	1.367388397	0.96533436
ukb-ppp-DNMBP-OID20956	finngen_R9_M13_ANKYLOSPON	Ankylosing spondylitis || id:finngen_R9_M13_ANKYLOSPON	Dynamin-binding protein | Neurology	Inverse variance weighted	3	0.331467955	0.229954188	0.14945699	-0.119242253	0.782178164	1.393011507	0.887592753	2.186229048	0.96533436
ukb-ppp-DSG3-OID21460	finngen_R9_M13_ANKYLOSPON	Ankylosing spondylitis || id:finngen_R9_M13_ANKYLOSPON	Desmoglein-3 | Oncology	Inverse variance weighted	2	0.150071554	0.105745844	0.155848843	-0.057190301	0.357333409	1.161917379	0.944414329	1.429512402	0.96533436
ukb-ppp-DXO-OID31080	finngen_R9_M13_ANKYLOSPON	Ankylosing spondylitis || id:finngen_R9_M13_ANKYLOSPON	Decapping and exoribonuclease protein | Neurology_II	Inverse variance weighted (multiplicative random effects)	4	0.419184617	0.30537575	0.169850391	-0.179351854	1.017721087	1.520721079	0.835811764	2.76688209	0.96533436
ukb-ppp-ECHDC3-OID30293	finngen_R9_M13_ANKYLOSPON	Ankylosing spondylitis || id:finngen_R9_M13_ANKYLOSPON	Enoyl-CoA hydratase domain-containing protein 3, mitochondrial | Cardiometabolic_II	Inverse variance weighted	3	-0.228141205	0.136001672	0.093447048	-0.494704483	0.038422072	0.796011851	0.609751073	1.039169745	0.96533436
ukb-ppp-ECHS1-OID30239	finngen_R9_M13_ANKYLOSPON	Ankylosing spondylitis || id:finngen_R9_M13_ANKYLOSPON	Enoyl-CoA hydratase, mitochondrial | Cardiometabolic_II	Inverse variance weighted	2	0.327793878	0.238814539	0.169880585	-0.140282619	0.795870376	1.387902866	0.869112573	2.216369231	0.96533436
ukb-ppp-EDN1-OID30224	finngen_R9_M13_ANKYLOSPON	Ankylosing spondylitis || id:finngen_R9_M13_ANKYLOSPON	Endothelin-1 | Cardiometabolic_II	Inverse variance weighted	2	0.178988905	0.123082853	0.145886767	-0.062253487	0.420231296	1.196007474	0.939644669	1.52231362	0.96533436
ukb-ppp-EGFLAM-OID31496	finngen_R9_M13_ANKYLOSPON	Ankylosing spondylitis || id:finngen_R9_M13_ANKYLOSPON	Pikachurin | Oncology_II	Inverse variance weighted	6	0.124152757	0.083802158	0.138473829	-0.040099472	0.288404986	1.132188807	0.960693872	1.334297566	0.96533436
ukb-ppp-EGFR-OID20319	finngen_R9_M13_ANKYLOSPON	Ankylosing spondylitis || id:finngen_R9_M13_ANKYLOSPON	Epidermal growth factor receptor | Cardiometabolic	Inverse variance weighted	2	-0.423718224	0.31178926	0.174150024	-1.034825173	0.187388725	0.654608309	0.355288489	1.206096033	0.96533436
ukb-ppp-EPHA4-OID30622	finngen_R9_M13_ANKYLOSPON	Ankylosing spondylitis || id:finngen_R9_M13_ANKYLOSPON	Ephrin type-A receptor 4 | Inflammation_II	Inverse variance weighted	2	0.282029704	0.183171519	0.123632809	-0.076986473	0.641045882	1.325818102	0.925902378	1.898465411	0.96533436
ukb-ppp-EPPK1-OID30250	finngen_R9_M13_ANKYLOSPON	Ankylosing spondylitis || id:finngen_R9_M13_ANKYLOSPON	Epiplakin | Cardiometabolic_II	Inverse variance weighted	6	0.079498892	0.059506656	0.181560258	-0.037134153	0.196131938	1.08274436	0.963546864	1.216687422	0.96533436
ukb-ppp-F12-OID30739	finngen_R9_M13_ANKYLOSPON	Ankylosing spondylitis || id:finngen_R9_M13_ANKYLOSPON	Coagulation factor XII | Inflammation_II	Inverse variance weighted	7	-0.069672617	0.048746086	0.152918989	-0.165214946	0.025869711	0.932699119	0.847711472	1.026207236	0.96533436
ukb-ppp-FABP3-OID30351	finngen_R9_M13_ANKYLOSPON	Ankylosing spondylitis || id:finngen_R9_M13_ANKYLOSPON	Fatty acid-binding protein, heart | Cardiometabolic_II	Inverse variance weighted	2	-0.491200507	0.299577655	0.101079346	-1.07837271	0.095971697	0.611891373	0.340148596	1.10072791	0.96533436
ukb-ppp-FAM172A-OID30248	finngen_R9_M13_ANKYLOSPON	Ankylosing spondylitis || id:finngen_R9_M13_ANKYLOSPON	Cotranscriptional regulator FAM172A | Cardiometabolic_II	Inverse variance weighted	2	-0.526843026	0.33639834	0.117318539	-1.186183773	0.132497721	0.590466117	0.30538446	1.141676414	0.96533436
ukb-ppp-FAM3B-OID21372	finngen_R9_M13_ANKYLOSPON	Ankylosing spondylitis || id:finngen_R9_M13_ANKYLOSPON	Protein FAM3B | Oncology	Inverse variance weighted	6	-0.077706747	0.05281016	0.141173369	-0.181214661	0.025801168	0.925235715	0.834256257	1.026136899	0.96533436
ukb-ppp-FCAR-OID20564	finngen_R9_M13_ANKYLOSPON	Ankylosing spondylitis || id:finngen_R9_M13_ANKYLOSPON	Immunoglobulin alpha Fc receptor | Inflammation	Inverse variance weighted	4	-0.122830631	0.080488256	0.126992684	-0.280587613	0.03492635	0.884413442	0.755339763	1.035543438	0.96533436
ukb-ppp-FCGR2A-OID20391	finngen_R9_M13_ANKYLOSPON	Ankylosing spondylitis || id:finngen_R9_M13_ANKYLOSPON	Low affinity immunoglobulin gamma Fc region receptor II-a | Cardiometabolic	Inverse variance weighted	7	-0.072009491	0.050673618	0.155303681	-0.171329784	0.027310801	0.930522064	0.842543671	1.027687159	0.96533436
ukb-ppp-FCRL5-OID21111	finngen_R9_M13_ANKYLOSPON	Ankylosing spondylitis || id:finngen_R9_M13_ANKYLOSPON	Fc receptor-like protein 5 | Neurology	Inverse variance weighted	6	-0.114828537	0.068858278	0.095393796	-0.249790762	0.020133688	0.891518994	0.778963755	1.020337738	0.96533436
ukb-ppp-FGF21-OID21402	finngen_R9_M13_ANKYLOSPON	Ankylosing spondylitis || id:finngen_R9_M13_ANKYLOSPON	Fibroblast growth factor 21 | Oncology	Inverse variance weighted	2	-0.338350408	0.203338341	0.096116941	-0.736893557	0.06019274	0.712945422	0.478598347	1.062041225	0.96533436
ukb-ppp-FGL1-OID30702	finngen_R9_M13_ANKYLOSPON	Ankylosing spondylitis || id:finngen_R9_M13_ANKYLOSPON	Fibrinogen-like protein 1 | Inflammation_II	Inverse variance weighted	4	-0.074536666	0.049546242	0.132482041	-0.171647299	0.022573968	0.928173441	0.842276192	1.022830688	0.96533436
ukb-ppp-FGR-OID20828	finngen_R9_M13_ANKYLOSPON	Ankylosing spondylitis || id:finngen_R9_M13_ANKYLOSPON	Tyrosine-protein kinase Fgr | Neurology	Inverse variance weighted	2	0.42370238	0.3012919	0.159639413	-0.166829743	1.014234504	1.52760688	0.846343695	2.757251924	0.96533436
ukb-ppp-GGH-OID20416	finngen_R9_M13_ANKYLOSPON	Ankylosing spondylitis || id:finngen_R9_M13_ANKYLOSPON	Gamma-glutamyl hydrolase | Cardiometabolic	Inverse variance weighted	9	-0.085038942	0.059740771	0.154601182	-0.202130853	0.032052969	0.918476517	0.816988016	1.032572199	0.96533436
ukb-ppp-GLT8D2-OID20825	finngen_R9_M13_ANKYLOSPON	Ankylosing spondylitis || id:finngen_R9_M13_ANKYLOSPON	Glycosyltransferase 8 domain-containing protein 2 | Neurology	Inverse variance weighted	2	-0.198931715	0.145187418	0.170633258	-0.483499054	0.085635624	0.819605858	0.616622019	1.089409301	0.96533436
ukb-ppp-GOLGA3-OID31026	finngen_R9_M13_ANKYLOSPON	Ankylosing spondylitis || id:finngen_R9_M13_ANKYLOSPON	Golgin subfamily A member 3 | Neurology_II	Inverse variance weighted	2	0.340495389	0.236081672	0.149223979	-0.122224688	0.803215466	1.405643759	0.884949509	2.232708598	0.96533436
ukb-ppp-GPA33-OID21376	finngen_R9_M13_ANKYLOSPON	Ankylosing spondylitis || id:finngen_R9_M13_ANKYLOSPON	Cell surface A33 antigen | Oncology	Inverse variance weighted	2	-0.182318758	0.136643615	0.182117108	-0.450140244	0.085502728	0.833335666	0.637538735	1.089264533	0.96533436
ukb-ppp-GRP-OID30264	finngen_R9_M13_ANKYLOSPON	Ankylosing spondylitis || id:finngen_R9_M13_ANKYLOSPON	Gastrin-releasing peptide | Cardiometabolic_II	Inverse variance weighted	4	0.095801616	0.06509065	0.141069927	-0.031776059	0.22337929	1.100540712	0.968723495	1.250294708	0.96533436
ukb-ppp-GSTT2B-OID31097	finngen_R9_M13_ANKYLOSPON	Ankylosing spondylitis || id:finngen_R9_M13_ANKYLOSPON	Glutathione S-transferase theta-2B | Neurology_II	Inverse variance weighted	5	0.084868376	0.049390959	0.085742314	-0.011937904	0.181674657	1.088573775	0.98813307	1.199223971	0.96533436
ukb-ppp-GUCA2A-OID21101	finngen_R9_M13_ANKYLOSPON	Ankylosing spondylitis || id:finngen_R9_M13_ANKYLOSPON	Guanylin | Neurology	Inverse variance weighted	2	-0.480031208	0.293663026	0.102126053	-1.055610739	0.095548324	0.618764081	0.347979838	1.10026199	0.96533436
ukb-ppp-HLA-E-OID20532	finngen_R9_M13_ANKYLOSPON	Ankylosing spondylitis || id:finngen_R9_M13_ANKYLOSPON	HLA class I histocompatibility antigen, alpha chain E | Inflammation	Inverse variance weighted (multiplicative random effects)	8	1.212322185	0.692942974	0.08020003	-0.145846044	2.570490415	3.361281114	0.864290755	13.07223368	0.96533436
ukb-ppp-ICAM3-OID20277	finngen_R9_M13_ANKYLOSPON	Ankylosing spondylitis || id:finngen_R9_M13_ANKYLOSPON	Intercellular adhesion molecule 3 | Cardiometabolic	Inverse variance weighted	3	0.257837609	0.187246487	0.168513574	-0.109165505	0.624840722	1.294128646	0.896582017	1.867948411	0.96533436
ukb-ppp-ICOSLG-OID21351	finngen_R9_M13_ANKYLOSPON	Ankylosing spondylitis || id:finngen_R9_M13_ANKYLOSPON	ICOS ligand | Oncology	Inverse variance weighted	3	-0.239771653	0.146071706	0.100700841	-0.526072196	0.04652889	0.786807506	0.590921441	1.047628345	0.96533436
ukb-ppp-IFNLR1-OID20506	finngen_R9_M13_ANKYLOSPON	Ankylosing spondylitis || id:finngen_R9_M13_ANKYLOSPON	Interferon lambda receptor 1 | Inflammation	Inverse variance weighted	4	0.11233121	0.073994669	0.128989522	-0.032698341	0.257360762	1.118883385	0.96783047	1.293511693	0.96533436
ukb-ppp-IGFBP3-OID20398	finngen_R9_M13_ANKYLOSPON	Ankylosing spondylitis || id:finngen_R9_M13_ANKYLOSPON	Insulin-like growth factor-binding protein 3 | Cardiometabolic	Inverse variance weighted	6	0.115715246	0.081662229	0.156483404	-0.044342723	0.275773215	1.12267614	0.956626043	1.317549029	0.96533436
ukb-ppp-IGFBP6-OID20413	finngen_R9_M13_ANKYLOSPON	Ankylosing spondylitis || id:finngen_R9_M13_ANKYLOSPON	Insulin-like growth factor-binding protein 6 | Cardiometabolic	Inverse variance weighted	2	0.595172805	0.366485017	0.104375146	-0.123137829	1.313483438	1.813344272	0.884141794	3.71910645	0.96533436
ukb-ppp-IL15RA-OID20498	finngen_R9_M13_ANKYLOSPON	Ankylosing spondylitis || id:finngen_R9_M13_ANKYLOSPON	Interleukin-15 receptor subunit alpha | Inflammation	Inverse variance weighted	3	0.12787319	0.095478458	0.180476808	-0.059264588	0.315010967	1.136408885	0.942457373	1.370274339	0.96533436
ukb-ppp-IL18-OID20694	finngen_R9_M13_ANKYLOSPON	Ankylosing spondylitis || id:finngen_R9_M13_ANKYLOSPON	Interleukin-18 | Inflammation	Inverse variance weighted	3	0.153469156	0.102833347	0.135592613	-0.048084205	0.355022516	1.165871826	0.953053532	1.426212767	0.96533436
ukb-ppp-IL19-OID20158	finngen_R9_M13_ANKYLOSPON	Ankylosing spondylitis || id:finngen_R9_M13_ANKYLOSPON	Interleukin-19 | Cardiometabolic	Inverse variance weighted	2	0.140775393	0.085271492	0.09875735	-0.026356731	0.307907518	1.151166059	0.973987576	1.360575154	0.96533436
ukb-ppp-IL1R1-OID21116	finngen_R9_M13_ANKYLOSPON	Ankylosing spondylitis || id:finngen_R9_M13_ANKYLOSPON	Interleukin-1 receptor type 1 | Neurology	Inverse variance weighted	3	-0.282055471	0.193409027	0.144747775	-0.661137164	0.097026222	0.754231845	0.516263924	1.101889267	0.96533436
ukb-ppp-ITGA11-OID20581	finngen_R9_M13_ANKYLOSPON	Ankylosing spondylitis || id:finngen_R9_M13_ANKYLOSPON	Integrin alpha-11 | Inflammation	Inverse variance weighted	4	0.201225051	0.134666283	0.135110372	-0.062720864	0.465170966	1.222899955	0.939205603	1.592286392	0.96533436
ukb-ppp-ITGA2-OID30570	finngen_R9_M13_ANKYLOSPON	Ankylosing spondylitis || id:finngen_R9_M13_ANKYLOSPON	Integrin alpha-2 | Inflammation_II	Inverse variance weighted	7	-0.085751598	0.063596506	0.177539525	-0.21040075	0.038897554	0.917822192	0.810259469	1.039663969	0.96533436
ukb-ppp-ITGA6-OID20528	finngen_R9_M13_ANKYLOSPON	Ankylosing spondylitis || id:finngen_R9_M13_ANKYLOSPON	Integrin alpha-6 | Inflammation	Inverse variance weighted	4	-0.178508862	0.120819231	0.139545101	-0.415314555	0.058296832	0.836516644	0.6601326	1.060029599	0.96533436
ukb-ppp-KHK-OID30241	finngen_R9_M13_ANKYLOSPON	Ankylosing spondylitis || id:finngen_R9_M13_ANKYLOSPON	Ketohexokinase | Cardiometabolic_II	Inverse variance weighted	4	0.116665867	0.075279736	0.121198037	-0.030882416	0.26421415	1.123743887	0.969589575	1.302407077	0.96533436
ukb-ppp-KIRREL2-OID20873	finngen_R9_M13_ANKYLOSPON	Ankylosing spondylitis || id:finngen_R9_M13_ANKYLOSPON	Kin of IRRE-like protein 2 | Neurology	Inverse variance weighted	2	-0.252712304	0.147313997	0.086259637	-0.541447738	0.036023131	0.776691301	0.581905196	1.036679826	0.96533436
ukb-ppp-KLK15-OID31427	finngen_R9_M13_ANKYLOSPON	Ankylosing spondylitis || id:finngen_R9_M13_ANKYLOSPON	Kallikrein-15 | Oncology_II	Inverse variance weighted	5	0.076541799	0.05540725	0.167143668	-0.03205641	0.185140008	1.079547314	0.96845195	1.203386912	0.96533436
ukb-ppp-LBP-OID20355	finngen_R9_M13_ANKYLOSPON	Ankylosing spondylitis || id:finngen_R9_M13_ANKYLOSPON	Lipopolysaccharide-binding protein | Cardiometabolic	Inverse variance weighted	4	0.134642505	0.079929625	0.092082538	-0.02201956	0.291304569	1.144127691	0.978221101	1.338172087	0.96533436
ukb-ppp-LGALS9-OID20781	finngen_R9_M13_ANKYLOSPON	Ankylosing spondylitis || id:finngen_R9_M13_ANKYLOSPON	Galectin-9 | Inflammation	Inverse variance weighted	5	0.123241322	0.084590936	0.145141416	-0.042556912	0.289039556	1.131157361	0.958335923	1.33514454	0.96533436
ukb-ppp-LILRA6-OID30346	finngen_R9_M13_ANKYLOSPON	Ankylosing spondylitis || id:finngen_R9_M13_ANKYLOSPON	Leukocyte immunoglobulin-like receptor subfamily A member 6 | Cardiometabolic_II	Inverse variance weighted	10	0.133537544	0.078612127	0.089377825	-0.020542225	0.287617314	1.142864173	0.979667329	1.333246991	0.96533436
ukb-ppp-LRIG1-OID21429	finngen_R9_M13_ANKYLOSPON	Ankylosing spondylitis || id:finngen_R9_M13_ANKYLOSPON	Leucine-rich repeats and immunoglobulin-like domains protein 1 | Oncology	Inverse variance weighted (multiplicative random effects)	7	-0.164720371	0.092222971	0.074081448	-0.345477393	0.016036651	0.848130833	0.707882335	1.016165929	0.96533436
ukb-ppp-LRPAP1-OID21059	finngen_R9_M13_ANKYLOSPON	Ankylosing spondylitis || id:finngen_R9_M13_ANKYLOSPON	Alpha-2-macroglobulin receptor-associated protein | Neurology	Inverse variance weighted	4	0.274843996	0.182014094	0.13103962	-0.081903629	0.631591621	1.316325307	0.921360747	1.880601404	0.96533436
ukb-ppp-LTA-OID20586	finngen_R9_M13_ANKYLOSPON	Ankylosing spondylitis || id:finngen_R9_M13_ANKYLOSPON	Lymphotoxin-alpha | Inflammation	Inverse variance weighted (multiplicative random effects)	5	0.316622778	0.202370488	0.117683787	-0.080023378	0.713268935	1.372484743	0.923094766	2.040651124	0.96533436
ukb-ppp-LTBP2-OID20254	finngen_R9_M13_ANKYLOSPON	Ankylosing spondylitis || id:finngen_R9_M13_ANKYLOSPON	Latent-transforming growth factor beta-binding protein 2 | Cardiometabolic	Inverse variance weighted	2	-0.401027003	0.229201673	0.08017549	-0.850262282	0.048208276	0.669631979	0.427302844	1.049389195	0.96533436
ukb-ppp-LXN-OID21003	finngen_R9_M13_ANKYLOSPON	Ankylosing spondylitis || id:finngen_R9_M13_ANKYLOSPON	Latexin | Neurology	Inverse variance weighted	2	0.237578457	0.149683792	0.112466837	-0.055801776	0.53095869	1.26817449	0.945726583	1.700561839	0.96533436
ukb-ppp-LY9-OID20670	finngen_R9_M13_ANKYLOSPON	Ankylosing spondylitis || id:finngen_R9_M13_ANKYLOSPON	T-lymphocyte surface antigen Ly-9 | Inflammation	Inverse variance weighted	4	0.089646296	0.067132236	0.18175566	-0.041932887	0.221225479	1.093787338	0.958934135	1.247604708	0.96533436
ukb-ppp-MARCO-OID20210	finngen_R9_M13_ANKYLOSPON	Ankylosing spondylitis || id:finngen_R9_M13_ANKYLOSPON	Macrophage receptor MARCO | Cardiometabolic	Inverse variance weighted	3	0.148900754	0.10278351	0.147426047	-0.052554925	0.350356434	1.160557803	0.948802206	1.419573443	0.96533436
ukb-ppp-MIA-OID21531	finngen_R9_M13_ANKYLOSPON	Ankylosing spondylitis || id:finngen_R9_M13_ANKYLOSPON	Melanoma-derived growth regulatory protein | Oncology	Inverse variance weighted	3	-0.062989296	0.035685658	0.077544414	-0.132933185	0.006954594	0.938953525	0.875523588	1.006978833	0.96533436
ukb-ppp-MLN-OID20541	finngen_R9_M13_ANKYLOSPON	Ankylosing spondylitis || id:finngen_R9_M13_ANKYLOSPON	Promotilin [Cleaved into: Motilin; Motilin-associated peptide | Inflammation	Inverse variance weighted (multiplicative random effects)	6	-0.83924364	0.472833807	0.075910588	-1.765997902	0.087510621	0.432037175	0.171016044	1.091453857	0.96533436
ukb-ppp-MMP10-OID20687	finngen_R9_M13_ANKYLOSPON	Ankylosing spondylitis || id:finngen_R9_M13_ANKYLOSPON	Stromelysin-2 | Inflammation	Inverse variance weighted	5	-0.147789583	0.084029903	0.078615954	-0.312488192	0.016909027	0.862612605	0.731624268	1.017052793	0.96533436
ukb-ppp-MOG-OID21384	finngen_R9_M13_ANKYLOSPON	Ankylosing spondylitis || id:finngen_R9_M13_ANKYLOSPON	Myelin-oligodendrocyte glycoprotein | Oncology	Inverse variance weighted (multiplicative random effects)	3	2.704763457	1.584725016	0.087864536	-0.401297574	5.810824489	14.95077977	0.66945082	333.8943043	0.96533436
ukb-ppp-MPO-OID21100	finngen_R9_M13_ANKYLOSPON	Ankylosing spondylitis || id:finngen_R9_M13_ANKYLOSPON	Myeloperoxidase | Neurology	Inverse variance weighted	3	-0.13385866	0.078872183	0.089666546	-0.28844814	0.020730819	0.874713688	0.74942567	1.020947196	0.96533436
ukb-ppp-MRC1-OID30694	finngen_R9_M13_ANKYLOSPON	Ankylosing spondylitis || id:finngen_R9_M13_ANKYLOSPON	Macrophage mannose receptor 1 | Inflammation_II	Inverse variance weighted	3	-0.324874595	0.230670344	0.159014605	-0.776988469	0.127239278	0.722617968	0.459788596	1.135688731	0.96533436
ukb-ppp-MTIF3-OID31513	finngen_R9_M13_ANKYLOSPON	Ankylosing spondylitis || id:finngen_R9_M13_ANKYLOSPON	Translation initiation factor IF-3, mitochondrial | Oncology_II	Inverse variance weighted	2	0.294933624	0.217706468	0.175503389	-0.131771052	0.721638301	1.343037211	0.876541655	2.057801749	0.96533436
ukb-ppp-MTUS1-OID31315	finngen_R9_M13_ANKYLOSPON	Ankylosing spondylitis || id:finngen_R9_M13_ANKYLOSPON	Microtubule-associated tumor suppressor 1 | Oncology_II	Inverse variance weighted	5	-0.217558484	0.14718045	0.139360903	-0.506032166	0.070915198	0.804480554	0.602882979	1.073490188	0.96533436
ukb-ppp-MUC16-OID21378	finngen_R9_M13_ANKYLOSPON	Ankylosing spondylitis || id:finngen_R9_M13_ANKYLOSPON	Mucin-16 | Oncology	Inverse variance weighted	2	-0.374509823	0.281415572	0.183252511	-0.926084344	0.177064697	0.687626255	0.396101676	1.19370832	0.96533436
ukb-ppp-NAAA-OID20931	finngen_R9_M13_ANKYLOSPON	Ankylosing spondylitis || id:finngen_R9_M13_ANKYLOSPON	N-acylethanolamine-hydrolyzing acid amidase | Neurology	Inverse variance weighted	6	0.094817781	0.062990501	0.132254391	-0.028643601	0.218279163	1.099458495	0.971762738	1.24393428	0.96533436
ukb-ppp-NCR3LG1-OID31490	finngen_R9_M13_ANKYLOSPON	Ankylosing spondylitis || id:finngen_R9_M13_ANKYLOSPON	Natural cytotoxicity triggering receptor 3 ligand 1 | Oncology_II	Inverse variance weighted	5	0.121972628	0.090326932	0.176904964	-0.055068158	0.299013414	1.129723178	0.946420639	1.348527712	0.96533436
ukb-ppp-NHLRC3-OID30614	finngen_R9_M13_ANKYLOSPON	Ankylosing spondylitis || id:finngen_R9_M13_ANKYLOSPON	NHL repeat-containing protein 3 | Inflammation_II	Inverse variance weighted	3	-0.244499033	0.157627585	0.120873335	-0.5534491	0.064451034	0.783096746	0.574963281	1.066573351	0.96533436
ukb-ppp-NOTCH2-OID30407	finngen_R9_M13_ANKYLOSPON	Ankylosing spondylitis || id:finngen_R9_M13_ANKYLOSPON	Neurogenic locus notch homolog protein 2 | Cardiometabolic_II	Inverse variance weighted	2	0.307494678	0.177845397	0.083809109	-0.041082301	0.656071657	1.36001357	0.959750138	1.927206715	0.96533436
ukb-ppp-NOTCH3-OID20253	finngen_R9_M13_ANKYLOSPON	Ankylosing spondylitis || id:finngen_R9_M13_ANKYLOSPON	Neurogenic locus notch homolog protein 3 | Cardiometabolic	Inverse variance weighted	2	-0.423702447	0.306845648	0.167330464	-1.025119917	0.177715022	0.654618637	0.358753442	1.194484871	0.96533436
ukb-ppp-PBLD-OID20839	finngen_R9_M13_ANKYLOSPON	Ankylosing spondylitis || id:finngen_R9_M13_ANKYLOSPON	Phenazine biosynthesis-like domain-containing protein | Neurology	Inverse variance weighted	7	0.13775691	0.100057828	0.168582458	-0.058356432	0.333870253	1.147696523	0.94331366	1.396361958	0.96533436
ukb-ppp-PIK3AP1-OID20587	finngen_R9_M13_ANKYLOSPON	Ankylosing spondylitis || id:finngen_R9_M13_ANKYLOSPON	Phosphoinositide 3-kinase adapter protein 1 | Inflammation	Inverse variance weighted	3	0.177812625	0.12075472	0.140883004	-0.058866627	0.414491877	1.194601462	0.942832509	1.51360145	0.96533436
ukb-ppp-PLAU-OID21124	finngen_R9_M13_ANKYLOSPON	Ankylosing spondylitis || id:finngen_R9_M13_ANKYLOSPON	Urokinase-type plasminogen activator | Neurology	Inverse variance weighted	2	-0.512489696	0.290863508	0.078076155	-1.082582173	0.05760278	0.599002387	0.338719763	1.059294139	0.96533436
ukb-ppp-PPCDC-OID21027	finngen_R9_M13_ANKYLOSPON	Ankylosing spondylitis || id:finngen_R9_M13_ANKYLOSPON	Phosphopantothenoylcysteine decarboxylase | Neurology	Inverse variance weighted	4	-0.078789727	0.058689119	0.179436221	-0.193820401	0.036240946	0.924234245	0.823805846	1.036905655	0.96533436
ukb-ppp-PRRT3-OID30276	finngen_R9_M13_ANKYLOSPON	Ankylosing spondylitis || id:finngen_R9_M13_ANKYLOSPON	Proline-rich transmembrane protein 3 | Cardiometabolic_II	Inverse variance weighted	3	0.2511256	0.143786425	0.080720957	-0.030695793	0.532946992	1.285471529	0.969770539	1.703946433	0.96533436
ukb-ppp-PTPRB-OID30324	finngen_R9_M13_ANKYLOSPON	Ankylosing spondylitis || id:finngen_R9_M13_ANKYLOSPON	Receptor-type tyrosine-protein phosphatase beta | Cardiometabolic_II	Inverse variance weighted	4	-0.148537038	0.109247657	0.173945167	-0.362662445	0.06558837	0.861968081	0.695821272	1.067787093	0.96533436
ukb-ppp-QDPR-OID20174	finngen_R9_M13_ANKYLOSPON	Ankylosing spondylitis || id:finngen_R9_M13_ANKYLOSPON	Dihydropteridine reductase | Cardiometabolic	Inverse variance weighted	2	-0.716525989	0.496584414	0.149046182	-1.689831442	0.256779463	0.488446179	0.184550629	1.292759994	0.96533436
ukb-ppp-RET-OID21346	finngen_R9_M13_ANKYLOSPON	Ankylosing spondylitis || id:finngen_R9_M13_ANKYLOSPON	Proto-oncogene tyrosine-protein kinase receptor Ret | Oncology	Inverse variance weighted	3	0.249193114	0.185189156	0.178427046	-0.113777632	0.61216386	1.282989773	0.892456388	1.844418147	0.96533436
ukb-ppp-RNASET2-OID20321	finngen_R9_M13_ANKYLOSPON	Ankylosing spondylitis || id:finngen_R9_M13_ANKYLOSPON	Ribonuclease T2 | Cardiometabolic	Inverse variance weighted	4	-0.118584947	0.074438215	0.111145513	-0.264483848	0.027313954	0.888176365	0.767602047	1.0276904	0.96533436
ukb-ppp-ROR1-OID20224	finngen_R9_M13_ANKYLOSPON	Ankylosing spondylitis || id:finngen_R9_M13_ANKYLOSPON	Inactive tyrosine-protein kinase transmembrane receptor ROR1 | Cardiometabolic	Inverse variance weighted	2	0.133718085	0.076089483	0.078853171	-0.0154173	0.282853471	1.143070526	0.984700938	1.326910717	0.96533436
ukb-ppp-SCLY-OID21425	finngen_R9_M13_ANKYLOSPON	Ankylosing spondylitis || id:finngen_R9_M13_ANKYLOSPON	Selenocysteine lyase | Oncology	Inverse variance weighted	2	0.224223767	0.145307815	0.122807719	-0.06057955	0.509027084	1.251351	0.941218892	1.663671795	0.96533436
ukb-ppp-SCRN1-OID20542	finngen_R9_M13_ANKYLOSPON	Ankylosing spondylitis || id:finngen_R9_M13_ANKYLOSPON	Secernin-1 | Inflammation	Inverse variance weighted	2	-0.40479535	0.289782429	0.162445436	-0.972768911	0.163178212	0.667113322	0.378034843	1.17724647	0.96533436
ukb-ppp-SELPLG-OID20560	finngen_R9_M13_ANKYLOSPON	Ankylosing spondylitis || id:finngen_R9_M13_ANKYLOSPON	P-selectin glycoprotein ligand 1 | Inflammation	Inverse variance weighted	3	-0.061149272	0.036364361	0.092651971	-0.13242342	0.010124876	0.940682812	0.875970014	1.010176306	0.96533436
ukb-ppp-SERPINE1-OID20342	finngen_R9_M13_ANKYLOSPON	Ankylosing spondylitis || id:finngen_R9_M13_ANKYLOSPON	Plasminogen activator inhibitor 1 | Cardiometabolic	Inverse variance weighted	2	-0.397247707	0.2839434	0.161801482	-0.953776772	0.159281358	0.672167504	0.385283146	1.172667839	0.96533436
ukb-ppp-SETMAR-OID20948	finngen_R9_M13_ANKYLOSPON	Ankylosing spondylitis || id:finngen_R9_M13_ANKYLOSPON	Histone-lysine N-methyltransferase SETMAR | Neurology	Inverse variance weighted	3	0.204929468	0.124144058	0.09879183	-0.038392884	0.448251821	1.227438489	0.96233478	1.565572891	0.96533436
ukb-ppp-SEZ6L-OID21488	finngen_R9_M13_ANKYLOSPON	Ankylosing spondylitis || id:finngen_R9_M13_ANKYLOSPON	Seizure 6-like protein | Oncology	Inverse variance weighted	4	-0.161002393	0.112127377	0.151034117	-0.380772053	0.058767266	0.851290034	0.683333636	1.060528391	0.96533436
ukb-ppp-SIGLEC6-OID21394	finngen_R9_M13_ANKYLOSPON	Ankylosing spondylitis || id:finngen_R9_M13_ANKYLOSPON	Sialic acid-binding Ig-like lectin 6 | Oncology	Inverse variance weighted	6	0.0924414	0.064416369	0.151269798	-0.033814683	0.218697484	1.096848865	0.966750643	1.244454752	0.96533436
ukb-ppp-SLAMF7-OID20602	finngen_R9_M13_ANKYLOSPON	Ankylosing spondylitis || id:finngen_R9_M13_ANKYLOSPON	SLAM family member 7 | Inflammation	Inverse variance weighted	5	0.079522441	0.049713697	0.109685511	-0.017916405	0.176961288	1.082769858	0.98224314	1.193584886	0.96533436
ukb-ppp-SLURP1-OID30404	finngen_R9_M13_ANKYLOSPON	Ankylosing spondylitis || id:finngen_R9_M13_ANKYLOSPON	Secreted Ly-6/uPAR-related protein 1 | Cardiometabolic_II	Inverse variance weighted	4	-0.110935054	0.077979994	0.154849489	-0.263775842	0.041905735	0.894996874	0.768145706	1.042796175	0.96533436
ukb-ppp-SMPDL3A-OID20676	finngen_R9_M13_ANKYLOSPON	Ankylosing spondylitis || id:finngen_R9_M13_ANKYLOSPON	Acid sphingomyelinase-like phosphodiesterase 3a | Inflammation	Inverse variance weighted	5	-0.079068753	0.047130458	0.093414036	-0.171444451	0.013306945	0.923976396	0.842447064	1.013395876	0.96533436
ukb-ppp-SNCG-OID20971	finngen_R9_M13_ANKYLOSPON	Ankylosing spondylitis || id:finngen_R9_M13_ANKYLOSPON	Gamma-synuclein | Neurology	Inverse variance weighted	7	0.108715968	0.065285642	0.095865786	-0.019243891	0.236675826	1.114845653	0.98094009	1.267030314	0.96533436
ukb-ppp-SNED1-OID30205	finngen_R9_M13_ANKYLOSPON	Ankylosing spondylitis || id:finngen_R9_M13_ANKYLOSPON	Sushi, nidogen and EGF-like domain-containing protein 1 | Cardiometabolic_II	Inverse variance weighted	3	-0.236206289	0.167012198	0.15727219	-0.563550197	0.091137619	0.789617768	0.569184755	1.095419745	0.96533436
ukb-ppp-SOD2-OID21114	finngen_R9_M13_ANKYLOSPON	Ankylosing spondylitis || id:finngen_R9_M13_ANKYLOSPON	Superoxide dismutase [Mn], mitochondrial | Neurology	Inverse variance weighted	2	-0.2443739	0.163409638	0.13479232	-0.56465679	0.07590899	0.783194743	0.568555247	1.078864382	0.96533436
ukb-ppp-SPAG1-OID30979	finngen_R9_M13_ANKYLOSPON	Ankylosing spondylitis || id:finngen_R9_M13_ANKYLOSPON	Sperm-associated antigen 1 | Neurology_II	Inverse variance weighted	5	0.105387181	0.070621041	0.135622738	-0.03303006	0.243804422	1.11114074	0.967509476	1.27609473	0.96533436
ukb-ppp-SPARCL1-OID20361	finngen_R9_M13_ANKYLOSPON	Ankylosing spondylitis || id:finngen_R9_M13_ANKYLOSPON	SPARC-like protein 1 | Cardiometabolic	Inverse variance weighted	8	0.095597413	0.060954322	0.116800615	-0.023873059	0.215067884	1.100316001	0.976409649	1.239946066	0.96533436
ukb-ppp-TGOLN2-OID30691	finngen_R9_M13_ANKYLOSPON	Ankylosing spondylitis || id:finngen_R9_M13_ANKYLOSPON	Trans-Golgi network integral membrane protein 2 | Inflammation_II	Inverse variance weighted	4	-0.070259742	0.051887208	0.175708937	-0.17195867	0.031439185	0.932151669	0.842013973	1.031938616	0.96533436
ukb-ppp-TIMD4-OID20375	finngen_R9_M13_ANKYLOSPON	Ankylosing spondylitis || id:finngen_R9_M13_ANKYLOSPON	T-cell immunoglobulin and mucin domain-containing protein 4 | Cardiometabolic	Inverse variance weighted	2	0.213121455	0.120643179	0.077304666	-0.023339176	0.449582086	1.237534947	0.976931076	1.567656902	0.96533436
ukb-ppp-TIMP2-OID30318	finngen_R9_M13_ANKYLOSPON	Ankylosing spondylitis || id:finngen_R9_M13_ANKYLOSPON	Metalloproteinase inhibitor 2 | Cardiometabolic_II	Inverse variance weighted	2	0.370437309	0.253041916	0.143211287	-0.125524847	0.866399466	1.448367861	0.882033848	2.378332152	0.96533436
ukb-ppp-TNF-OID20074	finngen_R9_M13_ANKYLOSPON	Ankylosing spondylitis || id:finngen_R9_M13_ANKYLOSPON	Tumor necrosis factor | Cardiometabolic	Inverse variance weighted	2	5.727606707	3.570542368	0.108685858	-1.270656334	12.72586975	307.2330891	0.280647363	336337.2811	0.96533436
ukb-ppp-TNFRSF6B-OID20964	finngen_R9_M13_ANKYLOSPON	Ankylosing spondylitis || id:finngen_R9_M13_ANKYLOSPON	Tumor necrosis factor receptor superfamily member 6B | Neurology	Inverse variance weighted	6	-0.148156011	0.080969297	0.067282822	-0.306855833	0.010543811	0.862296577	0.735756665	1.010599593	0.96533436
ukb-ppp-TNFSF12-OID20624	finngen_R9_M13_ANKYLOSPON	Ankylosing spondylitis || id:finngen_R9_M13_ANKYLOSPON	Tumor necrosis factor ligand superfamily member 12 | Inflammation	Inverse variance weighted	4	-0.118174919	0.084353126	0.161227583	-0.283507046	0.047157208	0.888540617	0.753137816	1.048286795	0.96533436
ukb-ppp-UBE2L6-OID30321	finngen_R9_M13_ANKYLOSPON	Ankylosing spondylitis || id:finngen_R9_M13_ANKYLOSPON	Ubiquitin/ISG15-conjugating enzyme E2 L6 | Cardiometabolic_II	Inverse variance weighted	2	0.19850663	0.114266652	0.082347857	-0.025456008	0.422469268	1.219580113	0.974865264	1.525724331	0.96533436
ukb-ppp-VMO1-OID21381	finngen_R9_M13_ANKYLOSPON	Ankylosing spondylitis || id:finngen_R9_M13_ANKYLOSPON	Vitelline membrane outer layer protein 1 homolog | Oncology	Inverse variance weighted	7	0.099359398	0.062703967	0.11306199	-0.023540378	0.222259174	1.10446317	0.976734535	1.248895017	0.96533436
ukb-ppp-PON1-OID30704	finngen_R9_M13_ANKYLOSPON	Ankylosing spondylitis || id:finngen_R9_M13_ANKYLOSPON	Serum paraoxonase/arylesterase 1 | Inflammation_II	Inverse variance weighted	6	-0.058685512	0.044232858	0.18459463	-0.145381913	0.02801089	0.943003286	0.864691993	1.028406883	0.968352665
ukb-ppp-PRSS2-OID20364	finngen_R9_M13_ANKYLOSPON	Ankylosing spondylitis || id:finngen_R9_M13_ANKYLOSPON	Trypsin-2 | Cardiometabolic	Inverse variance weighted	2	-0.244708132	0.184818214	0.185487201	-0.60695183	0.117535567	0.782933018	0.545009622	1.124721632	0.968997455
ukb-ppp-GPRC5C-OID31340	finngen_R9_M13_ANKYLOSPON	Ankylosing spondylitis || id:finngen_R9_M13_ANKYLOSPON	G-protein coupled receptor family C group 5 member C | Oncology_II	Wald ratio	1	-0.030244016	0.237985197	0.898874232	-0.496695002	0.436206971	0.970208759	0.608538559	1.54682891	0.970426409
ukb-ppp-GSR-OID30700	finngen_R9_M13_ANKYLOSPON	Ankylosing spondylitis || id:finngen_R9_M13_ANKYLOSPON	Glutathione reductase, mitochondrial | Inflammation_II	Wald ratio	1	0.034971617	0.273801281	0.898365597	-0.501678893	0.571622128	1.035590316	0.605513214	1.771137734	0.970426409
ukb-ppp-SEMA6C-OID30531	finngen_R9_M13_ANKYLOSPON	Ankylosing spondylitis || id:finngen_R9_M13_ANKYLOSPON	Semaphorin-6C | Inflammation_II	Wald ratio	1	-0.035550095	0.278247813	0.898335623	-0.580915808	0.509815619	0.965074388	0.559385842	1.664984175	0.970426409
ukb-ppp-PKD2-OID30184	finngen_R9_M13_ANKYLOSPON	Ankylosing spondylitis || id:finngen_R9_M13_ANKYLOSPON	Polycystin-2 | Cardiometabolic_II	Wald ratio	1	0.047528155	0.380590973	0.900618646	-0.698430151	0.793486462	1.048675727	0.49736548	2.211091891	0.970699898
ukb-ppp-WFDC2-OID21505	finngen_R9_M13_ANKYLOSPON	Ankylosing spondylitis || id:finngen_R9_M13_ANKYLOSPON	WAP four-disulfide core domain protein 2 | Oncology	Wald ratio	1	-0.036615584	0.300941117	0.903160166	-0.626460174	0.553229005	0.964046659	0.534480424	1.738858746	0.971830196
ukb-ppp-MYOM3-OID30633	finngen_R9_M13_ANKYLOSPON	Ankylosing spondylitis || id:finngen_R9_M13_ANKYLOSPON	Myomesin-3 | Inflammation_II	Wald ratio	1	-0.04209245	0.352404085	0.904923837	-0.732804456	0.648619557	0.958781137	0.480559391	1.912898359	0.972121152
ukb-ppp-AAMDC-OID30236	finngen_R9_M13_ANKYLOSPON	Ankylosing spondylitis || id:finngen_R9_M13_ANKYLOSPON	Mth938 domain-containing protein | Cardiometabolic_II	Inverse variance weighted	3	0.069430705	0.054656649	0.203975421	-0.037696327	0.176557737	1.071897781	0.963005335	1.193103311	0.973529987
ukb-ppp-ACP6-OID21432	finngen_R9_M13_ANKYLOSPON	Ankylosing spondylitis || id:finngen_R9_M13_ANKYLOSPON	Lysophosphatidic acid phosphatase type 6 | Oncology	Inverse variance weighted	10	0.066508925	0.053090817	0.210300786	-0.037549076	0.170566926	1.068770503	0.963147149	1.185977023	0.973529987
ukb-ppp-ADAMTSL5-OID30355	finngen_R9_M13_ANKYLOSPON	Ankylosing spondylitis || id:finngen_R9_M13_ANKYLOSPON	ADAMTS-like protein 5 | Cardiometabolic_II	Inverse variance weighted	3	0.099983931	0.081617603	0.220564293	-0.059986571	0.259954432	1.105153159	0.941777181	1.29687099	0.973529987
ukb-ppp-AFAP1-OID30569	finngen_R9_M13_ANKYLOSPON	Ankylosing spondylitis || id:finngen_R9_M13_ANKYLOSPON	Actin filament-associated protein 1 | Inflammation_II	Inverse variance weighted	7	-0.057402448	0.052143434	0.270959037	-0.159603578	0.044798683	0.944213996	0.852481664	1.045817298	0.973529987
ukb-ppp-AFM-OID30741	finngen_R9_M13_ANKYLOSPON	Ankylosing spondylitis || id:finngen_R9_M13_ANKYLOSPON	Afamin | Inflammation_II	Inverse variance weighted	2	-0.71320241	0.640937861	0.265816616	-1.969440618	0.543035798	0.49007227	0.139534888	1.721224228	0.973529987
ukb-ppp-ANGPTL7-OID21412	finngen_R9_M13_ANKYLOSPON	Ankylosing spondylitis || id:finngen_R9_M13_ANKYLOSPON	Angiopoietin-related protein 7 | Oncology	Inverse variance weighted	3	-0.095843287	0.080965156	0.23650821	-0.254534992	0.062848419	0.908606396	0.775276924	1.064865414	0.973529987
ukb-ppp-AOC3-OID20389	finngen_R9_M13_ANKYLOSPON	Ankylosing spondylitis || id:finngen_R9_M13_ANKYLOSPON	Membrane primary amine oxidase | Cardiometabolic	Inverse variance weighted (multiplicative random effects)	3	-0.210943685	0.180652195	0.242936469	-0.565021986	0.143134616	0.809819671	0.568347651	1.153885123	0.973529987
ukb-ppp-APOC1-OID30749	finngen_R9_M13_ANKYLOSPON	Ankylosing spondylitis || id:finngen_R9_M13_ANKYLOSPON	Apolipoprotein C-I | Inflammation_II	Inverse variance weighted	2	-0.359513889	0.290245568	0.215473589	-0.928395202	0.209367423	0.698015556	0.395187398	1.232897911	0.973529987
ukb-ppp-ARG1-OID21445	finngen_R9_M13_ANKYLOSPON	Ankylosing spondylitis || id:finngen_R9_M13_ANKYLOSPON	Arginase-1 | Oncology	Inverse variance weighted	2	-0.161993444	0.135166739	0.230733629	-0.426920253	0.102933365	0.85044678	0.652515586	1.108417547	0.973529987
ukb-ppp-ART3-OID20346	finngen_R9_M13_ANKYLOSPON	Ankylosing spondylitis || id:finngen_R9_M13_ANKYLOSPON	Ecto-ADP-ribosyltransferase 3 | Cardiometabolic	Inverse variance weighted	5	-0.118822783	0.101477948	0.241630045	-0.317719561	0.080073995	0.887965149	0.727806865	1.083367228	0.973529987
ukb-ppp-BLMH-OID20336	finngen_R9_M13_ANKYLOSPON	Ankylosing spondylitis || id:finngen_R9_M13_ANKYLOSPON	Bleomycin hydrolase | Cardiometabolic	Inverse variance weighted	2	0.111481546	0.091206175	0.221593212	-0.067282557	0.29024565	1.117933114	0.934930992	1.336755822	0.973529987
ukb-ppp-BPIFB2-OID30311	finngen_R9_M13_ANKYLOSPON	Ankylosing spondylitis || id:finngen_R9_M13_ANKYLOSPON	BPI fold-containing family B member 2 | Cardiometabolic_II	Inverse variance weighted	4	-0.100242146	0.083142953	0.227948554	-0.263202334	0.062718042	0.904618342	0.76858637	1.064726589	0.973529987
ukb-ppp-BST2-OID21029	finngen_R9_M13_ANKYLOSPON	Ankylosing spondylitis || id:finngen_R9_M13_ANKYLOSPON	Bone marrow stromal antigen 2 | Neurology	Inverse variance weighted	2	-0.137672234	0.127102767	0.278738805	-0.386793658	0.11144919	0.871384255	0.679231234	1.117896942	0.973529987
ukb-ppp-BTN2A1-OID20713	finngen_R9_M13_ANKYLOSPON	Ankylosing spondylitis || id:finngen_R9_M13_ANKYLOSPON	Butyrophilin subfamily 2 member A1 | Inflammation	Inverse variance weighted (multiplicative random effects)	6	-0.284978725	0.261733834	0.276237159	-0.797977039	0.228019589	0.752030254	0.450238859	1.256109931	0.973529987
ukb-ppp-C1QA-OID20654	finngen_R9_M13_ANKYLOSPON	Ankylosing spondylitis || id:finngen_R9_M13_ANKYLOSPON	Complement C1q subcomponent subunit A | Inflammation	Inverse variance weighted	4	-0.103174322	0.08207711	0.20873866	-0.264045459	0.057696814	0.901969726	0.767938629	1.059393754	0.973529987
ukb-ppp-CAMKK1-OID21182	finngen_R9_M13_ANKYLOSPON	Ankylosing spondylitis || id:finngen_R9_M13_ANKYLOSPON	Calcium/calmodulin-dependent protein kinase kinase 1 | Oncology	Inverse variance weighted	2	0.11421528	0.096576749	0.236952864	-0.075075148	0.303505708	1.120993426	0.927673771	1.354599323	0.973529987
ukb-ppp-CD109-OID21108	finngen_R9_M13_ANKYLOSPON	Ankylosing spondylitis || id:finngen_R9_M13_ANKYLOSPON	CD109 antigen | Neurology	Inverse variance weighted	7	0.053789579	0.048205068	0.264486751	-0.040692353	0.148271512	1.05526253	0.960124464	1.15982776	0.973529987
ukb-ppp-CD209-OID20262	finngen_R9_M13_ANKYLOSPON	Ankylosing spondylitis || id:finngen_R9_M13_ANKYLOSPON	CD209 antigen | Cardiometabolic	Inverse variance weighted	4	0.088763581	0.068684534	0.196240377	-0.045858105	0.223385267	1.092822262	0.955177488	1.250302181	0.973529987
ukb-ppp-CD244-OID20628	finngen_R9_M13_ANKYLOSPON	Ankylosing spondylitis || id:finngen_R9_M13_ANKYLOSPON	Natural killer cell receptor 2B4 | Inflammation	Inverse variance weighted	2	0.100699774	0.083064362	0.225393659	-0.062106376	0.263505923	1.105944558	0.939782911	1.301485003	0.973529987
ukb-ppp-CD300LF-OID21469	finngen_R9_M13_ANKYLOSPON	Ankylosing spondylitis || id:finngen_R9_M13_ANKYLOSPON	CMRF35-like molecule 1 | Oncology	Inverse variance weighted	6	0.07633238	0.059621325	0.200444377	-0.040525417	0.193190177	1.07932126	0.960284757	1.213113478	0.973529987
ukb-ppp-CD4-OID20584	finngen_R9_M13_ANKYLOSPON	Ankylosing spondylitis || id:finngen_R9_M13_ANKYLOSPON	T-cell surface glycoprotein CD4 | Inflammation	Inverse variance weighted	2	0.090859888	0.081411214	0.264395989	-0.068706092	0.250425868	1.095115556	0.933601033	1.284572359	0.973529987
ukb-ppp-CDON-OID20754	finngen_R9_M13_ANKYLOSPON	Ankylosing spondylitis || id:finngen_R9_M13_ANKYLOSPON	Cell adhesion molecule-related/down-regulated by oncogenes | Inflammation	Inverse variance weighted (multiplicative random effects)	3	-0.419193911	0.389145853	0.281384041	-1.181919784	0.343531961	0.657576671	0.306689396	1.409918584	0.973529987
ukb-ppp-CEACAM19-OID31443	finngen_R9_M13_ANKYLOSPON	Ankylosing spondylitis || id:finngen_R9_M13_ANKYLOSPON	Carcinoembryonic antigen-related cell adhesion molecule 19 | Oncology_II	Inverse variance weighted	2	0.232833286	0.197882981	0.239346781	-0.155017357	0.620683929	1.262171041	0.856400313	1.860199852	0.973529987
ukb-ppp-CHCHD10-OID31116	finngen_R9_M13_ANKYLOSPON	Ankylosing spondylitis || id:finngen_R9_M13_ANKYLOSPON	Coiled-coil-helix-coiled-coil-helix domain-containing protein 10, mitochondrial | Neurology_II	Inverse variance weighted	2	-0.303440252	0.243272116	0.212277059	-0.780253599	0.173373095	0.738273998	0.458289775	1.189309748	0.973529987
ukb-ppp-CHGB-OID21038	finngen_R9_M13_ANKYLOSPON	Ankylosing spondylitis || id:finngen_R9_M13_ANKYLOSPON	Secretogranin-1 | Neurology	Inverse variance weighted	6	-0.060208311	0.055176725	0.275189125	-0.168354692	0.04793807	0.941568374	0.845054047	1.049105683	0.973529987
ukb-ppp-CHI3L1-OID20399	finngen_R9_M13_ANKYLOSPON	Ankylosing spondylitis || id:finngen_R9_M13_ANKYLOSPON	Chitinase-3-like protein 1 | Cardiometabolic	Inverse variance weighted	7	-0.058845616	0.050788877	0.246606236	-0.158391816	0.040700583	0.942852319	0.853515296	1.041540204	0.973529987
ukb-ppp-CIT-OID30970	finngen_R9_M13_ANKYLOSPON	Ankylosing spondylitis || id:finngen_R9_M13_ANKYLOSPON	Citron Rho-interacting kinase | Neurology_II	Inverse variance weighted	2	0.513023607	0.474592066	0.279706877	-0.417176843	1.443224057	1.670334001	0.658904387	4.23432554	0.973529987
ukb-ppp-CLEC4M-OID30405	finngen_R9_M13_ANKYLOSPON	Ankylosing spondylitis || id:finngen_R9_M13_ANKYLOSPON	C-type lectin domain family 4 member M | Cardiometabolic_II	Inverse variance weighted	4	0.078432841	0.066271065	0.236604854	-0.051458446	0.208324128	1.081590715	0.949843119	1.231612305	0.973529987
ukb-ppp-CNTN2-OID21426	finngen_R9_M13_ANKYLOSPON	Ankylosing spondylitis || id:finngen_R9_M13_ANKYLOSPON	Contactin-2 | Oncology	Inverse variance weighted	5	0.058062538	0.045985789	0.206726083	-0.032069609	0.148194685	1.05978127	0.968439168	1.159738658	0.973529987
ukb-ppp-CSF3R-OID30527	finngen_R9_M13_ANKYLOSPON	Ankylosing spondylitis || id:finngen_R9_M13_ANKYLOSPON	Granulocyte colony-stimulating factor receptor | Inflammation_II	Inverse variance weighted	5	0.051743757	0.046471702	0.265516685	-0.039340779	0.142828292	1.053105857	0.961423021	1.153531714	0.973529987
ukb-ppp-CST7-OID20704	finngen_R9_M13_ANKYLOSPON	Ankylosing spondylitis || id:finngen_R9_M13_ANKYLOSPON	Cystatin-F | Inflammation	Inverse variance weighted	6	0.072063376	0.063248006	0.254545597	-0.051902716	0.196029468	1.074723454	0.949421226	1.216562755	0.973529987
ukb-ppp-CX3CL1-OID20976	finngen_R9_M13_ANKYLOSPON	Ankylosing spondylitis || id:finngen_R9_M13_ANKYLOSPON	Fractalkine | Neurology	Inverse variance weighted	3	0.158855136	0.122299239	0.193976412	-0.080851372	0.398561644	1.17216813	0.922330766	1.489680466	0.973529987
ukb-ppp-CXCL10-OID20697	finngen_R9_M13_ANKYLOSPON	Ankylosing spondylitis || id:finngen_R9_M13_ANKYLOSPON	C-X-C motif chemokine 10 | Inflammation	Inverse variance weighted	2	-0.425511243	0.333389285	0.201842603	-1.078954242	0.227931756	0.653435635	0.339950846	1.255999608	0.973529987
ukb-ppp-CXCL16-OID20282	finngen_R9_M13_ANKYLOSPON	Ankylosing spondylitis || id:finngen_R9_M13_ANKYLOSPON	C-X-C motif chemokine 16 | Cardiometabolic	Inverse variance weighted	2	0.364685985	0.297670346	0.220524835	-0.218747894	0.948119864	1.440061736	0.803524266	2.58085274	0.973529987
ukb-ppp-CYB5R2-OID31512	finngen_R9_M13_ANKYLOSPON	Ankylosing spondylitis || id:finngen_R9_M13_ANKYLOSPON	NADH-cytochrome b5 reductase 2 | Oncology_II	Inverse variance weighted	2	0.107259385	0.094463127	0.256181379	-0.077888344	0.292407114	1.11322297	0.92506771	1.339648296	0.973529987
ukb-ppp-DBH-OID30703	finngen_R9_M13_ANKYLOSPON	Ankylosing spondylitis || id:finngen_R9_M13_ANKYLOSPON	Dopamine beta-hydroxylase | Inflammation_II	Inverse variance weighted	6	0.056461876	0.049470944	0.253739321	-0.040501174	0.153424925	1.058086275	0.960308037	1.16582026	0.973529987
ukb-ppp-DCBLD2-OID21474	finngen_R9_M13_ANKYLOSPON	Ankylosing spondylitis || id:finngen_R9_M13_ANKYLOSPON	Discoidin, CUB and LCCL domain-containing protein 2 | Oncology	Inverse variance weighted	3	0.110556574	0.099749457	0.267713878	-0.084952362	0.30606551	1.116899535	0.918556042	1.358071271	0.973529987
ukb-ppp-DDAH1-OID21299	finngen_R9_M13_ANKYLOSPON	Ankylosing spondylitis || id:finngen_R9_M13_ANKYLOSPON	Dimethylarginine dimethylaminohydrolase 1 | Oncology	Inverse variance weighted	3	-0.177128723	0.149217388	0.23520731	-0.469594803	0.115337357	0.83767195	0.625255569	1.122251973	0.973529987
ukb-ppp-DKK1-OID21066	finngen_R9_M13_ANKYLOSPON	Ankylosing spondylitis || id:finngen_R9_M13_ANKYLOSPON	Dickkopf-related protein 1 | Neurology	Inverse variance weighted	2	0.262115731	0.200471679	0.191044632	-0.130808761	0.655040222	1.299676946	0.877385549	1.925219952	0.973529987
ukb-ppp-DKKL1-OID21313	finngen_R9_M13_ANKYLOSPON	Ankylosing spondylitis || id:finngen_R9_M13_ANKYLOSPON	Dickkopf-like protein 1 | Oncology	Inverse variance weighted	10	0.051906906	0.042623834	0.223303539	-0.031635808	0.135449621	1.053277684	0.968859368	1.145051508	0.973529987
ukb-ppp-EDIL3-OID20081	finngen_R9_M13_ANKYLOSPON	Ankylosing spondylitis || id:finngen_R9_M13_ANKYLOSPON	EGF-like repeat and discoidin I-like domain-containing protein 3 | Cardiometabolic	Inverse variance weighted	2	0.338588264	0.314377927	0.281475666	-0.277592472	0.954769	1.402965575	0.757605504	2.59807036	0.973529987
ukb-ppp-FBLN2-OID30378	finngen_R9_M13_ANKYLOSPON	Ankylosing spondylitis || id:finngen_R9_M13_ANKYLOSPON	Fibulin-2 | Cardiometabolic_II	Inverse variance weighted	3	0.111934506	0.094984323	0.23861629	-0.074234768	0.298103779	1.118439607	0.928453697	1.347301603	0.973529987
ukb-ppp-FCN2-OID20382	finngen_R9_M13_ANKYLOSPON	Ankylosing spondylitis || id:finngen_R9_M13_ANKYLOSPON	Ficolin-2 | Cardiometabolic	Inverse variance weighted	4	-0.080735353	0.064647998	0.211721637	-0.207445428	0.045974723	0.92243778	0.812657589	1.047047944	0.973529987
ukb-ppp-FNDC1-OID31127	finngen_R9_M13_ANKYLOSPON	Ankylosing spondylitis || id:finngen_R9_M13_ANKYLOSPON	Fibronectin type III domain-containing protein 1 | Neurology_II	Inverse variance weighted	4	0.084282924	0.076453542	0.270284741	-0.065566017	0.234131866	1.087936654	0.936537217	1.263811135	0.973529987
ukb-ppp-FUCA1-OID20261	finngen_R9_M13_ANKYLOSPON	Ankylosing spondylitis || id:finngen_R9_M13_ANKYLOSPON	Tissue alpha-L-fucosidase | Cardiometabolic	Inverse variance weighted	6	0.176840916	0.147674792	0.231110798	-0.112601677	0.466283509	1.193441221	0.893506493	1.594058866	0.973529987
ukb-ppp-GBP1-OID31128	finngen_R9_M13_ANKYLOSPON	Ankylosing spondylitis || id:finngen_R9_M13_ANKYLOSPON	Guanylate-binding protein 1 | Neurology_II	Inverse variance weighted	2	0.101628974	0.089090326	0.25397778	-0.072988064	0.276246013	1.10697268	0.929611926	1.318172112	0.973529987
ukb-ppp-GFRA2-OID21330	finngen_R9_M13_ANKYLOSPON	Ankylosing spondylitis || id:finngen_R9_M13_ANKYLOSPON	GDNF family receptor alpha-2 | Oncology	Inverse variance weighted	5	0.090712029	0.075609151	0.230236705	-0.057481907	0.238905964	1.094953644	0.944138973	1.269859119	0.973529987
ukb-ppp-GGACT-OID30290	finngen_R9_M13_ANKYLOSPON	Ankylosing spondylitis || id:finngen_R9_M13_ANKYLOSPON	Gamma-glutamylaminecyclotransferase | Cardiometabolic_II	Inverse variance weighted	5	0.078290788	0.069586681	0.260553889	-0.058099107	0.214680683	1.081437082	0.943556429	1.239466052	0.973529987
ukb-ppp-GPHA2-OID31437	finngen_R9_M13_ANKYLOSPON	Ankylosing spondylitis || id:finngen_R9_M13_ANKYLOSPON	Glycoprotein hormone alpha-2 | Oncology_II	Inverse variance weighted	3	-0.308087987	0.245595775	0.209677945	-0.789455706	0.173279731	0.734850658	0.454091888	1.189198715	0.973529987
ukb-ppp-GRIK2-OID30977	finngen_R9_M13_ANKYLOSPON	Ankylosing spondylitis || id:finngen_R9_M13_ANKYLOSPON	Glutamate receptor ionotropic, kainate 2 | Neurology_II	Inverse variance weighted	3	0.093816398	0.086340773	0.277221237	-0.075411518	0.263044314	1.098358067	0.927361782	1.300884365	0.973529987
ukb-ppp-HIP1R-OID31141	finngen_R9_M13_ANKYLOSPON	Ankylosing spondylitis || id:finngen_R9_M13_ANKYLOSPON	Huntingtin-interacting protein 1-related protein | Neurology_II	Inverse variance weighted	2	0.274040192	0.219747823	0.212373043	-0.156665542	0.704745926	1.315267664	0.854989969	2.023332543	0.973529987
ukb-ppp-IGLC2-OID30740	finngen_R9_M13_ANKYLOSPON	Ankylosing spondylitis || id:finngen_R9_M13_ANKYLOSPON	Immunoglobulin lambda constant 2 | Inflammation_II	Inverse variance weighted	3	0.152590252	0.132233781	0.248523522	-0.10658796	0.411768463	1.164847587	0.898895978	1.509484894	0.973529987
ukb-ppp-IL17RA-OID21089	finngen_R9_M13_ANKYLOSPON	Ankylosing spondylitis || id:finngen_R9_M13_ANKYLOSPON	Interleukin-17 receptor A | Neurology	Inverse variance weighted	7	-0.065875093	0.058696147	0.26173196	-0.180919541	0.049169356	0.936247801	0.834502499	1.050398226	0.973529987
ukb-ppp-IL17RB-OID20585	finngen_R9_M13_ANKYLOSPON	Ankylosing spondylitis || id:finngen_R9_M13_ANKYLOSPON	Interleukin-17 receptor B | Inflammation	Inverse variance weighted	7	-0.085262991	0.065181479	0.190844088	-0.21301869	0.042492709	0.918270756	0.808141033	1.043408449	0.973529987
ukb-ppp-IL18BP-OID20348	finngen_R9_M13_ANKYLOSPON	Ankylosing spondylitis || id:finngen_R9_M13_ANKYLOSPON	Interleukin-18-binding protein | Cardiometabolic	Inverse variance weighted	2	-0.375092603	0.293192307	0.200777404	-0.949749526	0.199564319	0.687225637	0.386837904	1.220870732	0.973529987
ukb-ppp-IL18R1-OID20652	finngen_R9_M13_ANKYLOSPON	Ankylosing spondylitis || id:finngen_R9_M13_ANKYLOSPON	Interleukin-18 receptor 1 | Inflammation	Inverse variance weighted (multiplicative random effects)	5	0.114997362	0.093964906	0.221015197	-0.069173854	0.299168578	1.121870478	0.933164432	1.348736971	0.973529987
ukb-ppp-IL32-OID20605	finngen_R9_M13_ANKYLOSPON	Ankylosing spondylitis || id:finngen_R9_M13_ANKYLOSPON	Interleukin-32 | Inflammation	Inverse variance weighted	3	0.175567941	0.135784512	0.196014708	-0.090569702	0.441705584	1.191922967	0.913410665	1.555357751	0.973529987
ukb-ppp-IL4R-OID20576	finngen_R9_M13_ANKYLOSPON	Ankylosing spondylitis || id:finngen_R9_M13_ANKYLOSPON	Interleukin-4 receptor subunit alpha | Inflammation	Inverse variance weighted	4	0.115309046	0.100895232	0.25309705	-0.08244561	0.313063701	1.122220201	0.920861522	1.367608647	0.973529987
ukb-ppp-IL6R-OID20385	finngen_R9_M13_ANKYLOSPON	Ankylosing spondylitis || id:finngen_R9_M13_ANKYLOSPON	Interleukin-6 receptor subunit alpha | Cardiometabolic	Inverse variance weighted	4	-0.100676389	0.077376776	0.193217742	-0.25233487	0.050982091	0.904225603	0.776984506	1.052304048	0.973529987
ukb-ppp-IL7R-OID21136	finngen_R9_M13_ANKYLOSPON	Ankylosing spondylitis || id:finngen_R9_M13_ANKYLOSPON	Interleukin-7 receptor subunit alpha | Neurology	Inverse variance weighted	5	0.073913174	0.056973099	0.194516072	-0.037754099	0.185580448	1.076713315	0.962949702	1.203917049	0.973529987
ukb-ppp-INSL5-OID31448	finngen_R9_M13_ANKYLOSPON	Ankylosing spondylitis || id:finngen_R9_M13_ANKYLOSPON	Insulin-like peptide INSL5 | Oncology_II	Inverse variance weighted	2	-0.176078931	0.15002075	0.240516341	-0.470119601	0.117961739	0.838551793	0.624927522	1.125201059	0.973529987
ukb-ppp-JAM2-OID21064	finngen_R9_M13_ANKYLOSPON	Ankylosing spondylitis || id:finngen_R9_M13_ANKYLOSPON	Junctional adhesion molecule B | Neurology	Inverse variance weighted	2	0.307901734	0.281253186	0.273626476	-0.243354511	0.859157978	1.360567284	0.78399353	2.361171699	0.973529987
ukb-ppp-KIAA0319-OID31094	finngen_R9_M13_ANKYLOSPON	Ankylosing spondylitis || id:finngen_R9_M13_ANKYLOSPON	Dyslexia-associated protein KIAA0319 | Neurology_II	Inverse variance weighted (multiplicative random effects)	5	-0.16781165	0.151110685	0.266774409	-0.463988592	0.128365292	0.845513072	0.628770728	1.136968252	0.973529987
ukb-ppp-KIT-OID20370	finngen_R9_M13_ANKYLOSPON	Ankylosing spondylitis || id:finngen_R9_M13_ANKYLOSPON	Mast/stem cell growth factor receptor Kit | Cardiometabolic	Inverse variance weighted	2	-0.4190646	0.373977743	0.262475085	-1.152060976	0.313931776	0.657661709	0.315984861	1.368796348	0.973529987
ukb-ppp-KLB-OID20888	finngen_R9_M13_ANKYLOSPON	Ankylosing spondylitis || id:finngen_R9_M13_ANKYLOSPON	Beta-klotho | Neurology	Inverse variance weighted	7	0.062318008	0.053110144	0.240646263	-0.041777874	0.166413891	1.064300748	0.959082794	1.181061831	0.973529987
ukb-ppp-LEFTY2-OID21454	finngen_R9_M13_ANKYLOSPON	Ankylosing spondylitis || id:finngen_R9_M13_ANKYLOSPON	Left-right determination factor 2 | Oncology	Inverse variance weighted	6	0.062253168	0.050078484	0.21382654	-0.035900661	0.160406997	1.06423174	0.964736124	1.173988584	0.973529987
ukb-ppp-LEG1-OID30608	finngen_R9_M13_ANKYLOSPON	Ankylosing spondylitis || id:finngen_R9_M13_ANKYLOSPON	Protein LEG1 homolog | Inflammation_II	Inverse variance weighted	4	0.107087715	0.095185939	0.260573305	-0.079476726	0.293652157	1.11303188	0.923599515	1.341317254	0.973529987
ukb-ppp-LEPR-OID20128	finngen_R9_M13_ANKYLOSPON	Ankylosing spondylitis || id:finngen_R9_M13_ANKYLOSPON	Leptin receptor | Cardiometabolic	Inverse variance weighted	3	0.142652628	0.132071224	0.280089226	-0.116206971	0.401512226	1.153329098	0.89029094	1.494082381	0.973529987
ukb-ppp-LGALS7_LGALS7B-OID21406	finngen_R9_M13_ANKYLOSPON	Ankylosing spondylitis || id:finngen_R9_M13_ANKYLOSPON	Galectin-7 | Oncology	Inverse variance weighted	3	0.135818875	0.110669307	0.219728748	-0.081092966	0.352730716	1.145474401	0.922107963	1.422947915	0.973529987
ukb-ppp-LGMN-OID20773	finngen_R9_M13_ANKYLOSPON	Ankylosing spondylitis || id:finngen_R9_M13_ANKYLOSPON	Legumain | Inflammation	Inverse variance weighted	3	0.102199286	0.082933007	0.217832801	-0.060349408	0.264747981	1.10760418	0.941435531	1.303102528	0.973529987
ukb-ppp-LILRB1-OID20323	finngen_R9_M13_ANKYLOSPON	Ankylosing spondylitis || id:finngen_R9_M13_ANKYLOSPON	Leukocyte immunoglobulin-like receptor subfamily B member 1 | Cardiometabolic	Inverse variance weighted	4	-0.080049343	0.069785175	0.251347583	-0.216828286	0.0567296	0.923070798	0.805068199	1.058369588	0.973529987
ukb-ppp-LPA-OID30747	finngen_R9_M13_ANKYLOSPON	Ankylosing spondylitis || id:finngen_R9_M13_ANKYLOSPON	Apolipoprotein(a) | Inflammation_II	Inverse variance weighted	6	-0.059750318	0.055321346	0.280115898	-0.168180156	0.048679519	0.941999704	0.845201553	1.049883829	0.973529987
ukb-ppp-LRRC37A2-OID31440	finngen_R9_M13_ANKYLOSPON	Ankylosing spondylitis || id:finngen_R9_M13_ANKYLOSPON	Leucine-rich repeat-containing protein 37A2 | Oncology_II	Inverse variance weighted	9	-0.05167416	0.04578553	0.259060981	-0.141413798	0.038065479	0.949638247	0.868130007	1.03879925	0.973529987
ukb-ppp-LRTM2-OID31020	finngen_R9_M13_ANKYLOSPON	Ankylosing spondylitis || id:finngen_R9_M13_ANKYLOSPON	Leucine-rich repeat and transmembrane domain-containing protein 2 | Neurology_II	Inverse variance weighted	2	0.175356028	0.154505314	0.256395666	-0.127474387	0.478186442	1.191670409	0.880315963	1.613146214	0.973529987
ukb-ppp-LTB-OID31383	finngen_R9_M13_ANKYLOSPON	Ankylosing spondylitis || id:finngen_R9_M13_ANKYLOSPON	Lymphotoxin-beta | Oncology_II	Inverse variance weighted	2	-3.420806159	2.972438308	0.249797338	-9.246785243	2.405172924	0.032686074	9.64E-05	11.08034618	0.973529987
ukb-ppp-LY75-OID20580	finngen_R9_M13_ANKYLOSPON	Ankylosing spondylitis || id:finngen_R9_M13_ANKYLOSPON	Lymphocyte antigen 75 | Inflammation	Inverse variance weighted (multiplicative random effects)	10	-0.096302332	0.089846415	0.283785151	-0.272401305	0.079796642	0.9081894	0.761548586	1.083066794	0.973529987
ukb-ppp-MBL2-OID30759	finngen_R9_M13_ANKYLOSPON	Ankylosing spondylitis || id:finngen_R9_M13_ANKYLOSPON	Mannose-binding protein C | Inflammation_II	Inverse variance weighted (multiplicative random effects)	6	0.073496518	0.068534639	0.283540596	-0.060831374	0.207824411	1.076264789	0.9409819	1.230997001	0.973529987
ukb-ppp-MEPE-OID20753	finngen_R9_M13_ANKYLOSPON	Ankylosing spondylitis || id:finngen_R9_M13_ANKYLOSPON	Matrix extracellular phosphoglycoprotein | Inflammation	Inverse variance weighted	3	-0.18866029	0.158190178	0.233019419	-0.49871304	0.121392459	0.828067761	0.607311743	1.129067938	0.973529987
ukb-ppp-MERTK-OID20657	finngen_R9_M13_ANKYLOSPON	Ankylosing spondylitis || id:finngen_R9_M13_ANKYLOSPON	Tyrosine-protein kinase Mer | Inflammation	Inverse variance weighted	2	0.127621014	0.106332747	0.230060029	-0.080791171	0.336033198	1.136122346	0.922386293	1.399385481	0.973529987
ukb-ppp-MGMT-OID20588	finngen_R9_M13_ANKYLOSPON	Ankylosing spondylitis || id:finngen_R9_M13_ANKYLOSPON	Methylated-DNA--protein-cysteine methyltransferase | Inflammation	Inverse variance weighted	4	0.093880872	0.079300365	0.23646678	-0.061547844	0.249309588	1.098428885	0.940307957	1.283139216	0.973529987
ukb-ppp-MMP8-OID21019	finngen_R9_M13_ANKYLOSPON	Ankylosing spondylitis || id:finngen_R9_M13_ANKYLOSPON	Neutrophil collagenase | Neurology	Inverse variance weighted	6	-0.10116311	0.082917712	0.222448869	-0.263681826	0.061355606	0.903785605	0.768217928	1.063276955	0.973529987
ukb-ppp-MPI-OID21288	finngen_R9_M13_ANKYLOSPON	Ankylosing spondylitis || id:finngen_R9_M13_ANKYLOSPON	Mannose-6-phosphate isomerase | Oncology	Inverse variance weighted	3	-0.145738588	0.13386203	0.276276329	-0.408108166	0.116630991	0.864383634	0.664906954	1.123704696	0.973529987
ukb-ppp-NAGA-OID30509	finngen_R9_M13_ANKYLOSPON	Ankylosing spondylitis || id:finngen_R9_M13_ANKYLOSPON	Alpha-N-acetylgalactosaminidase | Inflammation_II	Inverse variance weighted	2	-0.211843571	0.174088283	0.223652016	-0.553056605	0.129369464	0.809091253	0.575188995	1.138110537	0.973529987
ukb-ppp-NCS1-OID21458	finngen_R9_M13_ANKYLOSPON	Ankylosing spondylitis || id:finngen_R9_M13_ANKYLOSPON	Neuronal calcium sensor 1 | Oncology	Inverse variance weighted	2	-0.230980801	0.211055601	0.273776361	-0.64464978	0.182688177	0.793754705	0.524846322	1.200440025	0.973529987
ukb-ppp-NECTIN4-OID21490	finngen_R9_M13_ANKYLOSPON	Ankylosing spondylitis || id:finngen_R9_M13_ANKYLOSPON	Nectin-4 | Oncology	Inverse variance weighted	3	0.116496489	0.108640357	0.28357938	-0.096438611	0.329431588	1.123553565	0.908065641	1.39017771	0.973529987
ukb-ppp-NFASC-OID20634	finngen_R9_M13_ANKYLOSPON	Ankylosing spondylitis || id:finngen_R9_M13_ANKYLOSPON	Neurofascin | Inflammation	Inverse variance weighted	4	0.079859135	0.061431461	0.193610816	-0.040546529	0.200264799	1.083134481	0.960264483	1.221726227	0.973529987
ukb-ppp-NID2-OID21085	finngen_R9_M13_ANKYLOSPON	Ankylosing spondylitis || id:finngen_R9_M13_ANKYLOSPON	Nidogen-2 | Neurology	Inverse variance weighted	4	0.098458508	0.078330742	0.208768591	-0.055069747	0.251986763	1.103468618	0.946419136	1.286579007	0.973529987
ukb-ppp-OLFM4-OID30665	finngen_R9_M13_ANKYLOSPON	Ankylosing spondylitis || id:finngen_R9_M13_ANKYLOSPON	Olfactomedin-4 | Inflammation_II	Inverse variance weighted	4	0.063463192	0.058714847	0.279754375	-0.051617908	0.178544291	1.065520265	0.949691667	1.195475831	0.973529987
ukb-ppp-OSCAR-OID20776	finngen_R9_M13_ANKYLOSPON	Ankylosing spondylitis || id:finngen_R9_M13_ANKYLOSPON	Osteoclast-associated immunoglobulin-like receptor | Inflammation	Inverse variance weighted	5	-0.077154958	0.063655187	0.225483092	-0.201919125	0.04760921	0.925746391	0.817161013	1.04876073	0.973529987
ukb-ppp-PDCD5-OID21021	finngen_R9_M13_ANKYLOSPON	Ankylosing spondylitis || id:finngen_R9_M13_ANKYLOSPON	Programmed cell death protein 5 | Neurology	Inverse variance weighted	4	-0.106398296	0.086262335	0.21741648	-0.275472472	0.062675879	0.899066482	0.759213331	1.064681698	0.973529987
ukb-ppp-PEPD-OID30688	finngen_R9_M13_ANKYLOSPON	Ankylosing spondylitis || id:finngen_R9_M13_ANKYLOSPON	Xaa-Pro dipeptidase | Inflammation_II	Inverse variance weighted	4	-0.090165051	0.07098072	0.203986602	-0.229287262	0.048957159	0.913780352	0.795100098	1.05017536	0.973529987
ukb-ppp-PGLYRP2-OID30742	finngen_R9_M13_ANKYLOSPON	Ankylosing spondylitis || id:finngen_R9_M13_ANKYLOSPON	N-acetylmuramoyl-L-alanine amidase | Inflammation_II	Inverse variance weighted	4	-0.157780304	0.13255551	0.233930041	-0.417589104	0.102028496	0.85403739	0.658632803	1.107415028	0.973529987
ukb-ppp-PIGR-OID21102	finngen_R9_M13_ANKYLOSPON	Ankylosing spondylitis || id:finngen_R9_M13_ANKYLOSPON	Polymeric immunoglobulin receptor | Neurology	Inverse variance weighted	2	-0.398903095	0.349337058	0.253501409	-1.083603729	0.285797538	0.671055727	0.338373918	1.330822987	0.973529987
ukb-ppp-PRAP1-OID30391	finngen_R9_M13_ANKYLOSPON	Ankylosing spondylitis || id:finngen_R9_M13_ANKYLOSPON	Proline-rich acidic protein 1 | Cardiometabolic_II	Inverse variance weighted	5	0.118464096	0.092679634	0.201175158	-0.063187986	0.300116178	1.125766454	0.938766982	1.350015641	0.973529987
ukb-ppp-PROK1-OID20543	finngen_R9_M13_ANKYLOSPON	Ankylosing spondylitis || id:finngen_R9_M13_ANKYLOSPON	Prokineticin-1 | Inflammation	Inverse variance weighted	4	0.143150648	0.121320391	0.238024522	-0.09463732	0.380938615	1.153903621	0.909702806	1.463657756	0.973529987
ukb-ppp-RBKS-OID20986	finngen_R9_M13_ANKYLOSPON	Ankylosing spondylitis || id:finngen_R9_M13_ANKYLOSPON	Ribokinase | Neurology	Inverse variance weighted	3	0.05744719	0.052395013	0.272892931	-0.045247035	0.160141415	1.059129336	0.955761346	1.173676834	0.973529987
ukb-ppp-RNASE10-OID30238	finngen_R9_M13_ANKYLOSPON	Ankylosing spondylitis || id:finngen_R9_M13_ANKYLOSPON	Inactive ribonuclease-like protein 10 | Cardiometabolic_II	Inverse variance weighted	5	-0.0457652	0.037468299	0.221920267	-0.119203065	0.027672665	0.955266233	0.887627537	1.02805911	0.973529987
ukb-ppp-SAA4-OID30726	finngen_R9_M13_ANKYLOSPON	Ankylosing spondylitis || id:finngen_R9_M13_ANKYLOSPON	Serum amyloid A-4 protein | Inflammation_II	Inverse variance weighted	4	-0.100059007	0.079063798	0.205675064	-0.255024052	0.054906037	0.904784028	0.77489786	1.056441344	0.973529987
ukb-ppp-SBSN-OID30398	finngen_R9_M13_ANKYLOSPON	Ankylosing spondylitis || id:finngen_R9_M13_ANKYLOSPON	Suprabasin | Cardiometabolic_II	Inverse variance weighted	5	-0.084177893	0.073186465	0.250068137	-0.227623364	0.059267578	0.91926771	0.796424165	1.061059118	0.973529987
ukb-ppp-SCARB2-OID20943	finngen_R9_M13_ANKYLOSPON	Ankylosing spondylitis || id:finngen_R9_M13_ANKYLOSPON	Lysosome membrane protein 2 | Neurology	Inverse variance weighted	4	-0.129014023	0.114426894	0.259539633	-0.353290735	0.095262689	0.87896164	0.70237296	1.099947761	0.973529987
ukb-ppp-SCARF2-OID21048	finngen_R9_M13_ANKYLOSPON	Ankylosing spondylitis || id:finngen_R9_M13_ANKYLOSPON	Scavenger receptor class F member 2 | Neurology	Inverse variance weighted	2	0.210760852	0.180475356	0.242883577	-0.142970845	0.56449255	1.234617064	0.866779339	1.758555177	0.973529987
ukb-ppp-SCPEP1-OID30278	finngen_R9_M13_ANKYLOSPON	Ankylosing spondylitis || id:finngen_R9_M13_ANKYLOSPON	Retinoid-inducible serine carboxypeptidase | Cardiometabolic_II	Inverse variance weighted	2	-0.101970904	0.091974998	0.267567958	-0.282241901	0.078300093	0.903055827	0.754091247	1.081447144	0.973529987
ukb-ppp-SELL-OID30752	finngen_R9_M13_ANKYLOSPON	Ankylosing spondylitis || id:finngen_R9_M13_ANKYLOSPON	L-selectin | Inflammation_II	Inverse variance weighted	3	0.092904876	0.080246544	0.246968923	-0.06437835	0.250188103	1.097357345	0.937650172	1.284266968	0.973529987
ukb-ppp-SELP-OID20379	finngen_R9_M13_ANKYLOSPON	Ankylosing spondylitis || id:finngen_R9_M13_ANKYLOSPON	P-selectin | Cardiometabolic	Inverse variance weighted	5	0.123603815	0.097810387	0.206334683	-0.068104544	0.315312173	1.131567472	0.934162808	1.370687136	0.973529987
ukb-ppp-SERPINC1-OID30789	finngen_R9_M13_ANKYLOSPON	Ankylosing spondylitis || id:finngen_R9_M13_ANKYLOSPON	Antithrombin-III | Inflammation_II	Inverse variance weighted	2	-0.41477467	0.381222004	0.276589167	-1.161969798	0.332420458	0.660489092	0.312869284	1.394338986	0.973529987
ukb-ppp-SERPINI1-OID30604	finngen_R9_M13_ANKYLOSPON	Ankylosing spondylitis || id:finngen_R9_M13_ANKYLOSPON	Neuroserpin | Inflammation_II	Inverse variance weighted	3	-0.111422738	0.085151003	0.19069322	-0.278318703	0.055473227	0.894560504	0.757055507	1.057040716	0.973529987
ukb-ppp-SFTPA2-OID21218	finngen_R9_M13_ANKYLOSPON	Ankylosing spondylitis || id:finngen_R9_M13_ANKYLOSPON	Pulmonary surfactant-associated protein A2 | Oncology	Inverse variance weighted	6	-0.096715583	0.075398397	0.199587626	-0.24449644	0.051065274	0.907814167	0.783098776	1.052391585	0.973529987
ukb-ppp-SHISA5-OID30387	finngen_R9_M13_ANKYLOSPON	Ankylosing spondylitis || id:finngen_R9_M13_ANKYLOSPON	Protein shisa-5 | Cardiometabolic_II	Inverse variance weighted	4	0.331402008	0.269873661	0.219450929	-0.197550367	0.860354384	1.392919645	0.820738801	2.363998309	0.973529987
ukb-ppp-SIRPB1-OID20739	finngen_R9_M13_ANKYLOSPON	Ankylosing spondylitis || id:finngen_R9_M13_ANKYLOSPON	Signal-regulatory protein beta-1 | Inflammation	Inverse variance weighted (multiplicative random effects)	4	-0.108733948	0.089048264	0.222060438	-0.283268546	0.065800651	0.896969027	0.753317461	1.068013788	0.973529987
ukb-ppp-SMOC2-OID20730	finngen_R9_M13_ANKYLOSPON	Ankylosing spondylitis || id:finngen_R9_M13_ANKYLOSPON	SPARC-related modular calcium-binding protein 2 | Inflammation	Inverse variance weighted	6	-0.089179007	0.076326937	0.242652777	-0.238779803	0.060421789	0.914681825	0.787588288	1.062284512	0.973529987
ukb-ppp-SPESP1-OID30298	finngen_R9_M13_ANKYLOSPON	Ankylosing spondylitis || id:finngen_R9_M13_ANKYLOSPON	Sperm equatorial segment protein 1 | Cardiometabolic_II	Inverse variance weighted	4	-0.143619217	0.114534978	0.209866271	-0.368107775	0.080869341	0.866217526	0.692042593	1.084229223	0.973529987
ukb-ppp-STX7-OID30560	finngen_R9_M13_ANKYLOSPON	Ankylosing spondylitis || id:finngen_R9_M13_ANKYLOSPON	Syntaxin-7 | Inflammation_II	Inverse variance weighted	7	0.095720404	0.081242836	0.238716414	-0.063515553	0.254956362	1.100451339	0.938459523	1.290405309	0.973529987
ukb-ppp-SUSD2-OID21098	finngen_R9_M13_ANKYLOSPON	Ankylosing spondylitis || id:finngen_R9_M13_ANKYLOSPON	Sushi domain-containing protein 2 | Neurology	Inverse variance weighted	4	-0.074731408	0.068853051	0.277755418	-0.209683387	0.060220571	0.927992704	0.810840928	1.062070783	0.973529987
ukb-ppp-TBCC-OID20942	finngen_R9_M13_ANKYLOSPON	Ankylosing spondylitis || id:finngen_R9_M13_ANKYLOSPON	Tubulin-specific chaperone C | Neurology	Inverse variance weighted	2	-0.161531679	0.148357797	0.276242953	-0.45231296	0.129249602	0.850839577	0.636155047	1.137974129	0.973529987
ukb-ppp-TG-OID31359	finngen_R9_M13_ANKYLOSPON	Ankylosing spondylitis || id:finngen_R9_M13_ANKYLOSPON	Thyroglobulin | Oncology_II	Inverse variance weighted	2	0.444363072	0.385785346	0.249386743	-0.311776206	1.200502349	1.559496592	0.73214536	3.321785199	0.973529987
ukb-ppp-THBS2-OID21104	finngen_R9_M13_ANKYLOSPON	Ankylosing spondylitis || id:finngen_R9_M13_ANKYLOSPON	Thrombospondin-2 | Neurology	Inverse variance weighted (multiplicative random effects)	4	-0.142901828	0.125359727	0.254313756	-0.388606892	0.102803237	0.866839164	0.678000745	1.10827332	0.973529987
ukb-ppp-THTPA-OID31375	finngen_R9_M13_ANKYLOSPON	Ankylosing spondylitis || id:finngen_R9_M13_ANKYLOSPON	Thiamine-triphosphatase | Oncology_II	Inverse variance weighted	2	-0.113136932	0.089073039	0.20402796	-0.28772009	0.061446225	0.893028367	0.749971488	1.063373312	0.973529987
ukb-ppp-THY1-OID21050	finngen_R9_M13_ANKYLOSPON	Ankylosing spondylitis || id:finngen_R9_M13_ANKYLOSPON	Thy-1 membrane glycoprotein | Neurology	Inverse variance weighted	3	-0.08629843	0.070735108	0.222456309	-0.224939241	0.052342381	0.917320435	0.798564737	1.05373646	0.973529987
ukb-ppp-TIMP3-OID20684	finngen_R9_M13_ANKYLOSPON	Ankylosing spondylitis || id:finngen_R9_M13_ANKYLOSPON	Metalloproteinase inhibitor 3 | Inflammation	Inverse variance weighted	4	0.08116842	0.065896159	0.218037801	-0.047988052	0.210324891	1.084553542	0.953145176	1.234078936	0.973529987
ukb-ppp-TMEM25-OID31015	finngen_R9_M13_ANKYLOSPON	Ankylosing spondylitis || id:finngen_R9_M13_ANKYLOSPON	Transmembrane protein 25 | Neurology_II	Inverse variance weighted	5	0.173346031	0.142505043	0.223824847	-0.105963855	0.452655916	1.18927756	0.899457159	1.572483027	0.973529987
ukb-ppp-TMPRSS15-OID21364	finngen_R9_M13_ANKYLOSPON	Ankylosing spondylitis || id:finngen_R9_M13_ANKYLOSPON	Enteropeptidase | Oncology	Inverse variance weighted	2	-0.257061056	0.237752031	0.279601499	-0.723055036	0.208932925	0.773320997	0.485267479	1.232362335	0.973529987
ukb-ppp-TRIM5-OID20526	finngen_R9_M13_ANKYLOSPON	Ankylosing spondylitis || id:finngen_R9_M13_ANKYLOSPON	Tripartite motif-containing protein 5 | Inflammation	Inverse variance weighted	3	-0.132637691	0.116807291	0.256155083	-0.361579982	0.096304599	0.875782338	0.69657488	1.101094405	0.973529987
ukb-ppp-UROD-OID30603	finngen_R9_M13_ANKYLOSPON	Ankylosing spondylitis || id:finngen_R9_M13_ANKYLOSPON	Uroporphyrinogen decarboxylase | Inflammation_II	Inverse variance weighted	3	0.091474521	0.084775284	0.280577269	-0.074685036	0.257634077	1.095788856	0.928035738	1.293865278	0.973529987
ukb-ppp-WFDC1-OID31366	finngen_R9_M13_ANKYLOSPON	Ankylosing spondylitis || id:finngen_R9_M13_ANKYLOSPON	WAP four-disulfide core domain protein 1 | Oncology_II	Inverse variance weighted	2	0.096119043	0.082600728	0.244562415	-0.065778384	0.25801647	1.10089011	0.936338349	1.294360137	0.973529987
ukb-ppp-ZBTB16-OID21205	finngen_R9_M13_ANKYLOSPON	Ankylosing spondylitis || id:finngen_R9_M13_ANKYLOSPON	Zinc finger and BTB domain-containing protein 16 | Oncology	Inverse variance weighted	3	0.116443894	0.089033126	0.190916874	-0.058061033	0.290948822	1.123494474	0.943592356	1.337696121	0.973529987
ukb-ppp-ZFYVE19-OID31452	finngen_R9_M13_ANKYLOSPON	Ankylosing spondylitis || id:finngen_R9_M13_ANKYLOSPON	Abscission/NoCut checkpoint regulator | Oncology_II	Inverse variance weighted	3	0.104150657	0.085699281	0.224250262	-0.063819933	0.272121247	1.109767637	0.938173919	1.312746158	0.973529987
ukb-ppp-GIP-OID30288	finngen_R9_M13_ANKYLOSPON	Ankylosing spondylitis || id:finngen_R9_M13_ANKYLOSPON	Gastric inhibitory polypeptide | Cardiometabolic_II	Wald ratio	1	-0.066122536	0.598074699	0.911966067	-1.238348945	1.106103873	0.936016161	0.289862402	3.022559149	0.973687431
ukb-ppp-LAMP3-OID20638	finngen_R9_M13_ANKYLOSPON	Ankylosing spondylitis || id:finngen_R9_M13_ANKYLOSPON	Lysosome-associated membrane glycoprotein 3 | Inflammation	Wald ratio	1	-0.013826442	0.122489622	0.910126902	-0.2539061	0.226253217	0.986268705	0.775764643	1.253893132	0.973687431
ukb-ppp-TJAP1-OID21477	finngen_R9_M13_ANKYLOSPON	Ankylosing spondylitis || id:finngen_R9_M13_ANKYLOSPON	Tight junction-associated protein 1 | Oncology	Wald ratio	1	-0.04400053	0.393858277	0.911048072	-0.815962753	0.727961694	0.956953451	0.44221338	2.070855266	0.973687431
ukb-ppp-TK1-OID31294	finngen_R9_M13_ANKYLOSPON	Ankylosing spondylitis || id:finngen_R9_M13_ANKYLOSPON	Thymidine kinase, cytosolic | Oncology_II	Wald ratio	1	-0.022216629	0.201865666	0.912364566	-0.417873335	0.373440077	0.978028343	0.658445625	1.45272351	0.973687431
ukb-ppp-IL1RAP-OID21126	finngen_R9_M13_ANKYLOSPON	Ankylosing spondylitis || id:finngen_R9_M13_ANKYLOSPON	Interleukin-1 receptor accessory protein | Neurology	Inverse variance weighted	6	-0.045918685	0.042923256	0.284715779	-0.130048267	0.038210896	0.955119624	0.878053049	1.03895032	0.974068384
ukb-ppp-CCL17-OID20745	finngen_R9_M13_ANKYLOSPON	Ankylosing spondylitis || id:finngen_R9_M13_ANKYLOSPON	C-C motif chemokine 17 | Inflammation	Inverse variance weighted	2	0.139085824	0.130661077	0.287112279	-0.117009888	0.395181536	1.149222727	0.889576397	1.484653684	0.97640347
ukb-ppp-DPP7-OID20142	finngen_R9_M13_ANKYLOSPON	Ankylosing spondylitis || id:finngen_R9_M13_ANKYLOSPON	Dipeptidyl peptidase 2 | Cardiometabolic	Inverse variance weighted	7	0.05722099	0.053765615	0.287207595	-0.048159616	0.162601595	1.058889788	0.952981664	1.176567846	0.97640347
ukb-ppp-PM20D1-OID20149	finngen_R9_M13_ANKYLOSPON	Ankylosing spondylitis || id:finngen_R9_M13_ANKYLOSPON	N-fatty-acyl-amino acid synthase/hydrolase PM20D1 | Cardiometabolic	Inverse variance weighted	5	0.061008001	0.057385498	0.28772493	-0.051467576	0.173483577	1.062907418	0.949834447	1.189441153	0.97640347
ukb-ppp-ADA2-OID20394	finngen_R9_M13_ANKYLOSPON	Ankylosing spondylitis || id:finngen_R9_M13_ANKYLOSPON	Adenosine deaminase 2 | Cardiometabolic	Wald ratio	1	-0.013276245	0.134651157	0.921457989	-0.277192513	0.250640023	0.986811496	0.757908576	1.284847486	0.97800063
ukb-ppp-BOLA1-OID30837	finngen_R9_M13_ANKYLOSPON	Ankylosing spondylitis || id:finngen_R9_M13_ANKYLOSPON	BolA-like protein 1 | Neurology_II	Wald ratio	1	0.028462386	0.304050976	0.92541851	-0.567477528	0.6244023	1.028871311	0.566953762	1.867129641	0.97800063
ukb-ppp-CASP9-OID30530	finngen_R9_M13_ANKYLOSPON	Ankylosing spondylitis || id:finngen_R9_M13_ANKYLOSPON	Caspase-9 | Inflammation_II	Wald ratio	1	0.029921316	0.339632071	0.929797827	-0.635757543	0.695600175	1.030373457	0.529534191	2.004912011	0.97800063
ukb-ppp-FST-OID20770	finngen_R9_M13_ANKYLOSPON	Ankylosing spondylitis || id:finngen_R9_M13_ANKYLOSPON	Follistatin | Inflammation	Wald ratio	1	0.016562557	0.193532009	0.931799936	-0.362760179	0.395885294	1.016700477	0.695753269	1.485698889	0.97800063
ukb-ppp-HEPACAM2-OID31151	finngen_R9_M13_ANKYLOSPON	Ankylosing spondylitis || id:finngen_R9_M13_ANKYLOSPON	HEPACAM family member 2 | Neurology_II	Wald ratio	1	-0.132665014	1.420902431	0.92561222	-2.917633779	2.65230375	0.875758409	0.054061457	14.18668361	0.97800063
ukb-ppp-INPP5D-OID30259	finngen_R9_M13_ANKYLOSPON	Ankylosing spondylitis || id:finngen_R9_M13_ANKYLOSPON	Phosphatidylinositol 3,4,5-trisphosphate 5-phosphatase 1 | Cardiometabolic_II	Wald ratio	1	-0.018315504	0.179958005	0.918934045	-0.371033193	0.334402186	0.981851206	0.690021037	1.397104927	0.97800063
ukb-ppp-PDZK1-OID30550	finngen_R9_M13_ANKYLOSPON	Ankylosing spondylitis || id:finngen_R9_M13_ANKYLOSPON	Na(+)/H(+) exchange regulatory cofactor NHE-RF3 | Inflammation_II	Wald ratio	1	0.022969862	0.243383997	0.92480965	-0.454062771	0.500002496	1.023235701	0.63504287	1.648725386	0.97800063
ukb-ppp-PTPRK-OID31461	finngen_R9_M13_ANKYLOSPON	Ankylosing spondylitis || id:finngen_R9_M13_ANKYLOSPON	Receptor-type tyrosine-protein phosphatase kappa | Oncology_II	Wald ratio	1	0.027444806	0.315076501	0.93058788	-0.590105136	0.644994748	1.027824884	0.554269008	1.90597702	0.97800063
ukb-ppp-SESTD1-OID20790	finngen_R9_M13_ANKYLOSPON	Ankylosing spondylitis || id:finngen_R9_M13_ANKYLOSPON	SEC14 domain and spectrin repeat-containing protein 1 | Neurology	Wald ratio	1	0.023640153	0.277613755	0.932138298	-0.520482807	0.567763112	1.023921796	0.594233579	1.764316057	0.97800063
ukb-ppp-SEZ6-OID30968	finngen_R9_M13_ANKYLOSPON	Ankylosing spondylitis || id:finngen_R9_M13_ANKYLOSPON	Seizure protein 6 homolog | Neurology_II	Wald ratio	1	0.036539955	0.434187109	0.932931476	-0.814466779	0.88754669	1.037215745	0.442875415	2.429162845	0.97800063
ukb-ppp-SNAP29-OID21506	finngen_R9_M13_ANKYLOSPON	Ankylosing spondylitis || id:finngen_R9_M13_ANKYLOSPON	Synaptosomal-associated protein 29 | Oncology	Wald ratio	1	-0.037274051	0.423650627	0.929890191	-0.867629281	0.793081178	0.963412075	0.419945944	2.210195953	0.97800063
ukb-ppp-CCER2-OID30221	finngen_R9_M13_ANKYLOSPON	Ankylosing spondylitis || id:finngen_R9_M13_ANKYLOSPON	Coiled-coil domain-containing glutamate-rich protein 2 | Cardiometabolic_II	Wald ratio	1	0.01281505	0.163337343	0.937464086	-0.307326142	0.332956241	1.012897515	0.735410714	1.39508625	0.978083905
ukb-ppp-SLC9A3R2-OID31445	finngen_R9_M13_ANKYLOSPON	Ankylosing spondylitis || id:finngen_R9_M13_ANKYLOSPON	Na(+)/H(+) exchange regulatory cofactor NHE-RF2 | Oncology_II	Wald ratio	1	0.018206724	0.232259685	0.937518213	-0.437022258	0.473435707	1.018373477	0.645957053	1.605500758	0.978083905
ukb-ppp-TBCA-OID30616	finngen_R9_M13_ANKYLOSPON	Ankylosing spondylitis || id:finngen_R9_M13_ANKYLOSPON	Tubulin-specific chaperone A | Inflammation_II	Wald ratio	1	0.016782378	0.211669776	0.936805411	-0.398090382	0.431655138	1.016923993	0.671601324	1.539804004	0.978083905
ukb-ppp-CA11-OID21195	finngen_R9_M13_ANKYLOSPON	Ankylosing spondylitis || id:finngen_R9_M13_ANKYLOSPON	Carbonic anhydrase-related protein 11 | Oncology	Wald ratio	1	0.026406037	0.378147366	0.944328955	-0.714762799	0.767574873	1.026757765	0.489308162	2.154534893	0.982041773
ukb-ppp-CEP152-OID31249	finngen_R9_M13_ANKYLOSPON	Ankylosing spondylitis || id:finngen_R9_M13_ANKYLOSPON	Centrosomal protein of 152 kDa | Oncology_II	Wald ratio	1	-0.028711832	0.40444831	0.943405624	-0.821430519	0.764006856	0.971696436	0.439802059	2.146861174	0.982041773
ukb-ppp-CDSN-OID20667	finngen_R9_M13_ANKYLOSPON	Ankylosing spondylitis || id:finngen_R9_M13_ANKYLOSPON	Corneodesmosin | Inflammation	Inverse variance weighted	2	-0.724859592	0.689844182	0.293369551	-2.076954189	0.627235005	0.484392577	0.125311306	1.872426167	0.982319854
ukb-ppp-CNDP1-OID20347	finngen_R9_M13_ANKYLOSPON	Ankylosing spondylitis || id:finngen_R9_M13_ANKYLOSPON	Beta-Ala-His dipeptidase | Cardiometabolic	Inverse variance weighted	5	0.079136723	0.075271383	0.293096931	-0.068395188	0.226668634	1.082352294	0.933891338	1.254414129	0.982319854
ukb-ppp-MEGF10-OID20746	finngen_R9_M13_ANKYLOSPON	Ankylosing spondylitis || id:finngen_R9_M13_ANKYLOSPON	Multiple epidermal growth factor-like domains protein 10 | Inflammation	Inverse variance weighted	4	0.175142152	0.165636768	0.290335038	-0.149505913	0.499790218	1.191415567	0.861133346	1.648375435	0.982319854
ukb-ppp-MELTF-OID30347	finngen_R9_M13_ANKYLOSPON	Ankylosing spondylitis || id:finngen_R9_M13_ANKYLOSPON	Melanotransferrin | Cardiometabolic_II	Inverse variance weighted	6	-0.066661242	0.06320925	0.291602757	-0.190551373	0.057228889	0.93551206	0.826503297	1.058898153	0.982319854
ukb-ppp-PIK3IP1-OID21094	finngen_R9_M13_ANKYLOSPON	Ankylosing spondylitis || id:finngen_R9_M13_ANKYLOSPON	Phosphoinositide-3-kinase-interacting protein 1 | Neurology	Inverse variance weighted	2	-0.097383443	0.092490619	0.292386478	-0.278665055	0.08389817	0.907208077	0.756793345	1.087518146	0.982319854
ukb-ppp-CAPS-OID31126	finngen_R9_M13_ANKYLOSPON	Ankylosing spondylitis || id:finngen_R9_M13_ANKYLOSPON	Calcyphosin | Neurology_II	Inverse variance weighted	3	-0.217481301	0.207759992	0.295195959	-0.624690886	0.189728284	0.804542649	0.535426911	1.20892107	0.983205587
ukb-ppp-TACSTD2-OID21447	finngen_R9_M13_ANKYLOSPON	Ankylosing spondylitis || id:finngen_R9_M13_ANKYLOSPON	Tumor-associated calcium signal transducer 2 | Oncology	Inverse variance weighted	5	-0.068668486	0.065498545	0.29445568	-0.197045635	0.059708663	0.933636142	0.821153159	1.061527239	0.983205587
ukb-ppp-PRKAR2A-OID31119	finngen_R9_M13_ANKYLOSPON	Ankylosing spondylitis || id:finngen_R9_M13_ANKYLOSPON	cAMP-dependent protein kinase type II-alpha regulatory subunit | Neurology_II	Wald ratio	1	-0.036277849	0.568857697	0.949150855	-1.151238936	1.078683237	0.964372306	0.31624472	2.940804659	0.98391275
ukb-ppp-TANK-OID20474	finngen_R9_M13_ANKYLOSPON	Ankylosing spondylitis || id:finngen_R9_M13_ANKYLOSPON	TRAF family member-associated NF-kappa-B activator | Inflammation	Wald ratio	1	0.038789403	0.596668119	0.948166026	-1.13068011	1.208258917	1.039551535	0.322813633	3.347651039	0.98391275
ukb-ppp-CD80-OID30291	finngen_R9_M13_ANKYLOSPON	Ankylosing spondylitis || id:finngen_R9_M13_ANKYLOSPON	T-lymphocyte activation antigen CD80 | Cardiometabolic_II	Inverse variance weighted	4	-0.070346569	0.067538664	0.297608867	-0.20272235	0.062029212	0.932070737	0.816504913	1.063993426	0.985488662
ukb-ppp-FCRL2-OID20639	finngen_R9_M13_ANKYLOSPON	Ankylosing spondylitis || id:finngen_R9_M13_ANKYLOSPON	Fc receptor-like protein 2 | Inflammation	Inverse variance weighted	8	-0.09121701	0.087697911	0.298280667	-0.263104916	0.080670897	0.912819599	0.768661248	1.084014085	0.985488662
ukb-ppp-GPR15L-OID31511	finngen_R9_M13_ANKYLOSPON	Ankylosing spondylitis || id:finngen_R9_M13_ANKYLOSPON	Protein GPR15L | Oncology_II	Inverse variance weighted	4	0.100751369	0.097011247	0.299012445	-0.089390674	0.290893412	1.106001621	0.914488237	1.337622002	0.985488662
ukb-ppp-GSN-OID30714	finngen_R9_M13_ANKYLOSPON	Ankylosing spondylitis || id:finngen_R9_M13_ANKYLOSPON	Gelsolin | Inflammation_II	Inverse variance weighted	3	0.151366753	0.145328816	0.297621878	-0.133477727	0.436211232	1.163423269	0.875046959	1.546835502	0.985488662
ukb-ppp-BCR-OID20558	finngen_R9_M13_ANKYLOSPON	Ankylosing spondylitis || id:finngen_R9_M13_ANKYLOSPON	Breakpoint cluster region protein | Inflammation	Wald ratio	1	-0.046827068	0.786762797	0.952539003	-1.588882151	1.495228015	0.954252404	0.204153697	4.460353465	0.985855153
ukb-ppp-GNPDA2-OID30597	finngen_R9_M13_ANKYLOSPON	Ankylosing spondylitis || id:finngen_R9_M13_ANKYLOSPON	Glucosamine-6-phosphate isomerase 2 | Inflammation_II	Inverse variance weighted	3	-0.115019987	0.111037278	0.300263628	-0.332653052	0.102613078	0.891348328	0.717018919	1.108062593	0.987028481
ukb-ppp-AREG-OID21357	finngen_R9_M13_ANKYLOSPON	Ankylosing spondylitis || id:finngen_R9_M13_ANKYLOSPON	Amphiregulin | Oncology	Wald ratio	1	-0.010374129	0.188862442	0.956194591	-0.380544514	0.359796257	0.989679497	0.683489138	1.433037414	0.988067745
ukb-ppp-CHCHD6-OID31426	finngen_R9_M13_ANKYLOSPON	Ankylosing spondylitis || id:finngen_R9_M13_ANKYLOSPON	MICOS complex subunit MIC25 | Oncology_II	Wald ratio	1	0.005423338	0.114729324	0.962297459	-0.219446136	0.230292813	1.005438071	0.802963407	1.258968599	0.988100388
ukb-ppp-PARP1-OID20500	finngen_R9_M13_ANKYLOSPON	Ankylosing spondylitis || id:finngen_R9_M13_ANKYLOSPON	Poly [ADP-ribose] polymerase 1 | Inflammation	Wald ratio	1	-0.009201857	0.189363554	0.961243171	-0.380354422	0.361950709	0.990840351	0.683619077	1.436128152	0.988100388
ukb-ppp-TNFAIP8L2-OID30629	finngen_R9_M13_ANKYLOSPON	Ankylosing spondylitis || id:finngen_R9_M13_ANKYLOSPON	Tumor necrosis factor alpha-induced protein 8-like protein 2 | Inflammation_II	Wald ratio	1	0.023819183	0.470543588	0.959627873	-0.89844625	0.946084616	1.024105126	0.407201859	2.575605408	0.988100388
ukb-ppp-WASHC3-OID31123	finngen_R9_M13_ANKYLOSPON	Ankylosing spondylitis || id:finngen_R9_M13_ANKYLOSPON	WASH complex subunit 3 | Neurology_II	Wald ratio	1	-0.01538605	0.293380463	0.958174901	-0.590411757	0.559639657	0.98473171	0.554099084	1.750041771	0.988100388
ukb-ppp-LHB-OID21248	finngen_R9_M13_ANKYLOSPON	Ankylosing spondylitis || id:finngen_R9_M13_ANKYLOSPON	Lutropin subunit beta | Oncology	Wald ratio	1	0.014313223	0.318444027	0.964149255	-0.609837069	0.638463516	1.014416148	0.543439405	1.893569204	0.988442779
ukb-ppp-PCOLCE-OID20384	finngen_R9_M13_ANKYLOSPON	Ankylosing spondylitis || id:finngen_R9_M13_ANKYLOSPON	Procollagen C-endopeptidase enhancer 1 | Cardiometabolic	Wald ratio	1	0.005898642	0.156979412	0.970025826	-0.301781005	0.313578289	1.005916073	0.739499994	1.368312583	0.991942175
ukb-ppp-RBP7-OID31526	finngen_R9_M13_ANKYLOSPON	Ankylosing spondylitis || id:finngen_R9_M13_ANKYLOSPON	Retinoid-binding protein 7 | Oncology_II	Wald ratio	1	0.003650063	0.099070395	0.970610085	-0.190527911	0.197828038	1.003656733	0.826522688	1.218752796	0.991942175
ukb-ppp-CEP112-OID30115	finngen_R9_M13_ANKYLOSPON	Ankylosing spondylitis || id:finngen_R9_M13_ANKYLOSPON	Centrosomal protein of 112 kDa | Cardiometabolic_II	Wald ratio	1	0.008112123	0.377435764	0.982852608	-0.731661975	0.74788622	1.008145115	0.481108735	2.112529871	0.991995422
ukb-ppp-EHBP1-OID30302	finngen_R9_M13_ANKYLOSPON	Ankylosing spondylitis || id:finngen_R9_M13_ANKYLOSPON	EH domain-binding protein 1 | Cardiometabolic_II	Wald ratio	1	-0.00398841	0.184288245	0.98273334	-0.36519337	0.357216549	0.996019533	0.694062427	1.42934536	0.991995422
ukb-ppp-EPO-OID20522	finngen_R9_M13_ANKYLOSPON	Ankylosing spondylitis || id:finngen_R9_M13_ANKYLOSPON	Erythropoietin | Inflammation	Wald ratio	1	0.008889266	0.348841422	0.979670304	-0.674839921	0.692618452	1.008928892	0.509237932	1.998942822	0.991995422
ukb-ppp-ESAM-OID20270	finngen_R9_M13_ANKYLOSPON	Ankylosing spondylitis || id:finngen_R9_M13_ANKYLOSPON	Endothelial cell-selective adhesion molecule | Cardiometabolic	Wald ratio	1	-0.004200793	0.188296907	0.982201143	-0.37326273	0.364861145	0.995808018	0.688484323	1.440313999	0.991995422
ukb-ppp-HBEGF-OID21465	finngen_R9_M13_ANKYLOSPON	Ankylosing spondylitis || id:finngen_R9_M13_ANKYLOSPON	Proheparin-binding EGF-like growth factor [Cleaved into: Heparin-binding EGF-like growth factor | Oncology	Wald ratio	1	-0.012196795	0.543443724	0.982094157	-1.077346495	1.052952904	0.987877284	0.340497841	2.866101958	0.991995422
ukb-ppp-P4HB-OID21509	finngen_R9_M13_ANKYLOSPON	Ankylosing spondylitis || id:finngen_R9_M13_ANKYLOSPON	Protein disulfide-isomerase | Oncology	Wald ratio	1	0.010943225	0.429106623	0.979654278	-0.830105756	0.851992206	1.011003321	0.436003174	2.344312556	0.991995422
ukb-ppp-PPP2R5A-OID31502	finngen_R9_M13_ANKYLOSPON	Ankylosing spondylitis || id:finngen_R9_M13_ANKYLOSPON	Serine/threonine-protein phosphatase 2A 56 kDa regulatory subunit alpha isoform | Oncology_II	Wald ratio	1	-0.009227391	0.385550293	0.980906018	-0.764905965	0.746451182	0.99081505	0.465377691	2.109500484	0.991995422
ukb-ppp-SULT2A1-OID20508	finngen_R9_M13_ANKYLOSPON	Ankylosing spondylitis || id:finngen_R9_M13_ANKYLOSPON	Bile salt sulfotransferase | Inflammation	Wald ratio	1	0.002475795	0.099866827	0.980221701	-0.193263187	0.198214776	1.002478862	0.82426501	1.219224226	0.991995422
ukb-ppp-CD38-OID21316	finngen_R9_M13_ANKYLOSPON	Ankylosing spondylitis || id:finngen_R9_M13_ANKYLOSPON	ADP-ribosyl cyclase/cyclic ADP-ribose hydrolase 1 | Oncology	Inverse variance weighted	2	0.391742735	0.38025344	0.302909167	-0.353554007	1.137039477	1.479557024	0.702188069	3.117525185	0.993131878
ukb-ppp-ACAN-OID20159	finngen_R9_M13_ANKYLOSPON	Ankylosing spondylitis || id:finngen_R9_M13_ANKYLOSPON	Aggrecan core protein | Cardiometabolic	Inverse variance weighted	2	0.268743705	0.284634049	0.345081391	-0.28913903	0.826626441	1.308319783	0.748908077	2.28559513	0.994671802
ukb-ppp-ADAM12-OID30491	finngen_R9_M13_ANKYLOSPON	Ankylosing spondylitis || id:finngen_R9_M13_ANKYLOSPON	Disintegrin and metalloproteinase domain-containing protein 12 | Inflammation_II	Inverse variance weighted	3	-0.153229652	0.173500683	0.377147373	-0.49329099	0.186831686	0.857932673	0.610613561	1.205424378	0.994671802
ukb-ppp-ADAMTSL2-OID30370	finngen_R9_M13_ANKYLOSPON	Ankylosing spondylitis || id:finngen_R9_M13_ANKYLOSPON	ADAMTS-like protein 2 | Cardiometabolic_II	Inverse variance weighted	3	-0.193513431	0.220928455	0.38107899	-0.626533203	0.23950634	0.824058768	0.534441393	1.27062174	0.994671802
ukb-ppp-ADD1-OID30655	finngen_R9_M13_ANKYLOSPON	Ankylosing spondylitis || id:finngen_R9_M13_ANKYLOSPON	Alpha-adducin | Inflammation_II	Inverse variance weighted	2	0.184574162	0.187737613	0.325533807	-0.183391559	0.552539884	1.202706174	0.832442142	1.737660875	0.994671802
ukb-ppp-ALPP-OID21383	finngen_R9_M13_ANKYLOSPON	Ankylosing spondylitis || id:finngen_R9_M13_ANKYLOSPON	Alkaline phosphatase, placental type | Oncology	Inverse variance weighted	6	0.084631609	0.083130327	0.308649737	-0.078303831	0.247567049	1.088316067	0.924683436	1.280905243	0.994671802
ukb-ppp-AOC1-OID20452	finngen_R9_M13_ANKYLOSPON	Ankylosing spondylitis || id:finngen_R9_M13_ANKYLOSPON	Amiloride-sensitive amine oxidase [copper-containing] | Inflammation	Inverse variance weighted	2	-0.101642678	0.104034343	0.328563802	-0.305549991	0.102264635	0.903352282	0.736718075	1.107676563	0.994671802
ukb-ppp-APOH-OID21072	finngen_R9_M13_ANKYLOSPON	Ankylosing spondylitis || id:finngen_R9_M13_ANKYLOSPON	Beta-2-glycoprotein 1 | Neurology	Inverse variance weighted	7	0.046885494	0.05286896	0.375173353	-0.056737669	0.150508656	1.048001999	0.944841898	1.162425367	0.994671802
ukb-ppp-ATXN3-OID31149	finngen_R9_M13_ANKYLOSPON	Ankylosing spondylitis || id:finngen_R9_M13_ANKYLOSPON	Ataxin-3 | Neurology_II	Inverse variance weighted	2	-0.104281882	0.109626023	0.34147689	-0.319148887	0.110585123	0.900971294	0.726767335	1.116931421	0.994671802
ukb-ppp-BCAM-OID21076	finngen_R9_M13_ANKYLOSPON	Ankylosing spondylitis || id:finngen_R9_M13_ANKYLOSPON	Basal cell adhesion molecule | Neurology	Inverse variance weighted	3	-0.107718053	0.11355493	0.34282478	-0.330285716	0.11484961	0.897880716	0.718718355	1.121704732	0.994671802
ukb-ppp-BPIFA2-OID30279	finngen_R9_M13_ANKYLOSPON	Ankylosing spondylitis || id:finngen_R9_M13_ANKYLOSPON	BPI fold-containing family A member 2 | Cardiometabolic_II	Inverse variance weighted	3	0.198951021	0.220041632	0.365914954	-0.232330577	0.630232619	1.220122204	0.792684037	1.878047398	0.994671802
ukb-ppp-BRSK2-OID31042	finngen_R9_M13_ANKYLOSPON	Ankylosing spondylitis || id:finngen_R9_M13_ANKYLOSPON	Serine/threonine-protein kinase BRSK2 | Neurology_II	Inverse variance weighted	2	-0.139866865	0.149811619	0.350500838	-0.433497639	0.153763909	0.869473985	0.648237823	1.166215521	0.994671802
ukb-ppp-C1RL-OID30721	finngen_R9_M13_ANKYLOSPON	Ankylosing spondylitis || id:finngen_R9_M13_ANKYLOSPON	Complement C1r subcomponent-like protein | Inflammation_II	Inverse variance weighted	2	-0.263823155	0.274851369	0.337117769	-0.802531838	0.274885528	0.768109364	0.448192775	1.316379978	0.994671802
ukb-ppp-CA3-OID20271	finngen_R9_M13_ANKYLOSPON	Ankylosing spondylitis || id:finngen_R9_M13_ANKYLOSPON	Carbonic anhydrase 3 | Cardiometabolic	Inverse variance weighted	4	0.234986346	0.255588339	0.357889605	-0.265966797	0.73593949	1.264891498	0.766464576	2.087442202	0.994671802
ukb-ppp-CCN1-OID21368	finngen_R9_M13_ANKYLOSPON	Ankylosing spondylitis || id:finngen_R9_M13_ANKYLOSPON	CCN family member 1 | Oncology	Inverse variance weighted	3	-0.177267817	0.209829458	0.398212162	-0.588533555	0.233997922	0.837555443	0.555140771	1.263641866	0.994671802
ukb-ppp-CD164-OID21080	finngen_R9_M13_ANKYLOSPON	Ankylosing spondylitis || id:finngen_R9_M13_ANKYLOSPON	Sialomucin core protein 24 | Neurology	Inverse variance weighted	2	-0.25147541	0.245664927	0.305999645	-0.732978667	0.230027848	0.77765258	0.480475679	1.258635059	0.994671802
ukb-ppp-CD1C-OID21483	finngen_R9_M13_ANKYLOSPON	Ankylosing spondylitis || id:finngen_R9_M13_ANKYLOSPON	T-cell surface glycoprotein CD1c | Oncology	Inverse variance weighted	3	-0.2517902	0.293520402	0.390987107	-0.827090188	0.323509788	0.777407821	0.437319956	1.381969683	0.994671802
ukb-ppp-CD302-OID21328	finngen_R9_M13_ANKYLOSPON	Ankylosing spondylitis || id:finngen_R9_M13_ANKYLOSPON	CD302 antigen | Oncology	Inverse variance weighted	3	0.14858935	0.145789169	0.308104676	-0.137157421	0.434336121	1.160196457	0.871832971	1.54393773	0.994671802
ukb-ppp-CD40-OID20724	finngen_R9_M13_ANKYLOSPON	Ankylosing spondylitis || id:finngen_R9_M13_ANKYLOSPON	Tumor necrosis factor receptor superfamily member 5 | Inflammation	Inverse variance weighted	3	0.068832508	0.080718485	0.393799194	-0.089375722	0.227040738	1.071256767	0.91450191	1.254880988	0.994671802
ukb-ppp-CD59-OID20339	finngen_R9_M13_ANKYLOSPON	Ankylosing spondylitis || id:finngen_R9_M13_ANKYLOSPON	CD59 glycoprotein | Cardiometabolic	Inverse variance weighted	3	-0.10621527	0.106520148	0.318697608	-0.31499476	0.102564219	0.89923105	0.729792699	1.108008455	0.994671802
ukb-ppp-CD86-OID31500	finngen_R9_M13_ANKYLOSPON	Ankylosing spondylitis || id:finngen_R9_M13_ANKYLOSPON	T-lymphocyte activation antigen CD86 | Oncology_II	Inverse variance weighted	3	-0.161367055	0.192125147	0.400961118	-0.537932344	0.215198233	0.850979657	0.583954422	1.240107703	0.994671802
ukb-ppp-CDA-OID30345	finngen_R9_M13_ANKYLOSPON	Ankylosing spondylitis || id:finngen_R9_M13_ANKYLOSPON	Cytidine deaminase | Cardiometabolic_II	Inverse variance weighted	3	0.107962023	0.119312917	0.365537177	-0.125891295	0.341815341	1.114005438	0.881710688	1.407500366	0.994671802
ukb-ppp-CDH15-OID21005	finngen_R9_M13_ANKYLOSPON	Ankylosing spondylitis || id:finngen_R9_M13_ANKYLOSPON	Cadherin-15 | Neurology	Inverse variance weighted	4	0.072865859	0.083822855	0.384691861	-0.091426936	0.237158654	1.075586247	0.912627994	1.267642219	0.994671802
ukb-ppp-CKAP4-OID20617	finngen_R9_M13_ANKYLOSPON	Ankylosing spondylitis || id:finngen_R9_M13_ANKYLOSPON	Cytoskeleton-associated protein 4 | Inflammation	Inverse variance weighted	2	0.10075758	0.12012266	0.401587658	-0.134682833	0.336197993	1.10600849	0.873993069	1.399616111	0.994671802
ukb-ppp-CLEC1B-OID21061	finngen_R9_M13_ANKYLOSPON	Ankylosing spondylitis || id:finngen_R9_M13_ANKYLOSPON	C-type lectin domain family 1 member B | Neurology	Inverse variance weighted	2	-0.143371545	0.164879315	0.384543931	-0.466535003	0.179791913	0.866432091	0.627171656	1.196968264	0.994671802
ukb-ppp-CNPY4-OID21317	finngen_R9_M13_ANKYLOSPON	Ankylosing spondylitis || id:finngen_R9_M13_ANKYLOSPON	Protein canopy homolog 4 | Oncology	Inverse variance weighted	2	-0.166423639	0.166199479	0.316658236	-0.492174618	0.15932734	0.846687468	0.611295613	1.172721762	0.994671802
ukb-ppp-COL2A1-OID30286	finngen_R9_M13_ANKYLOSPON	Ankylosing spondylitis || id:finngen_R9_M13_ANKYLOSPON	Collagen alpha-1(II) chain | Cardiometabolic_II	Inverse variance weighted	4	0.039905566	0.047395418	0.399804202	-0.052989453	0.132800584	1.040712491	0.948390015	1.142022239	0.994671802
ukb-ppp-CRHBP-OID20747	finngen_R9_M13_ANKYLOSPON	Ankylosing spondylitis || id:finngen_R9_M13_ANKYLOSPON	Corticotropin-releasing factor-binding protein | Inflammation	Inverse variance weighted	5	0.055231937	0.056050978	0.324433732	-0.05462798	0.165091854	1.056785694	0.946837325	1.179501456	0.994671802
ukb-ppp-CRTAC1-OID20279	finngen_R9_M13_ANKYLOSPON	Ankylosing spondylitis || id:finngen_R9_M13_ANKYLOSPON	Cartilage acidic protein 1 | Cardiometabolic	Inverse variance weighted	5	0.060921894	0.062262702	0.327844238	-0.061113002	0.182956791	1.062815899	0.940716931	1.200762523	0.994671802
ukb-ppp-CSF1-OID20719	finngen_R9_M13_ANKYLOSPON	Ankylosing spondylitis || id:finngen_R9_M13_ANKYLOSPON	Macrophage colony-stimulating factor 1 | Inflammation	Inverse variance weighted	2	-0.140791936	0.166504674	0.397790727	-0.467141096	0.185557224	0.868670032	0.626791646	1.20388909	0.994671802
ukb-ppp-CSF2RB-OID30553	finngen_R9_M13_ANKYLOSPON	Ankylosing spondylitis || id:finngen_R9_M13_ANKYLOSPON	Cytokine receptor common subunit beta | Inflammation_II	Inverse variance weighted	9	-0.047087977	0.051808265	0.363408575	-0.148632177	0.054456223	0.954003464	0.861886078	1.055966249	0.994671802
ukb-ppp-CST3-OID20400	finngen_R9_M13_ANKYLOSPON	Ankylosing spondylitis || id:finngen_R9_M13_ANKYLOSPON	Cystatin-C | Cardiometabolic	Inverse variance weighted	2	-0.095733491	0.095772698	0.317508667	-0.28344798	0.091980998	0.908706163	0.753182302	1.09634399	0.994671802
ukb-ppp-CXADR-OID20561	finngen_R9_M13_ANKYLOSPON	Ankylosing spondylitis || id:finngen_R9_M13_ANKYLOSPON	Coxsackievirus and adenovirus receptor | Inflammation	Inverse variance weighted	2	-0.181638481	0.218262605	0.405295182	-0.609433186	0.246156224	0.833902758	0.543658936	1.279099385	0.994671802
ukb-ppp-DLL1-OID21525	finngen_R9_M13_ANKYLOSPON	Ankylosing spondylitis || id:finngen_R9_M13_ANKYLOSPON	Delta-like protein 1 | Oncology	Inverse variance weighted	4	0.125888291	0.136150527	0.355160584	-0.140966742	0.392743324	1.134155466	0.868518197	1.481038193	0.994671802
ukb-ppp-DNPEP-OID31118	finngen_R9_M13_ANKYLOSPON	Ankylosing spondylitis || id:finngen_R9_M13_ANKYLOSPON	Aspartyl aminopeptidase | Neurology_II	Inverse variance weighted	2	0.336276386	0.392106815	0.391105512	-0.432252971	1.104805744	1.399725836	0.649045166	3.018638024	0.994671802
ukb-ppp-DPEP2-OID21305	finngen_R9_M13_ANKYLOSPON	Ankylosing spondylitis || id:finngen_R9_M13_ANKYLOSPON	Dipeptidase 2 | Oncology	Inverse variance weighted	2	0.149109203	0.161456844	0.355734416	-0.167346211	0.465564617	1.160799745	0.845906698	1.592913321	0.994671802
ukb-ppp-DPT-OID20278	finngen_R9_M13_ANKYLOSPON	Ankylosing spondylitis || id:finngen_R9_M13_ANKYLOSPON	Dermatopontin | Cardiometabolic	Inverse variance weighted	6	0.10372312	0.111820048	0.353620466	-0.115444175	0.322890415	1.109293271	0.890970309	1.381113993	0.994671802
ukb-ppp-ENPP6-OID30273	finngen_R9_M13_ANKYLOSPON	Ankylosing spondylitis || id:finngen_R9_M13_ANKYLOSPON	Glycerophosphocholine cholinephosphodiesterase ENPP6 | Cardiometabolic_II	Inverse variance weighted	6	0.084041441	0.090908113	0.355243851	-0.09413846	0.262221342	1.087673967	0.910156733	1.299814214	0.994671802
ukb-ppp-F11-OID30773	finngen_R9_M13_ANKYLOSPON	Ankylosing spondylitis || id:finngen_R9_M13_ANKYLOSPON	Coagulation factor XI | Inflammation_II	Inverse variance weighted	3	0.194517911	0.225136359	0.387587655	-0.246749353	0.635785175	1.214725239	0.781336509	1.888504365	0.994671802
ukb-ppp-F7-OID20372	finngen_R9_M13_ANKYLOSPON	Ankylosing spondylitis || id:finngen_R9_M13_ANKYLOSPON	Coagulation factor VII | Cardiometabolic	Inverse variance weighted	2	0.088137303	0.098625844	0.371507463	-0.105169351	0.281443957	1.092138066	0.900172064	1.325041735	0.994671802
ukb-ppp-FCRL6-OID20529	finngen_R9_M13_ANKYLOSPON	Ankylosing spondylitis || id:finngen_R9_M13_ANKYLOSPON	Fc receptor-like protein 6 | Inflammation	Inverse variance weighted	6	-0.036570968	0.042353486	0.38787906	-0.119583801	0.046441864	0.964089672	0.887289649	1.047537178	0.994671802
ukb-ppp-FGF2-OID20503	finngen_R9_M13_ANKYLOSPON	Ankylosing spondylitis || id:finngen_R9_M13_ANKYLOSPON	Fibroblast growth factor 2 | Inflammation	Inverse variance weighted	5	-0.078270444	0.085545225	0.360212719	-0.245939085	0.089398197	0.924714309	0.781969857	1.093516004	0.994671802
ukb-ppp-FUOM-OID30626	finngen_R9_M13_ANKYLOSPON	Ankylosing spondylitis || id:finngen_R9_M13_ANKYLOSPON	Fucose mutarotase | Inflammation_II	Inverse variance weighted	2	-0.25600732	0.2706056	0.344121403	-0.786394295	0.274379656	0.774136302	0.45548418	1.315714226	0.994671802
ukb-ppp-GASK1A-OID30109	finngen_R9_M13_ANKYLOSPON	Ankylosing spondylitis || id:finngen_R9_M13_ANKYLOSPON	Golgi-associated kinase 1A | Cardiometabolic_II	Inverse variance weighted	6	-0.067606664	0.072795761	0.353035744	-0.210286356	0.075073027	0.934628024	0.810352164	1.077962869	0.994671802
ukb-ppp-GC-OID30780	finngen_R9_M13_ANKYLOSPON	Ankylosing spondylitis || id:finngen_R9_M13_ANKYLOSPON	Vitamin D-binding protein | Inflammation_II	Inverse variance weighted	19	0.035521044	0.037192363	0.339545916	-0.037375987	0.108418075	1.036159453	0.963313874	1.114513598	0.994671802
ukb-ppp-GCNT1-OID21379	finngen_R9_M13_ANKYLOSPON	Ankylosing spondylitis || id:finngen_R9_M13_ANKYLOSPON	Beta-1,3-galactosyl-O-glycosyl-glycoprotein beta-1,6-N-acetylglucosaminyltransferase | Oncology	Inverse variance weighted	5	0.065664676	0.075507454	0.384494467	-0.082329934	0.213659285	1.067868575	0.92096805	1.23820071	0.994671802
ukb-ppp-GGT5-OID20909	finngen_R9_M13_ANKYLOSPON	Ankylosing spondylitis || id:finngen_R9_M13_ANKYLOSPON	Glutathione hydrolase 5 proenzyme | Neurology	Inverse variance weighted	5	0.08061262	0.085591483	0.346279718	-0.087146686	0.248371927	1.083950915	0.916542642	1.28193663	0.994671802
ukb-ppp-GHR-OID30574	finngen_R9_M13_ANKYLOSPON	Ankylosing spondylitis || id:finngen_R9_M13_ANKYLOSPON	Growth hormone receptor | Inflammation_II	Inverse variance weighted	3	-0.137719034	0.149902579	0.358240174	-0.431528089	0.156090022	0.871343475	0.649515818	1.168931427	0.994671802
ukb-ppp-GNLY-OID21132	finngen_R9_M13_ANKYLOSPON	Ankylosing spondylitis || id:finngen_R9_M13_ANKYLOSPON	Granulysin | Neurology	Inverse variance weighted	6	0.093710646	0.099398671	0.345795673	-0.101110749	0.28853204	1.098241919	0.903832929	1.334467106	0.994671802
ukb-ppp-GPR37-OID20095	finngen_R9_M13_ANKYLOSPON	Ankylosing spondylitis || id:finngen_R9_M13_ANKYLOSPON	Prosaposin receptor GPR37 | Cardiometabolic	Inverse variance weighted	5	-0.083163515	0.081882505	0.309798713	-0.243653225	0.077326195	0.920200669	0.783759375	1.080394439	0.994671802
ukb-ppp-GSTM4-OID30164	finngen_R9_M13_ANKYLOSPON	Ankylosing spondylitis || id:finngen_R9_M13_ANKYLOSPON	Glutathione S-transferase Mu 4 | Cardiometabolic_II	Inverse variance weighted	2	-0.297987427	0.309351537	0.335414685	-0.904316438	0.308341585	0.742310673	0.404818509	1.361165863	0.994671802
ukb-ppp-HDDC2-OID31447	finngen_R9_M13_ANKYLOSPON	Ankylosing spondylitis || id:finngen_R9_M13_ANKYLOSPON	5'-deoxynucleotidase HDDC2 | Oncology_II	Inverse variance weighted	4	-0.11271837	0.12408233	0.363658493	-0.355919736	0.130482997	0.893402234	0.700528845	1.139378566	0.994671802
ukb-ppp-HEG1-OID30579	finngen_R9_M13_ANKYLOSPON	Ankylosing spondylitis || id:finngen_R9_M13_ANKYLOSPON	Protein HEG homolog 1 | Inflammation_II	Inverse variance weighted	2	0.357103694	0.393124877	0.363681628	-0.413421064	1.127628452	1.42918406	0.661383739	3.088323702	0.994671802
ukb-ppp-HGFAC-OID30718	finngen_R9_M13_ANKYLOSPON	Ankylosing spondylitis || id:finngen_R9_M13_ANKYLOSPON	Hepatocyte growth factor activator | Inflammation_II	Inverse variance weighted	10	0.059688704	0.064364035	0.353739063	-0.066464804	0.185842213	1.061506053	0.935695848	1.204232233	0.994671802
ukb-ppp-HNMT-OID20975	finngen_R9_M13_ANKYLOSPON	Ankylosing spondylitis || id:finngen_R9_M13_ANKYLOSPON	Histamine N-methyltransferase | Neurology	Inverse variance weighted	6	0.055912184	0.061051364	0.359760246	-0.063748489	0.175572857	1.057504814	0.938240948	1.191928826	0.994671802
ukb-ppp-HPGDS-OID21266	finngen_R9_M13_ANKYLOSPON	Ankylosing spondylitis || id:finngen_R9_M13_ANKYLOSPON	Hematopoietic prostaglandin D synthase | Oncology	Inverse variance weighted	7	0.039676291	0.04512731	0.379288514	-0.048773236	0.128125819	1.040473909	0.952397074	1.136696012	0.994671802
ukb-ppp-HRG-OID30770	finngen_R9_M13_ANKYLOSPON	Ankylosing spondylitis || id:finngen_R9_M13_ANKYLOSPON	Histidine-rich glycoprotein | Inflammation_II	Inverse variance weighted	5	-0.066337459	0.079683011	0.405117198	-0.22251616	0.089841241	0.935815011	0.80050207	1.094000588	0.994671802
ukb-ppp-HSDL2-OID30256	finngen_R9_M13_ANKYLOSPON	Ankylosing spondylitis || id:finngen_R9_M13_ANKYLOSPON	Hydroxysteroid dehydrogenase-like protein 2 | Cardiometabolic_II	Inverse variance weighted	3	0.057403122	0.06863901	0.402983555	-0.077129339	0.191935582	1.059082663	0.925770108	1.211592466	0.994671802
ukb-ppp-HSPB1-OID20230	finngen_R9_M13_ANKYLOSPON	Ankylosing spondylitis || id:finngen_R9_M13_ANKYLOSPON	Heat shock protein beta-1 | Cardiometabolic	Inverse variance weighted	5	0.075056503	0.087228738	0.389537655	-0.095911824	0.246024829	1.077945056	0.908544124	1.278931328	0.994671802
ukb-ppp-HSPG2-OID20383	finngen_R9_M13_ANKYLOSPON	Ankylosing spondylitis || id:finngen_R9_M13_ANKYLOSPON	Basement membrane-specific heparan sulfate proteoglycan core protein | Cardiometabolic	Inverse variance weighted	3	-0.141508781	0.140818696	0.314944756	-0.417513426	0.134495864	0.868047553	0.658682648	1.143959928	0.994671802
ukb-ppp-IDO1-OID30563	finngen_R9_M13_ANKYLOSPON	Ankylosing spondylitis || id:finngen_R9_M13_ANKYLOSPON	Indoleamine 2,3-dioxygenase 1 | Inflammation_II	Inverse variance weighted	4	0.093750077	0.100250032	0.349704526	-0.102739985	0.29024014	1.098285225	0.90236157	1.336748457	0.994671802
ukb-ppp-IDO1-OID31474	finngen_R9_M13_ANKYLOSPON	Ankylosing spondylitis || id:finngen_R9_M13_ANKYLOSPON	Indoleamine 2,3-dioxygenase 1 | Oncology_II	Inverse variance weighted	4	0.08162859	0.097292589	0.401468688	-0.109064884	0.272322064	1.085052735	0.896672236	1.313009806	0.994671802
ukb-ppp-IGFBP7-OID20236	finngen_R9_M13_ANKYLOSPON	Ankylosing spondylitis || id:finngen_R9_M13_ANKYLOSPON	Insulin-like growth factor-binding protein 7 | Cardiometabolic	Inverse variance weighted (multiplicative random effects)	4	-0.138863643	0.158671092	0.381483253	-0.449858985	0.172131698	0.870346698	0.637718073	1.187834258	0.994671802
ukb-ppp-IGSF3-OID21312	finngen_R9_M13_ANKYLOSPON	Ankylosing spondylitis || id:finngen_R9_M13_ANKYLOSPON	Immunoglobulin superfamily member 3 | Oncology	Inverse variance weighted	2	-0.260922585	0.275473326	0.343547509	-0.800850304	0.279005134	0.770340553	0.44894706	1.32181413	0.994671802
ukb-ppp-IL12B-OID20666	finngen_R9_M13_ANKYLOSPON	Ankylosing spondylitis || id:finngen_R9_M13_ANKYLOSPON	Interleukin-12 subunit beta | Inflammation	Inverse variance weighted (multiplicative random effects)	7	0.109021562	0.126214654	0.387709331	-0.13835916	0.356402285	1.115186396	0.870785884	1.428181969	0.994671802
ukb-ppp-IL16-OID20633	finngen_R9_M13_ANKYLOSPON	Ankylosing spondylitis || id:finngen_R9_M13_ANKYLOSPON	Pro-interleukin-16 [Cleaved into: Interleukin-16 | Inflammation	Inverse variance weighted	7	-0.062899149	0.070944263	0.375294553	-0.201949904	0.076151606	0.939038172	0.817135862	1.079126163	0.994671802
ukb-ppp-IL34-OID20809	finngen_R9_M13_ANKYLOSPON	Ankylosing spondylitis || id:finngen_R9_M13_ANKYLOSPON	Interleukin-34 | Neurology	Inverse variance weighted	10	-0.055741735	0.056730253	0.325816596	-0.166933031	0.055449561	0.945783367	0.846256282	1.057015701	0.994671802
ukb-ppp-ITGAV-OID21416	finngen_R9_M13_ANKYLOSPON	Ankylosing spondylitis || id:finngen_R9_M13_ANKYLOSPON	Integrin alpha-V | Oncology	Inverse variance weighted	2	-0.215227173	0.217482137	0.322354269	-0.641492161	0.211037816	0.806358237	0.526506205	1.234959055	0.994671802
ukb-ppp-KLK11-OID21518	finngen_R9_M13_ANKYLOSPON	Ankylosing spondylitis || id:finngen_R9_M13_ANKYLOSPON	Kallikrein-11 | Oncology	Inverse variance weighted	3	0.060800351	0.067661291	0.368866431	-0.07181578	0.193416481	1.062686728	0.930702334	1.213388042	0.994671802
ukb-ppp-LCN15-OID31032	finngen_R9_M13_ANKYLOSPON	Ankylosing spondylitis || id:finngen_R9_M13_ANKYLOSPON	Lipocalin-15 | Neurology_II	Inverse variance weighted (multiplicative random effects)	3	-0.110799493	0.110546918	0.31620607	-0.327471452	0.105872466	0.895118208	0.720743866	1.11168009	0.994671802
ukb-ppp-LGALS3-OID20284	finngen_R9_M13_ANKYLOSPON	Ankylosing spondylitis || id:finngen_R9_M13_ANKYLOSPON	Galectin-3 | Cardiometabolic	Inverse variance weighted	5	-0.084728988	0.082882035	0.306646449	-0.247177776	0.077719801	0.918761246	0.781001837	1.080819771	0.994671802
ukb-ppp-LRP11-OID20185	finngen_R9_M13_ANKYLOSPON	Ankylosing spondylitis || id:finngen_R9_M13_ANKYLOSPON	Low-density lipoprotein receptor-related protein 11 | Cardiometabolic	Inverse variance weighted	5	0.06340504	0.06854402	0.354952087	-0.07094124	0.19775132	1.065458305	0.931516627	1.2186593	0.994671802
ukb-ppp-LTBP3-OID21191	finngen_R9_M13_ANKYLOSPON	Ankylosing spondylitis || id:finngen_R9_M13_ANKYLOSPON	Latent-transforming growth factor beta-binding protein 3 | Oncology	Inverse variance weighted	9	0.084645098	0.084341396	0.315571033	-0.080664037	0.249954234	1.088330748	0.922503566	1.283966653	0.994671802
ukb-ppp-LY6D-OID20708	finngen_R9_M13_ANKYLOSPON	Ankylosing spondylitis || id:finngen_R9_M13_ANKYLOSPON	Lymphocyte antigen 6D | Inflammation	Inverse variance weighted	5	-0.069957864	0.081456764	0.390431934	-0.229613121	0.089697393	0.932433108	0.79484105	1.093843229	0.994671802
ukb-ppp-LYPD3-OID21530	finngen_R9_M13_ANKYLOSPON	Ankylosing spondylitis || id:finngen_R9_M13_ANKYLOSPON	Ly6/PLAUR domain-containing protein 3 | Oncology	Inverse variance weighted	4	-0.069904779	0.081465867	0.390844573	-0.229577879	0.08976832	0.932482607	0.794869063	1.093920814	0.994671802
ukb-ppp-LYVE1-OID30728	finngen_R9_M13_ANKYLOSPON	Ankylosing spondylitis || id:finngen_R9_M13_ANKYLOSPON	Lymphatic vessel endothelial hyaluronic acid receptor 1 | Inflammation_II	Inverse variance weighted	3	-0.118174276	0.122681001	0.335414711	-0.358629038	0.122280486	0.888541188	0.69863347	1.130071027	0.994671802
ukb-ppp-MAD1L1-OID20904	finngen_R9_M13_ANKYLOSPON	Ankylosing spondylitis || id:finngen_R9_M13_ANKYLOSPON	Mitotic spindle assembly checkpoint protein MAD1 | Neurology	Inverse variance weighted	2	0.228530616	0.261117523	0.381463925	-0.283259728	0.740320961	1.256752002	0.753324103	2.096608336	0.994671802
ukb-ppp-MAP2-OID31138	finngen_R9_M13_ANKYLOSPON	Ankylosing spondylitis || id:finngen_R9_M13_ANKYLOSPON	Microtubule-associated protein 2 | Neurology_II	Inverse variance weighted	2	0.439605256	0.497092317	0.376505497	-0.534695685	1.413906198	1.552094418	0.585847545	4.111986306	0.994671802
ukb-ppp-MAPKAPK2-OID31293	finngen_R9_M13_ANKYLOSPON	Ankylosing spondylitis || id:finngen_R9_M13_ANKYLOSPON	MAP kinase-activated protein kinase 2 | Oncology_II	Inverse variance weighted	2	0.17253332	0.179991051	0.337777378	-0.18024914	0.525315779	1.188311414	0.835062138	1.690992745	0.994671802
ukb-ppp-MATN2-OID20767	finngen_R9_M13_ANKYLOSPON	Ankylosing spondylitis || id:finngen_R9_M13_ANKYLOSPON	Matrilin-2 | Inflammation	Inverse variance weighted	3	0.067689708	0.078623665	0.389274941	-0.086412675	0.221792091	1.070033234	0.917215642	1.248311815	0.994671802
ukb-ppp-MDGA1-OID20951	finngen_R9_M13_ANKYLOSPON	Ankylosing spondylitis || id:finngen_R9_M13_ANKYLOSPON	MAM domain-containing glycosylphosphatidylinositol anchor protein 1 | Neurology	Inverse variance weighted	11	-0.060675581	0.059885945	0.310971491	-0.178052033	0.056700872	0.941128511	0.836898876	1.058339184	0.994671802
ukb-ppp-MMP1-OID20672	finngen_R9_M13_ANKYLOSPON	Ankylosing spondylitis || id:finngen_R9_M13_ANKYLOSPON	Interstitial collagenase | Inflammation	Inverse variance weighted	6	0.05687941	0.068258044	0.404675704	-0.076906355	0.190665175	1.058528155	0.925976562	1.210054228	0.994671802
ukb-ppp-MMP12-OID21439	finngen_R9_M13_ANKYLOSPON	Ankylosing spondylitis || id:finngen_R9_M13_ANKYLOSPON	Macrophage metalloelastase | Oncology	Inverse variance weighted	5	0.039677504	0.046159195	0.39002081	-0.050794519	0.130149526	1.040475171	0.950473955	1.13899868	0.994671802
ukb-ppp-MSR1-OID21063	finngen_R9_M13_ANKYLOSPON	Ankylosing spondylitis || id:finngen_R9_M13_ANKYLOSPON	Macrophage scavenger receptor types I and II | Neurology	Inverse variance weighted	3	-0.077657868	0.080139459	0.332528182	-0.234731208	0.079415472	0.925280941	0.790783378	1.082654041	0.994671802
ukb-ppp-NAGK-OID30271	finngen_R9_M13_ANKYLOSPON	Ankylosing spondylitis || id:finngen_R9_M13_ANKYLOSPON	N-acetyl-D-glucosamine kinase | Cardiometabolic_II	Inverse variance weighted	2	0.103958821	0.12220053	0.394923152	-0.135554217	0.343471859	1.109554764	0.873231818	1.409833848	0.994671802
ukb-ppp-NAP1L4-OID31475	finngen_R9_M13_ANKYLOSPON	Ankylosing spondylitis || id:finngen_R9_M13_ANKYLOSPON	Nucleosome assembly protein 1-like 4 | Oncology_II	Inverse variance weighted	3	-0.114176786	0.115475711	0.322784723	-0.34050918	0.112155607	0.892100231	0.711407996	1.118686923	0.994671802
ukb-ppp-NAPRT-OID31114	finngen_R9_M13_ANKYLOSPON	Ankylosing spondylitis || id:finngen_R9_M13_ANKYLOSPON	Nicotinate phosphoribosyltransferase | Neurology_II	Inverse variance weighted	3	0.107203765	0.108709581	0.324060358	-0.105867013	0.320274544	1.113161055	0.899544268	1.377505898	0.994671802
ukb-ppp-NCAM1-OID20354	finngen_R9_M13_ANKYLOSPON	Ankylosing spondylitis || id:finngen_R9_M13_ANKYLOSPON	Neural cell adhesion molecule 1 | Cardiometabolic	Inverse variance weighted	5	0.070738302	0.069736956	0.310411529	-0.065946132	0.207422737	1.073300309	0.936181293	1.23050264	0.994671802
ukb-ppp-NELL1-OID21494	finngen_R9_M13_ANKYLOSPON	Ankylosing spondylitis || id:finngen_R9_M13_ANKYLOSPON	Protein kinase C-binding protein NELL1 | Oncology	Inverse variance weighted	3	-0.115945318	0.118132083	0.326351746	-0.3474842	0.115593564	0.890523918	0.706463176	1.122539539	0.994671802
ukb-ppp-NFATC1-OID20545	finngen_R9_M13_ANKYLOSPON	Ankylosing spondylitis || id:finngen_R9_M13_ANKYLOSPON	Nuclear factor of activated T-cells, cytoplasmic 1 | Inflammation	Inverse variance weighted	3	-0.190518174	0.198332443	0.336753255	-0.579249761	0.198213414	0.826530737	0.560318582	1.219222566	0.994671802
ukb-ppp-NOS1-OID20863	finngen_R9_M13_ANKYLOSPON	Ankylosing spondylitis || id:finngen_R9_M13_ANKYLOSPON	Nitric oxide synthase, brain | Neurology	Inverse variance weighted	2	-0.175072669	0.1855438	0.345391893	-0.538738516	0.188593179	0.839396021	0.583483844	1.207549595	0.994671802
ukb-ppp-NT5E-OID21498	finngen_R9_M13_ANKYLOSPON	Ankylosing spondylitis || id:finngen_R9_M13_ANKYLOSPON	5'-nucleotidase | Oncology	Inverse variance weighted	9	0.059984008	0.071642383	0.402440895	-0.080435062	0.200403078	1.061819566	0.922714821	1.221895179	0.994671802
ukb-ppp-NUCB2-OID21448	finngen_R9_M13_ANKYLOSPON	Ankylosing spondylitis || id:finngen_R9_M13_ANKYLOSPON	Nucleobindin-2 | Oncology	Inverse variance weighted	3	0.087283024	0.093163936	0.348822523	-0.095318291	0.269884339	1.091205473	0.909083535	1.309812948	0.994671802
ukb-ppp-OBP2B-OID20980	finngen_R9_M13_ANKYLOSPON	Ankylosing spondylitis || id:finngen_R9_M13_ANKYLOSPON	Odorant-binding protein 2b | Neurology	Inverse variance weighted	4	-0.05350989	0.05663453	0.344746693	-0.16451357	0.057493789	0.947896566	0.848306245	1.059178692	0.994671802
ukb-ppp-OPTC-OID21362	finngen_R9_M13_ANKYLOSPON	Ankylosing spondylitis || id:finngen_R9_M13_ANKYLOSPON	Opticin | Oncology	Inverse variance weighted	4	0.067964996	0.077560095	0.38087338	-0.08405279	0.219982782	1.070327842	0.91938272	1.246055275	0.994671802
ukb-ppp-PCSK7-OID31410	finngen_R9_M13_ANKYLOSPON	Ankylosing spondylitis || id:finngen_R9_M13_ANKYLOSPON	Proprotein convertase subtilisin/kexin type 7 | Oncology_II	Inverse variance weighted	3	0.108177202	0.127454848	0.396020853	-0.141634299	0.357988704	1.114245175	0.867938604	1.430449462	0.994671802
ukb-ppp-PCSK9-OID20235	finngen_R9_M13_ANKYLOSPON	Ankylosing spondylitis || id:finngen_R9_M13_ANKYLOSPON	Proprotein convertase subtilisin/kexin type 9 | Cardiometabolic	Inverse variance weighted	3	0.056011397	0.063006002	0.374011087	-0.067480367	0.179503162	1.057609738	0.934746072	1.196622688	0.994671802
ukb-ppp-PDIA5-OID31209	finngen_R9_M13_ANKYLOSPON	Ankylosing spondylitis || id:finngen_R9_M13_ANKYLOSPON	Protein disulfide-isomerase A5 | Oncology_II	Inverse variance weighted	2	0.097307002	0.108781517	0.37104492	-0.115904773	0.310518776	1.102198698	0.890560025	1.36413261	0.994671802
ukb-ppp-PENK-OID30666	finngen_R9_M13_ANKYLOSPON	Ankylosing spondylitis || id:finngen_R9_M13_ANKYLOSPON	Proenkephalin-A | Inflammation_II	Inverse variance weighted	3	-0.09098505	0.093372382	0.329842021	-0.273994919	0.09202482	0.913031361	0.760335938	1.096392034	0.994671802
ukb-ppp-PINLYP-OID30651	finngen_R9_M13_ANKYLOSPON	Ankylosing spondylitis || id:finngen_R9_M13_ANKYLOSPON	phospholipase A2 inhibitor and Ly6/PLAUR domain-containing protein | Inflammation_II	Inverse variance weighted (multiplicative random effects)	4	0.079754773	0.088300895	0.36641132	-0.093314982	0.252824528	1.083021449	0.910906536	1.287657309	0.994671802
ukb-ppp-PYDC1-OID30202	finngen_R9_M13_ANKYLOSPON	Ankylosing spondylitis || id:finngen_R9_M13_ANKYLOSPON	Pyrin domain-containing protein 1 | Cardiometabolic_II	Inverse variance weighted	4	-0.080120773	0.091163159	0.379470534	-0.258800565	0.098559019	0.923004866	0.771976967	1.103579535	0.994671802
ukb-ppp-RBPMS2-OID30257	finngen_R9_M13_ANKYLOSPON	Ankylosing spondylitis || id:finngen_R9_M13_ANKYLOSPON	RNA-binding protein with multiple splicing 2 | Cardiometabolic_II	Inverse variance weighted	2	-0.290276966	0.316871456	0.359629302	-0.911345019	0.330791087	0.748056353	0.401983185	1.392068941	0.994671802
ukb-ppp-RETN-OID20327	finngen_R9_M13_ANKYLOSPON	Ankylosing spondylitis || id:finngen_R9_M13_ANKYLOSPON	Resistin | Cardiometabolic	Inverse variance weighted	4	-0.088933509	0.097100792	0.359725322	-0.279251062	0.101384043	0.914906404	0.756349989	1.106701581	0.994671802
ukb-ppp-RSPO1-OID20938	finngen_R9_M13_ANKYLOSPON	Ankylosing spondylitis || id:finngen_R9_M13_ANKYLOSPON	R-spondin-1 | Neurology	Inverse variance weighted	4	0.124139114	0.148300756	0.402549431	-0.166530368	0.414808596	1.132173361	0.846597107	1.514080913	0.994671802
ukb-ppp-SCARF1-OID20297	finngen_R9_M13_ANKYLOSPON	Ankylosing spondylitis || id:finngen_R9_M13_ANKYLOSPON	Scavenger receptor class F member 1 | Cardiometabolic	Inverse variance weighted	2	0.36285133	0.392704458	0.355496378	-0.406849409	1.132552068	1.437422142	0.665744438	3.103566917	0.994671802
ukb-ppp-SCGB3A1-OID30577	finngen_R9_M13_ANKYLOSPON	Ankylosing spondylitis || id:finngen_R9_M13_ANKYLOSPON	Secretoglobin family 3A member 1 | Inflammation_II	Inverse variance weighted	2	0.311792281	0.322682022	0.333917893	-0.320664482	0.944249045	1.365870947	0.725666684	2.570882036	0.994671802
ukb-ppp-SEMA7A-OID20283	finngen_R9_M13_ANKYLOSPON	Ankylosing spondylitis || id:finngen_R9_M13_ANKYLOSPON	Semaphorin-7A | Cardiometabolic	Inverse variance weighted	2	0.201805885	0.211237689	0.339400827	-0.212219985	0.615831755	1.223610464	0.808786757	1.851195701	0.994671802
ukb-ppp-SERPINA4-OID30774	finngen_R9_M13_ANKYLOSPON	Ankylosing spondylitis || id:finngen_R9_M13_ANKYLOSPON	Kallistatin | Inflammation_II	Inverse variance weighted	5	-0.078175293	0.077497873	0.313098793	-0.230071124	0.073720538	0.924802301	0.794477094	1.076505921	0.994671802
ukb-ppp-SIGLEC1-OID20690	finngen_R9_M13_ANKYLOSPON	Ankylosing spondylitis || id:finngen_R9_M13_ANKYLOSPON	Sialoadhesin | Inflammation	Inverse variance weighted	4	-0.167148685	0.174661262	0.338573447	-0.509484759	0.175187388	0.846073803	0.600805059	1.191469463	0.994671802
ukb-ppp-SIGLEC10-OID20537	finngen_R9_M13_ANKYLOSPON	Ankylosing spondylitis || id:finngen_R9_M13_ANKYLOSPON	Sialic acid-binding Ig-like lectin 10 | Inflammation	Inverse variance weighted	6	0.057212188	0.057206594	0.31726319	-0.054912736	0.169337111	1.058880468	0.946567745	1.184519387	0.994671802
ukb-ppp-SLC39A5-OID20539	finngen_R9_M13_ANKYLOSPON	Ankylosing spondylitis || id:finngen_R9_M13_ANKYLOSPON	Zinc transporter ZIP5 | Inflammation	Inverse variance weighted	2	0.318087388	0.339914315	0.34938288	-0.348144669	0.984319444	1.37449637	0.705996733	2.675990104	0.994671802
ukb-ppp-SMPD1-OID21028	finngen_R9_M13_ANKYLOSPON	Ankylosing spondylitis || id:finngen_R9_M13_ANKYLOSPON	Sphingomyelin phosphodiesterase | Neurology	Inverse variance weighted	2	0.632376748	0.717213145	0.377931581	-0.773361016	2.038114512	1.882078493	0.461459486	7.676122307	0.994671802
ukb-ppp-SPRY2-OID20475	finngen_R9_M13_ANKYLOSPON	Ankylosing spondylitis || id:finngen_R9_M13_ANKYLOSPON	Protein sprouty homolog 2 | Inflammation	Inverse variance weighted	2	-0.293718854	0.29831423	0.324822792	-0.878414745	0.290977037	0.745486052	0.41544097	1.337733865	0.994671802
ukb-ppp-SSC4D-OID20182	finngen_R9_M13_ANKYLOSPON	Ankylosing spondylitis || id:finngen_R9_M13_ANKYLOSPON	Scavenger receptor cysteine-rich domain-containing group B protein | Cardiometabolic	Inverse variance weighted	4	-0.11761305	0.134864935	0.383164587	-0.381948323	0.146722223	0.88904	0.682530324	1.158032244	0.994671802
ukb-ppp-STX16-OID21170	finngen_R9_M13_ANKYLOSPON	Ankylosing spondylitis || id:finngen_R9_M13_ANKYLOSPON	Syntaxin-16 | Oncology	Inverse variance weighted	2	0.313578629	0.367080747	0.392966635	-0.405899635	1.033056892	1.368313047	0.666377045	2.809641493	0.994671802
ukb-ppp-SUSD1-OID20072	finngen_R9_M13_ANKYLOSPON	Ankylosing spondylitis || id:finngen_R9_M13_ANKYLOSPON	Sushi domain-containing protein 1 | Cardiometabolic	Inverse variance weighted	2	-0.215992683	0.244211863	0.376454447	-0.694647935	0.26266257	0.805741198	0.499250186	1.300387854	0.994671802
ukb-ppp-TF-OID30783	finngen_R9_M13_ANKYLOSPON	Ankylosing spondylitis || id:finngen_R9_M13_ANKYLOSPON	Serotransferrin | Inflammation_II	Inverse variance weighted	3	-0.084842151	0.089807813	0.344808019	-0.260865464	0.091181162	0.918657282	0.770384557	1.095467445	0.994671802
ukb-ppp-TFF2-OID20787	finngen_R9_M13_ANKYLOSPON	Ankylosing spondylitis || id:finngen_R9_M13_ANKYLOSPON	Trefoil factor 2 | Inflammation	Inverse variance weighted	2	-0.198525961	0.193593836	0.305138331	-0.577969879	0.180917957	0.819938484	0.561036183	1.198316862	0.994671802
ukb-ppp-TFF3-OID20371	finngen_R9_M13_ANKYLOSPON	Ankylosing spondylitis || id:finngen_R9_M13_ANKYLOSPON	Trefoil factor 3 | Cardiometabolic	Inverse variance weighted	3	-0.14648791	0.171983827	0.394350651	-0.48357621	0.190600391	0.863736175	0.616574444	1.209975838	0.994671802
ukb-ppp-TFRC-OID20369	finngen_R9_M13_ANKYLOSPON	Ankylosing spondylitis || id:finngen_R9_M13_ANKYLOSPON	Transferrin receptor protein 1 | Cardiometabolic	Inverse variance weighted	2	0.175109961	0.204586597	0.392041489	-0.225879769	0.57609969	1.191377214	0.797814018	1.779085895	0.994671802
ukb-ppp-TIMP4-OID21147	finngen_R9_M13_ANKYLOSPON	Ankylosing spondylitis || id:finngen_R9_M13_ANKYLOSPON	Metalloproteinase inhibitor 4 | Neurology	Inverse variance weighted	5	-0.086970942	0.088858456	0.327699472	-0.261133515	0.087191632	0.916703733	0.770178082	1.09110575	0.994671802
ukb-ppp-TINAGL1-OID20180	finngen_R9_M13_ANKYLOSPON	Ankylosing spondylitis || id:finngen_R9_M13_ANKYLOSPON	Tubulointerstitial nephritis antigen-like | Cardiometabolic	Inverse variance weighted	2	-0.264751323	0.258253097	0.305286643	-0.770927394	0.241424748	0.76739676	0.462583872	1.273061651	0.994671802
ukb-ppp-TPK1-OID30338	finngen_R9_M13_ANKYLOSPON	Ankylosing spondylitis || id:finngen_R9_M13_ANKYLOSPON	Thiamin pyrophosphokinase 1 | Cardiometabolic_II	Inverse variance weighted	4	-0.074236348	0.078024397	0.341375756	-0.227164166	0.07869147	0.92845223	0.796789966	1.081870481	0.994671802
ukb-ppp-TPMT-OID21270	finngen_R9_M13_ANKYLOSPON	Ankylosing spondylitis || id:finngen_R9_M13_ANKYLOSPON	Thiopurine S-methyltransferase | Oncology	Inverse variance weighted	3	-0.091829939	0.107737414	0.3940201	-0.302995269	0.119335392	0.912260277	0.73860259	1.126747758	0.994671802
ukb-ppp-TXNDC15-OID21495	finngen_R9_M13_ANKYLOSPON	Ankylosing spondylitis || id:finngen_R9_M13_ANKYLOSPON	Thioredoxin domain-containing protein 15 | Oncology	Inverse variance weighted	6	0.050442341	0.050453208	0.317414754	-0.048445947	0.149330628	1.051736219	0.952708835	1.161056804	0.994671802
ukb-ppp-VCAN-OID21026	finngen_R9_M13_ANKYLOSPON	Ankylosing spondylitis || id:finngen_R9_M13_ANKYLOSPON	Versican core protein | Neurology	Inverse variance weighted	6	0.051003602	0.056207601	0.364187556	-0.059163297	0.1611705	1.052326684	0.942552841	1.17488527	0.994671802
ukb-ppp-VEGFB-OID30554	finngen_R9_M13_ANKYLOSPON	Ankylosing spondylitis || id:finngen_R9_M13_ANKYLOSPON	Vascular endothelial growth factor B | Inflammation_II	Inverse variance weighted	3	-0.17887464	0.199099751	0.368963171	-0.569110152	0.211360871	0.83621072	0.566028895	1.23535808	0.994671802
ukb-ppp-VGF-OID31067	finngen_R9_M13_ANKYLOSPON	Ankylosing spondylitis || id:finngen_R9_M13_ANKYLOSPON	Neurosecretory protein VGF | Neurology_II	Inverse variance weighted	2	0.322729139	0.343507801	0.347468775	-0.350546152	0.996004429	1.38089127	0.704303328	2.707442411	0.994671802
ukb-ppp-VSTM1-OID20851	finngen_R9_M13_ANKYLOSPON	Ankylosing spondylitis || id:finngen_R9_M13_ANKYLOSPON	V-set and transmembrane domain-containing protein 1 | Neurology	Inverse variance weighted	4	-0.0399583	0.047927922	0.404440747	-0.133897028	0.053980427	0.960829505	0.874680128	1.055463943	0.994671802
ukb-ppp-YOD1-OID30181	finngen_R9_M13_ANKYLOSPON	Ankylosing spondylitis || id:finngen_R9_M13_ANKYLOSPON	Ubiquitin thioesterase OTU1 | Cardiometabolic_II	Inverse variance weighted	2	-0.232999329	0.25415466	0.35926738	-0.731142462	0.265143804	0.792154105	0.481358742	1.303618428	0.994671802
ukb-ppp-ERBB3-OID20705	finngen_R9_M13_ANKYLOSPON	Ankylosing spondylitis || id:finngen_R9_M13_ANKYLOSPON	Receptor tyrosine-protein kinase erbB-3 | Inflammation	Inverse variance weighted	3	-0.117868363	0.143144496	0.410267912	-0.398431575	0.162694848	0.888813045	0.671372218	1.17667757	0.995811406
ukb-ppp-F3-OID21440	finngen_R9_M13_ANKYLOSPON	Ankylosing spondylitis || id:finngen_R9_M13_ANKYLOSPON	Tissue factor | Oncology	Inverse variance weighted	4	0.102922836	0.125805776	0.413294956	-0.143656484	0.349502156	1.108405877	0.866185245	1.418361251	0.995811406
ukb-ppp-IPCEF1-OID20977	finngen_R9_M13_ANKYLOSPON	Ankylosing spondylitis || id:finngen_R9_M13_ANKYLOSPON	Interactor protein for cytohesin exchange factors 1 | Neurology	Inverse variance weighted	2	-0.328865016	0.402304044	0.413669075	-1.117380942	0.45965091	0.719740164	0.32713546	1.583521097	0.995811406
ukb-ppp-LAIR1-OID20737	finngen_R9_M13_ANKYLOSPON	Ankylosing spondylitis || id:finngen_R9_M13_ANKYLOSPON	Leukocyte-associated immunoglobulin-like receptor 1 | Inflammation	Inverse variance weighted	4	-0.110706375	0.134004761	0.408726028	-0.373355707	0.151942957	0.895201564	0.688420313	1.164093832	0.995811406
ukb-ppp-PLA2G15-OID21473	finngen_R9_M13_ANKYLOSPON	Ankylosing spondylitis || id:finngen_R9_M13_ANKYLOSPON	Group XV phospholipase A2 | Oncology	Inverse variance weighted	5	-0.091557585	0.111866032	0.41309604	-0.310815009	0.127699838	0.912508767	0.732849434	1.136211904	0.995811406
ukb-ppp-PODXL-OID21358	finngen_R9_M13_ANKYLOSPON	Ankylosing spondylitis || id:finngen_R9_M13_ANKYLOSPON	Podocalyxin | Oncology	Inverse variance weighted	3	-0.111725617	0.135269586	0.408833704	-0.376854006	0.153402772	0.894289602	0.686016221	1.165794434	0.995811406
ukb-ppp-RLN2-OID30601	finngen_R9_M13_ANKYLOSPON	Ankylosing spondylitis || id:finngen_R9_M13_ANKYLOSPON	Prorelaxin H2 | Inflammation_II	Inverse variance weighted	2	0.33783922	0.412566624	0.412859496	-0.470791362	1.146469803	1.401915086	0.624507861	3.147063521	0.995811406
ukb-ppp-SPINK8-OID30153	finngen_R9_M13_ANKYLOSPON	Ankylosing spondylitis || id:finngen_R9_M13_ANKYLOSPON	Serine protease inhibitor Kazal-type 8 | Cardiometabolic_II	Inverse variance weighted	3	0.117686021	0.143592257	0.412452883	-0.163754803	0.399126844	1.124890863	0.848950157	1.49052267	0.995811406
ukb-ppp-TCN2-OID20341	finngen_R9_M13_ANKYLOSPON	Ankylosing spondylitis || id:finngen_R9_M13_ANKYLOSPON	Transcobalamin-2 | Cardiometabolic	Inverse variance weighted	7	-0.047232456	0.057455065	0.411033386	-0.159844383	0.065379471	0.95386564	0.852276408	1.067564057	0.995811406
ukb-ppp-TNFRSF10B-OID20981	finngen_R9_M13_ANKYLOSPON	Ankylosing spondylitis || id:finngen_R9_M13_ANKYLOSPON	Tumor necrosis factor receptor superfamily member 10B | Neurology	Inverse variance weighted	4	-0.06803894	0.082044086	0.406936192	-0.22884535	0.092767469	0.934224094	0.795451541	1.097206571	0.995811406
ukb-ppp-CPA4-OID30606	finngen_R9_M13_ANKYLOSPON	Ankylosing spondylitis || id:finngen_R9_M13_ANKYLOSPON	Carboxypeptidase A4 | Inflammation_II	Inverse variance weighted	6	-0.055139796	0.067693404	0.415328806	-0.187818869	0.077539276	0.946352842	0.828764809	1.080624674	0.995998032
ukb-ppp-PRSS27-OID20212	finngen_R9_M13_ANKYLOSPON	Ankylosing spondylitis || id:finngen_R9_M13_ANKYLOSPON	Serine protease 27 | Cardiometabolic	Inverse variance weighted	4	-0.085120283	0.104459604	0.415150641	-0.289861107	0.11962054	0.918401809	0.748367503	1.127069093	0.995998032
ukb-ppp-NAGPA-OID30643	finngen_R9_M13_ANKYLOSPON	Ankylosing spondylitis || id:finngen_R9_M13_ANKYLOSPON	N-acetylglucosamine-1-phosphodiester alpha-N-acetylglucosaminidase | Inflammation_II	Inverse variance weighted	2	-0.073948389	0.090960724	0.416234953	-0.252231409	0.104334631	0.928719625	0.777064898	1.109971824	0.996062577
ukb-ppp-SMAD3-OID31418	finngen_R9_M13_ANKYLOSPON	Ankylosing spondylitis || id:finngen_R9_M13_ANKYLOSPON	Mothers against decapentaplegic homolog 3 | Oncology_II	Inverse variance weighted	2	0.115668038	0.142978156	0.418520336	-0.164569148	0.395905224	1.122623142	0.8482591	1.485728499	0.996062577
ukb-ppp-SPINK2-OID30627	finngen_R9_M13_ANKYLOSPON	Ankylosing spondylitis || id:finngen_R9_M13_ANKYLOSPON	Serine protease inhibitor Kazal-type 2 | Inflammation_II	Inverse variance weighted	5	-0.0491793	0.060749839	0.418205783	-0.168248985	0.069890384	0.952010419	0.845143381	1.072390624	0.996062577
ukb-ppp-WARS-OID21084	finngen_R9_M13_ANKYLOSPON	Ankylosing spondylitis || id:finngen_R9_M13_ANKYLOSPON	Tryptophan--tRNA ligase, cytoplasmic | Neurology	Inverse variance weighted	2	-0.097014503	0.119826593	0.418156224	-0.331874625	0.137845619	0.907542844	0.717577283	1.147798338	0.996062577
ukb-ppp-SV2A-OID30965	finngen_R9_M13_ANKYLOSPON	Ankylosing spondylitis || id:finngen_R9_M13_ANKYLOSPON	Synaptic vesicle glycoprotein 2A | Neurology_II	Wald ratio	1	-0.002671709	0.198518391	0.989262199	-0.391767755	0.386424337	0.997331857	0.675861061	1.471709039	0.996919027
ukb-ppp-PRCP-OID20337	finngen_R9_M13_ANKYLOSPON	Ankylosing spondylitis || id:finngen_R9_M13_ANKYLOSPON	Lysosomal Pro-X carboxypeptidase | Cardiometabolic	Inverse variance weighted	2	0.343670158	0.425874547	0.419680825	-0.491043954	1.178384269	1.410113444	0.611987174	3.249120255	0.996939923
ukb-ppp-CEACAM16-OID31495	finngen_R9_M13_ANKYLOSPON	Ankylosing spondylitis || id:finngen_R9_M13_ANKYLOSPON	Carcinoembryonic antigen-related cell adhesion molecule 16 | Oncology_II	Inverse variance weighted	4	0.079997705	0.099546836	0.421617187	-0.115114094	0.275109504	1.083284581	0.89126445	1.316674848	0.997456263
ukb-ppp-EDAR-OID20525	finngen_R9_M13_ANKYLOSPON	Ankylosing spondylitis || id:finngen_R9_M13_ANKYLOSPON	Tumor necrosis factor receptor superfamily member EDAR | Inflammation	Inverse variance weighted	3	-0.054098548	0.067529381	0.423067231	-0.186456134	0.078259038	0.947338744	0.829894966	1.081402747	0.997456263
ukb-ppp-ENG-OID20287	finngen_R9_M13_ANKYLOSPON	Ankylosing spondylitis || id:finngen_R9_M13_ANKYLOSPON	Endoglin | Cardiometabolic	Inverse variance weighted	4	-0.079000323	0.098178077	0.421013841	-0.271429354	0.113428708	0.924039626	0.762289134	1.120112031	0.997456263
ukb-ppp-TNFSF13B-OID20272	finngen_R9_M13_ANKYLOSPON	Ankylosing spondylitis || id:finngen_R9_M13_ANKYLOSPON	Tumor necrosis factor ligand superfamily member 13B | Cardiometabolic	Inverse variance weighted	5	0.121598887	0.15173626	0.422909848	-0.175804182	0.419001956	1.129301033	0.838782216	1.520443328	0.997456263
ukb-ppp-ABHD14B-OID20921	finngen_R9_M13_ANKYLOSPON	Ankylosing spondylitis || id:finngen_R9_M13_ANKYLOSPON	Protein ABHD14B | Neurology	Inverse variance weighted	2	-0.054277512	0.103794315	0.601020618	-0.25771437	0.149159346	0.94716922	0.77281594	1.160857953	0.997654631
ukb-ppp-ACE-OID30696	finngen_R9_M13_ANKYLOSPON	Ankylosing spondylitis || id:finngen_R9_M13_ANKYLOSPON	Angiotensin-converting enzyme | Inflammation_II	Inverse variance weighted	5	-0.031451616	0.074436296	0.672637734	-0.177346756	0.114443523	0.969037841	0.837489329	1.121249315	0.997654631
ukb-ppp-ACHE-OID30585	finngen_R9_M13_ANKYLOSPON	Ankylosing spondylitis || id:finngen_R9_M13_ANKYLOSPON	Acetylcholinesterase | Inflammation_II	Inverse variance weighted	4	0.010714588	0.105993701	0.919481377	-0.197033066	0.218462242	1.010772195	0.82116348	1.244162039	0.997654631
ukb-ppp-ACP5-OID20314	finngen_R9_M13_ANKYLOSPON	Ankylosing spondylitis || id:finngen_R9_M13_ANKYLOSPON	Tartrate-resistant acid phosphatase type 5 | Cardiometabolic	Inverse variance weighted	3	-0.152510508	0.347412515	0.660669016	-0.833439038	0.528418022	0.858549872	0.434552272	1.69624676	0.997654631
ukb-ppp-ACY3-OID30086	finngen_R9_M13_ANKYLOSPON	Ankylosing spondylitis || id:finngen_R9_M13_ANKYLOSPON	N-acyl-aromatic-L-amino acid amidohydrolase | Cardiometabolic_II	Inverse variance weighted	3	-0.031986146	0.098075814	0.74432075	-0.224214742	0.16024245	0.96852	0.799143506	1.173795423	0.997654631
ukb-ppp-ACYP1-OID30642	finngen_R9_M13_ANKYLOSPON	Ankylosing spondylitis || id:finngen_R9_M13_ANKYLOSPON	Acylphosphatase-1 | Inflammation_II	Inverse variance weighted	2	-0.020853002	0.104503089	0.841836944	-0.225679058	0.183973053	0.979362918	0.797974164	1.201983432	0.997654631
ukb-ppp-ADA-OID20645	finngen_R9_M13_ANKYLOSPON	Ankylosing spondylitis || id:finngen_R9_M13_ANKYLOSPON	Adenosine deaminase | Inflammation	Inverse variance weighted	6	0.003222764	0.054021067	0.952428386	-0.102658527	0.109104055	1.003227963	0.902435078	1.115278395	0.997654631
ukb-ppp-ADAM15-OID20109	finngen_R9_M13_ANKYLOSPON	Ankylosing spondylitis || id:finngen_R9_M13_ANKYLOSPON	Disintegrin and metalloproteinase domain-containing protein 15 | Cardiometabolic	Inverse variance weighted (multiplicative random effects)	5	0.035347401	0.108957196	0.745623499	-0.178208702	0.248903505	1.035979547	0.83676777	1.282618261	0.997654631
ukb-ppp-ADAM22-OID21001	finngen_R9_M13_ANKYLOSPON	Ankylosing spondylitis || id:finngen_R9_M13_ANKYLOSPON	Disintegrin and metalloproteinase domain-containing protein 22 | Neurology	Inverse variance weighted	6	-0.002596285	0.079176197	0.973841071	-0.157781631	0.152589061	0.997407082	0.854036257	1.1648462	0.997654631
ukb-ppp-ADAM23-OID20651	finngen_R9_M13_ANKYLOSPON	Ankylosing spondylitis || id:finngen_R9_M13_ANKYLOSPON	Disintegrin and metalloproteinase domain-containing protein 23 | Inflammation	Inverse variance weighted	7	-0.035545885	0.062817842	0.571491327	-0.158668856	0.087577086	0.96507845	0.85327887	1.091526403	0.997654631
ukb-ppp-ADAM8-OID21039	finngen_R9_M13_ANKYLOSPON	Ankylosing spondylitis || id:finngen_R9_M13_ANKYLOSPON	Disintegrin and metalloproteinase domain-containing protein 8 | Neurology	Inverse variance weighted	5	0.008879229	0.115645004	0.938798522	-0.217784978	0.235543436	1.008918766	0.804298365	1.265596353	0.997654631
ukb-ppp-ADAM9-OID31488	finngen_R9_M13_ANKYLOSPON	Ankylosing spondylitis || id:finngen_R9_M13_ANKYLOSPON	Disintegrin and metalloproteinase domain-containing protein 9 | Oncology_II	Inverse variance weighted	6	0.089555275	0.22047867	0.684606186	-0.342582918	0.521693468	1.093687785	0.709934251	1.684878523	0.997654631
ukb-ppp-ADAMTS8-OID21502	finngen_R9_M13_ANKYLOSPON	Ankylosing spondylitis || id:finngen_R9_M13_ANKYLOSPON	A disintegrin and metalloproteinase with thrombospondin motifs 8 | Oncology	Inverse variance weighted	7	0.021453781	0.069452436	0.757398439	-0.114672994	0.157580555	1.021685568	0.891657674	1.170675058	0.997654631
ukb-ppp-ADGRB3-OID20974	finngen_R9_M13_ANKYLOSPON	Ankylosing spondylitis || id:finngen_R9_M13_ANKYLOSPON	Adhesion G protein-coupled receptor B3 | Neurology	Inverse variance weighted (multiplicative random effects)	12	0.007250741	0.061905904	0.906760843	-0.11408483	0.128586312	1.007277091	0.892182269	1.137219573	0.997654631
ukb-ppp-ADGRE1-OID31483	finngen_R9_M13_ANKYLOSPON	Ankylosing spondylitis || id:finngen_R9_M13_ANKYLOSPON	Adhesion G protein-coupled receptor E1 | Oncology_II	Inverse variance weighted (multiplicative random effects)	3	0.056331145	0.148454152	0.704352643	-0.234638993	0.347301282	1.057947959	0.790856303	1.415243048	0.997654631
ukb-ppp-ADGRE5-OID20260	finngen_R9_M13_ANKYLOSPON	Ankylosing spondylitis || id:finngen_R9_M13_ANKYLOSPON	CD97 antigen | Cardiometabolic	Inverse variance weighted	3	-0.05470908	0.121999897	0.653838955	-0.293828879	0.184410719	0.946760539	0.745404035	1.202509615	0.997654631
ukb-ppp-ADGRG1-OID21294	finngen_R9_M13_ANKYLOSPON	Ankylosing spondylitis || id:finngen_R9_M13_ANKYLOSPON	Adhesion G-protein coupled receptor G1 | Oncology	Inverse variance weighted	2	-0.03281902	0.317800711	0.917749333	-0.655708413	0.590070374	0.967713681	0.519074213	1.804115373	0.997654631
ukb-ppp-ADH1B-OID30612	finngen_R9_M13_ANKYLOSPON	Ankylosing spondylitis || id:finngen_R9_M13_ANKYLOSPON	All-trans-retinol dehydrogenase | Inflammation_II	Inverse variance weighted	2	-0.136550154	0.327322401	0.676551679	-0.77810206	0.505001751	0.872362566	0.459276865	1.656988422	0.997654631
ukb-ppp-ADIPOQ-OID30748	finngen_R9_M13_ANKYLOSPON	Ankylosing spondylitis || id:finngen_R9_M13_ANKYLOSPON	Adiponectin | Inflammation_II	Inverse variance weighted	4	-0.003502197	0.120831943	0.976877327	-0.240332805	0.233328411	0.996503929	0.786366111	1.262796128	0.997654631
ukb-ppp-AFP-OID20978	finngen_R9_M13_ANKYLOSPON	Ankylosing spondylitis || id:finngen_R9_M13_ANKYLOSPON	Alpha-fetoprotein | Neurology	Inverse variance weighted	2	-0.01367725	0.128167096	0.915015709	-0.264884759	0.237530258	0.986415858	0.767294369	1.268113366	0.997654631
ukb-ppp-AGRP-OID20658	finngen_R9_M13_ANKYLOSPON	Ankylosing spondylitis || id:finngen_R9_M13_ANKYLOSPON	Agouti-related protein | Inflammation	Inverse variance weighted	3	0.185570648	0.298661603	0.534375395	-0.399806093	0.770947389	1.20390525	0.670450038	2.161813361	0.997654631
ukb-ppp-AGT-OID30709	finngen_R9_M13_ANKYLOSPON	Ankylosing spondylitis || id:finngen_R9_M13_ANKYLOSPON	Angiotensinogen | Inflammation_II	Inverse variance weighted	4	0.008820858	0.068844944	0.898048903	-0.126115232	0.143756948	1.008859877	0.881513263	1.154603446	0.997654631
ukb-ppp-AHCY-OID20199	finngen_R9_M13_ANKYLOSPON	Ankylosing spondylitis || id:finngen_R9_M13_ANKYLOSPON	Adenosylhomocysteinase | Cardiometabolic	Inverse variance weighted	3	-0.029246037	0.098990787	0.767656249	-0.223267978	0.164775905	0.97117749	0.799900465	1.179128853	0.997654631
ukb-ppp-AKR7L-OID30488	finngen_R9_M13_ANKYLOSPON	Ankylosing spondylitis || id:finngen_R9_M13_ANKYLOSPON	Aflatoxin B1 aldehyde reductase member 4 | Inflammation_II	Inverse variance weighted	2	0.003064008	0.233411511	0.989526417	-0.454422553	0.46055057	1.003068707	0.634814434	1.584946369	0.997654631
ukb-ppp-ALCAM-OID20273	finngen_R9_M13_ANKYLOSPON	Ankylosing spondylitis || id:finngen_R9_M13_ANKYLOSPON	CD166 antigen | Cardiometabolic	Inverse variance weighted	4	-0.095273622	0.193359505	0.622204865	-0.474258253	0.283711008	0.909124144	0.622346509	1.32804908	0.997654631
ukb-ppp-ALDH3A1-OID20512	finngen_R9_M13_ANKYLOSPON	Ankylosing spondylitis || id:finngen_R9_M13_ANKYLOSPON	Aldehyde dehydrogenase, dimeric NADP-preferring | Inflammation	Inverse variance weighted	2	-0.016886508	0.080779111	0.834412736	-0.175213565	0.14144055	0.98325527	0.839277761	1.151932019	0.997654631
ukb-ppp-AMIGO2-OID21370	finngen_R9_M13_ANKYLOSPON	Ankylosing spondylitis || id:finngen_R9_M13_ANKYLOSPON	Amphoterin-induced protein 2 | Oncology	Inverse variance weighted	2	-0.132239216	0.230368036	0.565944409	-0.583760565	0.319282134	0.876131385	0.557796786	1.376139526	0.997654631
ukb-ppp-AMPD3-OID31139	finngen_R9_M13_ANKYLOSPON	Ankylosing spondylitis || id:finngen_R9_M13_ANKYLOSPON	AMP deaminase 3 | Neurology_II	Inverse variance weighted	4	0.066361178	0.116358026	0.568461443	-0.161700553	0.294422909	1.068612607	0.850695905	1.342351476	0.997654631
ukb-ppp-AMY1A_AMY1B_AMY1C-OID30707	finngen_R9_M13_ANKYLOSPON	Ankylosing spondylitis || id:finngen_R9_M13_ANKYLOSPON	Alpha-amylase 1A_Alpha-amylase 1B_Alpha-amylase 1C | Inflammation_II	Inverse variance weighted	10	-0.01723235	0.077124117	0.823195728	-0.168395619	0.133930919	0.982915278	0.845019463	1.143313836	0.997654631
ukb-ppp-AMY2A-OID20333	finngen_R9_M13_ANKYLOSPON	Ankylosing spondylitis || id:finngen_R9_M13_ANKYLOSPON	Pancreatic alpha-amylase | Cardiometabolic	Inverse variance weighted (multiplicative random effects)	5	-0.033061415	0.099773544	0.740369141	-0.228617561	0.162494731	0.96747914	0.795632756	1.176442119	0.997654631
ukb-ppp-AMY2B-OID20340	finngen_R9_M13_ANKYLOSPON	Ankylosing spondylitis || id:finngen_R9_M13_ANKYLOSPON	Alpha-amylase 2B | Cardiometabolic	Inverse variance weighted (multiplicative random effects)	5	-0.028729621	0.10004136	0.773976462	-0.224810686	0.167351444	0.97167915	0.798667403	1.182169658	0.997654631
ukb-ppp-ANGPT1-OID20740	finngen_R9_M13_ANKYLOSPON	Ankylosing spondylitis || id:finngen_R9_M13_ANKYLOSPON	Angiopoietin-1 | Inflammation	Inverse variance weighted	2	0.285397205	0.40073601	0.476351724	-0.500045374	1.070839784	1.330290321	0.606503139	2.917828816	0.997654631
ukb-ppp-ANGPT2-OID21463	finngen_R9_M13_ANKYLOSPON	Ankylosing spondylitis || id:finngen_R9_M13_ANKYLOSPON	Angiopoietin-2 | Oncology	Inverse variance weighted	2	0.044742674	0.134657408	0.739685073	-0.219185846	0.308671193	1.045758724	0.803172438	1.361614589	0.997654631
ukb-ppp-ANGPTL1-OID20211	finngen_R9_M13_ANKYLOSPON	Ankylosing spondylitis || id:finngen_R9_M13_ANKYLOSPON	Angiopoietin-related protein 1 | Cardiometabolic	Inverse variance weighted	3	-0.006642176	0.104863509	0.94949484	-0.212174654	0.198890301	0.993379834	0.808823421	1.220048121	0.997654631
ukb-ppp-ANGPTL3-OID20407	finngen_R9_M13_ANKYLOSPON	Ankylosing spondylitis || id:finngen_R9_M13_ANKYLOSPON	Angiopoietin-related protein 3 | Cardiometabolic	Inverse variance weighted	4	-0.027180515	0.10036935	0.78654107	-0.223904441	0.169543412	0.973185551	0.799391519	1.184763779	0.997654631
ukb-ppp-ANGPTL4-OID20703	finngen_R9_M13_ANKYLOSPON	Ankylosing spondylitis || id:finngen_R9_M13_ANKYLOSPON	Angiopoietin-related protein 4 | Inflammation	Inverse variance weighted	2	-0.049352772	0.147650337	0.738187612	-0.338747433	0.240041889	0.951845286	0.712662422	1.271302402	0.997654631
ukb-ppp-AP1G2-OID31348	finngen_R9_M13_ANKYLOSPON	Ankylosing spondylitis || id:finngen_R9_M13_ANKYLOSPON	AP-1 complex subunit gamma-like 2 | Oncology_II	Inverse variance weighted	2	-0.086417465	0.132824386	0.515295397	-0.346753261	0.17391833	0.917211247	0.706979746	1.189958378	0.997654631
ukb-ppp-APBB1IP-OID21359	finngen_R9_M13_ANKYLOSPON	Ankylosing spondylitis || id:finngen_R9_M13_ANKYLOSPON	Amyloid beta A4 precursor protein-binding family B member 1-interacting protein | Oncology	Inverse variance weighted	2	-0.064092009	0.129162768	0.619745426	-0.317251034	0.189067016	0.937918698	0.728147942	1.208121913	0.997654631
ukb-ppp-APEX1-OID21434	finngen_R9_M13_ANKYLOSPON	Ankylosing spondylitis || id:finngen_R9_M13_ANKYLOSPON	APEX nuclease | Oncology	Inverse variance weighted	2	0.002093282	0.068337358	0.975563352	-0.131847939	0.136034502	1.002095474	0.876474262	1.145721423	0.997654631
ukb-ppp-APOM-OID20374	finngen_R9_M13_ANKYLOSPON	Ankylosing spondylitis || id:finngen_R9_M13_ANKYLOSPON	Apolipoprotein M | Cardiometabolic	Inverse variance weighted	2	-0.323601127	1.897220784	0.864565131	-4.042153863	3.394951609	0.723538785	0.017559611	29.81321074	0.997654631
ukb-ppp-ARHGEF10-OID30994	finngen_R9_M13_ANKYLOSPON	Ankylosing spondylitis || id:finngen_R9_M13_ANKYLOSPON	Rho guanine nucleotide exchange factor 10 | Neurology_II	Inverse variance weighted	2	0.068974091	0.093753366	0.461914979	-0.114782506	0.252730689	1.07140845	0.891560032	1.287536482	0.997654631
ukb-ppp-ARHGEF5-OID30871	finngen_R9_M13_ANKYLOSPON	Ankylosing spondylitis || id:finngen_R9_M13_ANKYLOSPON	Rho guanine nucleotide exchange factor 5 | Neurology_II	Inverse variance weighted	3	-0.004415998	0.072159968	0.951202051	-0.145849535	0.13701754	0.995593738	0.864287738	1.146848264	0.997654631
ukb-ppp-ARL2BP-OID30121	finngen_R9_M13_ANKYLOSPON	Ankylosing spondylitis || id:finngen_R9_M13_ANKYLOSPON	ADP-ribosylation factor-like protein 2-binding protein | Cardiometabolic_II	Inverse variance weighted	2	0.120809389	0.252377335	0.632162331	-0.373850187	0.615468965	1.128409805	0.688079987	1.850524228	0.997654631
ukb-ppp-ARSA-OID21138	finngen_R9_M13_ANKYLOSPON	Ankylosing spondylitis || id:finngen_R9_M13_ANKYLOSPON	Arylsulfatase A | Neurology	Inverse variance weighted	5	0.038255896	0.083795812	0.648003813	-0.125983897	0.202495688	1.038997074	0.881629044	1.224454805	0.997654631
ukb-ppp-ASAH1-OID30415	finngen_R9_M13_ANKYLOSPON	Ankylosing spondylitis || id:finngen_R9_M13_ANKYLOSPON	Acid ceramidase | Cardiometabolic_II	Inverse variance weighted	8	-0.012453981	0.075673636	0.869278594	-0.160774307	0.135866346	0.987623249	0.851484223	1.145528779	0.997654631
ukb-ppp-ASGR2-OID30679	finngen_R9_M13_ANKYLOSPON	Ankylosing spondylitis || id:finngen_R9_M13_ANKYLOSPON	Asialoglycoprotein receptor 2 | Inflammation_II	Inverse variance weighted	2	0.019496769	0.093277921	0.834434153	-0.163327956	0.202321493	1.019688072	0.849312605	1.22424153	0.997654631
ukb-ppp-ASPN-OID30315	finngen_R9_M13_ANKYLOSPON	Ankylosing spondylitis || id:finngen_R9_M13_ANKYLOSPON	Asporin | Cardiometabolic_II	Inverse variance weighted	2	-0.037256394	0.14227057	0.793421669	-0.31610671	0.241593922	0.963429086	0.728981656	1.273277038	0.997654631
ukb-ppp-ASRGL1-OID30283	finngen_R9_M13_ANKYLOSPON	Ankylosing spondylitis || id:finngen_R9_M13_ANKYLOSPON	Isoaspartyl peptidase/L-asparaginase | Cardiometabolic_II	Inverse variance weighted	4	0.007037946	0.076628904	0.926821564	-0.143154706	0.157230597	1.00706277	0.866619987	1.170265443	0.997654631
ukb-ppp-ATP6V1G2-OID30167	finngen_R9_M13_ANKYLOSPON	Ankylosing spondylitis || id:finngen_R9_M13_ANKYLOSPON	V-type proton ATPase subunit G 2 | Cardiometabolic_II	Inverse variance weighted	2	-3.22743524	4.169209758	0.438864571	-11.39908636	4.944215885	0.039659085	1.12E-05	140.3607488	0.997654631
ukb-ppp-ATRN-OID30735	finngen_R9_M13_ANKYLOSPON	Ankylosing spondylitis || id:finngen_R9_M13_ANKYLOSPON	Attractin, Isoform 2 | Inflammation_II	Inverse variance weighted	4	0.033144913	0.06530212	0.611760132	-0.094847242	0.161137068	1.033700325	0.909511859	1.174845992	0.997654631
ukb-ppp-B3GNT7-OID30281	finngen_R9_M13_ANKYLOSPON	Ankylosing spondylitis || id:finngen_R9_M13_ANKYLOSPON	UDP-GlcNAc:betaGal beta-1,3-N-acetylglucosaminyltransferase 7 | Cardiometabolic_II	Inverse variance weighted	4	0.025874763	0.072073078	0.719589612	-0.11538847	0.167137995	1.02621242	0.891019942	1.181917353	0.997654631
ukb-ppp-BANK1-OID20594	finngen_R9_M13_ANKYLOSPON	Ankylosing spondylitis || id:finngen_R9_M13_ANKYLOSPON	B-cell scaffold protein with ankyrin repeats | Inflammation	Inverse variance weighted	4	0.0012277	0.249238526	0.996069794	-0.48727981	0.48973521	1.001228454	0.614295123	1.631884056	0.997654631
ukb-ppp-BCAN-OID20998	finngen_R9_M13_ANKYLOSPON	Ankylosing spondylitis || id:finngen_R9_M13_ANKYLOSPON	Brevican core protein | Neurology	Inverse variance weighted	2	0.013298442	0.259899831	0.959191996	-0.496105228	0.522702112	1.01338726	0.608897565	1.686578822	0.997654631
ukb-ppp-BCAT1-OID30312	finngen_R9_M13_ANKYLOSPON	Ankylosing spondylitis || id:finngen_R9_M13_ANKYLOSPON	Branched-chain-amino-acid aminotransferase, cytosolic | Cardiometabolic_II	Inverse variance weighted	3	-0.07789453	0.142372251	0.584297141	-0.356944142	0.201155082	0.925061988	0.699811587	1.222814393	0.997654631
ukb-ppp-BCHE-OID30717	finngen_R9_M13_ANKYLOSPON	Ankylosing spondylitis || id:finngen_R9_M13_ANKYLOSPON	Cholinesterase | Inflammation_II	Inverse variance weighted	5	-0.002357995	0.067874503	0.972286657	-0.135392021	0.130676031	0.997644783	0.873373464	1.139598527	0.997654631
ukb-ppp-BCL2L15-OID30498	finngen_R9_M13_ANKYLOSPON	Ankylosing spondylitis || id:finngen_R9_M13_ANKYLOSPON	Bcl-2-like protein 15 | Inflammation_II	Inverse variance weighted	2	0.093386109	0.312599754	0.765138291	-0.519309409	0.706081627	1.097885557	0.59493126	2.026036916	0.997654631
ukb-ppp-BGLAP-OID30389	finngen_R9_M13_ANKYLOSPON	Ankylosing spondylitis || id:finngen_R9_M13_ANKYLOSPON	Osteocalcin | Cardiometabolic_II	Inverse variance weighted	2	-0.020374111	0.277404696	0.941451657	-0.564087315	0.523339094	0.979832039	0.568879117	1.687653485	0.997654631
ukb-ppp-BLVRB-OID21141	finngen_R9_M13_ANKYLOSPON	Ankylosing spondylitis || id:finngen_R9_M13_ANKYLOSPON	Flavin reductase | Neurology	Inverse variance weighted (multiplicative random effects)	3	0.107297625	0.348772831	0.758353768	-0.576297124	0.790892374	1.113265541	0.561975444	2.205363558	0.997654631
ukb-ppp-BMP10-OID30575	finngen_R9_M13_ANKYLOSPON	Ankylosing spondylitis || id:finngen_R9_M13_ANKYLOSPON	Bone morphogenetic protein 10 | Inflammation_II	Inverse variance weighted	3	0.014405253	0.077716044	0.852948628	-0.137918193	0.166728698	1.014509508	0.871169957	1.181433697	0.997654631
ukb-ppp-BMP6-OID20111	finngen_R9_M13_ANKYLOSPON	Ankylosing spondylitis || id:finngen_R9_M13_ANKYLOSPON	Bone morphogenetic protein 6 | Cardiometabolic	Inverse variance weighted	2	-0.15342486	0.19269258	0.425906666	-0.531102318	0.224252597	0.857765214	0.587956498	1.251387076	0.997654631
ukb-ppp-BMPER-OID30615	finngen_R9_M13_ANKYLOSPON	Ankylosing spondylitis || id:finngen_R9_M13_ANKYLOSPON	BMP-binding endothelial regulator protein | Inflammation_II	Inverse variance weighted	4	0.023100559	0.125205614	0.853620454	-0.222302445	0.268503563	1.023369444	0.800673168	1.308005638	0.997654631
ukb-ppp-BOC-OID20116	finngen_R9_M13_ANKYLOSPON	Ankylosing spondylitis || id:finngen_R9_M13_ANKYLOSPON	Brother of CDO | Cardiometabolic	Inverse variance weighted	3	0.007840497	0.219512818	0.971507441	-0.422404626	0.438085621	1.007871314	0.655468766	1.549737592	0.997654631
ukb-ppp-BOLA2_BOLA2B-OID30267	finngen_R9_M13_ANKYLOSPON	Ankylosing spondylitis || id:finngen_R9_M13_ANKYLOSPON	BolA-like protein 2 | Cardiometabolic_II	Inverse variance weighted	3	0.037829001	0.164168559	0.817759355	-0.283941374	0.359599376	1.038553626	0.752810778	1.432755303	0.997654631
ukb-ppp-BPIFB1-OID20308	finngen_R9_M13_ANKYLOSPON	Ankylosing spondylitis || id:finngen_R9_M13_ANKYLOSPON	BPI fold-containing family B member 1 | Cardiometabolic	Inverse variance weighted	5	0.006751278	0.073065278	0.92637973	-0.136456666	0.149959223	1.00677412	0.872444126	1.161786867	0.997654631
ukb-ppp-BST1-OID21051	finngen_R9_M13_ANKYLOSPON	Ankylosing spondylitis || id:finngen_R9_M13_ANKYLOSPON	ADP-ribosyl cyclase/cyclic ADP-ribose hydrolase 2 | Neurology	Inverse variance weighted	18	-0.011425734	0.037995633	0.763634298	-0.085897175	0.063045707	0.988639292	0.917688588	1.065075519	0.997654631
ukb-ppp-BTC-OID21199	finngen_R9_M13_ANKYLOSPON	Ankylosing spondylitis || id:finngen_R9_M13_ANKYLOSPON	Probetacellulin [Cleaved into: Betacellulin | Oncology	Inverse variance weighted	4	-0.018752564	0.060996954	0.758512728	-0.138306594	0.100801467	0.981422172	0.870831659	1.106057031	0.997654631
ukb-ppp-BTD-OID30754	finngen_R9_M13_ANKYLOSPON	Ankylosing spondylitis || id:finngen_R9_M13_ANKYLOSPON	Biotinidase | Inflammation_II	Inverse variance weighted	5	0.012549536	0.093127793	0.892804737	-0.169980938	0.19508001	1.012628612	0.843680898	1.215408227	0.997654631
ukb-ppp-BTN3A2-OID20540	finngen_R9_M13_ANKYLOSPON	Ankylosing spondylitis || id:finngen_R9_M13_ANKYLOSPON	Butyrophilin subfamily 3 member A2 | Inflammation	Inverse variance weighted (multiplicative random effects)	4	0.250783803	0.516650337	0.627390258	-0.761850858	1.263418464	1.285032235	0.466801644	3.537493638	0.997654631
ukb-ppp-C1QL2-OID30515	finngen_R9_M13_ANKYLOSPON	Ankylosing spondylitis || id:finngen_R9_M13_ANKYLOSPON	Complement C1q-like protein 2 | Inflammation_II	Inverse variance weighted	4	0.043319192	0.090127562	0.630770171	-0.13333083	0.219969213	1.044271164	0.87517551	1.246038368	0.997654631
ukb-ppp-C2-OID20410	finngen_R9_M13_ANKYLOSPON	Ankylosing spondylitis || id:finngen_R9_M13_ANKYLOSPON	Complement C2 | Cardiometabolic	Inverse variance weighted	2	0.097813574	0.387353907	0.800641221	-0.661400084	0.857027233	1.102757184	0.516128205	2.356145999	0.997654631
ukb-ppp-C4BPB-OID21481	finngen_R9_M13_ANKYLOSPON	Ankylosing spondylitis || id:finngen_R9_M13_ANKYLOSPON	C4b-binding protein beta chain | Oncology	Inverse variance weighted	3	-0.007675541	0.136605027	0.95519217	-0.275421394	0.260070312	0.992353841	0.759252111	1.29702128	0.997654631
ukb-ppp-C8B-OID30719	finngen_R9_M13_ANKYLOSPON	Ankylosing spondylitis || id:finngen_R9_M13_ANKYLOSPON	Complement component C8 beta chain | Inflammation_II	Inverse variance weighted	6	-0.039013565	0.077923393	0.616606461	-0.191743414	0.113716285	0.961737663	0.825518658	1.120434195	0.997654631
ukb-ppp-C9-OID30698	finngen_R9_M13_ANKYLOSPON	Ankylosing spondylitis || id:finngen_R9_M13_ANKYLOSPON	Complement component C9 | Inflammation_II	Inverse variance weighted	3	-0.077247228	0.232046777	0.739213492	-0.532058911	0.377564455	0.925660976	0.587394331	1.458727464	0.997654631
ukb-ppp-CA14-OID21401	finngen_R9_M13_ANKYLOSPON	Ankylosing spondylitis || id:finngen_R9_M13_ANKYLOSPON	Carbonic anhydrase 14 | Oncology	Inverse variance weighted	3	-0.251435304	0.561096481	0.654070776	-1.351184407	0.848313799	0.777683769	0.258933396	2.335705062	0.997654631
ukb-ppp-CA2-OID21149	finngen_R9_M13_ANKYLOSPON	Ankylosing spondylitis || id:finngen_R9_M13_ANKYLOSPON	Carbonic anhydrase 2 | Neurology	Inverse variance weighted	2	-0.13398249	0.257263335	0.602506795	-0.638218627	0.370253648	0.874605379	0.528232566	1.448101876	0.997654631
ukb-ppp-CA4-OID20241	finngen_R9_M13_ANKYLOSPON	Ankylosing spondylitis || id:finngen_R9_M13_ANKYLOSPON	Carbonic anhydrase 4 | Cardiometabolic	Inverse variance weighted	4	-0.030860589	0.074794634	0.679896532	-0.177458071	0.115736893	0.969610738	0.837396109	1.122700443	0.997654631
ukb-ppp-CA5A-OID20075	finngen_R9_M13_ANKYLOSPON	Ankylosing spondylitis || id:finngen_R9_M13_ANKYLOSPON	Carbonic anhydrase 5A, mitochondrial | Cardiometabolic	Inverse variance weighted	5	0.070709947	0.114681472	0.53751383	-0.154065738	0.295485633	1.073269876	0.857215667	1.343778784	0.997654631
ukb-ppp-CA6-OID21096	finngen_R9_M13_ANKYLOSPON	Ankylosing spondylitis || id:finngen_R9_M13_ANKYLOSPON	Carbonic anhydrase 6 | Neurology	Inverse variance weighted	7	-0.022212553	0.0879569	0.800624425	-0.194608076	0.150182971	0.978032329	0.82315721	1.162046844	0.997654631
ukb-ppp-CA9-OID21417	finngen_R9_M13_ANKYLOSPON	Ankylosing spondylitis || id:finngen_R9_M13_ANKYLOSPON	Carbonic anhydrase 9 | Oncology	Inverse variance weighted (multiplicative random effects)	3	0.067374981	0.386567412	0.861637259	-0.690297146	0.825047108	1.069696519	0.50142705	2.281988263	0.997654631
ukb-ppp-AAMDC-OID30236	finngen_R9_M13_ANKYLOSPON	Ankylosing spondylitis || id:finngen_R9_M13_ANKYLOSPON	Mth938 domain-containing protein | Cardiometabolic_II	MR Egger	3	-0.031438831	0.231082822	0.913916372	-0.484361163	0.421483501	0.96905023	0.616090653	1.524221062	0.999992401
ukb-ppp-ABO-OID30675	finngen_R9_M13_ANKYLOSPON	Ankylosing spondylitis || id:finngen_R9_M13_ANKYLOSPON	Histo-blood group ABO system transferase | Inflammation_II	MR Egger	6	0.25640305	0.303751731	0.446128798	-0.338950344	0.851756443	1.292273473	0.712517829	2.34375992	0.999992401
ukb-ppp-ACE-OID30696	finngen_R9_M13_ANKYLOSPON	Ankylosing spondylitis || id:finngen_R9_M13_ANKYLOSPON	Angiotensin-converting enzyme | Inflammation_II	MR Egger	5	0.023791772	0.182309812	0.904428618	-0.33353546	0.381119003	1.024077054	0.716386495	1.463921806	0.999992401
ukb-ppp-ACHE-OID30585	finngen_R9_M13_ANKYLOSPON	Ankylosing spondylitis || id:finngen_R9_M13_ANKYLOSPON	Acetylcholinesterase | Inflammation_II	MR Egger	4	-0.147809825	0.231716607	0.588834441	-0.601974374	0.306354725	0.862595144	0.547729145	1.358464102	0.999992401
ukb-ppp-ACP5-OID20314	finngen_R9_M13_ANKYLOSPON	Ankylosing spondylitis || id:finngen_R9_M13_ANKYLOSPON	Tartrate-resistant acid phosphatase type 5 | Cardiometabolic	MR Egger	3	0.23296287	1.020862967	0.857168013	-1.767928545	2.233854286	1.262334609	0.170686192	9.335779592	0.999992401
ukb-ppp-ACP6-OID21432	finngen_R9_M13_ANKYLOSPON	Ankylosing spondylitis || id:finngen_R9_M13_ANKYLOSPON	Lysophosphatidic acid phosphatase type 6 | Oncology	MR Egger	10	0.136550357	0.112933998	0.261136723	-0.084800279	0.357900993	1.146312601	0.918695749	1.430324002	0.999992401
ukb-ppp-ACVRL1-OID20999	finngen_R9_M13_ANKYLOSPON	Ankylosing spondylitis || id:finngen_R9_M13_ANKYLOSPON	Serine/threonine-protein kinase receptor R3 | Neurology	MR Egger	4	0.047878305	0.115429537	0.718559017	-0.178363589	0.274120198	1.049042984	0.836638176	1.315372898	0.999992401
ukb-ppp-ACY3-OID30086	finngen_R9_M13_ANKYLOSPON	Ankylosing spondylitis || id:finngen_R9_M13_ANKYLOSPON	N-acyl-aromatic-L-amino acid amidohydrolase | Cardiometabolic_II	MR Egger	3	0.145296559	0.242116432	0.655906643	-0.329251648	0.619844765	1.156382455	0.719461943	1.858639493	0.999992401
ukb-ppp-ADA-OID20645	finngen_R9_M13_ANKYLOSPON	Ankylosing spondylitis || id:finngen_R9_M13_ANKYLOSPON	Adenosine deaminase | Inflammation	MR Egger	6	0.006117222	0.075848689	0.939594082	-0.142546209	0.154780652	1.00613597	0.867147484	1.167401865	0.999992401
ukb-ppp-ADAM12-OID30491	finngen_R9_M13_ANKYLOSPON	Ankylosing spondylitis || id:finngen_R9_M13_ANKYLOSPON	Disintegrin and metalloproteinase domain-containing protein 12 | Inflammation_II	MR Egger	3	0.797608298	0.733957292	0.473557656	-0.640947994	2.23616459	2.220224458	0.526792791	9.357373013	0.999992401
ukb-ppp-ADAM15-OID20109	finngen_R9_M13_ANKYLOSPON	Ankylosing spondylitis || id:finngen_R9_M13_ANKYLOSPON	Disintegrin and metalloproteinase domain-containing protein 15 | Cardiometabolic	MR Egger	5	-0.058681104	0.254734344	0.832625418	-0.557960417	0.440598209	0.943007443	0.572375281	1.55363634	0.999992401
ukb-ppp-ADAM22-OID21001	finngen_R9_M13_ANKYLOSPON	Ankylosing spondylitis || id:finngen_R9_M13_ANKYLOSPON	Disintegrin and metalloproteinase domain-containing protein 22 | Neurology	MR Egger	6	0.167332878	0.477701816	0.743790833	-0.768962682	1.103628438	1.182147711	0.463493609	3.015086253	0.999992401
ukb-ppp-ADAM23-OID20651	finngen_R9_M13_ANKYLOSPON	Ankylosing spondylitis || id:finngen_R9_M13_ANKYLOSPON	Disintegrin and metalloproteinase domain-containing protein 23 | Inflammation	MR Egger	7	0.101471803	0.171437786	0.579673754	-0.234546258	0.437489865	1.10679871	0.790929646	1.548814601	0.999992401
ukb-ppp-ADAM8-OID21039	finngen_R9_M13_ANKYLOSPON	Ankylosing spondylitis || id:finngen_R9_M13_ANKYLOSPON	Disintegrin and metalloproteinase domain-containing protein 8 | Neurology	MR Egger	5	-0.207949924	0.396706192	0.636409218	-0.985494061	0.569594214	0.81224771	0.373254771	1.767549658	0.999992401
ukb-ppp-ADAM9-OID31488	finngen_R9_M13_ANKYLOSPON	Ankylosing spondylitis || id:finngen_R9_M13_ANKYLOSPON	Disintegrin and metalloproteinase domain-containing protein 9 | Oncology_II	MR Egger	6	-0.615507903	0.419356718	0.216082576	-1.437447071	0.206431264	0.540366372	0.237533391	1.229283236	0.999992401
ukb-ppp-ADAMTS13-OID20249	finngen_R9_M13_ANKYLOSPON	Ankylosing spondylitis || id:finngen_R9_M13_ANKYLOSPON	A disintegrin and metalloproteinase with thrombospondin motifs 13 | Cardiometabolic	MR Egger	6	0.080684154	0.110664337	0.506343286	-0.136217946	0.297586254	1.084028456	0.872652421	1.34660452	0.999992401
ukb-ppp-ADAMTS16-OID20089	finngen_R9_M13_ANKYLOSPON	Ankylosing spondylitis || id:finngen_R9_M13_ANKYLOSPON	A disintegrin and metalloproteinase with thrombospondin motifs 16 | Cardiometabolic	MR Egger	4	0.510220167	0.505466704	0.419047072	-0.480494572	1.500934907	1.665657878	0.618477435	4.48588099	0.999992401
ukb-ppp-ADAMTS8-OID21502	finngen_R9_M13_ANKYLOSPON	Ankylosing spondylitis || id:finngen_R9_M13_ANKYLOSPON	A disintegrin and metalloproteinase with thrombospondin motifs 8 | Oncology	MR Egger	7	0.067094591	0.199981305	0.750864165	-0.324868767	0.45905795	1.069396629	0.72262218	1.58258241	0.999992401
ukb-ppp-ADAMTSL2-OID30370	finngen_R9_M13_ANKYLOSPON	Ankylosing spondylitis || id:finngen_R9_M13_ANKYLOSPON	ADAMTS-like protein 2 | Cardiometabolic_II	MR Egger	3	-0.250038373	0.635128635	0.761237329	-1.494890497	0.994813751	0.778770899	0.224273162	2.704220637	0.999992401
ukb-ppp-ADAMTSL4-OID30275	finngen_R9_M13_ANKYLOSPON	Ankylosing spondylitis || id:finngen_R9_M13_ANKYLOSPON	ADAMTS-like protein 4 | Cardiometabolic_II	MR Egger	4	-0.111873507	0.938273363	0.915987332	-1.950889298	1.727142285	0.894157355	0.142147604	5.624557537	0.999992401
ukb-ppp-ADAMTSL5-OID30355	finngen_R9_M13_ANKYLOSPON	Ankylosing spondylitis || id:finngen_R9_M13_ANKYLOSPON	ADAMTS-like protein 5 | Cardiometabolic_II	MR Egger	3	0.061115697	0.154333033	0.759961036	-0.241377047	0.363608442	1.063021896	0.785545383	1.438510843	0.999992401
ukb-ppp-ADGRB3-OID20974	finngen_R9_M13_ANKYLOSPON	Ankylosing spondylitis || id:finngen_R9_M13_ANKYLOSPON	Adhesion G protein-coupled receptor B3 | Neurology	MR Egger	12	0.097334187	0.156262548	0.547299093	-0.208940407	0.40360878	1.102228662	0.811443591	1.497218091	0.999992401
ukb-ppp-ADGRD1-OID30588	finngen_R9_M13_ANKYLOSPON	Ankylosing spondylitis || id:finngen_R9_M13_ANKYLOSPON	Adhesion G-protein coupled receptor D1 | Inflammation_II	MR Egger	5	0.026439828	0.097240297	0.803336072	-0.164151154	0.217030809	1.026792461	0.848613741	1.242382378	0.999992401
ukb-ppp-ADGRE1-OID31483	finngen_R9_M13_ANKYLOSPON	Ankylosing spondylitis || id:finngen_R9_M13_ANKYLOSPON	Adhesion G protein-coupled receptor E1 | Oncology_II	MR Egger	3	0.33041761	0.135109826	0.247110663	0.065602352	0.595232868	1.391549132	1.067802023	1.813453191	0.999992401
ukb-ppp-ADGRE2-OID20755	finngen_R9_M13_ANKYLOSPON	Ankylosing spondylitis || id:finngen_R9_M13_ANKYLOSPON	Adhesion G protein-coupled receptor E2 | Inflammation	MR Egger	3	-0.072618792	0.328541687	0.861512223	-0.716560499	0.571322915	0.929955269	0.488429323	1.770607866	0.999992401
ukb-ppp-ADGRE5-OID20260	finngen_R9_M13_ANKYLOSPON	Ankylosing spondylitis || id:finngen_R9_M13_ANKYLOSPON	CD97 antigen | Cardiometabolic	MR Egger	3	-0.203823723	0.186427305	0.471639853	-0.569221241	0.161573795	0.815606131	0.565966018	1.175359191	0.999992401
ukb-ppp-ADIPOQ-OID30748	finngen_R9_M13_ANKYLOSPON	Ankylosing spondylitis || id:finngen_R9_M13_ANKYLOSPON	Adiponectin | Inflammation_II	MR Egger	4	-0.073494678	0.220699119	0.770796094	-0.506064951	0.359075594	0.92914109	0.602863214	1.432005049	0.999992401
ukb-ppp-AFAP1-OID30569	finngen_R9_M13_ANKYLOSPON	Ankylosing spondylitis || id:finngen_R9_M13_ANKYLOSPON	Actin filament-associated protein 1 | Inflammation_II	MR Egger	7	-0.030379971	0.361683632	0.936318962	-0.73927989	0.678519949	0.970076863	0.477457614	1.970958453	0.999992401
ukb-ppp-AGRP-OID20658	finngen_R9_M13_ANKYLOSPON	Ankylosing spondylitis || id:finngen_R9_M13_ANKYLOSPON	Agouti-related protein | Inflammation	MR Egger	3	0.546151676	0.901441289	0.653219966	-1.22067325	2.312976602	1.726595717	0.29503147	10.10445688	0.999992401
ukb-ppp-AGT-OID30709	finngen_R9_M13_ANKYLOSPON	Ankylosing spondylitis || id:finngen_R9_M13_ANKYLOSPON	Angiotensinogen | Inflammation_II	MR Egger	4	0.105395336	0.110237381	0.439930858	-0.11066993	0.321460602	1.111149801	0.89523419	1.37914067	0.999992401
ukb-ppp-AHCY-OID20199	finngen_R9_M13_ANKYLOSPON	Ankylosing spondylitis || id:finngen_R9_M13_ANKYLOSPON	Adenosylhomocysteinase | Cardiometabolic	MR Egger	3	-0.078353465	0.108744567	0.602513423	-0.291492817	0.134785887	0.924637542	0.747147381	1.14429175	0.999992401
ukb-ppp-AHSG-OID30706	finngen_R9_M13_ANKYLOSPON	Ankylosing spondylitis || id:finngen_R9_M13_ANKYLOSPON	Alpha-2-HS-glycoprotein | Inflammation_II	MR Egger	4	-0.202802435	0.10054354	0.181201409	-0.399867773	-0.005737097	0.816439525	0.670408686	0.994279328	0.999992401
ukb-ppp-ALCAM-OID20273	finngen_R9_M13_ANKYLOSPON	Ankylosing spondylitis || id:finngen_R9_M13_ANKYLOSPON	CD166 antigen | Cardiometabolic	MR Egger	4	-0.967600578	0.583578318	0.23916527	-2.111414081	0.176212924	0.37999371	0.121066647	1.192691984	0.999992401
ukb-ppp-ALPP-OID21383	finngen_R9_M13_ANKYLOSPON	Ankylosing spondylitis || id:finngen_R9_M13_ANKYLOSPON	Alkaline phosphatase, placental type | Oncology	MR Egger	6	0.017181171	0.211848975	0.939257431	-0.398042821	0.432405162	1.017329616	0.671633267	1.540959327	0.999992401
ukb-ppp-AMBP-OID21413	finngen_R9_M13_ANKYLOSPON	Ankylosing spondylitis || id:finngen_R9_M13_ANKYLOSPON	Protein AMBP [Cleaved into: Alpha-1-microglobulin | Oncology	MR Egger	4	-0.244383785	0.267896311	0.457941568	-0.769460555	0.280692985	0.783187001	0.463262906	1.324047039	0.999992401
ukb-ppp-AMN-OID20492	finngen_R9_M13_ANKYLOSPON	Ankylosing spondylitis || id:finngen_R9_M13_ANKYLOSPON	Protein amnionless [Cleaved into: Soluble protein amnionless] | Inflammation	MR Egger	11	0.096164869	0.119978877	0.443479578	-0.138993731	0.331323468	1.10094056	0.870233484	1.39281025	0.999992401
ukb-ppp-AMPD3-OID31139	finngen_R9_M13_ANKYLOSPON	Ankylosing spondylitis || id:finngen_R9_M13_ANKYLOSPON	AMP deaminase 3 | Neurology_II	MR Egger	4	0.046909343	0.339945057	0.902886859	-0.619382968	0.713201655	1.048026994	0.538276469	2.040513832	0.999992401
ukb-ppp-AMY1A_AMY1B_AMY1C-OID30707	finngen_R9_M13_ANKYLOSPON	Ankylosing spondylitis || id:finngen_R9_M13_ANKYLOSPON	Alpha-amylase 1A_Alpha-amylase 1B_Alpha-amylase 1C | Inflammation_II	MR Egger	10	0.18445524	0.19508792	0.372082146	-0.197917084	0.566827564	1.202563153	0.820437878	1.762666226	0.999992401
ukb-ppp-AMY2A-OID20333	finngen_R9_M13_ANKYLOSPON	Ankylosing spondylitis || id:finngen_R9_M13_ANKYLOSPON	Pancreatic alpha-amylase | Cardiometabolic	MR Egger	5	0.042485279	0.334079348	0.906850125	-0.612310243	0.697280801	1.043400696	0.542097045	2.00828435	0.999992401
ukb-ppp-AMY2B-OID20340	finngen_R9_M13_ANKYLOSPON	Ankylosing spondylitis || id:finngen_R9_M13_ANKYLOSPON	Alpha-amylase 2B | Cardiometabolic	MR Egger	5	0.080867276	0.333935325	0.824263456	-0.573645961	0.735380513	1.084226984	0.563467309	2.086275697	0.999992401
ukb-ppp-ANG-OID20403	finngen_R9_M13_ANKYLOSPON	Ankylosing spondylitis || id:finngen_R9_M13_ANKYLOSPON	Angiogenin | Cardiometabolic	MR Egger	4	0.048789343	0.092566395	0.650768705	-0.132640791	0.230219477	1.049999138	0.875779623	1.258876274	0.999992401
ukb-ppp-ANGPTL1-OID20211	finngen_R9_M13_ANKYLOSPON	Ankylosing spondylitis || id:finngen_R9_M13_ANKYLOSPON	Angiopoietin-related protein 1 | Cardiometabolic	MR Egger	3	0.26131202	0.283667071	0.526099521	-0.294675439	0.817299479	1.298632802	0.744773272	2.264376577	0.999992401
ukb-ppp-ANGPTL3-OID20407	finngen_R9_M13_ANKYLOSPON	Ankylosing spondylitis || id:finngen_R9_M13_ANKYLOSPON	Angiopoietin-related protein 3 | Cardiometabolic	MR Egger	4	-0.014668167	0.17613681	0.941216009	-0.359896316	0.330559981	0.985438886	0.697748668	1.391747262	0.999992401
ukb-ppp-ANGPTL7-OID21412	finngen_R9_M13_ANKYLOSPON	Ankylosing spondylitis || id:finngen_R9_M13_ANKYLOSPON	Angiopoietin-related protein 7 | Oncology	MR Egger	3	-0.088565286	0.382099642	0.855001037	-0.837480585	0.660350013	0.915243356	0.432799553	1.935469655	0.999992401
ukb-ppp-ANXA2-OID30263	finngen_R9_M13_ANKYLOSPON	Ankylosing spondylitis || id:finngen_R9_M13_ANKYLOSPON	Annexin A2 | Cardiometabolic_II	MR Egger	6	-0.0007771	0.114404645	0.99490563	-0.225010204	0.223456004	0.999223202	0.798508071	1.250390627	0.999992401
ukb-ppp-AOC3-OID20389	finngen_R9_M13_ANKYLOSPON	Ankylosing spondylitis || id:finngen_R9_M13_ANKYLOSPON	Membrane primary amine oxidase | Cardiometabolic	MR Egger	3	-1.336988887	1.322210278	0.496461996	-3.928521032	1.254543258	0.262635304	0.019672746	3.506236563	0.999992401
ukb-ppp-APOBR-OID30246	finngen_R9_M13_ANKYLOSPON	Ankylosing spondylitis || id:finngen_R9_M13_ANKYLOSPON	Apolipoprotein B receptor | Cardiometabolic_II	MR Egger	3	-0.076187557	0.079557234	0.513771685	-0.232119735	0.079744621	0.926642392	0.792851186	1.083010454	0.999992401
ukb-ppp-APOE-OID30727	finngen_R9_M13_ANKYLOSPON	Ankylosing spondylitis || id:finngen_R9_M13_ANKYLOSPON	Apolipoprotein E | Inflammation_II	MR Egger	7	0.073251685	0.074991298	0.373528032	-0.073731258	0.220234629	1.076001317	0.9289213	1.24636913	0.999992401
ukb-ppp-APOH-OID21072	finngen_R9_M13_ANKYLOSPON	Ankylosing spondylitis || id:finngen_R9_M13_ANKYLOSPON	Beta-2-glycoprotein 1 | Neurology	MR Egger	7	0.020821369	0.067456621	0.770024289	-0.111393608	0.153036347	1.021039646	0.894586563	1.165367335	0.999992401
ukb-ppp-ARHGEF5-OID30871	finngen_R9_M13_ANKYLOSPON	Ankylosing spondylitis || id:finngen_R9_M13_ANKYLOSPON	Rho guanine nucleotide exchange factor 5 | Neurology_II	MR Egger	3	-0.039766058	0.269812574	0.906843083	-0.568598703	0.489066586	0.961014234	0.566318464	1.630793304	0.999992401
ukb-ppp-ARSA-OID21138	finngen_R9_M13_ANKYLOSPON	Ankylosing spondylitis || id:finngen_R9_M13_ANKYLOSPON	Arylsulfatase A | Neurology	MR Egger	5	0.083824368	0.122641329	0.543353056	-0.156552636	0.324201373	1.087437888	0.855086508	1.382925763	0.999992401
ukb-ppp-ARSB-OID21331	finngen_R9_M13_ANKYLOSPON	Ankylosing spondylitis || id:finngen_R9_M13_ANKYLOSPON	Arylsulfatase B | Oncology	MR Egger	4	-0.213400922	0.145013416	0.278975783	-0.497627218	0.070825374	0.807832195	0.607971534	1.073393767	0.999992401
ukb-ppp-ART3-OID20346	finngen_R9_M13_ANKYLOSPON	Ankylosing spondylitis || id:finngen_R9_M13_ANKYLOSPON	Ecto-ADP-ribosyltransferase 3 | Cardiometabolic	MR Egger	5	0.047727325	0.205962274	0.831655702	-0.355958732	0.451413382	1.048884612	0.700501528	1.570530377	0.999992401
ukb-ppp-ASAH1-OID30415	finngen_R9_M13_ANKYLOSPON	Ankylosing spondylitis || id:finngen_R9_M13_ANKYLOSPON	Acid ceramidase | Cardiometabolic_II	MR Egger	8	-0.016040449	0.117941763	0.896267168	-0.247206304	0.215125407	0.984087514	0.780979558	1.240017394	0.999992401
ukb-ppp-ASAH2-OID20996	finngen_R9_M13_ANKYLOSPON	Ankylosing spondylitis || id:finngen_R9_M13_ANKYLOSPON	Neutral ceramidase | Neurology	MR Egger	3	-0.003558685	0.469493429	0.995174616	-0.923765807	0.916648436	0.996447639	0.397021118	2.500894421	0.999992401
ukb-ppp-ASRGL1-OID30283	finngen_R9_M13_ANKYLOSPON	Ankylosing spondylitis || id:finngen_R9_M13_ANKYLOSPON	Isoaspartyl peptidase/L-asparaginase | Cardiometabolic_II	MR Egger	4	0.018637404	0.143959406	0.908837084	-0.263523031	0.30079784	1.018812165	0.768339927	1.350936208	0.999992401
ukb-ppp-ATRAID-OID31451	finngen_R9_M13_ANKYLOSPON	Ankylosing spondylitis || id:finngen_R9_M13_ANKYLOSPON	All-trans retinoic acid-induced differentiation factor | Oncology_II	MR Egger	4	-0.476749493	0.373026204	0.329510139	-1.207880854	0.254381867	0.620798024	0.298829873	1.289664191	0.999992401
ukb-ppp-ATRN-OID30735	finngen_R9_M13_ANKYLOSPON	Ankylosing spondylitis || id:finngen_R9_M13_ANKYLOSPON	Attractin, Isoform 2 | Inflammation_II	MR Egger	4	-0.05407838	0.122051201	0.701025697	-0.293298735	0.185141975	0.94735785	0.745799311	1.203389279	0.999992401
ukb-ppp-AXL-OID20363	finngen_R9_M13_ANKYLOSPON	Ankylosing spondylitis || id:finngen_R9_M13_ANKYLOSPON	Tyrosine-protein kinase receptor UFO | Cardiometabolic	MR Egger	3	0.281438727	0.370527283	0.5864561	-0.444794747	1.007672202	1.325034805	0.64095582	2.739217243	0.999992401
ukb-ppp-B3GNT7-OID30281	finngen_R9_M13_ANKYLOSPON	Ankylosing spondylitis || id:finngen_R9_M13_ANKYLOSPON	UDP-GlcNAc:betaGal beta-1,3-N-acetylglucosaminyltransferase 7 | Cardiometabolic_II	MR Egger	4	0.218930324	0.264894555	0.495435356	-0.300263003	0.73812365	1.244744544	0.740623409	2.092006494	0.999992401
ukb-ppp-BANK1-OID20594	finngen_R9_M13_ANKYLOSPON	Ankylosing spondylitis || id:finngen_R9_M13_ANKYLOSPON	B-cell scaffold protein with ankyrin repeats | Inflammation	MR Egger	4	-0.309681061	0.683089842	0.694732613	-1.648537152	1.02917503	0.733680918	0.192331054	2.798755991	0.999992401
ukb-ppp-BCAM-OID21076	finngen_R9_M13_ANKYLOSPON	Ankylosing spondylitis || id:finngen_R9_M13_ANKYLOSPON	Basal cell adhesion molecule | Neurology	MR Egger	3	0.098088901	0.216464572	0.729142071	-0.326181659	0.522359462	1.103060844	0.721674077	1.686001015	0.999992401
ukb-ppp-BCAT1-OID30312	finngen_R9_M13_ANKYLOSPON	Ankylosing spondylitis || id:finngen_R9_M13_ANKYLOSPON	Branched-chain-amino-acid aminotransferase, cytosolic | Cardiometabolic_II	MR Egger	3	0.04543974	0.464018376	0.937856132	-0.864036277	0.954915758	1.046487942	0.421457525	2.598451674	0.999992401
ukb-ppp-BCHE-OID30717	finngen_R9_M13_ANKYLOSPON	Ankylosing spondylitis || id:finngen_R9_M13_ANKYLOSPON	Cholinesterase | Inflammation_II	MR Egger	5	-0.102687509	0.163244146	0.573959174	-0.422646036	0.217271018	0.902408924	0.655310549	1.242680845	0.999992401
ukb-ppp-BLVRB-OID21141	finngen_R9_M13_ANKYLOSPON	Ankylosing spondylitis || id:finngen_R9_M13_ANKYLOSPON	Flavin reductase | Neurology	MR Egger	3	3.175530683	7.525174941	0.745787302	-11.5738122	17.92487357	23.9395208	9.41E-06	60907907.5	0.999992401
ukb-ppp-BMP10-OID30575	finngen_R9_M13_ANKYLOSPON	Ankylosing spondylitis || id:finngen_R9_M13_ANKYLOSPON	Bone morphogenetic protein 10 | Inflammation_II	MR Egger	3	0.038089869	0.104055625	0.776607763	-0.165859157	0.242038895	1.038824587	0.847165543	1.273843738	0.999992401
ukb-ppp-BMPER-OID30615	finngen_R9_M13_ANKYLOSPON	Ankylosing spondylitis || id:finngen_R9_M13_ANKYLOSPON	BMP-binding endothelial regulator protein | Inflammation_II	MR Egger	4	-0.078854261	0.336728182	0.836635843	-0.738841498	0.581132976	0.924174603	0.477666973	1.788063116	0.999992401
ukb-ppp-BOC-OID20116	finngen_R9_M13_ANKYLOSPON	Ankylosing spondylitis || id:finngen_R9_M13_ANKYLOSPON	Brother of CDO | Cardiometabolic	MR Egger	3	-0.382499522	13.99939294	0.982610232	-27.82130969	27.05631065	0.682154217	8.27E-13	5.63E+11	0.999992401
ukb-ppp-BOLA2_BOLA2B-OID30267	finngen_R9_M13_ANKYLOSPON	Ankylosing spondylitis || id:finngen_R9_M13_ANKYLOSPON	BolA-like protein 2 | Cardiometabolic_II	MR Egger	3	-0.471461009	0.566460866	0.558107209	-1.581724306	0.638802289	0.624089801	0.20562024	1.894210802	0.999992401
ukb-ppp-BPIFA2-OID30279	finngen_R9_M13_ANKYLOSPON	Ankylosing spondylitis || id:finngen_R9_M13_ANKYLOSPON	BPI fold-containing family A member 2 | Cardiometabolic_II	MR Egger	3	0.595014029	0.343608596	0.333395187	-0.07845882	1.268486878	1.813056381	0.924540132	3.555468633	0.999992401
ukb-ppp-BPIFB1-OID20308	finngen_R9_M13_ANKYLOSPON	Ankylosing spondylitis || id:finngen_R9_M13_ANKYLOSPON	BPI fold-containing family B member 1 | Cardiometabolic	MR Egger	5	-0.144468752	0.327096851	0.688625058	-0.785578581	0.496641077	0.865481957	0.455855876	1.643192633	0.999992401
ukb-ppp-BPIFB2-OID30311	finngen_R9_M13_ANKYLOSPON	Ankylosing spondylitis || id:finngen_R9_M13_ANKYLOSPON	BPI fold-containing family B member 2 | Cardiometabolic_II	MR Egger	4	-0.117552493	0.200816937	0.61754803	-0.51115369	0.276048704	0.88909384	0.599803193	1.31791205	0.999992401
ukb-ppp-BST1-OID21051	finngen_R9_M13_ANKYLOSPON	Ankylosing spondylitis || id:finngen_R9_M13_ANKYLOSPON	ADP-ribosyl cyclase/cyclic ADP-ribose hydrolase 2 | Neurology	MR Egger	18	-0.063464307	0.074223246	0.405147653	-0.208941868	0.082013255	0.938507617	0.811442405	1.085470198	0.999992401
ukb-ppp-BTC-OID21199	finngen_R9_M13_ANKYLOSPON	Ankylosing spondylitis || id:finngen_R9_M13_ANKYLOSPON	Probetacellulin [Cleaved into: Betacellulin | Oncology	MR Egger	4	-0.047858903	0.102077079	0.685315367	-0.247929978	0.152212172	0.953268281	0.780414587	1.164407265	0.999992401
ukb-ppp-BTD-OID30754	finngen_R9_M13_ANKYLOSPON	Ankylosing spondylitis || id:finngen_R9_M13_ANKYLOSPON	Biotinidase | Inflammation_II	MR Egger	5	0.011029387	0.159968118	0.949369867	-0.302508124	0.324566898	1.011090435	0.738962485	1.383431349	0.999992401
ukb-ppp-BTN2A1-OID20713	finngen_R9_M13_ANKYLOSPON	Ankylosing spondylitis || id:finngen_R9_M13_ANKYLOSPON	Butyrophilin subfamily 2 member A1 | Inflammation	MR Egger	6	-1.143480222	0.27672058	0.014467323	-1.685852559	-0.601107884	0.318707915	0.185286397	0.548203953	0.999992401
ukb-ppp-BTN3A2-OID20540	finngen_R9_M13_ANKYLOSPON	Ankylosing spondylitis || id:finngen_R9_M13_ANKYLOSPON	Butyrophilin subfamily 3 member A2 | Inflammation	MR Egger	4	-1.434762277	1.724565558	0.492950241	-4.81491077	1.945386217	0.238171976	0.008107946	6.996333433	0.999992401
ukb-ppp-C1QA-OID20654	finngen_R9_M13_ANKYLOSPON	Ankylosing spondylitis || id:finngen_R9_M13_ANKYLOSPON	Complement C1q subcomponent subunit A | Inflammation	MR Egger	4	-0.197775548	0.160510211	0.343087807	-0.512375562	0.116824465	0.820554007	0.599070757	1.123922125	0.999992401
ukb-ppp-C1QL2-OID30515	finngen_R9_M13_ANKYLOSPON	Ankylosing spondylitis || id:finngen_R9_M13_ANKYLOSPON	Complement C1q-like protein 2 | Inflammation_II	MR Egger	4	-0.127214981	0.186040748	0.564694516	-0.491854848	0.237424886	0.880544352	0.611491119	1.26797975	0.999992401
ukb-ppp-C1QTNF9-OID30620	finngen_R9_M13_ANKYLOSPON	Ankylosing spondylitis || id:finngen_R9_M13_ANKYLOSPON	Complement C1q and tumor necrosis factor-related protein 9A | Inflammation_II	MR Egger	6	0.093933534	0.078151562	0.295677362	-0.059243528	0.247110596	1.098486731	0.942477221	1.280320703	0.999992401
ukb-ppp-C4BPB-OID21481	finngen_R9_M13_ANKYLOSPON	Ankylosing spondylitis || id:finngen_R9_M13_ANKYLOSPON	C4b-binding protein beta chain | Oncology	MR Egger	3	-0.331452524	0.297205578	0.465353577	-0.913975456	0.251070408	0.717880237	0.400927183	1.285400584	0.999992401
ukb-ppp-C7-OID30766	finngen_R9_M13_ANKYLOSPON	Ankylosing spondylitis || id:finngen_R9_M13_ANKYLOSPON	Complement component C7 | Inflammation_II	MR Egger	10	0.054581401	0.121125203	0.66422585	-0.182823996	0.291986799	1.056098441	0.832914739	1.33908534	0.999992401
ukb-ppp-C8B-OID30719	finngen_R9_M13_ANKYLOSPON	Ankylosing spondylitis || id:finngen_R9_M13_ANKYLOSPON	Complement component C8 beta chain | Inflammation_II	MR Egger	6	0.111463025	0.242723745	0.669925229	-0.364275516	0.587201566	1.117912409	0.694699768	1.79894713	0.999992401
ukb-ppp-C9-OID30698	finngen_R9_M13_ANKYLOSPON	Ankylosing spondylitis || id:finngen_R9_M13_ANKYLOSPON	Complement component C9 | Inflammation_II	MR Egger	3	-0.773990151	1.789195452	0.740079081	-4.280813238	2.732832935	0.461169257	0.013831409	15.37638568	0.999992401
ukb-ppp-CA12-OID21344	finngen_R9_M13_ANKYLOSPON	Ankylosing spondylitis || id:finngen_R9_M13_ANKYLOSPON	Carbonic anhydrase 12 | Oncology	MR Egger	4	0.008377768	0.231770693	0.974448699	-0.445892789	0.462648326	1.00841296	0.64025241	1.588274689	0.999992401
ukb-ppp-CA14-OID21401	finngen_R9_M13_ANKYLOSPON	Ankylosing spondylitis || id:finngen_R9_M13_ANKYLOSPON	Carbonic anhydrase 14 | Oncology	MR Egger	3	-2.503161883	1.428623937	0.330162244	-5.3032648	0.296941034	0.081825865	0.004975324	1.345735945	0.999992401
ukb-ppp-CA3-OID20271	finngen_R9_M13_ANKYLOSPON	Ankylosing spondylitis || id:finngen_R9_M13_ANKYLOSPON	Carbonic anhydrase 3 | Cardiometabolic	MR Egger	4	4.735113398	1.928224061	0.133428448	0.955794239	8.514432557	113.8763714	2.600735369	4986.215863	0.999992401
ukb-ppp-CA4-OID20241	finngen_R9_M13_ANKYLOSPON	Ankylosing spondylitis || id:finngen_R9_M13_ANKYLOSPON	Carbonic anhydrase 4 | Cardiometabolic	MR Egger	4	-0.119553435	0.146259829	0.499583207	-0.4062227	0.167115829	0.887316592	0.666161796	1.181891155	0.999992401
ukb-ppp-CA5A-OID20075	finngen_R9_M13_ANKYLOSPON	Ankylosing spondylitis || id:finngen_R9_M13_ANKYLOSPON	Carbonic anhydrase 5A, mitochondrial | Cardiometabolic	MR Egger	5	0.130222745	0.161530636	0.479121534	-0.186377301	0.446822791	1.139082079	0.829960391	1.563337237	0.999992401
ukb-ppp-CA6-OID21096	finngen_R9_M13_ANKYLOSPON	Ankylosing spondylitis || id:finngen_R9_M13_ANKYLOSPON	Carbonic anhydrase 6 | Neurology	MR Egger	7	0.17126257	0.161564385	0.337630004	-0.145403625	0.487928766	1.186802327	0.864673219	1.628938809	0.999992401
ukb-ppp-CA9-OID21417	finngen_R9_M13_ANKYLOSPON	Ankylosing spondylitis || id:finngen_R9_M13_ANKYLOSPON	Carbonic anhydrase 9 | Oncology	MR Egger	3	-0.525947696	0.586512604	0.534624869	-1.675512401	0.623617008	0.590995015	0.187212227	1.865663974	0.999992401
ukb-ppp-CAPG-OID21431	finngen_R9_M13_ANKYLOSPON	Ankylosing spondylitis || id:finngen_R9_M13_ANKYLOSPON	Macrophage-capping protein | Oncology	MR Egger	5	-0.105443733	0.202707424	0.638888901	-0.502750284	0.291862818	0.899925107	0.60486482	1.338919329	0.999992401
ukb-ppp-CAPS-OID31126	finngen_R9_M13_ANKYLOSPON	Ankylosing spondylitis || id:finngen_R9_M13_ANKYLOSPON	Calcyphosin | Neurology_II	MR Egger	3	-1.051115436	1.187918627	0.538848665	-3.379435944	1.277205072	0.349547634	0.034066665	3.586601413	0.999992401
ukb-ppp-CBLN4-OID21386	finngen_R9_M13_ANKYLOSPON	Ankylosing spondylitis || id:finngen_R9_M13_ANKYLOSPON	Cerebellin-4 | Oncology	MR Egger	6	0.088259207	0.4263412	0.846109217	-0.747369546	0.92388796	1.09227121	0.473610727	2.5190654	0.999992401
ukb-ppp-CCL14-OID20401	finngen_R9_M13_ANKYLOSPON	Ankylosing spondylitis || id:finngen_R9_M13_ANKYLOSPON	C-C motif chemokine 14 | Cardiometabolic	MR Egger	4	-0.014133253	0.125106385	0.920371885	-0.259341767	0.231075261	0.985966152	0.771559284	1.259954061	0.999992401
ukb-ppp-CCL15-OID20328	finngen_R9_M13_ANKYLOSPON	Ankylosing spondylitis || id:finngen_R9_M13_ANKYLOSPON	C-C motif chemokine 15 | Cardiometabolic	MR Egger	4	0.128723757	0.070594667	0.209807988	-0.009641789	0.267089303	1.137375889	0.990404544	1.306157085	0.999992401
ukb-ppp-CCL16-OID20334	finngen_R9_M13_ANKYLOSPON	Ankylosing spondylitis || id:finngen_R9_M13_ANKYLOSPON	C-C motif chemokine 16 | Cardiometabolic	MR Egger	6	0.052811621	0.100476028	0.626946635	-0.144121394	0.249744637	1.054231032	0.865782641	1.283697565	0.999992401
ukb-ppp-CCL18-OID20395	finngen_R9_M13_ANKYLOSPON	Ankylosing spondylitis || id:finngen_R9_M13_ANKYLOSPON	C-C motif chemokine 18 | Cardiometabolic	MR Egger	5	0.188732359	0.136916213	0.261873214	-0.079623419	0.457088137	1.207717675	0.92346404	1.579468088	0.999992401
ukb-ppp-CCL23-OID20693	finngen_R9_M13_ANKYLOSPON	Ankylosing spondylitis || id:finngen_R9_M13_ANKYLOSPON	C-C motif chemokine 23 | Inflammation	MR Egger	6	-0.144710507	0.110782696	0.261514545	-0.361844592	0.072423578	0.865272747	0.696390584	1.075110641	0.999992401
ukb-ppp-CCL24-OID20772	finngen_R9_M13_ANKYLOSPON	Ankylosing spondylitis || id:finngen_R9_M13_ANKYLOSPON	C-C motif chemokine 24 | Inflammation	MR Egger	8	0.008240412	0.14270403	0.955827001	-0.271459487	0.287940312	1.008274458	0.762266164	1.333677697	0.999992401
ukb-ppp-CCL25-OID20674	finngen_R9_M13_ANKYLOSPON	Ankylosing spondylitis || id:finngen_R9_M13_ANKYLOSPON	C-C motif chemokine 25 | Inflammation	MR Egger	7	0.050941947	0.161697126	0.765450804	-0.265984419	0.367868313	1.052261805	0.766451069	1.444651785	0.999992401
ukb-ppp-CCL4-OID20695	finngen_R9_M13_ANKYLOSPON	Ankylosing spondylitis || id:finngen_R9_M13_ANKYLOSPON	C-C motif chemokine 4 | Inflammation	MR Egger	3	0.276873999	0.22301695	0.43167566	-0.160239224	0.713987221	1.319000165	0.85193996	2.042117421	0.999992401
ukb-ppp-CCL8-OID21466	finngen_R9_M13_ANKYLOSPON	Ankylosing spondylitis || id:finngen_R9_M13_ANKYLOSPON	C-C motif chemokine 8 | Oncology	MR Egger	8	-0.08180481	0.127621118	0.545213971	-0.331942202	0.168332581	0.921451799	0.717528794	1.183330099	0.999992401
ukb-ppp-CCN1-OID21368	finngen_R9_M13_ANKYLOSPON	Ankylosing spondylitis || id:finngen_R9_M13_ANKYLOSPON	CCN family member 1 | Oncology	MR Egger	3	-0.39317781	0.509090108	0.581339566	-1.390994423	0.604638803	0.674908731	0.248827742	1.830590885	0.999992401
ukb-ppp-CCN3-OID20299	finngen_R9_M13_ANKYLOSPON	Ankylosing spondylitis || id:finngen_R9_M13_ANKYLOSPON	CCN family member 3 | Cardiometabolic	MR Egger	5	0.536641638	0.255933087	0.126950935	0.035012788	1.038270488	1.710253556	1.035632952	2.824328078	0.999992401
ukb-ppp-CCN4-OID21444	finngen_R9_M13_ANKYLOSPON	Ankylosing spondylitis || id:finngen_R9_M13_ANKYLOSPON	WNT1-inducible-signaling pathway protein 1 | Oncology	MR Egger	7	-0.6929918	0.332630496	0.091668776	-1.344947572	-0.041036028	0.500077696	0.260553368	0.95979455	0.999992401
ukb-ppp-CCN5-OID21068	finngen_R9_M13_ANKYLOSPON	Ankylosing spondylitis || id:finngen_R9_M13_ANKYLOSPON	WNT1-inducible-signaling pathway protein 2 | Neurology	MR Egger	3	-0.221789292	0.541376493	0.752469272	-1.282887218	0.839308634	0.801084141	0.277235704	2.314766072	0.999992401
ukb-ppp-CCS-OID20973	finngen_R9_M13_ANKYLOSPON	Ankylosing spondylitis || id:finngen_R9_M13_ANKYLOSPON	Copper chaperone for superoxide dismutase | Neurology	MR Egger	7	-0.688381601	0.578994199	0.287850043	-1.823210231	0.44644703	0.502388477	0.161506445	1.562749906	0.999992401
ukb-ppp-CD101-OID31480	finngen_R9_M13_ANKYLOSPON	Ankylosing spondylitis || id:finngen_R9_M13_ANKYLOSPON	Immunoglobulin superfamily member 2 | Oncology_II	MR Egger	10	-0.016035068	0.085324438	0.855610415	-0.183270966	0.15120083	0.98409281	0.832542535	1.163230247	0.999992401
ukb-ppp-CD109-OID21108	finngen_R9_M13_ANKYLOSPON	Ankylosing spondylitis || id:finngen_R9_M13_ANKYLOSPON	CD109 antigen | Neurology	MR Egger	7	0.136072579	0.080761342	0.152828369	-0.022219651	0.294364808	1.145765048	0.978025387	1.342273487	0.999992401
ukb-ppp-CD14-OID20378	finngen_R9_M13_ANKYLOSPON	Ankylosing spondylitis || id:finngen_R9_M13_ANKYLOSPON	Monocyte differentiation antigen CD14 | Cardiometabolic	MR Egger	3	-0.637954274	0.352091576	0.321051371	-1.328053762	0.052145214	0.528372224	0.264992498	1.053528719	0.999992401
ukb-ppp-CD177-OID21119	finngen_R9_M13_ANKYLOSPON	Ankylosing spondylitis || id:finngen_R9_M13_ANKYLOSPON	CD177 antigen | Neurology	MR Egger	7	-0.040472239	0.07394635	0.607692801	-0.185407086	0.104462607	0.960335824	0.830766022	1.110113883	0.999992401
ukb-ppp-CD1C-OID21483	finngen_R9_M13_ANKYLOSPON	Ankylosing spondylitis || id:finngen_R9_M13_ANKYLOSPON	T-cell surface glycoprotein CD1c | Oncology	MR Egger	3	-0.953556988	0.497756011	0.306272491	-1.92915877	0.022044794	0.385367834	0.145270353	1.022289575	0.999992401
ukb-ppp-CD200-OID20603	finngen_R9_M13_ANKYLOSPON	Ankylosing spondylitis || id:finngen_R9_M13_ANKYLOSPON	OX-2 membrane glycoprotein | Inflammation	MR Egger	5	0.589335284	0.20265455	0.0620934	0.192132367	0.986538202	1.802789674	1.211830913	2.681934069	0.999992401
ukb-ppp-CD200R1-OID20595	finngen_R9_M13_ANKYLOSPON	Ankylosing spondylitis || id:finngen_R9_M13_ANKYLOSPON	Cell surface glycoprotein CD200 receptor 1 | Inflammation	MR Egger	6	0.084819919	0.069625063	0.290073303	-0.051645204	0.221285042	1.088521027	0.949665744	1.247679021	0.999992401
ukb-ppp-CD207-OID21298	finngen_R9_M13_ANKYLOSPON	Ankylosing spondylitis || id:finngen_R9_M13_ANKYLOSPON	C-type lectin domain family 4 member K | Oncology	MR Egger	4	0.007406324	0.235184724	0.977737654	-0.453555736	0.468368383	1.007433818	0.63536494	1.597385745	0.999992401
ukb-ppp-CD209-OID20262	finngen_R9_M13_ANKYLOSPON	Ankylosing spondylitis || id:finngen_R9_M13_ANKYLOSPON	CD209 antigen | Cardiometabolic	MR Egger	4	0.092224365	0.122026321	0.528670459	-0.146947223	0.331395953	1.096610836	0.863339541	1.392911211	0.999992401
ukb-ppp-CD27-OID21527	finngen_R9_M13_ANKYLOSPON	Ankylosing spondylitis || id:finngen_R9_M13_ANKYLOSPON	CD27 antigen | Oncology	MR Egger	3	-0.372474009	0.195722802	0.308004942	-0.756090702	0.011142684	0.68902756	0.469498253	1.011204995	0.999992401
ukb-ppp-CD274-OID20966	finngen_R9_M13_ANKYLOSPON	Ankylosing spondylitis || id:finngen_R9_M13_ANKYLOSPON	Programmed cell death 1 ligand 1 | Neurology	MR Egger	3	0.117485542	0.309178581	0.768817606	-0.488504478	0.723475561	1.124665369	0.613543276	2.061585942	0.999992401
ukb-ppp-CD276-OID20680	finngen_R9_M13_ANKYLOSPON	Ankylosing spondylitis || id:finngen_R9_M13_ANKYLOSPON	CD276 antigen | Inflammation	MR Egger	5	0.050679863	0.131203501	0.725063893	-0.206479	0.307838725	1.051986059	0.813443343	1.36048156	0.999992401
ukb-ppp-CD28-OID21265	finngen_R9_M13_ANKYLOSPON	Ankylosing spondylitis || id:finngen_R9_M13_ANKYLOSPON	T-cell-specific surface glycoprotein CD28 | Oncology	MR Egger	3	-0.196668125	0.221367832	0.537571079	-0.630549075	0.237212826	0.821463211	0.532299449	1.26771089	0.999992401
ukb-ppp-CD300A-OID30576	finngen_R9_M13_ANKYLOSPON	Ankylosing spondylitis || id:finngen_R9_M13_ANKYLOSPON	CMRF35-like molecule 8 | Inflammation_II	MR Egger	3	0.076342501	0.158542482	0.714310272	-0.234400763	0.387085765	1.079332183	0.791044731	1.472682791	0.999992401
ukb-ppp-CD300C-OID21010	finngen_R9_M13_ANKYLOSPON	Ankylosing spondylitis || id:finngen_R9_M13_ANKYLOSPON	CMRF35-like molecule 6 | Neurology	MR Egger	4	0.081726454	0.122016319	0.571961288	-0.157425531	0.320878439	1.085158928	0.854340433	1.378338018	0.999992401
ukb-ppp-CD300LF-OID21469	finngen_R9_M13_ANKYLOSPON	Ankylosing spondylitis || id:finngen_R9_M13_ANKYLOSPON	CMRF35-like molecule 1 | Oncology	MR Egger	6	0.059552301	0.100006131	0.583574421	-0.136459715	0.255564317	1.06136127	0.872441466	1.291190056	0.999992401
ukb-ppp-CD302-OID21328	finngen_R9_M13_ANKYLOSPON	Ankylosing spondylitis || id:finngen_R9_M13_ANKYLOSPON	CD302 antigen | Oncology	MR Egger	3	0.183069891	0.305793699	0.656580625	-0.41628576	0.782425541	1.200898337	0.659491787	2.186769939	0.999992401
ukb-ppp-CD33-OID21472	finngen_R9_M13_ANKYLOSPON	Ankylosing spondylitis || id:finngen_R9_M13_ANKYLOSPON	Myeloid cell surface antigen CD33 | Oncology	MR Egger	5	-0.066582322	0.123452961	0.627113152	-0.308550127	0.175385482	0.935585893	0.734511133	1.191705509	0.999992401
ukb-ppp-CD40-OID20724	finngen_R9_M13_ANKYLOSPON	Ankylosing spondylitis || id:finngen_R9_M13_ANKYLOSPON	Tumor necrosis factor receptor superfamily member 5 | Inflammation	MR Egger	3	0.131054178	0.211238924	0.646491466	-0.282974112	0.545082468	1.140029544	0.753539295	1.724750613	0.999992401
ukb-ppp-CD48-OID20692	finngen_R9_M13_ANKYLOSPON	Ankylosing spondylitis || id:finngen_R9_M13_ANKYLOSPON	CD48 antigen | Inflammation	MR Egger	4	0.008079995	0.079039428	0.927902428	-0.146837283	0.162997274	1.008112727	0.863434461	1.177033481	0.999992401
ukb-ppp-CD5-OID21449	finngen_R9_M13_ANKYLOSPON	Ankylosing spondylitis || id:finngen_R9_M13_ANKYLOSPON	T-cell surface glycoprotein CD5 | Oncology	MR Egger	3	-1.182274525	0.791180614	0.375450242	-2.732988529	0.368439479	0.30658062	0.065024671	1.445477156	0.999992401
ukb-ppp-CD55-OID20377	finngen_R9_M13_ANKYLOSPON	Ankylosing spondylitis || id:finngen_R9_M13_ANKYLOSPON	Complement decay-accelerating factor | Cardiometabolic	MR Egger	4	-0.078947967	0.137304082	0.623363186	-0.348063968	0.190168034	0.924088006	0.70605371	1.20945281	0.999992401
ukb-ppp-CD58-OID20716	finngen_R9_M13_ANKYLOSPON	Ankylosing spondylitis || id:finngen_R9_M13_ANKYLOSPON	Lymphocyte function-associated antigen 3 | Inflammation	MR Egger	3	-0.439972212	0.83190691	0.690298816	-2.070509755	1.19056533	0.644054317	0.126121474	3.28894002	0.999992401
ukb-ppp-CD59-OID20339	finngen_R9_M13_ANKYLOSPON	Ankylosing spondylitis || id:finngen_R9_M13_ANKYLOSPON	CD59 glycoprotein | Cardiometabolic	MR Egger	3	0.034915328	0.219156244	0.899420892	-0.39463091	0.464461565	1.035532024	0.673928734	1.591157224	0.999992401
ukb-ppp-CD5L-OID30775	finngen_R9_M13_ANKYLOSPON	Ankylosing spondylitis || id:finngen_R9_M13_ANKYLOSPON	CD5 antigen-like | Inflammation_II	MR Egger	4	1.305398811	1.752362463	0.533952984	-2.129231617	4.740029239	3.689160078	0.118928641	114.4375477	0.999992401
ukb-ppp-CD6-OID20649	finngen_R9_M13_ANKYLOSPON	Ankylosing spondylitis || id:finngen_R9_M13_ANKYLOSPON	T-cell differentiation antigen CD6 | Inflammation	MR Egger	4	0.127602856	0.243061712	0.65198708	-0.348798099	0.604003811	1.136101717	0.705535564	1.829428843	0.999992401
ukb-ppp-CD70-OID20599	finngen_R9_M13_ANKYLOSPON	Ankylosing spondylitis || id:finngen_R9_M13_ANKYLOSPON	CD70 antigen | Inflammation	MR Egger	3	-0.140630713	0.311073081	0.729701157	-0.750333953	0.469072526	0.868810092	0.472208831	1.598510928	0.999992401
ukb-ppp-CD80-OID30291	finngen_R9_M13_ANKYLOSPON	Ankylosing spondylitis || id:finngen_R9_M13_ANKYLOSPON	T-lymphocyte activation antigen CD80 | Cardiometabolic_II	MR Egger	4	-0.096076961	0.102109514	0.446069647	-0.296211609	0.104057686	0.908394102	0.743630053	1.109664465	0.999992401
ukb-ppp-CD83-OID20565	finngen_R9_M13_ANKYLOSPON	Ankylosing spondylitis || id:finngen_R9_M13_ANKYLOSPON	CD83 antigen | Inflammation	MR Egger	3	-0.04663199	0.276934515	0.893798194	-0.589423639	0.49615966	0.954438576	0.554646869	1.642401762	0.999992401
ukb-ppp-CD86-OID31500	finngen_R9_M13_ANKYLOSPON	Ankylosing spondylitis || id:finngen_R9_M13_ANKYLOSPON	T-lymphocyte activation antigen CD86 | Oncology_II	MR Egger	3	-0.840744347	0.758199274	0.46716381	-2.326814924	0.645326229	0.4313893	0.097606135	1.906608919	0.999992401
ukb-ppp-CD8A-OID21018	finngen_R9_M13_ANKYLOSPON	Ankylosing spondylitis || id:finngen_R9_M13_ANKYLOSPON	T-cell surface glycoprotein CD8 alpha chain | Neurology	MR Egger	3	-0.310955151	0.203427195	0.368808387	-0.709672452	0.087762151	0.732746738	0.491805261	1.091728425	0.999992401
ukb-ppp-CDA-OID30345	finngen_R9_M13_ANKYLOSPON	Ankylosing spondylitis || id:finngen_R9_M13_ANKYLOSPON	Cytidine deaminase | Cardiometabolic_II	MR Egger	3	-0.378456123	0.740716163	0.69928916	-1.830259802	1.073347556	0.684918023	0.160371897	2.925155251	0.999992401
ukb-ppp-CDCP1-OID20940	finngen_R9_M13_ANKYLOSPON	Ankylosing spondylitis || id:finngen_R9_M13_ANKYLOSPON	CUB domain-containing protein 1 | Neurology	MR Egger	3	0.031562921	0.205004527	0.902748335	-0.370245952	0.433371793	1.032066312	0.690564464	1.542449586	0.999992401
ukb-ppp-CDH15-OID21005	finngen_R9_M13_ANKYLOSPON	Ankylosing spondylitis || id:finngen_R9_M13_ANKYLOSPON	Cadherin-15 | Neurology	MR Egger	4	-0.432764805	0.356962708	0.349156038	-1.132411713	0.266882103	0.648713048	0.322255132	1.305886477	0.999992401
ukb-ppp-CDH17-OID20134	finngen_R9_M13_ANKYLOSPON	Ankylosing spondylitis || id:finngen_R9_M13_ANKYLOSPON	Cadherin-17 | Cardiometabolic	MR Egger	3	0.86829884	1.199879905	0.601204896	-1.483465772	3.220063453	2.382853789	0.226850114	25.02970835	0.999992401
ukb-ppp-CDH2-OID20170	finngen_R9_M13_ANKYLOSPON	Ankylosing spondylitis || id:finngen_R9_M13_ANKYLOSPON	Cadherin-2 | Cardiometabolic	MR Egger	3	-6.446345673	8.035872079	0.569594979	-22.19665495	9.303963602	0.001586308	2.29E-10	10981.4592	0.999992401
ukb-ppp-CDH6-OID20157	finngen_R9_M13_ANKYLOSPON	Ankylosing spondylitis || id:finngen_R9_M13_ANKYLOSPON	Cadherin-6 | Cardiometabolic	MR Egger	5	-0.153725689	0.122711749	0.299060525	-0.394240717	0.086789339	0.857507212	0.674191747	1.090666895	0.999992401
ukb-ppp-CDHR1-OID20808	finngen_R9_M13_ANKYLOSPON	Ankylosing spondylitis || id:finngen_R9_M13_ANKYLOSPON	Cadherin-related family member 1 | Neurology	MR Egger	4	-0.402538184	0.231259165	0.223874273	-0.855806148	0.050729779	0.668620808	0.424940488	1.052038572	0.999992401
ukb-ppp-CDNF-OID21318	finngen_R9_M13_ANKYLOSPON	Ankylosing spondylitis || id:finngen_R9_M13_ANKYLOSPON	Cerebral dopamine neurotrophic factor | Oncology	MR Egger	5	-0.103617786	0.229168022	0.681854203	-0.552787108	0.345551536	0.901569824	0.575344028	1.412768898	0.999992401
ukb-ppp-CDON-OID20754	finngen_R9_M13_ANKYLOSPON	Ankylosing spondylitis || id:finngen_R9_M13_ANKYLOSPON	Cell adhesion molecule-related/down-regulated by oncogenes | Inflammation	MR Egger	3	-1.043727938	1.64092552	0.639346343	-4.259941957	2.17248608	0.352139478	0.014123122	8.780084924	0.999992401
ukb-ppp-CEACAM1-OID21528	finngen_R9_M13_ANKYLOSPON	Ankylosing spondylitis || id:finngen_R9_M13_ANKYLOSPON	Carcinoembryonic antigen-related cell adhesion molecule 1 | Oncology	MR Egger	3	-0.176987636	0.917871642	0.878732791	-1.976016054	1.622040781	0.837790143	0.138620395	5.063413098	0.999992401
ukb-ppp-CEACAM16-OID31495	finngen_R9_M13_ANKYLOSPON	Ankylosing spondylitis || id:finngen_R9_M13_ANKYLOSPON	Carcinoembryonic antigen-related cell adhesion molecule 16 | Oncology_II	MR Egger	4	-0.015333226	0.213257182	0.949224489	-0.433317303	0.402650852	0.98478373	0.648354734	1.49578455	0.999992401
ukb-ppp-CEACAM21-OID20548	finngen_R9_M13_ANKYLOSPON	Ankylosing spondylitis || id:finngen_R9_M13_ANKYLOSPON	Carcinoembryonic antigen-related cell adhesion molecule 21 | Inflammation	MR Egger	16	-0.035713993	0.053042276	0.511711673	-0.139676854	0.068248869	0.964916227	0.86963921	1.070631723	0.999992401
ukb-ppp-CEACAM5-OID21171	finngen_R9_M13_ANKYLOSPON	Ankylosing spondylitis || id:finngen_R9_M13_ANKYLOSPON	Carcinoembryonic antigen-related cell adhesion molecule 5 | Oncology	MR Egger	4	0.178262261	0.182381823	0.431442365	-0.179206111	0.535730634	1.195138719	0.835933586	1.708696218	0.999992401
ukb-ppp-CELA2A-OID30411	finngen_R9_M13_ANKYLOSPON	Ankylosing spondylitis || id:finngen_R9_M13_ANKYLOSPON	Chymotrypsin-like elastase family member 2A | Cardiometabolic_II	MR Egger	3	0.841386826	1.553876157	0.684061257	-2.204210441	3.886984093	2.319581602	0.110337609	48.76359804	0.999992401
ukb-ppp-CELSR2-OID30593	finngen_R9_M13_ANKYLOSPON	Ankylosing spondylitis || id:finngen_R9_M13_ANKYLOSPON	Cadherin EGF LAG seven-pass G-type receptor 2 | Inflammation_II	MR Egger	5	-0.047078622	0.475798237	0.927421619	-0.979643167	0.885485922	0.954012388	0.375445046	2.42416206	0.999992401
ukb-ppp-CES1-OID20244	finngen_R9_M13_ANKYLOSPON	Ankylosing spondylitis || id:finngen_R9_M13_ANKYLOSPON	Liver carboxylesterase 1 | Cardiometabolic	MR Egger	5	0.193157937	0.190153326	0.384520044	-0.179542583	0.565858456	1.213074367	0.835652366	1.76095884	0.999992401
ukb-ppp-CES3-OID21340	finngen_R9_M13_ANKYLOSPON	Ankylosing spondylitis || id:finngen_R9_M13_ANKYLOSPON	Carboxylesterase 3 | Oncology	MR Egger	3	0.237382847	0.375677862	0.641245325	-0.498945763	0.973711456	1.267926446	0.607170424	2.647753266	0.999992401
ukb-ppp-CFB-OID30755	finngen_R9_M13_ANKYLOSPON	Ankylosing spondylitis || id:finngen_R9_M13_ANKYLOSPON	Complement factor B | Inflammation_II	MR Egger	3	0.692000532	0.982386656	0.609320515	-1.233477314	2.617478379	1.997708018	0.29127795	13.70113092	0.999992401
ukb-ppp-CFHR2-OID30720	finngen_R9_M13_ANKYLOSPON	Ankylosing spondylitis || id:finngen_R9_M13_ANKYLOSPON	Complement factor H-related protein 2 | Inflammation_II	MR Egger	8	-0.09465691	0.195483999	0.645398006	-0.477805548	0.288491728	0.909684985	0.620142773	1.334413312	0.999992401
ukb-ppp-CFHR4-OID30758	finngen_R9_M13_ANKYLOSPON	Ankylosing spondylitis || id:finngen_R9_M13_ANKYLOSPON	Complement factor H-related protein 4 | Inflammation_II	MR Egger	9	0.167690503	0.242056747	0.510773963	-0.306740721	0.642121727	1.182570552	0.735841364	1.900508966	0.999992401
ukb-ppp-CFHR5-OID30716	finngen_R9_M13_ANKYLOSPON	Ankylosing spondylitis || id:finngen_R9_M13_ANKYLOSPON	Complement factor H-related protein 5 | Inflammation_II	MR Egger	7	0.005595866	0.098432661	0.956866833	-0.18733215	0.198523882	1.005611552	0.829168283	1.219601153	0.999992401
[truncated: 3,056 more rows]
