# Supplementary material for: Proteome-wide Mendelian randomization identifies therapeutic targets for ankylosing spondylitis
Source: Front Immunol. 2024 Mar 19;15:1366736. doi: 10.3389/fimmu.2024.1366736 (PMC10985162; doi:10.3389/fimmu.2024.1366736)
Supplement: Supplementary file 3 [file DataSheet_3.csv]

## Sheet: Sheet1
							Table 1： Results of gene co-localization analysis between 8 plasma proteins and AS
							plasma protein	PPH0	PPH1	PPH2	PPH3	PPH4	PPH3+PPH4
							AIF1	0	3.39921e-302	6.61481e-40	1	4.34073e-17	1
							TNF	0	3.24e-302	1.04e-24	1	6.34e-13	1
							FKBPL	0	4.16e-302	5.65e-15	1	1.87e-14	1
							AGER	0	4.15e-302	5.9e-96	1	1.7e-79	1
							NFKB1	5.13744e-45	0.281427	4.583e-45	0.250587	0.467987	0.722
							ALDH5A1	5.87305e-142	1.29409e-72	4.53835e-70	1	3.86931e-71	1
							GPIHBP1	1.08906e-244	0.533545	6.18393e-245	0.302795	0.163661	0.467
							ACOT13	1.03e-110	4.74e-88	2.16e-23	1	1.28e-24	1
							PPH0: Phenotype 1 and phenotype 2 are not significantly associated with all SNP loci in a given genomic region
							PPH1: Phenotype 1 is significantly associated with a SNP locus in a genomic region.
							PPH2: Phenotype 2 is significantly associated with a SNP locus in a genomic region.
							PPH3: Phenotype 1 and Phenotype 2 are significantly associated with SNP loci in a given genomic region, but are driven by different causal variant loci.
							PPH4: Phenotype 1 and phenotype 2 are significantly associated with SNP loci in a genomic region and driven by the same causal variant locus.
							PPH3+PPH4: Phenotype 1 and phenotype 2 are significantly associated with SNP loci in a genomic region
