# Supplementary material for: Proteome-wide Mendelian randomization identifies therapeutic targets for ankylosing spondylitis
Source: Front Immunol. 2024 Mar 19;15:1366736. doi: 10.3389/fimmu.2024.1366736 (PMC10985162; doi:10.3389/fimmu.2024.1366736)
Supplement: Supplementary file 4 [file DataSheet_4.csv]

id.outcome	id.exposure	outcome	exposure	method	nsnp	b	se	pval	lo_ci	up_ci	or	or_lci95	or_uci95	p_fdr	category
finngen_R9_AB1_ACTINOMYCOSIS	ukb-ppp-AGER-OID20756	Actinomycosis || id:finngen_R9_AB1_ACTINOMYCOSIS	exposure	Inverse variance weighted	2	1.037938412	1.462924622	0.478017053	-1.829393847	3.90527067	2.823390341	0.160510832	49.66352053	0.998996831	I Certain infectious and parasitic diseases (AB1_)
finngen_R9_AB1_ACTINOMYCOSIS	ukb-ppp-ALDH5A1-OID31047	Actinomycosis || id:finngen_R9_AB1_ACTINOMYCOSIS	exposure	Inverse variance weighted	2	-1.382363634	1.009652119	0.170952876	-3.361281786	0.596554519	0.250984616	0.034690764	1.815851528	0.845562639	I Certain infectious and parasitic diseases (AB1_)
finngen_R9_AB1_ACTINOMYCOSIS	ukb-ppp-ACOT13-OID31522	Actinomycosis || id:finngen_R9_AB1_ACTINOMYCOSIS	exposure	Wald ratio	1	0.801628955	2.431014374	0.74158826	-3.963159219	5.566417128	2.229169188	0.019002985	261.495514	0.935322021	I Certain infectious and parasitic diseases (AB1_)
finngen_R9_AB1_ACTINOMYCOSIS	ukb-ppp-AIF1-OID21234	Actinomycosis || id:finngen_R9_AB1_ACTINOMYCOSIS	exposure	Wald ratio	1	-2.654139453	1.342173258	0.047985827	-5.284799038	-0.023479868	0.07035936	0.005068051	0.976793639	0.366831615	I Certain infectious and parasitic diseases (AB1_)
finngen_R9_AB1_ACTINOMYCOSIS	ukb-ppp-FKBPL-OID31499	Actinomycosis || id:finngen_R9_AB1_ACTINOMYCOSIS	exposure	Wald ratio	1	4.964994899	3.125200223	0.112128912	-1.160397538	11.09038734	143.3078192	0.313361583	65538.12646	0.518623663	I Certain infectious and parasitic diseases (AB1_)
finngen_R9_AB1_ACTINOMYCOSIS	ukb-ppp-TNF-OID20473	Actinomycosis || id:finngen_R9_AB1_ACTINOMYCOSIS	exposure	Wald ratio	1	-3.105486584	1.567290749	0.047542381	-6.177376452	-0.033596716	0.044802713	0.002075867	0.966961386	0.365713159	I Certain infectious and parasitic diseases (AB1_)
finngen_R9_AB1_AMOEBIASIS	ukb-ppp-AGER-OID20756	Amoebiasis || id:finngen_R9_AB1_AMOEBIASIS	exposure	Inverse variance weighted	2	-1.565950639	1.106713988	0.157081651	-3.735110056	0.603208778	0.20888934	0.023870544	1.827974966	0.844311856	I Certain infectious and parasitic diseases (AB1_)
finngen_R9_AB1_AMOEBIASIS	ukb-ppp-ALDH5A1-OID31047	Amoebiasis || id:finngen_R9_AB1_AMOEBIASIS	exposure	Inverse variance weighted	2	-0.873923043	0.794708588	0.271472722	-2.431551877	0.68370579	0.417311204	0.087900316	1.981206079	0.956323484	I Certain infectious and parasitic diseases (AB1_)
finngen_R9_AB1_AMOEBIASIS	ukb-ppp-ACOT13-OID31522	Amoebiasis || id:finngen_R9_AB1_AMOEBIASIS	exposure	Wald ratio	1	2.32689211	1.92187352	0.225994476	-1.43997999	6.093764209	10.2460484	0.2369325	443.0861446	0.670146492	I Certain infectious and parasitic diseases (AB1_)
finngen_R9_AB1_AMOEBIASIS	ukb-ppp-AIF1-OID21234	Amoebiasis || id:finngen_R9_AB1_AMOEBIASIS	exposure	Wald ratio	1	0.72981411	1.059274743	0.490838825	-1.346364387	2.805992607	2.074694908	0.260184473	16.54348895	0.847612017	I Certain infectious and parasitic diseases (AB1_)
finngen_R9_AB1_AMOEBIASIS	ukb-ppp-FKBPL-OID31499	Amoebiasis || id:finngen_R9_AB1_AMOEBIASIS	exposure	Wald ratio	1	-5.57980818	2.461668121	0.023409923	-10.4046777	-0.754938664	0.003773289	3.03E-05	0.470039444	0.254626595	I Certain infectious and parasitic diseases (AB1_)
finngen_R9_AB1_AMOEBIASIS	ukb-ppp-TNF-OID20473	Amoebiasis || id:finngen_R9_AB1_AMOEBIASIS	exposure	Wald ratio	1	-0.723670404	1.24334201	0.560542111	-3.160620745	1.713279936	0.484968953	0.042399414	5.54712589	0.87907395	I Certain infectious and parasitic diseases (AB1_)
finngen_R9_AB1_ANOGENITAL_HERPES_SIMPLEX	ukb-ppp-AGER-OID20756	Anogenital herpesviral [herpes simplex] infection || id:finngen_R9_AB1_ANOGENITAL_HERPES_SIMPLEX	exposure	Inverse variance weighted	2	-0.114635987	0.228058551	0.615203104	-0.561630748	0.332358774	0.891690672	0.570278325	1.39425298	0.998996831	I Certain infectious and parasitic diseases (AB1_)
finngen_R9_AB1_ANOGENITAL_HERPES_SIMPLEX	ukb-ppp-ALDH5A1-OID31047	Anogenital herpesviral [herpes simplex] infection || id:finngen_R9_AB1_ANOGENITAL_HERPES_SIMPLEX	exposure	Inverse variance weighted	2	-0.105638699	0.562613933	0.851061579	-1.208362007	0.997084609	0.89974967	0.298686125	2.710368515	0.998996831	I Certain infectious and parasitic diseases (AB1_)
finngen_R9_AB1_ANOGENITAL_HERPES_SIMPLEX	ukb-ppp-ACOT13-OID31522	Anogenital herpesviral [herpes simplex] infection || id:finngen_R9_AB1_ANOGENITAL_HERPES_SIMPLEX	exposure	Wald ratio	1	0.249526381	0.554130257	0.652492154	-0.836568923	1.335621685	1.283417421	0.433194299	3.80235908	0.90843828	I Certain infectious and parasitic diseases (AB1_)
finngen_R9_AB1_ANOGENITAL_HERPES_SIMPLEX	ukb-ppp-AIF1-OID21234	Anogenital herpesviral [herpes simplex] infection || id:finngen_R9_AB1_ANOGENITAL_HERPES_SIMPLEX	exposure	Wald ratio	1	0.561795737	0.305005203	0.065486588	-0.036014462	1.159605936	1.753819072	0.964626343	3.188676484	0.422525385	I Certain infectious and parasitic diseases (AB1_)
finngen_R9_AB1_ANOGENITAL_HERPES_SIMPLEX	ukb-ppp-FKBPL-OID31499	Anogenital herpesviral [herpes simplex] infection || id:finngen_R9_AB1_ANOGENITAL_HERPES_SIMPLEX	exposure	Wald ratio	1	-0.500292017	0.711664424	0.482062819	-1.895154289	0.894570254	0.606353568	0.150295144	2.446284283	0.8422413	I Certain infectious and parasitic diseases (AB1_)
finngen_R9_AB1_ANOGENITAL_HERPES_SIMPLEX	ukb-ppp-TNF-OID20473	Anogenital herpesviral [herpes simplex] infection || id:finngen_R9_AB1_ANOGENITAL_HERPES_SIMPLEX	exposure	Wald ratio	1	0.348832599	0.35855827	0.330615123	-0.35394161	1.051606808	1.417411894	0.701915951	2.862246506	0.754704251	I Certain infectious and parasitic diseases (AB1_)
finngen_R9_AB1_ASPERGILLOSIS	ukb-ppp-AGER-OID20756	Aspergillosis || id:finngen_R9_AB1_ASPERGILLOSIS	exposure	Inverse variance weighted	2	0.130547669	0.688371033	0.849585564	-1.218659555	1.479754893	1.139452255	0.295626172	4.391869069	0.998996831	I Certain infectious and parasitic diseases (AB1_)
finngen_R9_AB1_ASPERGILLOSIS	ukb-ppp-ALDH5A1-OID31047	Aspergillosis || id:finngen_R9_AB1_ASPERGILLOSIS	exposure	Inverse variance weighted	2	-0.076590928	0.695543518	0.912316857	-1.439856223	1.286674367	0.926268687	0.236961826	3.620725308	0.998996831	I Certain infectious and parasitic diseases (AB1_)
finngen_R9_AB1_ASPERGILLOSIS	ukb-ppp-ACOT13-OID31522	Aspergillosis || id:finngen_R9_AB1_ASPERGILLOSIS	exposure	Wald ratio	1	-0.477762089	1.680860448	0.776229055	-3.772248567	2.816724389	0.620169725	0.023000287	16.72198614	0.945037214	I Certain infectious and parasitic diseases (AB1_)
finngen_R9_AB1_ASPERGILLOSIS	ukb-ppp-AIF1-OID21234	Aspergillosis || id:finngen_R9_AB1_ASPERGILLOSIS	exposure	Wald ratio	1	-0.240155566	0.925401923	0.795238005	-2.053943336	1.573632204	0.786505498	0.128228258	4.824138666	0.949224225	I Certain infectious and parasitic diseases (AB1_)
finngen_R9_AB1_ASPERGILLOSIS	ukb-ppp-FKBPL-OID31499	Aspergillosis || id:finngen_R9_AB1_ASPERGILLOSIS	exposure	Wald ratio	1	-2.060680437	2.147188996	0.337200794	-6.269170868	2.147809994	0.127367275	0.001893798	8.566078079	0.757449436	I Certain infectious and parasitic diseases (AB1_)
finngen_R9_AB1_ASPERGILLOSIS	ukb-ppp-TNF-OID20473	Aspergillosis || id:finngen_R9_AB1_ASPERGILLOSIS	exposure	Wald ratio	1	2.605997197	1.092190629	0.017031464	0.465303564	4.746690829	13.54472533	1.592497541	115.2024285	0.217097267	I Certain infectious and parasitic diseases (AB1_)
finngen_R9_AB1_ATYPICAL_CNS_VIRUS	ukb-ppp-AGER-OID20756	Atypical virus infections of central nervous system || id:finngen_R9_AB1_ATYPICAL_CNS_VIRUS	exposure	Inverse variance weighted	2	0.36484999	0.605528776	0.546820591	-0.821986412	1.551686391	1.440297933	0.439557644	4.719422269	0.998996831	I Certain infectious and parasitic diseases (AB1_)
finngen_R9_AB1_ATYPICAL_CNS_VIRUS	ukb-ppp-ALDH5A1-OID31047	Atypical virus infections of central nervous system || id:finngen_R9_AB1_ATYPICAL_CNS_VIRUS	exposure	Inverse variance weighted	2	0.288053415	0.601633907	0.632091441	-0.891149043	1.467255873	1.333828549	0.410184163	4.337316649	0.998996831	I Certain infectious and parasitic diseases (AB1_)
finngen_R9_AB1_ATYPICAL_CNS_VIRUS	ukb-ppp-ACOT13-OID31522	Atypical virus infections of central nervous system || id:finngen_R9_AB1_ATYPICAL_CNS_VIRUS	exposure	Wald ratio	1	-1.101302749	1.458217889	0.450105703	-3.959409811	1.756804312	0.332437718	0.019074368	5.793892308	0.826071549	I Certain infectious and parasitic diseases (AB1_)
finngen_R9_AB1_ATYPICAL_CNS_VIRUS	ukb-ppp-AIF1-OID21234	Atypical virus infections of central nervous system || id:finngen_R9_AB1_ATYPICAL_CNS_VIRUS	exposure	Wald ratio	1	1.035814254	0.802835893	0.196983222	-0.537744097	2.609372605	2.81739938	0.58406436	13.59052155	0.63633221	I Certain infectious and parasitic diseases (AB1_)
finngen_R9_AB1_ATYPICAL_CNS_VIRUS	ukb-ppp-FKBPL-OID31499	Atypical virus infections of central nervous system || id:finngen_R9_AB1_ATYPICAL_CNS_VIRUS	exposure	Wald ratio	1	2.168492698	1.903348464	0.254576341	-1.562070291	5.899055688	8.745092609	0.209701478	364.6929212	0.703929638	I Certain infectious and parasitic diseases (AB1_)
finngen_R9_AB1_ATYPICAL_CNS_VIRUS	ukb-ppp-TNF-OID20473	Atypical virus infections of central nervous system || id:finngen_R9_AB1_ATYPICAL_CNS_VIRUS	exposure	Wald ratio	1	0.033275631	0.940676812	0.971781407	-1.810450921	1.877002183	1.033835457	0.163580358	6.53388807	0.994500442	I Certain infectious and parasitic diseases (AB1_)
finngen_R9_AB1_BACTINF_NOS	ukb-ppp-AGER-OID20756	Bacterial infection, other or unspecified || id:finngen_R9_AB1_BACTINF_NOS	exposure	Inverse variance weighted	2	-0.064388813	0.181661308	0.723005948	-0.420444977	0.291667351	0.937640362	0.656754514	1.33865764	0.998996831	I Certain infectious and parasitic diseases (AB1_)
finngen_R9_AB1_BACTINF_NOS	ukb-ppp-ALDH5A1-OID31047	Bacterial infection, other or unspecified || id:finngen_R9_AB1_BACTINF_NOS	exposure	Inverse variance weighted	2	0.057883176	0.096130391	0.547086336	-0.130532391	0.246298743	1.059591203	0.877628065	1.279281693	0.998996831	I Certain infectious and parasitic diseases (AB1_)
finngen_R9_AB1_BACTINF_NOS	ukb-ppp-ACOT13-OID31522	Bacterial infection, other or unspecified || id:finngen_R9_AB1_BACTINF_NOS	exposure	Wald ratio	1	-0.227701407	0.178841645	0.202946637	-0.578231032	0.122828218	0.796362013	0.560889686	1.130690172	0.644427914	I Certain infectious and parasitic diseases (AB1_)
finngen_R9_AB1_BACTINF_NOS	ukb-ppp-AIF1-OID21234	Bacterial infection, other or unspecified || id:finngen_R9_AB1_BACTINF_NOS	exposure	Wald ratio	1	0.008827379	0.09846677	0.928566695	-0.184167489	0.201822248	1.008866455	0.831796475	1.223630485	0.985722748	I Certain infectious and parasitic diseases (AB1_)
finngen_R9_AB1_BACTINF_NOS	ukb-ppp-FKBPL-OID31499	Bacterial infection, other or unspecified || id:finngen_R9_AB1_BACTINF_NOS	exposure	Wald ratio	1	-0.335706435	0.229833563	0.144111467	-0.786180218	0.114767347	0.714832925	0.455581699	1.121612461	0.565099444	I Certain infectious and parasitic diseases (AB1_)
finngen_R9_AB1_BACTINF_NOS	ukb-ppp-TNF-OID20473	Bacterial infection, other or unspecified || id:finngen_R9_AB1_BACTINF_NOS	exposure	Wald ratio	1	-0.051779335	0.115979175	0.655269529	-0.279098518	0.175539848	0.949538373	0.756465374	1.191889482	0.908779857	I Certain infectious and parasitic diseases (AB1_)
finngen_R9_AB1_BACT_BIR_OTHER_INF_AGENTS	ukb-ppp-AGER-OID20756	Bacterial, viral and other infectious agents || id:finngen_R9_AB1_BACT_BIR_OTHER_INF_AGENTS	exposure	Inverse variance weighted	2	-0.284299643	0.512599332	0.579152201	-1.288994333	0.720395047	0.752541117	0.275547753	2.055244968	0.998996831	I Certain infectious and parasitic diseases (AB1_)
finngen_R9_AB1_BACT_BIR_OTHER_INF_AGENTS	ukb-ppp-ALDH5A1-OID31047	Bacterial, viral and other infectious agents || id:finngen_R9_AB1_BACT_BIR_OTHER_INF_AGENTS	exposure	Inverse variance weighted	2	0.055438948	0.213290838	0.794924061	-0.362611094	0.47348899	1.057004483	0.695857004	1.605586306	0.998996831	I Certain infectious and parasitic diseases (AB1_)
finngen_R9_AB1_BACT_BIR_OTHER_INF_AGENTS	ukb-ppp-ACOT13-OID31522	Bacterial, viral and other infectious agents || id:finngen_R9_AB1_BACT_BIR_OTHER_INF_AGENTS	exposure	Wald ratio	1	0.033648882	0.462541146	0.942006756	-0.872931763	0.940229528	1.034221409	0.417725081	2.560569073	0.987770525	I Certain infectious and parasitic diseases (AB1_)
finngen_R9_AB1_BACT_BIR_OTHER_INF_AGENTS	ukb-ppp-AIF1-OID21234	Bacterial, viral and other infectious agents || id:finngen_R9_AB1_BACT_BIR_OTHER_INF_AGENTS	exposure	Wald ratio	1	-0.130444807	0.254589823	0.608390379	-0.62944086	0.368551245	0.877704935	0.532889678	1.445638721	0.890831491	I Certain infectious and parasitic diseases (AB1_)
finngen_R9_AB1_BACT_BIR_OTHER_INF_AGENTS	ukb-ppp-FKBPL-OID31499	Bacterial, viral and other infectious agents || id:finngen_R9_AB1_BACT_BIR_OTHER_INF_AGENTS	exposure	Wald ratio	1	-1.216913341	0.592361224	0.039942472	-2.37794134	-0.055885342	0.29614285	0.092741304	0.945647556	0.334666323	I Certain infectious and parasitic diseases (AB1_)
finngen_R9_AB1_BACT_BIR_OTHER_INF_AGENTS	ukb-ppp-TNF-OID20473	Bacterial, viral and other infectious agents || id:finngen_R9_AB1_BACT_BIR_OTHER_INF_AGENTS	exposure	Wald ratio	1	-0.25329195	0.300092111	0.398642947	-0.841472487	0.334888586	0.776241225	0.431075303	1.397784644	0.797357878	I Certain infectious and parasitic diseases (AB1_)
finngen_R9_AB1_BACT_INTEST_OTH	ukb-ppp-AGER-OID20756	Other bacterial intestinal infections || id:finngen_R9_AB1_BACT_INTEST_OTH	exposure	Inverse variance weighted	2	0.313885215	0.402510325	0.435497399	-0.475035023	1.102805452	1.368732617	0.621863277	3.012605901	0.985965481	I Certain infectious and parasitic diseases (AB1_)
finngen_R9_AB1_BACT_INTEST_OTH	ukb-ppp-ALDH5A1-OID31047	Other bacterial intestinal infections || id:finngen_R9_AB1_BACT_INTEST_OTH	exposure	Inverse variance weighted	2	0.06835815	0.319318796	0.830488622	-0.55750669	0.69422299	1.070748729	0.572635042	2.002152777	0.998996831	I Certain infectious and parasitic diseases (AB1_)
finngen_R9_AB1_BACT_INTEST_OTH	ukb-ppp-ACOT13-OID31522	Other bacterial intestinal infections || id:finngen_R9_AB1_BACT_INTEST_OTH	exposure	Wald ratio	1	0.144757921	0.31592338	0.646804602	-0.474451904	0.763967747	1.155759752	0.622226003	2.146777212	0.905886279	I Certain infectious and parasitic diseases (AB1_)
finngen_R9_AB1_BACT_INTEST_OTH	ukb-ppp-AIF1-OID21234	Other bacterial intestinal infections || id:finngen_R9_AB1_BACT_INTEST_OTH	exposure	Wald ratio	1	-0.463105577	0.173930596	0.007754221	-0.804009546	-0.122201608	0.629326187	0.447530966	0.884969934	0.146956829	I Certain infectious and parasitic diseases (AB1_)
finngen_R9_AB1_BACT_INTEST_OTH	ukb-ppp-FKBPL-OID31499	Other bacterial intestinal infections || id:finngen_R9_AB1_BACT_INTEST_OTH	exposure	Wald ratio	1	-0.359147901	0.407498312	0.378129389	-1.157844593	0.43954879	0.698271069	0.3141626	1.55200678	0.788505128	I Certain infectious and parasitic diseases (AB1_)
finngen_R9_AB1_BACT_INTEST_OTH	ukb-ppp-TNF-OID20473	Other bacterial intestinal infections || id:finngen_R9_AB1_BACT_INTEST_OTH	exposure	Wald ratio	1	-0.03910002	0.204322187	0.848240004	-0.439571506	0.361371466	0.96165452	0.644312446	1.435296525	0.96476438	I Certain infectious and parasitic diseases (AB1_)
finngen_R9_AB1_CANDIDIASIS	ukb-ppp-AGER-OID20756	Candidiasis || id:finngen_R9_AB1_CANDIDIASIS	exposure	Inverse variance weighted	2	-0.217259294	0.154743697	0.160320499	-0.52055694	0.086038352	0.804721283	0.594189528	1.089848126	0.844311856	I Certain infectious and parasitic diseases (AB1_)
finngen_R9_AB1_CANDIDIASIS	ukb-ppp-ALDH5A1-OID31047	Candidiasis || id:finngen_R9_AB1_CANDIDIASIS	exposure	Inverse variance weighted	2	0.190847105	0.154562872	0.21692212	-0.112096125	0.493790335	1.210274393	0.893958322	1.638514986	0.898700156	I Certain infectious and parasitic diseases (AB1_)
finngen_R9_AB1_CANDIDIASIS	ukb-ppp-ACOT13-OID31522	Candidiasis || id:finngen_R9_AB1_CANDIDIASIS	exposure	Wald ratio	1	0.955867552	0.375211649	0.01084847	0.220452721	1.691282384	2.600926044	1.246640983	5.426435017	0.175735545	I Certain infectious and parasitic diseases (AB1_)
finngen_R9_AB1_CANDIDIASIS	ukb-ppp-AIF1-OID21234	Candidiasis || id:finngen_R9_AB1_CANDIDIASIS	exposure	Wald ratio	1	0.011684041	0.206480119	0.95487438	-0.393016992	0.416385075	1.011752567	0.675017278	1.516469711	0.991094757	I Certain infectious and parasitic diseases (AB1_)
finngen_R9_AB1_CANDIDIASIS	ukb-ppp-FKBPL-OID31499	Candidiasis || id:finngen_R9_AB1_CANDIDIASIS	exposure	Wald ratio	1	-1.390679599	0.46799516	0.002962829	-2.307950113	-0.473409085	0.248906091	0.099464935	0.62287521	0.091692837	I Certain infectious and parasitic diseases (AB1_)
finngen_R9_AB1_CANDIDIASIS	ukb-ppp-TNF-OID20473	Candidiasis || id:finngen_R9_AB1_CANDIDIASIS	exposure	Wald ratio	1	0.02221636	0.242690228	0.9270619	-0.453456488	0.497889207	1.022464981	0.635428002	1.645244832	0.985677609	I Certain infectious and parasitic diseases (AB1_)
finngen_R9_AB1_CHLAMYDIA_OTHER	ukb-ppp-AGER-OID20756	Other sexually transmitted chlamydial diseases || id:finngen_R9_AB1_CHLAMYDIA_OTHER	exposure	Inverse variance weighted	2	-0.186545233	0.217067483	0.39012638	-0.6119975	0.238907034	0.829821026	0.542266609	1.269860478	0.981872997	I Certain infectious and parasitic diseases (AB1_)
finngen_R9_AB1_CHLAMYDIA_OTHER	ukb-ppp-ALDH5A1-OID31047	Other sexually transmitted chlamydial diseases || id:finngen_R9_AB1_CHLAMYDIA_OTHER	exposure	Inverse variance weighted	2	-0.345688608	0.218823212	0.114161366	-0.774582103	0.083204886	0.707732835	0.460896348	1.086764449	0.778339974	I Certain infectious and parasitic diseases (AB1_)
finngen_R9_AB1_CHLAMYDIA_OTHER	ukb-ppp-ACOT13-OID31522	Other sexually transmitted chlamydial diseases || id:finngen_R9_AB1_CHLAMYDIA_OTHER	exposure	Wald ratio	1	0.60718599	0.528834541	0.250903047	-0.42932971	1.643701691	1.835259687	0.650945271	5.174287719	0.701067246	I Certain infectious and parasitic diseases (AB1_)
finngen_R9_AB1_CHLAMYDIA_OTHER	ukb-ppp-AIF1-OID21234	Other sexually transmitted chlamydial diseases || id:finngen_R9_AB1_CHLAMYDIA_OTHER	exposure	Wald ratio	1	0.186289744	0.290858035	0.521858376	-0.383792005	0.756371492	1.204771285	0.681273114	2.130531528	0.863543452	I Certain infectious and parasitic diseases (AB1_)
finngen_R9_AB1_CHLAMYDIA_OTHER	ukb-ppp-FKBPL-OID31499	Other sexually transmitted chlamydial diseases || id:finngen_R9_AB1_CHLAMYDIA_OTHER	exposure	Wald ratio	1	-0.159016309	0.671622334	0.812839514	-1.475396084	1.157363467	0.852982448	0.228688129	3.181533988	0.953791968	I Certain infectious and parasitic diseases (AB1_)
finngen_R9_AB1_CHLAMYDIA_OTHER	ukb-ppp-TNF-OID20473	Other sexually transmitted chlamydial diseases || id:finngen_R9_AB1_CHLAMYDIA_OTHER	exposure	Wald ratio	1	0.177465959	0.343810573	0.60573313	-0.496402763	0.851334682	1.194187406	0.608716423	2.34277162	0.890352666	I Certain infectious and parasitic diseases (AB1_)
finngen_R9_AB1_CHOLERA	ukb-ppp-AGER-OID20756	Cholera || id:finngen_R9_AB1_CHOLERA	exposure	Inverse variance weighted	2	0.110947993	0.386852015	0.774267768	-0.647281956	0.869177943	1.117336796	0.52346665	2.384949482	0.998996831	I Certain infectious and parasitic diseases (AB1_)
finngen_R9_AB1_CHOLERA	ukb-ppp-ALDH5A1-OID31047	Cholera || id:finngen_R9_AB1_CHOLERA	exposure	Inverse variance weighted	2	0.165347181	0.272158647	0.543492808	-0.368083767	0.69877813	1.179802653	0.692059207	2.011293666	0.998996831	I Certain infectious and parasitic diseases (AB1_)
finngen_R9_AB1_CHOLERA	ukb-ppp-ACOT13-OID31522	Cholera || id:finngen_R9_AB1_CHOLERA	exposure	Wald ratio	1	0.329776748	0.660471133	0.617564311	-0.964746673	1.624300168	1.390657626	0.381079725	5.074866241	0.894674815	I Certain infectious and parasitic diseases (AB1_)
finngen_R9_AB1_CHOLERA	ukb-ppp-AIF1-OID21234	Cholera || id:finngen_R9_AB1_CHOLERA	exposure	Wald ratio	1	0.175735664	0.36296293	0.628265418	-0.535671679	0.887143006	1.192122895	0.585276041	2.428182429	0.898249128	I Certain infectious and parasitic diseases (AB1_)
finngen_R9_AB1_CHOLERA	ukb-ppp-FKBPL-OID31499	Cholera || id:finngen_R9_AB1_CHOLERA	exposure	Wald ratio	1	0.430650225	0.850262939	0.612512255	-1.235865135	2.097165585	1.538257412	0.29058326	8.143056369	0.892895634	I Certain infectious and parasitic diseases (AB1_)
finngen_R9_AB1_CHOLERA	ukb-ppp-TNF-OID20473	Cholera || id:finngen_R9_AB1_CHOLERA	exposure	Wald ratio	1	0.714903885	0.424012815	0.091787497	-0.116161233	1.545969003	2.043990214	0.89033166	4.692516486	0.477426904	I Certain infectious and parasitic diseases (AB1_)
finngen_R9_AB1_DERMATOPHYTOSIS	ukb-ppp-AGER-OID20756	Dermatophytosis || id:finngen_R9_AB1_DERMATOPHYTOSIS	exposure	Inverse variance weighted	2	-0.378796978	0.164601971	0.021375208	-0.701416842	-0.056177114	0.684684605	0.495882219	0.945371682	0.454036221	I Certain infectious and parasitic diseases (AB1_)
finngen_R9_AB1_DERMATOPHYTOSIS	ukb-ppp-ALDH5A1-OID31047	Dermatophytosis || id:finngen_R9_AB1_DERMATOPHYTOSIS	exposure	Inverse variance weighted	2	0.250475136	0.163580655	0.125719311	-0.070142948	0.57109322	1.284635649	0.932260545	1.770201214	0.79929702	I Certain infectious and parasitic diseases (AB1_)
finngen_R9_AB1_DERMATOPHYTOSIS	ukb-ppp-ACOT13-OID31522	Dermatophytosis || id:finngen_R9_AB1_DERMATOPHYTOSIS	exposure	Wald ratio	1	0.66577567	0.397116546	0.093635476	-0.11257276	1.4441241	1.94599939	0.893532332	4.238138332	0.47935406	I Certain infectious and parasitic diseases (AB1_)
finngen_R9_AB1_DERMATOPHYTOSIS	ukb-ppp-AIF1-OID21234	Dermatophytosis || id:finngen_R9_AB1_DERMATOPHYTOSIS	exposure	Wald ratio	1	-0.297941936	0.218466949	0.172635259	-0.726137156	0.130253284	0.742344442	0.483774129	1.139116866	0.607585126	I Certain infectious and parasitic diseases (AB1_)
finngen_R9_AB1_DERMATOPHYTOSIS	ukb-ppp-FKBPL-OID31499	Dermatophytosis || id:finngen_R9_AB1_DERMATOPHYTOSIS	exposure	Wald ratio	1	-1.429664513	0.501377533	0.004351718	-2.412364477	-0.446964549	0.239389221	0.089603179	0.639566581	0.111583281	I Certain infectious and parasitic diseases (AB1_)
finngen_R9_AB1_DERMATOPHYTOSIS	ukb-ppp-TNF-OID20473	Dermatophytosis || id:finngen_R9_AB1_DERMATOPHYTOSIS	exposure	Wald ratio	1	0.022211654	0.255928114	0.930839514	-0.479407449	0.523830757	1.022460169	0.619150161	1.688483446	0.985746587	I Certain infectious and parasitic diseases (AB1_)
finngen_R9_AB1_EARLY_SYPHILIS	ukb-ppp-AGER-OID20756	Early syphilis || id:finngen_R9_AB1_EARLY_SYPHILIS	exposure	Inverse variance weighted	2	-0.237698793	0.573630583	0.678598703	-1.362014735	0.886617149	0.788440139	0.256144194	2.426905888	0.998996831	I Certain infectious and parasitic diseases (AB1_)
finngen_R9_AB1_EARLY_SYPHILIS	ukb-ppp-ALDH5A1-OID31047	Early syphilis || id:finngen_R9_AB1_EARLY_SYPHILIS	exposure	Inverse variance weighted	2	0.545834842	0.572039151	0.339986764	-0.575361894	1.667031577	1.726048758	0.562501266	5.296422419	0.972620758	I Certain infectious and parasitic diseases (AB1_)
finngen_R9_AB1_EARLY_SYPHILIS	ukb-ppp-ACOT13-OID31522	Early syphilis || id:finngen_R9_AB1_EARLY_SYPHILIS	exposure	Wald ratio	1	-1.058909373	1.394832812	0.447753379	-3.792781685	1.674962939	0.346833871	0.022532835	5.338597293	0.82538928	I Certain infectious and parasitic diseases (AB1_)
finngen_R9_AB1_EARLY_SYPHILIS	ukb-ppp-AIF1-OID21234	Early syphilis || id:finngen_R9_AB1_EARLY_SYPHILIS	exposure	Wald ratio	1	0.802804493	0.7642001	0.293480902	-0.695027704	2.30063669	2.231791203	0.499060622	9.980534938	0.733172746	I Certain infectious and parasitic diseases (AB1_)
finngen_R9_AB1_EARLY_SYPHILIS	ukb-ppp-FKBPL-OID31499	Early syphilis || id:finngen_R9_AB1_EARLY_SYPHILIS	exposure	Wald ratio	1	1.484802784	1.799885657	0.409404044	-2.042973105	5.012578672	4.414094795	0.129642696	150.2917901	0.803929905	I Certain infectious and parasitic diseases (AB1_)
finngen_R9_AB1_EARLY_SYPHILIS	ukb-ppp-TNF-OID20473	Early syphilis || id:finngen_R9_AB1_EARLY_SYPHILIS	exposure	Wald ratio	1	0.747264718	0.898293953	0.405481744	-1.01339143	2.507920865	2.111217336	0.362985849	12.27937303	0.802704516	I Certain infectious and parasitic diseases (AB1_)
finngen_R9_AB1_EBV	ukb-ppp-AGER-OID20756	Infectious mononucleosis || id:finngen_R9_AB1_EBV	exposure	Inverse variance weighted	2	0.036997187	0.355763607	0.91717432	-0.660299484	0.734293857	1.037690101	0.516696569	2.084009864	0.998996831	I Certain infectious and parasitic diseases (AB1_)
finngen_R9_AB1_EBV	ukb-ppp-ALDH5A1-OID31047	Infectious mononucleosis || id:finngen_R9_AB1_EBV	exposure	Inverse variance weighted	2	0.166609134	0.203650335	0.413292254	-0.232545523	0.565763791	1.181292448	0.792513671	1.760792146	0.981872997	I Certain infectious and parasitic diseases (AB1_)
finngen_R9_AB1_EBV	ukb-ppp-ACOT13-OID31522	Infectious mononucleosis || id:finngen_R9_AB1_EBV	exposure	Wald ratio	1	0.430679881	0.487124953	0.37662815	-0.524085027	1.385444788	1.538303031	0.59209687	3.99660315	0.78823715	I Certain infectious and parasitic diseases (AB1_)
finngen_R9_AB1_EBV	ukb-ppp-AIF1-OID21234	Infectious mononucleosis || id:finngen_R9_AB1_EBV	exposure	Wald ratio	1	-0.423543027	0.268545898	0.114755992	-0.949892988	0.102806933	0.654723004	0.386782412	1.108277417	0.524835722	I Certain infectious and parasitic diseases (AB1_)
finngen_R9_AB1_EBV	ukb-ppp-FKBPL-OID31499	Infectious mononucleosis || id:finngen_R9_AB1_EBV	exposure	Wald ratio	1	1.404565818	0.620473733	0.023592629	0.188437301	2.620694336	4.073757607	1.207361381	13.7452641	0.255711724	I Certain infectious and parasitic diseases (AB1_)
finngen_R9_AB1_EBV	ukb-ppp-TNF-OID20473	Infectious mononucleosis || id:finngen_R9_AB1_EBV	exposure	Wald ratio	1	-0.184037845	0.316122347	0.560450264	-0.803637645	0.435561954	0.831904319	0.447697434	1.545831502	0.87907395	I Certain infectious and parasitic diseases (AB1_)
finngen_R9_AB1_ENTEROBIASIS	ukb-ppp-AGER-OID20756	Enterobiasis || id:finngen_R9_AB1_ENTEROBIASIS	exposure	Inverse variance weighted	2	0.319342761	0.956450435	0.738467675	-1.555300091	2.193985612	1.376222959	0.211126016	8.970896474	0.998996831	I Certain infectious and parasitic diseases (AB1_)
finngen_R9_AB1_ENTEROBIASIS	ukb-ppp-ALDH5A1-OID31047	Enterobiasis || id:finngen_R9_AB1_ENTEROBIASIS	exposure	Inverse variance weighted	2	-1.921985367	0.97914161	0.049654436	-3.841102923	-0.002867811	0.146316182	0.021469909	0.997136298	0.631919904	I Certain infectious and parasitic diseases (AB1_)
finngen_R9_AB1_ENTEROBIASIS	ukb-ppp-ACOT13-OID31522	Enterobiasis || id:finngen_R9_AB1_ENTEROBIASIS	exposure	Wald ratio	1	-1.765194302	2.35254156	0.45305296	-6.37617576	2.845787155	0.171153528	0.001701618	17.2151043	0.827765937	I Certain infectious and parasitic diseases (AB1_)
finngen_R9_AB1_ENTEROBIASIS	ukb-ppp-AIF1-OID21234	Enterobiasis || id:finngen_R9_AB1_ENTEROBIASIS	exposure	Wald ratio	1	-1.285060647	1.296651834	0.321655952	-3.826498242	1.256376947	0.276633806	0.021785771	3.512671808	0.746800037	I Certain infectious and parasitic diseases (AB1_)
finngen_R9_AB1_ENTEROBIASIS	ukb-ppp-FKBPL-OID31499	Enterobiasis || id:finngen_R9_AB1_ENTEROBIASIS	exposure	Wald ratio	1	-2.247398952	2.928760122	0.44287043	-7.987768791	3.492970887	0.10567373	0.000339591	32.88349588	0.822961877	I Certain infectious and parasitic diseases (AB1_)
finngen_R9_AB1_ENTEROBIASIS	ukb-ppp-TNF-OID20473	Enterobiasis || id:finngen_R9_AB1_ENTEROBIASIS	exposure	Wald ratio	1	-0.952911494	1.538376051	0.535635171	-3.968128554	2.062305567	0.385616667	0.018908787	7.864080086	0.868728336	I Certain infectious and parasitic diseases (AB1_)
finngen_R9_AB1_ERYSIPELAS	ukb-ppp-AGER-OID20756	Erysipelas || id:finngen_R9_AB1_ERYSIPELAS	exposure	Inverse variance weighted	2	-0.10539407	0.186850602	0.572716506	-0.471621249	0.260833109	0.899969802	0.623989805	1.298011021	0.998996831	I Certain infectious and parasitic diseases (AB1_)
finngen_R9_AB1_ERYSIPELAS	ukb-ppp-ALDH5A1-OID31047	Erysipelas || id:finngen_R9_AB1_ERYSIPELAS	exposure	Inverse variance weighted	2	-0.079570865	0.070777561	0.260911825	-0.218294884	0.059153154	0.923512573	0.803888353	1.060937716	0.953066271	I Certain infectious and parasitic diseases (AB1_)
finngen_R9_AB1_ERYSIPELAS	ukb-ppp-ACOT13-OID31522	Erysipelas || id:finngen_R9_AB1_ERYSIPELAS	exposure	Wald ratio	1	-0.201351887	0.171476864	0.240306159	-0.53744654	0.134742765	0.817624669	0.584238178	1.144242408	0.687644363	I Certain infectious and parasitic diseases (AB1_)
finngen_R9_AB1_ERYSIPELAS	ukb-ppp-AIF1-OID21234	Erysipelas || id:finngen_R9_AB1_ERYSIPELAS	exposure	Wald ratio	1	0.168612287	0.094347951	0.073916079	-0.016309696	0.353534271	1.18366113	0.983822587	1.424091791	0.443536516	I Certain infectious and parasitic diseases (AB1_)
finngen_R9_AB1_ERYSIPELAS	ukb-ppp-FKBPL-OID31499	Erysipelas || id:finngen_R9_AB1_ERYSIPELAS	exposure	Wald ratio	1	-0.508263964	0.222871971	0.022576872	-0.945093027	-0.071434901	0.601538966	0.388643415	0.931056886	0.251676859	I Certain infectious and parasitic diseases (AB1_)
finngen_R9_AB1_ERYSIPELAS	ukb-ppp-TNF-OID20473	Erysipelas || id:finngen_R9_AB1_ERYSIPELAS	exposure	Wald ratio	1	0.274912895	0.110735883	0.013042748	0.057870565	0.491955226	1.316416004	1.05957784	1.63551089	0.194925652	I Certain infectious and parasitic diseases (AB1_)
finngen_R9_AB1_GASTROENTERITIS_NOS	ukb-ppp-ALDH5A1-OID31047	Diarrhoea and gastroenteritis of presumed infectious origin || id:finngen_R9_AB1_GASTROENTERITIS_NOS	exposure	Inverse variance weighted	2	0.063740273	0.087644556	0.467067441	-0.108043056	0.235523603	1.065815542	0.897588949	1.265571252	0.998996831	I Certain infectious and parasitic diseases (AB1_)
finngen_R9_AB1_GASTROENTERITIS_NOS	ukb-ppp-ACOT13-OID31522	Diarrhoea and gastroenteritis of presumed infectious origin || id:finngen_R9_AB1_GASTROENTERITIS_NOS	exposure	Wald ratio	1	0.298677714	0.143024178	0.036770578	0.018350324	0.579005103	1.348075088	1.018519726	1.784262391	0.320714721	I Certain infectious and parasitic diseases (AB1_)
finngen_R9_AB1_GASTROENTERITIS_NOS	ukb-ppp-AGER-OID20756	Diarrhoea and gastroenteritis of presumed infectious origin || id:finngen_R9_AB1_GASTROENTERITIS_NOS	exposure	Wald ratio	1	0.32904005	0.132845905	0.013254572	0.068662075	0.589418024	1.389633509	1.071074206	1.802938843	0.19662789	I Certain infectious and parasitic diseases (AB1_)
finngen_R9_AB1_GASTROENTERITIS_NOS	ukb-ppp-AIF1-OID21234	Diarrhoea and gastroenteritis of presumed infectious origin || id:finngen_R9_AB1_GASTROENTERITIS_NOS	exposure	Wald ratio	1	0.065181314	0.07874372	0.407803464	-0.089156377	0.219519005	1.067352533	0.914702524	1.245477518	0.803405379	I Certain infectious and parasitic diseases (AB1_)
finngen_R9_AB1_GASTROENTERITIS_NOS	ukb-ppp-TNF-OID20473	Diarrhoea and gastroenteritis of presumed infectious origin || id:finngen_R9_AB1_GASTROENTERITIS_NOS	exposure	Wald ratio	1	0.236129355	0.092492191	0.010681013	0.054844662	0.417414049	1.266338107	1.056376506	1.518030922	0.17480763	I Certain infectious and parasitic diseases (AB1_)
finngen_R9_AB1_GONOCOCCAL	ukb-ppp-AGER-OID20756	Gonococcal infection || id:finngen_R9_AB1_GONOCOCCAL	exposure	Inverse variance weighted	2	-0.267350607	0.477017428	0.575163687	-1.202304766	0.667603551	0.765404668	0.300500829	1.949559698	0.998996831	I Certain infectious and parasitic diseases (AB1_)
finngen_R9_AB1_GONOCOCCAL	ukb-ppp-ALDH5A1-OID31047	Gonococcal infection || id:finngen_R9_AB1_GONOCOCCAL	exposure	Inverse variance weighted	2	-0.411376262	0.327622922	0.209246726	-1.053517189	0.230764666	0.662737522	0.348709114	1.259562786	0.891760313	I Certain infectious and parasitic diseases (AB1_)
finngen_R9_AB1_GONOCOCCAL	ukb-ppp-ACOT13-OID31522	Gonococcal infection || id:finngen_R9_AB1_GONOCOCCAL	exposure	Wald ratio	1	-0.115235448	0.79540678	0.884808681	-1.674232737	1.44376184	0.891156298	0.187451949	4.236603303	0.975326713	I Certain infectious and parasitic diseases (AB1_)
finngen_R9_AB1_GONOCOCCAL	ukb-ppp-AIF1-OID21234	Gonococcal infection || id:finngen_R9_AB1_GONOCOCCAL	exposure	Wald ratio	1	0.125823584	0.436941972	0.77337425	-0.730582681	0.98222985	1.134082081	0.481628272	2.670404209	0.944401562	I Certain infectious and parasitic diseases (AB1_)
finngen_R9_AB1_GONOCOCCAL	ukb-ppp-FKBPL-OID31499	Gonococcal infection || id:finngen_R9_AB1_GONOCOCCAL	exposure	Wald ratio	1	0.139164067	1.032859945	0.892820112	-1.885241426	2.163569559	1.149312649	0.151792408	8.702145107	0.976715564	I Certain infectious and parasitic diseases (AB1_)
finngen_R9_AB1_GONOCOCCAL	ukb-ppp-TNF-OID20473	Gonococcal infection || id:finngen_R9_AB1_GONOCOCCAL	exposure	Wald ratio	1	-0.486949339	0.512079495	0.341642306	-1.49062515	0.516726472	0.614498163	0.225231808	1.676530487	0.760663919	I Certain infectious and parasitic diseases (AB1_)
finngen_R9_AB1_HELMINTIASES	ukb-ppp-AGER-OID20756	Helminthiases || id:finngen_R9_AB1_HELMINTIASES	exposure	Inverse variance weighted	2	-0.255951171	0.448363921	0.568097355	-1.134744457	0.622842114	0.77417977	0.321504269	1.864218843	0.998996831	I Certain infectious and parasitic diseases (AB1_)
finngen_R9_AB1_HELMINTIASES	ukb-ppp-ALDH5A1-OID31047	Helminthiases || id:finngen_R9_AB1_HELMINTIASES	exposure	Inverse variance weighted	2	-0.260446551	0.445714226	0.558994755	-1.134046434	0.613153333	0.770707349	0.321728765	1.846244052	0.998996831	I Certain infectious and parasitic diseases (AB1_)
finngen_R9_AB1_HELMINTIASES	ukb-ppp-ACOT13-OID31522	Helminthiases || id:finngen_R9_AB1_HELMINTIASES	exposure	Wald ratio	1	-1.632773278	1.086815916	0.133007838	-3.762932474	0.497385917	0.19538696	0.023215561	1.644417005	0.549895941	I Certain infectious and parasitic diseases (AB1_)
finngen_R9_AB1_HELMINTIASES	ukb-ppp-AIF1-OID21234	Helminthiases || id:finngen_R9_AB1_HELMINTIASES	exposure	Wald ratio	1	0.167991459	0.597262793	0.778504149	-1.002643616	1.338626534	1.182926507	0.366908194	3.81380178	0.945208303	I Certain infectious and parasitic diseases (AB1_)
finngen_R9_AB1_HELMINTIASES	ukb-ppp-FKBPL-OID31499	Helminthiases || id:finngen_R9_AB1_HELMINTIASES	exposure	Wald ratio	1	-0.804571486	1.399551008	0.565373615	-3.547691462	1.93854849	0.447279551	0.028791028	6.948657599	0.881136965	I Certain infectious and parasitic diseases (AB1_)
finngen_R9_AB1_HELMINTIASES	ukb-ppp-TNF-OID20473	Helminthiases || id:finngen_R9_AB1_HELMINTIASES	exposure	Wald ratio	1	-0.01970795	0.701153384	0.977576093	-1.393968582	1.354552683	0.980484983	0.248088788	3.875027204	0.995561209	I Certain infectious and parasitic diseases (AB1_)
finngen_R9_AB1_HEPATITIS_A	ukb-ppp-AGER-OID20756	Acute hepatitis A || id:finngen_R9_AB1_HEPATITIS_A	exposure	Inverse variance weighted	2	0.894495184	1.286672002	0.486929579	-1.62738194	3.416372307	2.446100646	0.196443202	30.45871948	0.998996831	I Certain infectious and parasitic diseases (AB1_)
finngen_R9_AB1_HEPATITIS_A	ukb-ppp-ALDH5A1-OID31047	Acute hepatitis A || id:finngen_R9_AB1_HEPATITIS_A	exposure	Inverse variance weighted	2	0.445426823	1.690150391	0.792132305	-2.867267943	3.758121589	1.561156391	0.056854043	42.86782689	0.998996831	I Certain infectious and parasitic diseases (AB1_)
finngen_R9_AB1_HEPATITIS_A	ukb-ppp-ACOT13-OID31522	Acute hepatitis A || id:finngen_R9_AB1_HEPATITIS_A	exposure	Wald ratio	1	0.278727977	2.157291963	0.897197249	-3.94956427	4.507020224	1.32144783	0.019263093	90.65129507	0.977789642	I Certain infectious and parasitic diseases (AB1_)
finngen_R9_AB1_HEPATITIS_A	ukb-ppp-AIF1-OID21234	Acute hepatitis A || id:finngen_R9_AB1_HEPATITIS_A	exposure	Wald ratio	1	-1.253579631	1.188159406	0.29139782	-3.582372066	1.075212804	0.285481049	0.027809654	2.930616481	0.732615968	I Certain infectious and parasitic diseases (AB1_)
finngen_R9_AB1_HEPATITIS_A	ukb-ppp-FKBPL-OID31499	Acute hepatitis A || id:finngen_R9_AB1_HEPATITIS_A	exposure	Wald ratio	1	-2.423089813	2.807813247	0.388147849	-7.926403777	3.080224151	0.08864729	0.000361083	21.76328011	0.793006305	I Certain infectious and parasitic diseases (AB1_)
finngen_R9_AB1_HEPATITIS_A	ukb-ppp-TNF-OID20473	Acute hepatitis A || id:finngen_R9_AB1_HEPATITIS_A	exposure	Wald ratio	1	-2.690578694	1.398047657	0.054288718	-5.430752103	0.049594714	0.067841668	0.004379801	1.050845117	0.388724067	I Certain infectious and parasitic diseases (AB1_)
finngen_R9_AB1_HEPATITIS_B	ukb-ppp-AGER-OID20756	Acute hepatitis B || id:finngen_R9_AB1_HEPATITIS_B	exposure	Inverse variance weighted	2	-0.82912434	1.437043604	0.563962875	-3.645729803	1.987481123	0.436431284	0.026102353	7.297130019	0.998996831	I Certain infectious and parasitic diseases (AB1_)
finngen_R9_AB1_HEPATITIS_B	ukb-ppp-ALDH5A1-OID31047	Acute hepatitis B || id:finngen_R9_AB1_HEPATITIS_B	exposure	Inverse variance weighted	2	-0.712416066	0.922873365	0.440141493	-2.521247861	1.096415729	0.490457787	0.080359267	2.993417553	0.989294244	I Certain infectious and parasitic diseases (AB1_)
finngen_R9_AB1_HEPATITIS_B	ukb-ppp-ACOT13-OID31522	Acute hepatitis B || id:finngen_R9_AB1_HEPATITIS_B	exposure	Wald ratio	1	1.961109927	2.254043526	0.384278085	-2.456815383	6.379035237	7.107211175	0.085707462	589.3588419	0.792091533	I Certain infectious and parasitic diseases (AB1_)
finngen_R9_AB1_HEPATITIS_B	ukb-ppp-AIF1-OID21234	Acute hepatitis B || id:finngen_R9_AB1_HEPATITIS_B	exposure	Wald ratio	1	-2.324912079	1.23719766	0.060220473	-4.749819493	0.099995335	0.097792042	0.008653257	1.105165762	0.408411874	I Certain infectious and parasitic diseases (AB1_)
finngen_R9_AB1_HEPATITIS_B	ukb-ppp-FKBPL-OID31499	Acute hepatitis B || id:finngen_R9_AB1_HEPATITIS_B	exposure	Wald ratio	1	-0.659267665	2.950039182	0.823163818	-6.441344462	5.122809132	0.517229981	0.001594262	167.8060976	0.956624718	I Certain infectious and parasitic diseases (AB1_)
finngen_R9_AB1_HEPATITIS_B	ukb-ppp-TNF-OID20473	Acute hepatitis B || id:finngen_R9_AB1_HEPATITIS_B	exposure	Wald ratio	1	-0.723470164	1.446315579	0.616923008	-3.558248698	2.11130837	0.485066073	0.028488673	8.259040099	0.894674815	I Certain infectious and parasitic diseases (AB1_)
finngen_R9_AB1_HERPES_SIMPLEX	ukb-ppp-AGER-OID20756	Herpesviral [herpes simplex] infections || id:finngen_R9_AB1_HERPES_SIMPLEX	exposure	Inverse variance weighted	2	-0.072084094	0.385025527	0.851488929	-0.826734127	0.682565939	0.930452647	0.437475696	1.978949086	0.998996831	I Certain infectious and parasitic diseases (AB1_)
finngen_R9_AB1_HERPES_SIMPLEX	ukb-ppp-ALDH5A1-OID31047	Herpesviral [herpes simplex] infections || id:finngen_R9_AB1_HERPES_SIMPLEX	exposure	Inverse variance weighted	2	0.312284786	0.167707903	0.062592442	-0.016422705	0.640992276	1.36654381	0.983711413	1.898363645	0.696752788	I Certain infectious and parasitic diseases (AB1_)
finngen_R9_AB1_HERPES_SIMPLEX	ukb-ppp-ACOT13-OID31522	Herpesviral [herpes simplex] infections || id:finngen_R9_AB1_HERPES_SIMPLEX	exposure	Wald ratio	1	-0.017984957	0.406661457	0.964724361	-0.815041412	0.779071499	0.982175807	0.442620997	2.179447706	0.993707314	I Certain infectious and parasitic diseases (AB1_)
finngen_R9_AB1_HERPES_SIMPLEX	ukb-ppp-AIF1-OID21234	Herpesviral [herpes simplex] infections || id:finngen_R9_AB1_HERPES_SIMPLEX	exposure	Wald ratio	1	0.63436087	0.222109381	0.004289149	0.199026484	1.069695256	1.885816474	1.220214281	2.914491191	0.111006782	I Certain infectious and parasitic diseases (AB1_)
finngen_R9_AB1_HERPES_SIMPLEX	ukb-ppp-FKBPL-OID31499	Herpesviral [herpes simplex] infections || id:finngen_R9_AB1_HERPES_SIMPLEX	exposure	Wald ratio	1	-1.514805396	0.506638771	0.002790577	-2.507817387	-0.521793405	0.219850965	0.08144581	0.593455288	0.089597753	I Certain infectious and parasitic diseases (AB1_)
finngen_R9_AB1_HERPES_SIMPLEX	ukb-ppp-TNF-OID20473	Herpesviral [herpes simplex] infections || id:finngen_R9_AB1_HERPES_SIMPLEX	exposure	Wald ratio	1	0.357425911	0.26267521	0.173603998	-0.157417501	0.872269323	1.429644642	0.854347293	2.392333676	0.608163026	I Certain infectious and parasitic diseases (AB1_)
finngen_R9_AB1_HIV_NOS	ukb-ppp-AGER-OID20756	Unspecified human immunodeficiency virus [HIV] disease || id:finngen_R9_AB1_HIV_NOS	exposure	Inverse variance weighted	2	1.600410542	0.624432419	0.010377672	0.376523	2.824298084	4.955066269	1.457209055	16.84911417	0.334161022	I Certain infectious and parasitic diseases (AB1_)
finngen_R9_AB1_HIV_NOS	ukb-ppp-ALDH5A1-OID31047	Unspecified human immunodeficiency virus [HIV] disease || id:finngen_R9_AB1_HIV_NOS	exposure	Inverse variance weighted	2	0.992503598	0.619612753	0.109197026	-0.221937398	2.206944593	2.697980682	0.800965505	9.087906673	0.777644605	I Certain infectious and parasitic diseases (AB1_)
finngen_R9_AB1_HIV_NOS	ukb-ppp-ACOT13-OID31522	Unspecified human immunodeficiency virus [HIV] disease || id:finngen_R9_AB1_HIV_NOS	exposure	Wald ratio	1	1.996216965	1.504659231	0.184611116	-0.952915127	4.945349057	7.361155849	0.385615266	140.5198918	0.622798832	I Certain infectious and parasitic diseases (AB1_)
finngen_R9_AB1_HIV_NOS	ukb-ppp-AIF1-OID21234	Unspecified human immunodeficiency virus [HIV] disease || id:finngen_R9_AB1_HIV_NOS	exposure	Wald ratio	1	0.584947606	0.825190196	0.47840889	-1.032425178	2.20232039	1.794896942	0.356142204	9.04597937	0.839852417	I Certain infectious and parasitic diseases (AB1_)
finngen_R9_AB1_HIV_NOS	ukb-ppp-FKBPL-OID31499	Unspecified human immunodeficiency virus [HIV] disease || id:finngen_R9_AB1_HIV_NOS	exposure	Wald ratio	1	3.312781236	1.90366882	0.081822361	-0.418409652	7.043972124	27.46139598	0.658092584	1145.930356	0.460842579	I Certain infectious and parasitic diseases (AB1_)
finngen_R9_AB1_HIV_NOS	ukb-ppp-TNF-OID20473	Unspecified human immunodeficiency virus [HIV] disease || id:finngen_R9_AB1_HIV_NOS	exposure	Wald ratio	1	-0.323649379	0.969634561	0.738541875	-2.22413312	1.576834361	0.723503873	0.108161141	4.839611076	0.934936865	I Certain infectious and parasitic diseases (AB1_)
finngen_R9_AB1_INTESTINAL_INFECTIONS	ukb-ppp-ALDH5A1-OID31047	Intestinal infectious diseases || id:finngen_R9_AB1_INTESTINAL_INFECTIONS	exposure	Inverse variance weighted	2	0.015768762	0.145328843	0.913595899	-0.26907577	0.300613295	1.015893745	0.764085359	1.350686923	0.998996831	I Certain infectious and parasitic diseases (AB1_)
finngen_R9_AB1_INTESTINAL_INFECTIONS	ukb-ppp-ACOT13-OID31522	Intestinal infectious diseases || id:finngen_R9_AB1_INTESTINAL_INFECTIONS	exposure	Wald ratio	1	0.154636734	0.123278689	0.2097086	-0.086989497	0.396262965	1.167233868	0.916686723	1.486260101	0.654165633	I Certain infectious and parasitic diseases (AB1_)
finngen_R9_AB1_INTESTINAL_INFECTIONS	ukb-ppp-AGER-OID20756	Intestinal infectious diseases || id:finngen_R9_AB1_INTESTINAL_INFECTIONS	exposure	Wald ratio	1	0.412372295	0.115863172	0.000372083	0.185280478	0.639464112	1.510396645	1.203555964	1.89546485	0.034663244	I Certain infectious and parasitic diseases (AB1_)
finngen_R9_AB1_INTESTINAL_INFECTIONS	ukb-ppp-AIF1-OID21234	Intestinal infectious diseases || id:finngen_R9_AB1_INTESTINAL_INFECTIONS	exposure	Wald ratio	1	0.067214886	0.067842263	0.321806493	-0.06575595	0.200185721	1.069525279	0.936359355	1.221629619	0.746992984	I Certain infectious and parasitic diseases (AB1_)
finngen_R9_AB1_INTESTINAL_INFECTIONS	ukb-ppp-TNF-OID20473	Intestinal infectious diseases || id:finngen_R9_AB1_INTESTINAL_INFECTIONS	exposure	Wald ratio	1	0.238369043	0.079861834	0.002837935	0.081839848	0.394898238	1.269177487	1.085281986	1.484233145	0.090036081	I Certain infectious and parasitic diseases (AB1_)
finngen_R9_AB1_LATE_SYPHILIS	ukb-ppp-AGER-OID20756	Late syphilis || id:finngen_R9_AB1_LATE_SYPHILIS	exposure	Inverse variance weighted	2	-0.521906631	1.929313244	0.786764693	-4.303360589	3.259547327	0.593388097	0.013523037	26.0377479	0.998996831	I Certain infectious and parasitic diseases (AB1_)
finngen_R9_AB1_LATE_SYPHILIS	ukb-ppp-ALDH5A1-OID31047	Late syphilis || id:finngen_R9_AB1_LATE_SYPHILIS	exposure	Inverse variance weighted	2	0.232245304	0.521745816	0.656224994	-0.790376494	1.254867102	1.261429125	0.453673957	3.507372222	0.998996831	I Certain infectious and parasitic diseases (AB1_)
finngen_R9_AB1_LATE_SYPHILIS	ukb-ppp-ACOT13-OID31522	Late syphilis || id:finngen_R9_AB1_LATE_SYPHILIS	exposure	Wald ratio	1	-0.044813868	1.265024095	0.971740605	-2.524261095	2.434633359	0.956175441	0.08011749	11.41163398	0.994500442	I Certain infectious and parasitic diseases (AB1_)
finngen_R9_AB1_LATE_SYPHILIS	ukb-ppp-AIF1-OID21234	Late syphilis || id:finngen_R9_AB1_LATE_SYPHILIS	exposure	Wald ratio	1	0.582522608	0.693551281	0.400957272	-0.776837903	1.941883119	1.790549593	0.45985783	6.971867474	0.800108756	I Certain infectious and parasitic diseases (AB1_)
finngen_R9_AB1_LATE_SYPHILIS	ukb-ppp-FKBPL-OID31499	Late syphilis || id:finngen_R9_AB1_LATE_SYPHILIS	exposure	Wald ratio	1	-3.845497021	1.43544325	0.007385091	-6.658965791	-1.032028251	0.021375775	0.001282472	0.356283595	0.143777865	I Certain infectious and parasitic diseases (AB1_)
finngen_R9_AB1_LATE_SYPHILIS	ukb-ppp-TNF-OID20473	Late syphilis || id:finngen_R9_AB1_LATE_SYPHILIS	exposure	Wald ratio	1	0.493822587	0.81590008	0.545013661	-1.10534157	2.092986744	1.638567832	0.33109777	8.109098834	0.87298208	I Certain infectious and parasitic diseases (AB1_)
finngen_R9_AB1_LISTERIOSIS	ukb-ppp-AGER-OID20756	Listeriosis || id:finngen_R9_AB1_LISTERIOSIS	exposure	Inverse variance weighted	2	-0.0985243	0.983169267	0.920176874	-2.025536064	1.828487464	0.906173672	0.131923105	6.22446481	0.998996831	I Certain infectious and parasitic diseases (AB1_)
finngen_R9_AB1_LISTERIOSIS	ukb-ppp-ALDH5A1-OID31047	Listeriosis || id:finngen_R9_AB1_LISTERIOSIS	exposure	Inverse variance weighted	2	-1.710975178	1.077029879	0.112149572	-3.821953741	0.400003386	0.180689502	0.021885001	1.491829748	0.778339974	I Certain infectious and parasitic diseases (AB1_)
finngen_R9_AB1_LISTERIOSIS	ukb-ppp-ACOT13-OID31522	Listeriosis || id:finngen_R9_AB1_LISTERIOSIS	exposure	Wald ratio	1	1.02490498	2.172773397	0.637138385	-3.233730878	5.283540838	2.786830644	0.03941019	197.0664217	0.900912819	I Certain infectious and parasitic diseases (AB1_)
finngen_R9_AB1_LISTERIOSIS	ukb-ppp-AIF1-OID21234	Listeriosis || id:finngen_R9_AB1_LISTERIOSIS	exposure	Wald ratio	1	-1.586862126	1.191371205	0.182872413	-3.921949688	0.748225436	0.20456651	0.019802448	2.113246596	0.620421966	I Certain infectious and parasitic diseases (AB1_)
finngen_R9_AB1_LISTERIOSIS	ukb-ppp-FKBPL-OID31499	Listeriosis || id:finngen_R9_AB1_LISTERIOSIS	exposure	Wald ratio	1	2.210459391	2.787162578	0.427727767	-3.252379263	7.673298045	9.119905034	0.038682063	2150.161092	0.814590139	I Certain infectious and parasitic diseases (AB1_)
finngen_R9_AB1_LISTERIOSIS	ukb-ppp-TNF-OID20473	Listeriosis || id:finngen_R9_AB1_LISTERIOSIS	exposure	Wald ratio	1	-2.135112135	1.399309171	0.127051456	-4.87775811	0.607533841	0.118231332	0.007614065	1.835898194	0.541704763	I Certain infectious and parasitic diseases (AB1_)
finngen_R9_AB1_MALARIA	ukb-ppp-AGER-OID20756	Malaria || id:finngen_R9_AB1_MALARIA	exposure	Inverse variance weighted	2	-0.639429675	1.250713998	0.609174812	-3.090829111	1.811969761	0.527593238	0.045464244	6.122495418	0.998996831	I Certain infectious and parasitic diseases (AB1_)
finngen_R9_AB1_MALARIA	ukb-ppp-ALDH5A1-OID31047	Malaria || id:finngen_R9_AB1_MALARIA	exposure	Inverse variance weighted	2	-0.336234052	0.851749781	0.69302235	-2.005663623	1.333195519	0.714455866	0.134570962	3.793145108	0.998996831	I Certain infectious and parasitic diseases (AB1_)
finngen_R9_AB1_MALARIA	ukb-ppp-ACOT13-OID31522	Malaria || id:finngen_R9_AB1_MALARIA	exposure	Wald ratio	1	2.546429502	2.066534645	0.217866159	-1.503978403	6.596837406	12.76145758	0.222244222	732.7740543	0.661643421	I Certain infectious and parasitic diseases (AB1_)
finngen_R9_AB1_MALARIA	ukb-ppp-AIF1-OID21234	Malaria || id:finngen_R9_AB1_MALARIA	exposure	Wald ratio	1	-1.33432319	1.134473911	0.23953082	-3.557892055	0.889245676	0.263336344	0.028498835	2.433293467	0.686308568	I Certain infectious and parasitic diseases (AB1_)
finngen_R9_AB1_MALARIA	ukb-ppp-FKBPL-OID31499	Malaria || id:finngen_R9_AB1_MALARIA	exposure	Wald ratio	1	-2.415894115	2.654633586	0.362787238	-7.618975944	2.787187714	0.08928747	0.000491044	16.23529724	0.776990378	I Certain infectious and parasitic diseases (AB1_)
finngen_R9_AB1_MALARIA	ukb-ppp-TNF-OID20473	Malaria || id:finngen_R9_AB1_MALARIA	exposure	Wald ratio	1	-1.060372447	1.337394874	0.427856978	-3.6816664	1.560921506	0.346326798	0.025180978	4.763208548	0.814590139	I Certain infectious and parasitic diseases (AB1_)
finngen_R9_AB1_MEASLES	ukb-ppp-AGER-OID20756	Measles || id:finngen_R9_AB1_MEASLES	exposure	Inverse variance weighted	2	0.376637322	0.542794253	0.487753716	-0.687239413	1.440514057	1.457375656	0.502962627	4.222866054	0.998996831	I Certain infectious and parasitic diseases (AB1_)
finngen_R9_AB1_MEASLES	ukb-ppp-ALDH5A1-OID31047	Measles || id:finngen_R9_AB1_MEASLES	exposure	Inverse variance weighted	2	-0.324164623	0.809324994	0.688761021	-1.910441611	1.262112365	0.723131189	0.148015007	3.532876337	0.998996831	I Certain infectious and parasitic diseases (AB1_)
finngen_R9_AB1_MEASLES	ukb-ppp-ACOT13-OID31522	Measles || id:finngen_R9_AB1_MEASLES	exposure	Wald ratio	1	2.033558895	1.313889777	0.121685067	-0.541665068	4.608782857	7.641232366	0.581778744	100.3619205	0.533823954	I Certain infectious and parasitic diseases (AB1_)
finngen_R9_AB1_MEASLES	ukb-ppp-AIF1-OID21234	Measles || id:finngen_R9_AB1_MEASLES	exposure	Wald ratio	1	-1.223955717	0.724424926	0.091113132	-2.643828572	0.195917139	0.294064627	0.07108858	1.216426107	0.476657089	I Certain infectious and parasitic diseases (AB1_)
finngen_R9_AB1_MEASLES	ukb-ppp-FKBPL-OID31499	Measles || id:finngen_R9_AB1_MEASLES	exposure	Wald ratio	1	0.769290386	1.697815169	0.650472353	-2.558427346	4.097008117	2.158234197	0.07742641	60.16002633	0.907827068	I Certain infectious and parasitic diseases (AB1_)
finngen_R9_AB1_MEASLES	ukb-ppp-TNF-OID20473	Measles || id:finngen_R9_AB1_MEASLES	exposure	Wald ratio	1	0.089496496	0.848721466	0.916019849	-1.573997577	1.752990569	1.093623501	0.207215166	5.771837969	0.981975405	I Certain infectious and parasitic diseases (AB1_)
finngen_R9_AB1_MENINGOCOCCAL	ukb-ppp-AGER-OID20756	Meningococcal infection || id:finngen_R9_AB1_MENINGOCOCCAL	exposure	Inverse variance weighted	2	0.652161217	1.378247122	0.636083604	-2.049203142	3.353525577	1.919685206	0.128837528	28.60339957	0.998996831	I Certain infectious and parasitic diseases (AB1_)
finngen_R9_AB1_MENINGOCOCCAL	ukb-ppp-ALDH5A1-OID31047	Meningococcal infection || id:finngen_R9_AB1_MENINGOCOCCAL	exposure	Inverse variance weighted	2	-0.250707792	1.899403715	0.894989913	-3.973539073	3.47212349	0.778249749	0.018806757	32.20505699	0.998996831	I Certain infectious and parasitic diseases (AB1_)
finngen_R9_AB1_MENINGOCOCCAL	ukb-ppp-ACOT13-OID31522	Meningococcal infection || id:finngen_R9_AB1_MENINGOCOCCAL	exposure	Wald ratio	1	-0.593308942	1.604341314	0.711520589	-3.737817917	2.551200033	0.552496079	0.023805993	12.82248196	0.928023444	I Certain infectious and parasitic diseases (AB1_)
finngen_R9_AB1_MENINGOCOCCAL	ukb-ppp-AIF1-OID21234	Meningococcal infection || id:finngen_R9_AB1_MENINGOCOCCAL	exposure	Wald ratio	1	-0.464377736	0.881458588	0.598312508	-2.192036568	1.263281095	0.628526092	0.111689055	3.537007728	0.888587673	I Certain infectious and parasitic diseases (AB1_)
finngen_R9_AB1_MENINGOCOCCAL	ukb-ppp-FKBPL-OID31499	Meningococcal infection || id:finngen_R9_AB1_MENINGOCOCCAL	exposure	Wald ratio	1	-2.171240371	2.07828772	0.296149813	-6.244684301	1.902203559	0.114036082	0.001940743	6.700643452	0.734268488	I Certain infectious and parasitic diseases (AB1_)
finngen_R9_AB1_MENINGOCOCCAL	ukb-ppp-TNF-OID20473	Meningococcal infection || id:finngen_R9_AB1_MENINGOCOCCAL	exposure	Wald ratio	1	-0.659139968	1.033410092	0.523584343	-2.684623748	1.366343813	0.517296034	0.068246867	3.920988587	0.864353828	I Certain infectious and parasitic diseases (AB1_)
finngen_R9_AB1_MUMPS	ukb-ppp-AGER-OID20756	Mumps || id:finngen_R9_AB1_MUMPS	exposure	Inverse variance weighted	2	-0.334621944	0.510563425	0.512211922	-1.335326257	0.666082369	0.715608575	0.263072332	1.946596317	0.998996831	I Certain infectious and parasitic diseases (AB1_)
finngen_R9_AB1_MUMPS	ukb-ppp-ALDH5A1-OID31047	Mumps || id:finngen_R9_AB1_MUMPS	exposure	Inverse variance weighted	2	1.393133085	0.348051102	6.26E-05	0.710952926	2.075313244	4.027448646	2.035930425	7.967041698	0.030320965	I Certain infectious and parasitic diseases (AB1_)
finngen_R9_AB1_MUMPS	ukb-ppp-ACOT13-OID31522	Mumps || id:finngen_R9_AB1_MUMPS	exposure	Wald ratio	1	-0.398883738	0.86107411	0.643192541	-2.086588993	1.288821517	0.671068716	0.124109754	3.628507899	0.904142611	I Certain infectious and parasitic diseases (AB1_)
finngen_R9_AB1_MUMPS	ukb-ppp-AIF1-OID21234	Mumps || id:finngen_R9_AB1_MUMPS	exposure	Wald ratio	1	0.636087885	0.474293942	0.179879583	-0.293528242	1.565704012	1.889076121	0.745628164	4.786043182	0.617179082	I Certain infectious and parasitic diseases (AB1_)
finngen_R9_AB1_MUMPS	ukb-ppp-FKBPL-OID31499	Mumps || id:finngen_R9_AB1_MUMPS	exposure	Wald ratio	1	-2.412530372	1.102669308	0.028676875	-4.573762217	-0.251298528	0.089588316	0.010319064	0.777790145	0.283619411	I Certain infectious and parasitic diseases (AB1_)
finngen_R9_AB1_MUMPS	ukb-ppp-TNF-OID20473	Mumps || id:finngen_R9_AB1_MUMPS	exposure	Wald ratio	1	1.137895475	0.558271926	0.041525346	0.043682499	2.23210845	3.120194921	1.044650625	9.31949507	0.339215525	I Certain infectious and parasitic diseases (AB1_)
finngen_R9_AB1_MYCOSES	ukb-ppp-AGER-OID20756	Mycoses || id:finngen_R9_AB1_MYCOSES	exposure	Inverse variance weighted	2	-0.252968478	0.151106843	0.094110282	-0.549137891	0.043200935	0.776492358	0.577447419	1.044147679	0.764576554	I Certain infectious and parasitic diseases (AB1_)
finngen_R9_AB1_MYCOSES	ukb-ppp-ALDH5A1-OID31047	Mycoses || id:finngen_R9_AB1_MYCOSES	exposure	Inverse variance weighted	2	0.225466423	0.108385354	0.037504477	0.013031129	0.437901716	1.252906964	1.013116405	1.549452614	0.56217918	I Certain infectious and parasitic diseases (AB1_)
finngen_R9_AB1_MYCOSES	ukb-ppp-ACOT13-OID31522	Mycoses || id:finngen_R9_AB1_MYCOSES	exposure	Wald ratio	1	0.644890535	0.263058575	0.014225852	0.129295728	1.160485341	1.905778401	1.138026621	3.191481859	0.201042946	I Certain infectious and parasitic diseases (AB1_)
finngen_R9_AB1_MYCOSES	ukb-ppp-AIF1-OID21234	Mycoses || id:finngen_R9_AB1_MYCOSES	exposure	Wald ratio	1	-0.163564918	0.144786658	0.258604314	-0.447346767	0.120216931	0.849111375	0.639322174	1.127741467	0.707298763	I Certain infectious and parasitic diseases (AB1_)
finngen_R9_AB1_MYCOSES	ukb-ppp-TNF-OID20473	Mycoses || id:finngen_R9_AB1_MYCOSES	exposure	Wald ratio	1	-0.076447837	0.169883861	0.652710016	-0.409420204	0.256524529	0.926401237	0.664035143	1.292430468	0.90843828	I Certain infectious and parasitic diseases (AB1_)
finngen_R9_AB1_OTHER_BACTERIAL	ukb-ppp-AGER-OID20756	Other bacterial diseases || id:finngen_R9_AB1_OTHER_BACTERIAL	exposure	Inverse variance weighted	2	-0.119642034	0.207314426	0.56386904	-0.525978309	0.286694241	0.887237981	0.590976923	1.332016874	0.998996831	I Certain infectious and parasitic diseases (AB1_)
finngen_R9_AB1_OTHER_BACTERIAL	ukb-ppp-ALDH5A1-OID31047	Other bacterial diseases || id:finngen_R9_AB1_OTHER_BACTERIAL	exposure	Inverse variance weighted	2	0.01243764	0.054538088	0.819604109	-0.094457012	0.119332291	1.012515309	0.909866847	1.126744264	0.998996831	I Certain infectious and parasitic diseases (AB1_)
finngen_R9_AB1_OTHER_BACTERIAL	ukb-ppp-ACOT13-OID31522	Other bacterial diseases || id:finngen_R9_AB1_OTHER_BACTERIAL	exposure	Wald ratio	1	-0.158745382	0.120257886	0.186821212	-0.394450838	0.076960074	0.853213575	0.6740501	1.079998955	0.627096534	I Certain infectious and parasitic diseases (AB1_)
finngen_R9_AB1_OTHER_BACTERIAL	ukb-ppp-AIF1-OID21234	Other bacterial diseases || id:finngen_R9_AB1_OTHER_BACTERIAL	exposure	Wald ratio	1	0.096833058	0.066170692	0.143362638	-0.032861498	0.226527614	1.101676442	0.967672575	1.254237244	0.565099444	I Certain infectious and parasitic diseases (AB1_)
finngen_R9_AB1_OTHER_BACTERIAL	ukb-ppp-TNF-OID20473	Other bacterial diseases || id:finngen_R9_AB1_OTHER_BACTERIAL	exposure	Wald ratio	1	0.164482379	0.077821786	0.034551366	0.011951678	0.31701308	1.178782798	1.012023385	1.37302053	0.309158207	I Certain infectious and parasitic diseases (AB1_)
finngen_R9_AB1_OTHER_BACT_INOTHER	ukb-ppp-AGER-OID20756	Other bacterial agents as the cause of diseases classified to other chapters || id:finngen_R9_AB1_OTHER_BACT_INOTHER	exposure	Inverse variance weighted	2	-1.37663455	0.599486225	0.021655462	-2.551627551	-0.201641549	0.252426654	0.077954687	0.817387869	0.454036221	I Certain infectious and parasitic diseases (AB1_)
finngen_R9_AB1_OTHER_BACT_INOTHER	ukb-ppp-ALDH5A1-OID31047	Other bacterial agents as the cause of diseases classified to other chapters || id:finngen_R9_AB1_OTHER_BACT_INOTHER	exposure	Inverse variance weighted	2	-0.256079167	1.195104065	0.830333758	-2.598483134	2.0863248	0.774080685	0.074386327	8.055256022	0.998996831	I Certain infectious and parasitic diseases (AB1_)
finngen_R9_AB1_OTHER_BACT_INOTHER	ukb-ppp-ACOT13-OID31522	Other bacterial agents as the cause of diseases classified to other chapters || id:finngen_R9_AB1_OTHER_BACT_INOTHER	exposure	Wald ratio	1	0.883517749	1.460355096	0.54517767	-1.97877824	3.745813737	2.419395581	0.138238028	42.34344965	0.87298208	I Certain infectious and parasitic diseases (AB1_)
finngen_R9_AB1_OTHER_BACT_INOTHER	ukb-ppp-AIF1-OID21234	Other bacterial agents as the cause of diseases classified to other chapters || id:finngen_R9_AB1_OTHER_BACT_INOTHER	exposure	Wald ratio	1	0.084964832	0.802211476	0.915651174	-1.487369662	1.657299325	1.088678779	0.225966242	5.245126319	0.981975405	I Certain infectious and parasitic diseases (AB1_)
finngen_R9_AB1_OTHER_BACT_INOTHER	ukb-ppp-FKBPL-OID31499	Other bacterial agents as the cause of diseases classified to other chapters || id:finngen_R9_AB1_OTHER_BACT_INOTHER	exposure	Wald ratio	1	-4.588945732	1.626696041	0.004787088	-7.777269972	-1.400621491	0.010163568	0.000419155	0.246443754	0.116286351	I Certain infectious and parasitic diseases (AB1_)
finngen_R9_AB1_OTHER_BACT_INOTHER	ukb-ppp-TNF-OID20473	Other bacterial agents as the cause of diseases classified to other chapters || id:finngen_R9_AB1_OTHER_BACT_INOTHER	exposure	Wald ratio	1	-0.050874049	0.942710252	0.956962466	-1.898586143	1.796838046	0.950398367	0.149780237	6.030548966	0.99187572	I Certain infectious and parasitic diseases (AB1_)
finngen_R9_AB1_OTHER_CESTODE	ukb-ppp-AGER-OID20756	Other cestode infections || id:finngen_R9_AB1_OTHER_CESTODE	exposure	Inverse variance weighted	2	-0.492407436	1.059189124	0.642009553	-2.568418119	1.583603247	0.611153309	0.076656711	4.872480973	0.998996831	I Certain infectious and parasitic diseases (AB1_)
finngen_R9_AB1_OTHER_CESTODE	ukb-ppp-ALDH5A1-OID31047	Other cestode infections || id:finngen_R9_AB1_OTHER_CESTODE	exposure	Inverse variance weighted	2	0.156559635	0.984811066	0.873689134	-1.773670055	2.086789325	1.169480502	0.169709003	8.058998754	0.998996831	I Certain infectious and parasitic diseases (AB1_)
finngen_R9_AB1_OTHER_CESTODE	ukb-ppp-ACOT13-OID31522	Other cestode infections || id:finngen_R9_AB1_OTHER_CESTODE	exposure	Wald ratio	1	0.149743654	2.490320404	0.952051877	-4.731284337	5.030771644	1.161536449	0.008815142	153.0510681	0.991094757	I Certain infectious and parasitic diseases (AB1_)
finngen_R9_AB1_OTHER_CESTODE	ukb-ppp-AIF1-OID21234	Other cestode infections || id:finngen_R9_AB1_OTHER_CESTODE	exposure	Wald ratio	1	-0.464192026	1.352840379	0.731505163	-3.115759169	2.187375117	0.628642827	0.044344829	8.911789977	0.934021226	I Certain infectious and parasitic diseases (AB1_)
finngen_R9_AB1_OTHER_CESTODE	ukb-ppp-FKBPL-OID31499	Other cestode infections || id:finngen_R9_AB1_OTHER_CESTODE	exposure	Wald ratio	1	2.21352742	3.414950295	0.516863813	-4.479775159	8.906829999	9.147928133	0.011335962	7382.222317	0.861280582	I Certain infectious and parasitic diseases (AB1_)
finngen_R9_AB1_OTHER_CESTODE	ukb-ppp-TNF-OID20473	Other cestode infections || id:finngen_R9_AB1_OTHER_CESTODE	exposure	Wald ratio	1	-2.26829195	1.55675811	0.145099468	-5.319537845	0.782953945	0.103488793	0.004895015	2.187925741	0.56613836	I Certain infectious and parasitic diseases (AB1_)
finngen_R9_AB1_OTHER_CHLAMYDIAE	ukb-ppp-AGER-OID20756	Other diseases caused by chlamydiae || id:finngen_R9_AB1_OTHER_CHLAMYDIAE	exposure	Inverse variance weighted	2	-1.097470422	0.546816844	0.044747907	-2.169231436	-0.025709408	0.333714173	0.114265403	0.974618265	0.606141884	I Certain infectious and parasitic diseases (AB1_)
finngen_R9_AB1_OTHER_CHLAMYDIAE	ukb-ppp-ALDH5A1-OID31047	Other diseases caused by chlamydiae || id:finngen_R9_AB1_OTHER_CHLAMYDIAE	exposure	Inverse variance weighted	2	-0.037213669	0.547325881	0.945792166	-1.109972396	1.035545058	0.96347025	0.329568058	2.81664105	0.998996831	I Certain infectious and parasitic diseases (AB1_)
finngen_R9_AB1_OTHER_CHLAMYDIAE	ukb-ppp-ACOT13-OID31522	Other diseases caused by chlamydiae || id:finngen_R9_AB1_OTHER_CHLAMYDIAE	exposure	Wald ratio	1	-1.176819883	1.326639019	0.375041942	-3.77703236	1.423392595	0.308257477	0.022890522	4.15117985	0.78693584	I Certain infectious and parasitic diseases (AB1_)
finngen_R9_AB1_OTHER_CHLAMYDIAE	ukb-ppp-AIF1-OID21234	Other diseases caused by chlamydiae || id:finngen_R9_AB1_OTHER_CHLAMYDIAE	exposure	Wald ratio	1	-0.345401206	0.73111767	0.636620593	-1.77839184	1.087589428	0.707936268	0.168909563	2.967113005	0.900708494	I Certain infectious and parasitic diseases (AB1_)
finngen_R9_AB1_OTHER_CHLAMYDIAE	ukb-ppp-FKBPL-OID31499	Other diseases caused by chlamydiae || id:finngen_R9_AB1_OTHER_CHLAMYDIAE	exposure	Wald ratio	1	-1.510135585	1.710617105	0.377343455	-4.862945111	1.842673941	0.220880028	0.007727691	6.313397364	0.788253027	I Certain infectious and parasitic diseases (AB1_)
finngen_R9_AB1_OTHER_CHLAMYDIAE	ukb-ppp-TNF-OID20473	Other diseases caused by chlamydiae || id:finngen_R9_AB1_OTHER_CHLAMYDIAE	exposure	Wald ratio	1	0.83129155	0.85569984	0.331311478	-0.845880136	2.508463236	2.296282589	0.429179456	12.28603481	0.754704251	I Certain infectious and parasitic diseases (AB1_)
finngen_R9_AB1_OTHER_CONDITIONS	ukb-ppp-AGER-OID20756	Human immunodeficiency virus [HIV] disease resulting in other conditions || id:finngen_R9_AB1_OTHER_CONDITIONS	exposure	Inverse variance weighted	2	0.476467173	0.507784903	0.348077513	-0.518791237	1.471725582	1.610375163	0.595239617	4.35674658	0.972620758	I Certain infectious and parasitic diseases (AB1_)
finngen_R9_AB1_OTHER_CONDITIONS	ukb-ppp-ALDH5A1-OID31047	Human immunodeficiency virus [HIV] disease resulting in other conditions || id:finngen_R9_AB1_OTHER_CONDITIONS	exposure	Inverse variance weighted	2	0.77114943	0.453490472	0.089041524	-0.117691896	1.659990755	2.16225018	0.888969906	5.259262223	0.754509758	I Certain infectious and parasitic diseases (AB1_)
finngen_R9_AB1_OTHER_CONDITIONS	ukb-ppp-ACOT13-OID31522	Human immunodeficiency virus [HIV] disease resulting in other conditions || id:finngen_R9_AB1_OTHER_CONDITIONS	exposure	Wald ratio	1	2.080003197	1.102116783	0.059122646	-0.080145697	4.240152091	8.004494504	0.922981861	69.41840895	0.405260862	I Certain infectious and parasitic diseases (AB1_)
finngen_R9_AB1_OTHER_CONDITIONS	ukb-ppp-AIF1-OID21234	Human immunodeficiency virus [HIV] disease resulting in other conditions || id:finngen_R9_AB1_OTHER_CONDITIONS	exposure	Wald ratio	1	0.855041089	0.605368549	0.157823199	-0.331481267	2.041563446	2.351470999	0.717859603	7.702642459	0.586846106	I Certain infectious and parasitic diseases (AB1_)
finngen_R9_AB1_OTHER_CONDITIONS	ukb-ppp-FKBPL-OID31499	Human immunodeficiency virus [HIV] disease resulting in other conditions || id:finngen_R9_AB1_OTHER_CONDITIONS	exposure	Wald ratio	1	1.922902528	1.408964559	0.172327589	-0.838668007	4.684473063	6.840785251	0.432285942	108.2532146	0.607585126	I Certain infectious and parasitic diseases (AB1_)
finngen_R9_AB1_OTHER_CONDITIONS	ukb-ppp-TNF-OID20473	Human immunodeficiency virus [HIV] disease resulting in other conditions || id:finngen_R9_AB1_OTHER_CONDITIONS	exposure	Wald ratio	1	-0.416622948	0.706596916	0.555446129	-1.801552903	0.968307008	0.659269452	0.165042394	2.63348222	0.877712759	I Certain infectious and parasitic diseases (AB1_)
finngen_R9_AB1_OTHER_INFECTIONS	ukb-ppp-AGER-OID20756	Other infectious diseases || id:finngen_R9_AB1_OTHER_INFECTIONS	exposure	Inverse variance weighted	2	-0.407277536	0.271290491	0.133288351	-0.939006898	0.124451826	0.665459476	0.391015961	1.13252746	0.807599781	I Certain infectious and parasitic diseases (AB1_)
finngen_R9_AB1_OTHER_INFECTIONS	ukb-ppp-ALDH5A1-OID31047	Other infectious diseases || id:finngen_R9_AB1_OTHER_INFECTIONS	exposure	Inverse variance weighted	2	0.034039038	0.200577279	0.865241863	-0.359092428	0.427170504	1.034624996	0.698309805	1.532914008	0.998996831	I Certain infectious and parasitic diseases (AB1_)
finngen_R9_AB1_OTHER_INFECTIONS	ukb-ppp-ACOT13-OID31522	Other infectious diseases || id:finngen_R9_AB1_OTHER_INFECTIONS	exposure	Wald ratio	1	0.735183113	0.485205314	0.129721752	-0.215819302	1.686185529	2.085863907	0.805880909	5.398847628	0.545235228	I Certain infectious and parasitic diseases (AB1_)
finngen_R9_AB1_OTHER_INFECTIONS	ukb-ppp-AIF1-OID21234	Other infectious diseases || id:finngen_R9_AB1_OTHER_INFECTIONS	exposure	Wald ratio	1	0.139986004	0.267420871	0.600649301	-0.384158903	0.664130912	1.1502577	0.681023202	1.942801323	0.890160329	I Certain infectious and parasitic diseases (AB1_)
finngen_R9_AB1_OTHER_INFECTIONS	ukb-ppp-FKBPL-OID31499	Other infectious diseases || id:finngen_R9_AB1_OTHER_INFECTIONS	exposure	Wald ratio	1	0.264163451	0.624934081	0.672509701	-0.960707347	1.489034249	1.302341048	0.382622144	4.432812456	0.915242439	I Certain infectious and parasitic diseases (AB1_)
finngen_R9_AB1_OTHER_INFECTIONS	ukb-ppp-TNF-OID20473	Other infectious diseases || id:finngen_R9_AB1_OTHER_INFECTIONS	exposure	Wald ratio	1	0.678414097	0.315152183	0.031345759	0.060715819	1.296112375	1.970749834	1.062596901	3.65505951	0.29747892	I Certain infectious and parasitic diseases (AB1_)
finngen_R9_AB1_OTHER_MYCOBAC	ukb-ppp-AGER-OID20756	Infection due to other mycobacteria || id:finngen_R9_AB1_OTHER_MYCOBAC	exposure	Inverse variance weighted	2	0.521361182	0.487754189	0.285114059	-0.434637029	1.477359393	1.684318754	0.647499648	4.381360939	0.956323484	I Certain infectious and parasitic diseases (AB1_)
finngen_R9_AB1_OTHER_MYCOBAC	ukb-ppp-ALDH5A1-OID31047	Infection due to other mycobacteria || id:finngen_R9_AB1_OTHER_MYCOBAC	exposure	Inverse variance weighted	2	-0.112067692	0.488838037	0.818672113	-1.070190244	0.846054859	0.89398374	0.342943268	2.330434799	0.998996831	I Certain infectious and parasitic diseases (AB1_)
finngen_R9_AB1_OTHER_MYCOBAC	ukb-ppp-ACOT13-OID31522	Infection due to other mycobacteria || id:finngen_R9_AB1_OTHER_MYCOBAC	exposure	Wald ratio	1	0.625939838	1.178144537	0.595215818	-1.683223454	2.935103131	1.870002632	0.185774175	18.82344431	0.888035427	I Certain infectious and parasitic diseases (AB1_)
finngen_R9_AB1_OTHER_MYCOBAC	ukb-ppp-AIF1-OID21234	Infection due to other mycobacteria || id:finngen_R9_AB1_OTHER_MYCOBAC	exposure	Wald ratio	1	-0.226713558	0.650015252	0.727253049	-1.500743451	1.047316335	0.797149087	0.222964336	2.849992422	0.932873802	I Certain infectious and parasitic diseases (AB1_)
finngen_R9_AB1_OTHER_MYCOBAC	ukb-ppp-FKBPL-OID31499	Infection due to other mycobacteria || id:finngen_R9_AB1_OTHER_MYCOBAC	exposure	Wald ratio	1	1.680183244	1.520239134	0.269068676	-1.299485458	4.659851946	5.366539267	0.272672058	105.6204435	0.716878641	I Certain infectious and parasitic diseases (AB1_)
finngen_R9_AB1_OTHER_MYCOBAC	ukb-ppp-TNF-OID20473	Infection due to other mycobacteria || id:finngen_R9_AB1_OTHER_MYCOBAC	exposure	Wald ratio	1	-0.160957149	0.764695635	0.833288966	-1.659760593	1.337846296	0.851328551	0.190184506	3.810827265	0.960439699	I Certain infectious and parasitic diseases (AB1_)
finngen_R9_AB1_OTHER_PROTOZOAL	ukb-ppp-AGER-OID20756	Other protozoal intestinal diseases || id:finngen_R9_AB1_OTHER_PROTOZOAL	exposure	Inverse variance weighted	2	-0.690519935	0.526048618	0.189299492	-1.721575226	0.340535356	0.50131535	0.1787843	1.405699939	0.879293099	I Certain infectious and parasitic diseases (AB1_)
finngen_R9_AB1_OTHER_PROTOZOAL	ukb-ppp-ALDH5A1-OID31047	Other protozoal intestinal diseases || id:finngen_R9_AB1_OTHER_PROTOZOAL	exposure	Inverse variance weighted	2	0.146988584	0.584780201	0.801538127	-0.99918061	1.293157778	1.158340739	0.368181001	3.644276221	0.998996831	I Certain infectious and parasitic diseases (AB1_)
finngen_R9_AB1_OTHER_PROTOZOAL	ukb-ppp-ACOT13-OID31522	Other protozoal intestinal diseases || id:finngen_R9_AB1_OTHER_PROTOZOAL	exposure	Wald ratio	1	-1.070746898	1.28418348	0.404396016	-3.587746519	1.446252723	0.342752421	0.027660593	4.24716934	0.802440395	I Certain infectious and parasitic diseases (AB1_)
finngen_R9_AB1_OTHER_PROTOZOAL	ukb-ppp-AIF1-OID21234	Other protozoal intestinal diseases || id:finngen_R9_AB1_OTHER_PROTOZOAL	exposure	Wald ratio	1	0.989117563	0.704152013	0.160112521	-0.391020383	2.369255509	2.688860674	0.676366369	10.68943113	0.587914846	I Certain infectious and parasitic diseases (AB1_)
finngen_R9_AB1_OTHER_PROTOZOAL	ukb-ppp-FKBPL-OID31499	Other protozoal intestinal diseases || id:finngen_R9_AB1_OTHER_PROTOZOAL	exposure	Wald ratio	1	-0.479275403	1.648529564	0.771258566	-3.710393348	2.751842542	0.619231923	0.024467897	15.67148067	0.9439058	I Certain infectious and parasitic diseases (AB1_)
finngen_R9_AB1_OTHER_PROTOZOAL	ukb-ppp-TNF-OID20473	Other protozoal intestinal diseases || id:finngen_R9_AB1_OTHER_PROTOZOAL	exposure	Wald ratio	1	1.492641169	0.8294163	0.071919326	-0.133014778	3.118297117	4.44883013	0.875452155	22.60784831	0.437479611	I Certain infectious and parasitic diseases (AB1_)
finngen_R9_AB1_OTHER_SEPSIS	ukb-ppp-ALDH5A1-OID31047	Other septicaemia || id:finngen_R9_AB1_OTHER_SEPSIS	exposure	Inverse variance weighted	2	0.074559863	0.089658594	0.405636174	-0.101170982	0.250290708	1.077409839	0.90377849	1.284398748	0.981872997	I Certain infectious and parasitic diseases (AB1_)
finngen_R9_AB1_OTHER_SEPSIS	ukb-ppp-ACOT13-OID31522	Other septicaemia || id:finngen_R9_AB1_OTHER_SEPSIS	exposure	Wald ratio	1	-0.26295053	0.217005009	0.225617425	-0.688280347	0.162379286	0.768779928	0.502439348	1.176306314	0.670102784	I Certain infectious and parasitic diseases (AB1_)
finngen_R9_AB1_OTHER_SEPSIS	ukb-ppp-AGER-OID20756	Other septicaemia || id:finngen_R9_AB1_OTHER_SEPSIS	exposure	Wald ratio	1	0.457622319	0.200693606	0.022595605	0.064262852	0.850981787	1.580312037	1.06637266	2.341945014	0.251676859	I Certain infectious and parasitic diseases (AB1_)
finngen_R9_AB1_OTHER_SEPSIS	ukb-ppp-AIF1-OID21234	Other septicaemia || id:finngen_R9_AB1_OTHER_SEPSIS	exposure	Wald ratio	1	0.141790174	0.119520204	0.23549276	-0.092469425	0.376049774	1.152334834	0.911677085	1.456519629	0.682258852	I Certain infectious and parasitic diseases (AB1_)
finngen_R9_AB1_OTHER_SEPSIS	ukb-ppp-TNF-OID20473	Other septicaemia || id:finngen_R9_AB1_OTHER_SEPSIS	exposure	Wald ratio	1	0.145136163	0.140278334	0.300841769	-0.129809371	0.420081698	1.156196991	0.878262837	1.522085902	0.735309858	I Certain infectious and parasitic diseases (AB1_)
finngen_R9_AB1_OTHER_SPIROCHAETAL	ukb-ppp-AGER-OID20756	Other spirochaetal diseases || id:finngen_R9_AB1_OTHER_SPIROCHAETAL	exposure	Inverse variance weighted	2	0.316017801	0.230982914	0.171267124	-0.13670871	0.768744312	1.371654672	0.872224259	2.157055963	0.845562639	I Certain infectious and parasitic diseases (AB1_)
finngen_R9_AB1_OTHER_SPIROCHAETAL	ukb-ppp-ALDH5A1-OID31047	Other spirochaetal diseases || id:finngen_R9_AB1_OTHER_SPIROCHAETAL	exposure	Inverse variance weighted	2	0.007783511	0.43441295	0.985704822	-0.843665871	0.859232893	1.007813881	0.430130825	2.361348591	0.998996831	I Certain infectious and parasitic diseases (AB1_)
finngen_R9_AB1_OTHER_SPIROCHAETAL	ukb-ppp-ACOT13-OID31522	Other spirochaetal diseases || id:finngen_R9_AB1_OTHER_SPIROCHAETAL	exposure	Wald ratio	1	-0.284947191	0.493089597	0.563344351	-1.251402801	0.681508419	0.752053968	0.286103169	1.976857413	0.879887522	I Certain infectious and parasitic diseases (AB1_)
finngen_R9_AB1_OTHER_SPIROCHAETAL	ukb-ppp-AIF1-OID21234	Other spirochaetal diseases || id:finngen_R9_AB1_OTHER_SPIROCHAETAL	exposure	Wald ratio	1	-0.149334314	0.270483744	0.580879236	-0.679482452	0.380813823	0.861281128	0.506879259	1.463475115	0.883756997	I Certain infectious and parasitic diseases (AB1_)
finngen_R9_AB1_OTHER_SPIROCHAETAL	ukb-ppp-FKBPL-OID31499	Other spirochaetal diseases || id:finngen_R9_AB1_OTHER_SPIROCHAETAL	exposure	Wald ratio	1	0.071376522	0.619086343	0.90821263	-1.142032711	1.284785755	1.073985529	0.319169583	3.613893617	0.980540654	I Certain infectious and parasitic diseases (AB1_)
finngen_R9_AB1_OTHER_SPIROCHAETAL	ukb-ppp-TNF-OID20473	Other spirochaetal diseases || id:finngen_R9_AB1_OTHER_SPIROCHAETAL	exposure	Wald ratio	1	0.326845214	0.320387465	0.307654453	-0.301114217	0.954804646	1.386586837	0.739993248	2.598162971	0.738400739	I Certain infectious and parasitic diseases (AB1_)
finngen_R9_AB1_OTHER_SUPERF_MYCOSIS	ukb-ppp-AGER-OID20756	Other superficial mycoses || id:finngen_R9_AB1_OTHER_SUPERF_MYCOSIS	exposure	Inverse variance weighted	2	-0.16367134	0.743422277	0.825747081	-1.620779002	1.293436323	0.849021016	0.197744596	3.645291457	0.998996831	I Certain infectious and parasitic diseases (AB1_)
finngen_R9_AB1_OTHER_SUPERF_MYCOSIS	ukb-ppp-ALDH5A1-OID31047	Other superficial mycoses || id:finngen_R9_AB1_OTHER_SUPERF_MYCOSIS	exposure	Inverse variance weighted	2	0.344316011	0.437501266	0.431278501	-0.513186471	1.201818494	1.411024465	0.598585163	3.326160027	0.985965481	I Certain infectious and parasitic diseases (AB1_)
finngen_R9_AB1_OTHER_SUPERF_MYCOSIS	ukb-ppp-ACOT13-OID31522	Other superficial mycoses || id:finngen_R9_AB1_OTHER_SUPERF_MYCOSIS	exposure	Wald ratio	1	0.277409243	1.062575483	0.794036595	-1.805238704	2.36005719	1.319706341	0.164435201	10.59155716	0.948408816	I Certain infectious and parasitic diseases (AB1_)
finngen_R9_AB1_OTHER_SUPERF_MYCOSIS	ukb-ppp-AIF1-OID21234	Other superficial mycoses || id:finngen_R9_AB1_OTHER_SUPERF_MYCOSIS	exposure	Wald ratio	1	-0.573146487	0.584804959	0.32705436	-1.719364207	0.573071234	0.563748817	0.179180033	1.773706161	0.752133218	I Certain infectious and parasitic diseases (AB1_)
finngen_R9_AB1_OTHER_SUPERF_MYCOSIS	ukb-ppp-FKBPL-OID31499	Other superficial mycoses || id:finngen_R9_AB1_OTHER_SUPERF_MYCOSIS	exposure	Wald ratio	1	-1.529911434	1.372776603	0.265079765	-4.220553576	1.160730708	0.216554846	0.01469051	3.192265039	0.715295629	I Certain infectious and parasitic diseases (AB1_)
finngen_R9_AB1_OTHER_SUPERF_MYCOSIS	ukb-ppp-TNF-OID20473	Other superficial mycoses || id:finngen_R9_AB1_OTHER_SUPERF_MYCOSIS	exposure	Wald ratio	1	-2.092771326	0.653962755	0.001373616	-3.374538326	-0.811004325	0.123344833	0.03423392	0.444411508	0.061106609	I Certain infectious and parasitic diseases (AB1_)
finngen_R9_AB1_OTHER_VIRAL	ukb-ppp-AGER-OID20756	Other viral diseases || id:finngen_R9_AB1_OTHER_VIRAL	exposure	Inverse variance weighted	2	-0.226590724	0.099210721	0.022375419	-0.421043737	-0.03213771	0.79724701	0.656361394	0.968373218	0.458744233	I Certain infectious and parasitic diseases (AB1_)
finngen_R9_AB1_OTHER_VIRAL	ukb-ppp-ALDH5A1-OID31047	Other viral diseases || id:finngen_R9_AB1_OTHER_VIRAL	exposure	Inverse variance weighted	2	0.276974116	0.099385496	0.005322039	0.082178543	0.471769689	1.319132226	1.085649627	1.602828192	0.249692709	I Certain infectious and parasitic diseases (AB1_)
finngen_R9_AB1_OTHER_VIRAL	ukb-ppp-ACOT13-OID31522	Other viral diseases || id:finngen_R9_AB1_OTHER_VIRAL	exposure	Wald ratio	1	0.377985282	0.24097607	0.116750637	-0.094327816	0.85029838	1.459341465	0.909984406	2.34034506	0.52679501	I Certain infectious and parasitic diseases (AB1_)
finngen_R9_AB1_OTHER_VIRAL	ukb-ppp-AIF1-OID21234	Other viral diseases || id:finngen_R9_AB1_OTHER_VIRAL	exposure	Wald ratio	1	0.022863705	0.132664358	0.863168287	-0.237158437	0.282885847	1.023127083	0.788866293	1.326953677	0.969013624	I Certain infectious and parasitic diseases (AB1_)
finngen_R9_AB1_OTHER_VIRAL	ukb-ppp-FKBPL-OID31499	Other viral diseases || id:finngen_R9_AB1_OTHER_VIRAL	exposure	Wald ratio	1	-0.669817249	0.308965298	0.030163493	-1.275389233	-0.064245265	0.511802102	0.279322226	0.937774968	0.291046179	I Certain infectious and parasitic diseases (AB1_)
finngen_R9_AB1_OTHER_VIRAL	ukb-ppp-TNF-OID20473	Other viral diseases || id:finngen_R9_AB1_OTHER_VIRAL	exposure	Wald ratio	1	-0.072109331	0.156021225	0.643954813	-0.377910933	0.233692271	0.930429165	0.685291535	1.263255692	0.905099284	I Certain infectious and parasitic diseases (AB1_)
finngen_R9_AB1_PARASITIC_NOS	ukb-ppp-AGER-OID20756	Unspecified parasitic disease || id:finngen_R9_AB1_PARASITIC_NOS	exposure	Inverse variance weighted	2	1.278146251	1.210003106	0.290823638	-1.093459836	3.649752338	3.589978633	0.33505525	38.46513851	0.956323484	I Certain infectious and parasitic diseases (AB1_)
finngen_R9_AB1_PARASITIC_NOS	ukb-ppp-ALDH5A1-OID31047	Unspecified parasitic disease || id:finngen_R9_AB1_PARASITIC_NOS	exposure	Inverse variance weighted	2	0.229560481	0.648407496	0.723310881	-1.041318211	1.500439173	1.258046953	0.352989061	4.483657737	0.998996831	I Certain infectious and parasitic diseases (AB1_)
finngen_R9_AB1_PARASITIC_NOS	ukb-ppp-ACOT13-OID31522	Unspecified parasitic disease || id:finngen_R9_AB1_PARASITIC_NOS	exposure	Wald ratio	1	3.919955361	1.445613692	0.006695525	1.086552524	6.753358198	50.39819502	2.96403799	856.9316825	0.136981311	I Certain infectious and parasitic diseases (AB1_)
finngen_R9_AB1_PARASITIC_NOS	ukb-ppp-AIF1-OID21234	Unspecified parasitic disease || id:finngen_R9_AB1_PARASITIC_NOS	exposure	Wald ratio	1	-1.684830977	0.866251884	0.051778999	-3.382684669	0.013022716	0.185475779	0.033956171	1.013107881	0.380847259	I Certain infectious and parasitic diseases (AB1_)
finngen_R9_AB1_PARASITIC_NOS	ukb-ppp-FKBPL-OID31499	Unspecified parasitic disease || id:finngen_R9_AB1_PARASITIC_NOS	exposure	Wald ratio	1	4.408560417	2.017826603	0.028903047	0.453620274	8.363500559	82.15111497	1.574000195	4287.677797	0.285092653	I Certain infectious and parasitic diseases (AB1_)
finngen_R9_AB1_PARASITIC_NOS	ukb-ppp-TNF-OID20473	Unspecified parasitic disease || id:finngen_R9_AB1_PARASITIC_NOS	exposure	Wald ratio	1	0.235396476	1.017330797	0.817014656	-1.758571886	2.229364838	1.265410374	0.172290739	9.293961032	0.955450858	I Certain infectious and parasitic diseases (AB1_)
finngen_R9_AB1_PEDICULOSIS_ACARIASIS_OTHERINFEST	ukb-ppp-AGER-OID20756	Pediculosis, acariasis and other infestations || id:finngen_R9_AB1_PEDICULOSIS_ACARIASIS_OTHERINFEST	exposure	Inverse variance weighted	2	0.034242458	0.268684217	0.898588208	-0.492378607	0.560863523	1.03483548	0.611170928	1.752184899	0.998996831	I Certain infectious and parasitic diseases (AB1_)
finngen_R9_AB1_PEDICULOSIS_ACARIASIS_OTHERINFEST	ukb-ppp-ALDH5A1-OID31047	Pediculosis, acariasis and other infestations || id:finngen_R9_AB1_PEDICULOSIS_ACARIASIS_OTHERINFEST	exposure	Inverse variance weighted	2	0.261692536	0.471395313	0.578795797	-0.662242278	1.18562735	1.299127046	0.515693708	3.272739332	0.998996831	I Certain infectious and parasitic diseases (AB1_)
finngen_R9_AB1_PEDICULOSIS_ACARIASIS_OTHERINFEST	ukb-ppp-ACOT13-OID31522	Pediculosis, acariasis and other infestations || id:finngen_R9_AB1_PEDICULOSIS_ACARIASIS_OTHERINFEST	exposure	Wald ratio	1	1.299502108	0.604458239	0.031566092	0.11476396	2.484240255	3.667470207	1.121608662	11.99200593	0.29834266	I Certain infectious and parasitic diseases (AB1_)
finngen_R9_AB1_PEDICULOSIS_ACARIASIS_OTHERINFEST	ukb-ppp-AIF1-OID21234	Pediculosis, acariasis and other infestations || id:finngen_R9_AB1_PEDICULOSIS_ACARIASIS_OTHERINFEST	exposure	Wald ratio	1	0.046127988	0.33242123	0.889636909	-0.605417624	0.697673599	1.047208432	0.545846421	2.009073356	0.976370558	I Certain infectious and parasitic diseases (AB1_)
finngen_R9_AB1_PEDICULOSIS_ACARIASIS_OTHERINFEST	ukb-ppp-FKBPL-OID31499	Pediculosis, acariasis and other infestations || id:finngen_R9_AB1_PEDICULOSIS_ACARIASIS_OTHERINFEST	exposure	Wald ratio	1	0.058785406	0.777978206	0.939767757	-1.466051878	1.583622689	1.060547629	0.230835053	4.872575703	0.987700007	I Certain infectious and parasitic diseases (AB1_)
finngen_R9_AB1_PEDICULOSIS_ACARIASIS_OTHERINFEST	ukb-ppp-TNF-OID20473	Pediculosis, acariasis and other infestations || id:finngen_R9_AB1_PEDICULOSIS_ACARIASIS_OTHERINFEST	exposure	Wald ratio	1	-0.41892471	0.390451542	0.283305355	-1.184209732	0.346360312	0.657753716	0.305987897	1.413911974	0.726765498	I Certain infectious and parasitic diseases (AB1_)
finngen_R9_AB1_PEDICULOSIS_AND_PHTHIRIAASIS	ukb-ppp-AGER-OID20756	Pediculosis and phthiriasis || id:finngen_R9_AB1_PEDICULOSIS_AND_PHTHIRIAASIS	exposure	Inverse variance weighted	2	0.659676881	1.075114891	0.539488055	-1.447548306	2.766902068	1.934167267	0.235146088	15.90927174	0.998996831	I Certain infectious and parasitic diseases (AB1_)
finngen_R9_AB1_PEDICULOSIS_AND_PHTHIRIAASIS	ukb-ppp-ALDH5A1-OID31047	Pediculosis and phthiriasis || id:finngen_R9_AB1_PEDICULOSIS_AND_PHTHIRIAASIS	exposure	Inverse variance weighted	2	0.227684263	1.070228299	0.831526927	-1.869963204	2.32533173	1.255688796	0.154129333	10.23007315	0.998996831	I Certain infectious and parasitic diseases (AB1_)
finngen_R9_AB1_PEDICULOSIS_AND_PHTHIRIAASIS	ukb-ppp-ACOT13-OID31522	Pediculosis and phthiriasis || id:finngen_R9_AB1_PEDICULOSIS_AND_PHTHIRIAASIS	exposure	Wald ratio	1	-0.51585885	2.588729634	0.842050731	-5.589768933	4.558051234	0.596987652	0.003735891	95.39739135	0.964370962	I Certain infectious and parasitic diseases (AB1_)
finngen_R9_AB1_PEDICULOSIS_AND_PHTHIRIAASIS	ukb-ppp-AIF1-OID21234	Pediculosis and phthiriasis || id:finngen_R9_AB1_PEDICULOSIS_AND_PHTHIRIAASIS	exposure	Wald ratio	1	-0.405260891	1.427151367	0.776437282	-3.202477571	2.391955788	0.666802825	0.040661338	10.93485931	0.945037214	I Certain infectious and parasitic diseases (AB1_)
finngen_R9_AB1_PEDICULOSIS_AND_PHTHIRIAASIS	ukb-ppp-FKBPL-OID31499	Pediculosis and phthiriasis || id:finngen_R9_AB1_PEDICULOSIS_AND_PHTHIRIAASIS	exposure	Wald ratio	1	-1.235380657	3.365578441	0.713571729	-7.831914401	5.361153086	0.290724075	0.000396865	212.9703781	0.928723293	I Certain infectious and parasitic diseases (AB1_)
finngen_R9_AB1_PEDICULOSIS_AND_PHTHIRIAASIS	ukb-ppp-TNF-OID20473	Pediculosis and phthiriasis || id:finngen_R9_AB1_PEDICULOSIS_AND_PHTHIRIAASIS	exposure	Wald ratio	1	-0.217634161	1.682919503	0.897104912	-3.516156388	3.080888066	0.804419676	0.029713423	21.77773387	0.977785212	I Certain infectious and parasitic diseases (AB1_)
finngen_R9_AB1_PNEUMOCYSTOSIS	ukb-ppp-AGER-OID20756	Pneumocystosis || id:finngen_R9_AB1_PNEUMOCYSTOSIS	exposure	Inverse variance weighted	2	-0.396829632	0.881406195	0.652549416	-2.124385775	1.33072651	0.672448579	0.11950635	3.783791353	0.998996831	I Certain infectious and parasitic diseases (AB1_)
finngen_R9_AB1_PNEUMOCYSTOSIS	ukb-ppp-ALDH5A1-OID31047	Pneumocystosis || id:finngen_R9_AB1_PNEUMOCYSTOSIS	exposure	Inverse variance weighted	2	0.292527018	0.529843722	0.580879455	-0.745966676	1.331020712	1.339808935	0.474275607	3.784904715	0.998996831	I Certain infectious and parasitic diseases (AB1_)
finngen_R9_AB1_PNEUMOCYSTOSIS	ukb-ppp-ACOT13-OID31522	Pneumocystosis || id:finngen_R9_AB1_PNEUMOCYSTOSIS	exposure	Wald ratio	1	-0.218070652	1.243868109	0.860830917	-2.656052145	2.219910841	0.80406863	0.070224913	9.206509987	0.968395668	I Certain infectious and parasitic diseases (AB1_)
finngen_R9_AB1_PNEUMOCYSTOSIS	ukb-ppp-AIF1-OID21234	Pneumocystosis || id:finngen_R9_AB1_PNEUMOCYSTOSIS	exposure	Wald ratio	1	0.832390727	0.686438671	0.225274322	-0.513029068	2.177810522	2.298807998	0.598679389	8.826958652	0.670102784	I Certain infectious and parasitic diseases (AB1_)
finngen_R9_AB1_PNEUMOCYSTOSIS	ukb-ppp-FKBPL-OID31499	Pneumocystosis || id:finngen_R9_AB1_PNEUMOCYSTOSIS	exposure	Wald ratio	1	-1.389730851	1.604690018	0.386466481	-4.534923287	1.755461584	0.249142352	0.01072773	5.786117907	0.792818204	I Certain infectious and parasitic diseases (AB1_)
finngen_R9_AB1_PNEUMOCYSTOSIS	ukb-ppp-TNF-OID20473	Pneumocystosis || id:finngen_R9_AB1_PNEUMOCYSTOSIS	exposure	Wald ratio	1	1.58623348	0.808363036	0.049730058	0.00184193	3.17062503	4.885313601	1.001843628	23.8223694	0.372588722	I Certain infectious and parasitic diseases (AB1_)
finngen_R9_AB1_POLIOMYELITIS	ukb-ppp-AGER-OID20756	Acute poliomyelitis || id:finngen_R9_AB1_POLIOMYELITIS	exposure	Inverse variance weighted	2	0.074457065	0.528252115	0.887909548	-0.96091708	1.109831209	1.077299088	0.382541903	3.033846266	0.998996831	I Certain infectious and parasitic diseases (AB1_)
finngen_R9_AB1_POLIOMYELITIS	ukb-ppp-ALDH5A1-OID31047	Acute poliomyelitis || id:finngen_R9_AB1_POLIOMYELITIS	exposure	Inverse variance weighted	2	0.42267098	0.50536538	0.402948412	-0.567845165	1.413187126	1.526032119	0.566745366	4.109030554	0.981872997	I Certain infectious and parasitic diseases (AB1_)
finngen_R9_AB1_POLIOMYELITIS	ukb-ppp-ACOT13-OID31522	Acute poliomyelitis || id:finngen_R9_AB1_POLIOMYELITIS	exposure	Wald ratio	1	-2.327454533	1.224138901	0.05726281	-4.726766778	0.071857713	0.097543726	0.008855055	1.074502445	0.399433344	I Certain infectious and parasitic diseases (AB1_)
finngen_R9_AB1_POLIOMYELITIS	ukb-ppp-AIF1-OID21234	Acute poliomyelitis || id:finngen_R9_AB1_POLIOMYELITIS	exposure	Wald ratio	1	1.815931601	0.646749623	0.004988407	0.54830234	3.083560863	6.146799877	1.730313039	21.83601919	0.118322442	I Certain infectious and parasitic diseases (AB1_)
finngen_R9_AB1_POLIOMYELITIS	ukb-ppp-FKBPL-OID31499	Acute poliomyelitis || id:finngen_R9_AB1_POLIOMYELITIS	exposure	Wald ratio	1	0.819141543	1.596656465	0.607926446	-2.310305127	3.948588214	2.268551548	0.099230969	51.86209694	0.890505322	I Certain infectious and parasitic diseases (AB1_)
finngen_R9_AB1_POLIOMYELITIS	ukb-ppp-TNF-OID20473	Acute poliomyelitis || id:finngen_R9_AB1_POLIOMYELITIS	exposure	Wald ratio	1	0.808739487	0.789574489	0.305706553	-0.738826512	2.356305487	2.245076255	0.477674132	10.55189523	0.737738483	I Certain infectious and parasitic diseases (AB1_)
finngen_R9_AB1_PROTOZOAL	ukb-ppp-AGER-OID20756	Protozoal diseases || id:finngen_R9_AB1_PROTOZOAL	exposure	Inverse variance weighted	2	-0.205152479	1.13860613	0.857012344	-2.436820494	2.026515536	0.814523109	0.087438421	7.587601516	0.998996831	I Certain infectious and parasitic diseases (AB1_)
finngen_R9_AB1_PROTOZOAL	ukb-ppp-ALDH5A1-OID31047	Protozoal diseases || id:finngen_R9_AB1_PROTOZOAL	exposure	Inverse variance weighted	2	0.151342854	0.573947563	0.792020654	-0.97359437	1.276280078	1.163395464	0.377722919	3.583285359	0.998996831	I Certain infectious and parasitic diseases (AB1_)
finngen_R9_AB1_PROTOZOAL	ukb-ppp-ACOT13-OID31522	Protozoal diseases || id:finngen_R9_AB1_PROTOZOAL	exposure	Wald ratio	1	0.506929644	0.911023196	0.577910178	-1.278675819	2.292535107	1.660185999	0.278405716	9.900003464	0.883723679	I Certain infectious and parasitic diseases (AB1_)
finngen_R9_AB1_PROTOZOAL	ukb-ppp-AIF1-OID21234	Protozoal diseases || id:finngen_R9_AB1_PROTOZOAL	exposure	Wald ratio	1	0.355480693	0.502293117	0.479121865	-0.629013816	1.339975203	1.426866375	0.533117294	3.818948805	0.839936676	I Certain infectious and parasitic diseases (AB1_)
finngen_R9_AB1_PROTOZOAL	ukb-ppp-FKBPL-OID31499	Protozoal diseases || id:finngen_R9_AB1_PROTOZOAL	exposure	Wald ratio	1	-1.745757742	1.172035101	0.136353181	-4.04294654	0.551431057	0.174512703	0.017545697	1.735735177	0.554546219	I Certain infectious and parasitic diseases (AB1_)
finngen_R9_AB1_PROTOZOAL	ukb-ppp-TNF-OID20473	Protozoal diseases || id:finngen_R9_AB1_PROTOZOAL	exposure	Wald ratio	1	0.455145174	0.590687825	0.440983073	-0.702602964	1.612893312	1.576402219	0.495294391	5.017306882	0.821879307	I Certain infectious and parasitic diseases (AB1_)
finngen_R9_AB1_RESP_TUBERCU_CONF	ukb-ppp-AGER-OID20756	Respiratory tuberculosis, bacteriologically and histologically confirmed || id:finngen_R9_AB1_RESP_TUBERCU_CONF	exposure	Inverse variance weighted	2	0.28026465	0.574736303	0.625804562	-0.846218504	1.406747804	1.323480026	0.42903426	4.082656194	0.998996831	I Certain infectious and parasitic diseases (AB1_)
finngen_R9_AB1_RESP_TUBERCU_CONF	ukb-ppp-ALDH5A1-OID31047	Respiratory tuberculosis, bacteriologically and histologically confirmed || id:finngen_R9_AB1_RESP_TUBERCU_CONF	exposure	Inverse variance weighted	2	-0.019665347	0.416792539	0.962367712	-0.836578724	0.797248031	0.980526755	0.433190054	2.219424728	0.998996831	I Certain infectious and parasitic diseases (AB1_)
finngen_R9_AB1_RESP_TUBERCU_CONF	ukb-ppp-ACOT13-OID31522	Respiratory tuberculosis, bacteriologically and histologically confirmed || id:finngen_R9_AB1_RESP_TUBERCU_CONF	exposure	Wald ratio	1	0.483902861	1.00804857	0.631199497	-1.491872336	2.459678057	1.62239404	0.224951077	11.70104387	0.898892932	I Certain infectious and parasitic diseases (AB1_)
finngen_R9_AB1_RESP_TUBERCU_CONF	ukb-ppp-AIF1-OID21234	Respiratory tuberculosis, bacteriologically and histologically confirmed || id:finngen_R9_AB1_RESP_TUBERCU_CONF	exposure	Wald ratio	1	-0.123088172	0.55461584	0.824365178	-1.210135219	0.963958875	0.884185699	0.29815696	2.622056345	0.956800166	I Certain infectious and parasitic diseases (AB1_)
finngen_R9_AB1_RESP_TUBERCU_CONF	ukb-ppp-FKBPL-OID31499	Respiratory tuberculosis, bacteriologically and histologically confirmed || id:finngen_R9_AB1_RESP_TUBERCU_CONF	exposure	Wald ratio	1	2.209387429	1.296100523	0.088261207	-0.330969596	4.749744454	9.110134081	0.718227006	115.5547512	0.474414862	I Certain infectious and parasitic diseases (AB1_)
finngen_R9_AB1_RESP_TUBERCU_CONF	ukb-ppp-TNF-OID20473	Respiratory tuberculosis, bacteriologically and histologically confirmed || id:finngen_R9_AB1_RESP_TUBERCU_CONF	exposure	Wald ratio	1	-0.511842211	0.653582299	0.433548705	-1.792863516	0.769179095	0.599390358	0.16648276	2.157994018	0.817441395	I Certain infectious and parasitic diseases (AB1_)
finngen_R9_AB1_RESP_TUBERCU_NONCONF	ukb-ppp-AGER-OID20756	Respiratory tuberculosis, not confirmed bacteriologically or histologically || id:finngen_R9_AB1_RESP_TUBERCU_NONCONF	exposure	Inverse variance weighted	2	0.237652841	0.267839352	0.374919448	-0.28731229	0.762617971	1.268268825	0.750277388	2.143881501	0.981480283	I Certain infectious and parasitic diseases (AB1_)
finngen_R9_AB1_RESP_TUBERCU_NONCONF	ukb-ppp-ALDH5A1-OID31047	Respiratory tuberculosis, not confirmed bacteriologically or histologically || id:finngen_R9_AB1_RESP_TUBERCU_NONCONF	exposure	Inverse variance weighted	2	-0.343748327	0.266952184	0.197858241	-0.866974607	0.179477954	0.709107369	0.420220961	1.196592523	0.887564968	I Certain infectious and parasitic diseases (AB1_)
finngen_R9_AB1_RESP_TUBERCU_NONCONF	ukb-ppp-ACOT13-OID31522	Respiratory tuberculosis, not confirmed bacteriologically or histologically || id:finngen_R9_AB1_RESP_TUBERCU_NONCONF	exposure	Wald ratio	1	0.125959523	0.645928057	0.845388642	-1.140059469	1.391978515	1.134236257	0.319800003	4.022801359	0.96476438	I Certain infectious and parasitic diseases (AB1_)
finngen_R9_AB1_RESP_TUBERCU_NONCONF	ukb-ppp-AIF1-OID21234	Respiratory tuberculosis, not confirmed bacteriologically or histologically || id:finngen_R9_AB1_RESP_TUBERCU_NONCONF	exposure	Wald ratio	1	0.220931422	0.355624237	0.534435397	-0.476092084	0.917954927	1.247237894	0.621206277	2.504163952	0.868578262	I Certain infectious and parasitic diseases (AB1_)
finngen_R9_AB1_RESP_TUBERCU_NONCONF	ukb-ppp-FKBPL-OID31499	Respiratory tuberculosis, not confirmed bacteriologically or histologically || id:finngen_R9_AB1_RESP_TUBERCU_NONCONF	exposure	Wald ratio	1	-0.187001907	0.839906801	0.823811016	-1.833219237	1.459215422	0.829442154	0.159897989	4.302582494	0.956736697	I Certain infectious and parasitic diseases (AB1_)
finngen_R9_AB1_RESP_TUBERCU_NONCONF	ukb-ppp-TNF-OID20473	Respiratory tuberculosis, not confirmed bacteriologically or histologically || id:finngen_R9_AB1_RESP_TUBERCU_NONCONF	exposure	Wald ratio	1	0.741467761	0.417913496	0.076027844	-0.077642691	1.560578214	2.099014106	0.925294983	4.761573657	0.449693216	I Certain infectious and parasitic diseases (AB1_)
finngen_R9_AB1_RUBELLA	ukb-ppp-AGER-OID20756	Rubella [German measles] || id:finngen_R9_AB1_RUBELLA	exposure	Inverse variance weighted	2	0.288781552	0.31384391	0.357497577	-0.32635251	0.903915615	1.334800113	0.721550788	2.46925285	0.97438044	I Certain infectious and parasitic diseases (AB1_)
finngen_R9_AB1_RUBELLA	ukb-ppp-ALDH5A1-OID31047	Rubella [German measles] || id:finngen_R9_AB1_RUBELLA	exposure	Inverse variance weighted	2	0.244791557	0.315311247	0.437542976	-0.373218487	0.862801601	1.277355029	0.688514785	2.369790609	0.988007895	I Certain infectious and parasitic diseases (AB1_)
finngen_R9_AB1_RUBELLA	ukb-ppp-ACOT13-OID31522	Rubella [German measles] || id:finngen_R9_AB1_RUBELLA	exposure	Wald ratio	1	-0.54564803	0.764541596	0.475417	-2.044149557	0.952853498	0.57946615	0.129490267	2.593098513	0.838848351	I Certain infectious and parasitic diseases (AB1_)
finngen_R9_AB1_RUBELLA	ukb-ppp-AIF1-OID21234	Rubella [German measles] || id:finngen_R9_AB1_RUBELLA	exposure	Wald ratio	1	-0.739947427	0.418809661	0.077263921	-1.560814362	0.080919508	0.477139	0.209965014	1.084283617	0.451875637	I Certain infectious and parasitic diseases (AB1_)
finngen_R9_AB1_RUBELLA	ukb-ppp-FKBPL-OID31499	Rubella [German measles] || id:finngen_R9_AB1_RUBELLA	exposure	Wald ratio	1	1.157246955	0.980134205	0.237720908	-0.763816086	3.078309997	3.181163325	0.465885173	21.72166168	0.685161233	I Certain infectious and parasitic diseases (AB1_)
finngen_R9_AB1_RUBELLA	ukb-ppp-TNF-OID20473	Rubella [German measles] || id:finngen_R9_AB1_RUBELLA	exposure	Wald ratio	1	0.782526031	0.492267721	0.111917088	-0.182318702	1.747370765	2.186989698	0.833335712	5.739492346	0.518623663	I Certain infectious and parasitic diseases (AB1_)
finngen_R9_AB1_SALMONELLA_OTH	ukb-ppp-AGER-OID20756	Other salmonella infections || id:finngen_R9_AB1_SALMONELLA_OTH	exposure	Inverse variance weighted	2	-0.19062998	0.341641512	0.576856345	-0.860247344	0.478987385	0.826438331	0.423057429	1.614438769	0.998996831	I Certain infectious and parasitic diseases (AB1_)
finngen_R9_AB1_SALMONELLA_OTH	ukb-ppp-ALDH5A1-OID31047	Other salmonella infections || id:finngen_R9_AB1_SALMONELLA_OTH	exposure	Inverse variance weighted	2	0.035339588	0.300823585	0.906482766	-0.554274638	0.624953814	1.035971452	0.574488822	1.868159672	0.998996831	I Certain infectious and parasitic diseases (AB1_)
finngen_R9_AB1_SALMONELLA_OTH	ukb-ppp-ACOT13-OID31522	Other salmonella infections || id:finngen_R9_AB1_SALMONELLA_OTH	exposure	Wald ratio	1	0.140456421	0.727513439	0.846909097	-1.285469919	1.566382761	1.150798928	0.276520611	4.789292809	0.96476438	I Certain infectious and parasitic diseases (AB1_)
finngen_R9_AB1_SALMONELLA_OTH	ukb-ppp-AIF1-OID21234	Other salmonella infections || id:finngen_R9_AB1_SALMONELLA_OTH	exposure	Wald ratio	1	-0.110188043	0.400388466	0.783160406	-0.894949437	0.674573351	0.895665696	0.40862826	1.963195202	0.946947861	I Certain infectious and parasitic diseases (AB1_)
finngen_R9_AB1_SALMONELLA_OTH	ukb-ppp-FKBPL-OID31499	Other salmonella infections || id:finngen_R9_AB1_SALMONELLA_OTH	exposure	Wald ratio	1	-1.474859413	0.941095077	0.117074106	-3.319405763	0.369686938	0.228810893	0.036174321	1.447281455	0.527166616	I Certain infectious and parasitic diseases (AB1_)
finngen_R9_AB1_SALMONELLA_OTH	ukb-ppp-TNF-OID20473	Other salmonella infections || id:finngen_R9_AB1_SALMONELLA_OTH	exposure	Wald ratio	1	0.490384461	0.469343212	0.296100963	-0.429528234	1.410297157	1.632943903	0.650816055	4.097172725	0.734268488	I Certain infectious and parasitic diseases (AB1_)
finngen_R9_AB1_SCABIES	ukb-ppp-AGER-OID20756	Scabies || id:finngen_R9_AB1_SCABIES	exposure	Inverse variance weighted	2	-0.30589269	0.29276698	0.296100021	-0.87971597	0.26793059	0.736465645	0.414900739	1.3072564	0.956323484	I Certain infectious and parasitic diseases (AB1_)
finngen_R9_AB1_SCABIES	ukb-ppp-ALDH5A1-OID31047	Scabies || id:finngen_R9_AB1_SCABIES	exposure	Inverse variance weighted	2	0.167550046	0.527068727	0.750568136	-0.865504659	1.200604751	1.182404464	0.420839119	3.322125375	0.998996831	I Certain infectious and parasitic diseases (AB1_)
finngen_R9_AB1_SCABIES	ukb-ppp-ACOT13-OID31522	Scabies || id:finngen_R9_AB1_SCABIES	exposure	Wald ratio	1	0.759922326	0.70826377	0.283299433	-0.628274664	2.148119317	2.138110139	0.533511494	8.568728169	0.726765498	I Certain infectious and parasitic diseases (AB1_)
finngen_R9_AB1_SCABIES	ukb-ppp-AIF1-OID21234	Scabies || id:finngen_R9_AB1_SCABIES	exposure	Wald ratio	1	0.297064523	0.389652264	0.44583105	-0.466653915	1.060782961	1.345902138	0.627097082	2.888631791	0.824448443	I Certain infectious and parasitic diseases (AB1_)
finngen_R9_AB1_SCABIES	ukb-ppp-FKBPL-OID31499	Scabies || id:finngen_R9_AB1_SCABIES	exposure	Wald ratio	1	-0.702355605	0.912938211	0.441694278	-2.491714498	1.087003287	0.495416921	0.082767939	2.965374369	0.821879307	I Certain infectious and parasitic diseases (AB1_)
finngen_R9_AB1_SCABIES	ukb-ppp-TNF-OID20473	Scabies || id:finngen_R9_AB1_SCABIES	exposure	Wald ratio	1	-0.541135362	0.457335803	0.236716343	-1.437513536	0.355242811	0.582086997	0.237517604	1.426526989	0.68431733	I Certain infectious and parasitic diseases (AB1_)
finngen_R9_AB1_SCARLET_FEVER	ukb-ppp-AGER-OID20756	Scarlet fever || id:finngen_R9_AB1_SCARLET_FEVER	exposure	Inverse variance weighted	2	-2.25974041	0.629151575	0.000328494	-3.492877497	-1.026603322	0.104377577	0.030413232	0.35822166	0.088658312	I Certain infectious and parasitic diseases (AB1_)
finngen_R9_AB1_SCARLET_FEVER	ukb-ppp-ALDH5A1-OID31047	Scarlet fever || id:finngen_R9_AB1_SCARLET_FEVER	exposure	Inverse variance weighted	2	0.138045744	0.711844761	0.846233235	-1.257169989	1.533261476	1.148028064	0.284457908	4.633263483	0.998996831	I Certain infectious and parasitic diseases (AB1_)
finngen_R9_AB1_SCARLET_FEVER	ukb-ppp-ACOT13-OID31522	Scarlet fever || id:finngen_R9_AB1_SCARLET_FEVER	exposure	Wald ratio	1	0.640753765	1.711616108	0.708139471	-2.714013806	3.995521337	1.89791092	0.066270276	54.35417005	0.928023444	I Certain infectious and parasitic diseases (AB1_)
finngen_R9_AB1_SCARLET_FEVER	ukb-ppp-AIF1-OID21234	Scarlet fever || id:finngen_R9_AB1_SCARLET_FEVER	exposure	Wald ratio	1	2.34188617	0.88534953	0.008165366	0.606601091	4.077171248	10.40083581	1.834186559	58.9783984	0.151757983	I Certain infectious and parasitic diseases (AB1_)
finngen_R9_AB1_SCARLET_FEVER	ukb-ppp-FKBPL-OID31499	Scarlet fever || id:finngen_R9_AB1_SCARLET_FEVER	exposure	Wald ratio	1	-4.979977723	1.870314787	0.007752997	-8.645794706	-1.31416074	0.006874216	0.000175865	0.268699738	0.146956829	I Certain infectious and parasitic diseases (AB1_)
finngen_R9_AB1_SCARLET_FEVER	ukb-ppp-TNF-OID20473	Scarlet fever || id:finngen_R9_AB1_SCARLET_FEVER	exposure	Wald ratio	1	1.51685022	1.114167	0.173380721	-0.666917101	3.700617541	4.55784635	0.513288558	40.47228994	0.608163026	I Certain infectious and parasitic diseases (AB1_)
finngen_R9_AB1_SEQULAE_INF_NOS	ukb-ppp-AGER-OID20756	Sequelae of other and unspecified infectious and parasitic diseases || id:finngen_R9_AB1_SEQULAE_INF_NOS	exposure	Inverse variance weighted	2	-0.222220974	0.284412995	0.434607254	-0.779670445	0.335228497	0.800738402	0.458557106	1.398259846	0.985965481	I Certain infectious and parasitic diseases (AB1_)
finngen_R9_AB1_SEQULAE_INF_NOS	ukb-ppp-ALDH5A1-OID31047	Sequelae of other and unspecified infectious and parasitic diseases || id:finngen_R9_AB1_SEQULAE_INF_NOS	exposure	Inverse variance weighted	2	0.309850516	0.241415793	0.19932661	-0.163324438	0.78302547	1.363221319	0.849315593	2.188082239	0.887564968	I Certain infectious and parasitic diseases (AB1_)
finngen_R9_AB1_SEQULAE_INF_NOS	ukb-ppp-ACOT13-OID31522	Sequelae of other and unspecified infectious and parasitic diseases || id:finngen_R9_AB1_SEQULAE_INF_NOS	exposure	Wald ratio	1	0.09922282	0.583577543	0.864990411	-1.044589165	1.243034805	1.104312335	0.351836336	3.466116507	0.969650699	I Certain infectious and parasitic diseases (AB1_)
finngen_R9_AB1_SEQULAE_INF_NOS	ukb-ppp-AIF1-OID21234	Sequelae of other and unspecified infectious and parasitic diseases || id:finngen_R9_AB1_SEQULAE_INF_NOS	exposure	Wald ratio	1	-0.030543225	0.321475095	0.924307191	-0.660634411	0.599547962	0.969918507	0.516523542	1.821295319	0.984431147	I Certain infectious and parasitic diseases (AB1_)
finngen_R9_AB1_SEQULAE_INF_NOS	ukb-ppp-FKBPL-OID31499	Sequelae of other and unspecified infectious and parasitic diseases || id:finngen_R9_AB1_SEQULAE_INF_NOS	exposure	Wald ratio	1	-0.325670654	0.748891074	0.663656411	-1.793497159	1.142155851	0.72204295	0.166377303	3.133516483	0.91121244	I Certain infectious and parasitic diseases (AB1_)
finngen_R9_AB1_SEQULAE_INF_NOS	ukb-ppp-TNF-OID20473	Sequelae of other and unspecified infectious and parasitic diseases || id:finngen_R9_AB1_SEQULAE_INF_NOS	exposure	Wald ratio	1	-0.134679616	0.377925511	0.721566859	-0.875413616	0.606054385	0.873995882	0.416689634	1.833184073	0.93120315	I Certain infectious and parasitic diseases (AB1_)
finngen_R9_AB1_SEQULAE_POLIO	ukb-ppp-AGER-OID20756	Sequelae of poliomyelitis || id:finngen_R9_AB1_SEQULAE_POLIO	exposure	Inverse variance weighted	2	-0.346993655	0.782775859	0.657558811	-1.881234339	1.187247029	0.706809813	0.152401874	3.278044412	0.998996831	I Certain infectious and parasitic diseases (AB1_)
finngen_R9_AB1_SEQULAE_POLIO	ukb-ppp-ALDH5A1-OID31047	Sequelae of poliomyelitis || id:finngen_R9_AB1_SEQULAE_POLIO	exposure	Inverse variance weighted	2	0.219217999	0.678644392	0.746677543	-1.110925009	1.549361008	1.245102679	0.329254257	4.708460552	0.998996831	I Certain infectious and parasitic diseases (AB1_)
finngen_R9_AB1_SEQULAE_POLIO	ukb-ppp-ACOT13-OID31522	Sequelae of poliomyelitis || id:finngen_R9_AB1_SEQULAE_POLIO	exposure	Wald ratio	1	-1.921340698	1.644806171	0.242755982	-5.145160794	1.302479398	0.146410538	0.005827537	3.6784056	0.690866921	I Certain infectious and parasitic diseases (AB1_)
finngen_R9_AB1_SEQULAE_POLIO	ukb-ppp-AIF1-OID21234	Sequelae of poliomyelitis || id:finngen_R9_AB1_SEQULAE_POLIO	exposure	Wald ratio	1	-1.258720304	0.904722601	0.164141259	-3.031976602	0.514535994	0.28401725	0.048220232	1.672862103	0.595347977	I Certain infectious and parasitic diseases (AB1_)
finngen_R9_AB1_SEQULAE_POLIO	ukb-ppp-FKBPL-OID31499	Sequelae of poliomyelitis || id:finngen_R9_AB1_SEQULAE_POLIO	exposure	Wald ratio	1	-1.038676879	2.126957255	0.625309508	-5.207513098	3.13015934	0.353922655	0.005475273	22.87762458	0.897776717	I Certain infectious and parasitic diseases (AB1_)
finngen_R9_AB1_SEQULAE_POLIO	ukb-ppp-TNF-OID20473	Sequelae of poliomyelitis || id:finngen_R9_AB1_SEQULAE_POLIO	exposure	Wald ratio	1	0.567102523	1.064036844	0.594052522	-1.518409692	2.652614738	1.763150954	0.219059983	14.19109617	0.887595335	I Certain infectious and parasitic diseases (AB1_)
finngen_R9_AB1_SEQULAE_TUBERCU	ukb-ppp-AGER-OID20756	Sequelae of tuberculosis || id:finngen_R9_AB1_SEQULAE_TUBERCU	exposure	Inverse variance weighted	2	-0.4466954	0.410521021	0.276542923	-1.2513166	0.3579258	0.639738743	0.286127833	1.430359484	0.956323484	I Certain infectious and parasitic diseases (AB1_)
finngen_R9_AB1_SEQULAE_TUBERCU	ukb-ppp-ALDH5A1-OID31047	Sequelae of tuberculosis || id:finngen_R9_AB1_SEQULAE_TUBERCU	exposure	Inverse variance weighted	2	0.035244792	0.405887073	0.930803474	-0.760293871	0.830783454	1.035873251	0.467529014	2.295116154	0.998996831	I Certain infectious and parasitic diseases (AB1_)
finngen_R9_AB1_SEQULAE_TUBERCU	ukb-ppp-ACOT13-OID31522	Sequelae of tuberculosis || id:finngen_R9_AB1_SEQULAE_TUBERCU	exposure	Wald ratio	1	0.095782715	0.983590568	0.922424089	-1.832054798	2.023620228	1.100519912	0.160084289	7.565664849	0.98385253	I Certain infectious and parasitic diseases (AB1_)
finngen_R9_AB1_SEQULAE_TUBERCU	ukb-ppp-AIF1-OID21234	Sequelae of tuberculosis || id:finngen_R9_AB1_SEQULAE_TUBERCU	exposure	Wald ratio	1	0.565635542	0.542209144	0.296853143	-0.49709438	1.628365463	1.76056634	0.60829557	5.095539062	0.734374142	I Certain infectious and parasitic diseases (AB1_)
finngen_R9_AB1_SEQULAE_TUBERCU	ukb-ppp-FKBPL-OID31499	Sequelae of tuberculosis || id:finngen_R9_AB1_SEQULAE_TUBERCU	exposure	Wald ratio	1	1.388868353	1.289373038	0.281406266	-1.138302801	3.916039507	4.010309231	0.320362279	50.20122894	0.725407465	I Certain infectious and parasitic diseases (AB1_)
finngen_R9_AB1_SEQULAE_TUBERCU	ukb-ppp-TNF-OID20473	Sequelae of tuberculosis || id:finngen_R9_AB1_SEQULAE_TUBERCU	exposure	Wald ratio	1	0.956652984	0.640044053	0.135001265	-0.29783336	2.211139327	2.602969695	0.742425047	9.126108095	0.553425584	I Certain infectious and parasitic diseases (AB1_)
finngen_R9_AB1_SEQULEAE_OF_INFECTIONS_AND_PARASITES	ukb-ppp-AGER-OID20756	Sequelae of infectious and parasitic diseases || id:finngen_R9_AB1_SEQULEAE_OF_INFECTIONS_AND_PARASITES	exposure	Inverse variance weighted	2	-0.272160406	0.198667792	0.170709639	-0.661549279	0.117228467	0.761732065	0.516051208	1.124376283	0.845562639	I Certain infectious and parasitic diseases (AB1_)
finngen_R9_AB1_SEQULEAE_OF_INFECTIONS_AND_PARASITES	ukb-ppp-ALDH5A1-OID31047	Sequelae of infectious and parasitic diseases || id:finngen_R9_AB1_SEQULEAE_OF_INFECTIONS_AND_PARASITES	exposure	Inverse variance weighted	2	0.218697196	0.198927792	0.271602438	-0.171201276	0.608595668	1.244454394	0.842651951	1.837848636	0.956323484	I Certain infectious and parasitic diseases (AB1_)
finngen_R9_AB1_SEQULEAE_OF_INFECTIONS_AND_PARASITES	ukb-ppp-ACOT13-OID31522	Sequelae of infectious and parasitic diseases || id:finngen_R9_AB1_SEQULEAE_OF_INFECTIONS_AND_PARASITES	exposure	Wald ratio	1	-0.020665198	0.481067065	0.96573581	-0.963556645	0.922226248	0.979546863	0.381533491	2.514882915	0.993838239	I Certain infectious and parasitic diseases (AB1_)
finngen_R9_AB1_SEQULEAE_OF_INFECTIONS_AND_PARASITES	ukb-ppp-AIF1-OID21234	Sequelae of infectious and parasitic diseases || id:finngen_R9_AB1_SEQULEAE_OF_INFECTIONS_AND_PARASITES	exposure	Wald ratio	1	-0.01236767	0.265086485	0.962788015	-0.531937182	0.507201841	0.987708495	0.587465839	1.660637959	0.993707314	I Certain infectious and parasitic diseases (AB1_)
finngen_R9_AB1_SEQULEAE_OF_INFECTIONS_AND_PARASITES	ukb-ppp-FKBPL-OID31499	Sequelae of infectious and parasitic diseases || id:finngen_R9_AB1_SEQULEAE_OF_INFECTIONS_AND_PARASITES	exposure	Wald ratio	1	0.036429455	0.620382555	0.95317437	-1.179520352	1.252379263	1.037101139	0.307426159	3.498657287	0.991094757	I Certain infectious and parasitic diseases (AB1_)
finngen_R9_AB1_SEQULEAE_OF_INFECTIONS_AND_PARASITES	ukb-ppp-TNF-OID20473	Sequelae of infectious and parasitic diseases || id:finngen_R9_AB1_SEQULEAE_OF_INFECTIONS_AND_PARASITES	exposure	Wald ratio	1	0.174855827	0.311742091	0.574866391	-0.43615867	0.785870324	1.191074483	0.646515135	2.194315877	0.883723679	I Certain infectious and parasitic diseases (AB1_)
finngen_R9_AB1_SEXUAL_TRANSMISSION	ukb-ppp-ALDH5A1-OID31047	Infections with a predominantly sexual mode of transmission || id:finngen_R9_AB1_SEXUAL_TRANSMISSION	exposure	Inverse variance weighted	2	0.001597461	0.111649124	0.98858436	-0.217234822	0.220429745	1.001598738	0.804740976	1.246612341	0.998996831	I Certain infectious and parasitic diseases (AB1_)
finngen_R9_AB1_SEXUAL_TRANSMISSION	ukb-ppp-ACOT13-OID31522	Infections with a predominantly sexual mode of transmission || id:finngen_R9_AB1_SEXUAL_TRANSMISSION	exposure	Wald ratio	1	0.116661338	0.229579604	0.611346739	-0.333314685	0.566637361	1.123738798	0.716544673	1.762330995	0.892708811	I Certain infectious and parasitic diseases (AB1_)
finngen_R9_AB1_SEXUAL_TRANSMISSION	ukb-ppp-AGER-OID20756	Infections with a predominantly sexual mode of transmission || id:finngen_R9_AB1_SEXUAL_TRANSMISSION	exposure	Wald ratio	1	0.844093743	0.218941966	0.000115573	0.41496749	1.273219995	2.325869024	1.51432151	3.572336971	0.029843867	I Certain infectious and parasitic diseases (AB1_)
finngen_R9_AB1_SEXUAL_TRANSMISSION	ukb-ppp-AIF1-OID21234	Infections with a predominantly sexual mode of transmission || id:finngen_R9_AB1_SEXUAL_TRANSMISSION	exposure	Wald ratio	1	0.415325127	0.12593842	0.000974306	0.168485825	0.66216443	1.514863184	1.18351145	1.938984592	0.052000353	I Certain infectious and parasitic diseases (AB1_)
finngen_R9_AB1_SEXUAL_TRANSMISSION	ukb-ppp-TNF-OID20473	Infections with a predominantly sexual mode of transmission || id:finngen_R9_AB1_SEXUAL_TRANSMISSION	exposure	Wald ratio	1	0.577515018	0.149503404	0.000112054	0.284488346	0.87054169	1.781605667	1.329081824	2.38820417	0.029843867	I Certain infectious and parasitic diseases (AB1_)
finngen_R9_AB1_SEXUAL_TRANSMISSION_NOS	ukb-ppp-ALDH5A1-OID31047	Other predominantly sexually transmitted diseases, not elsewhere classified || id:finngen_R9_AB1_SEXUAL_TRANSMISSION_NOS	exposure	Inverse variance weighted	2	0.121555366	0.12953378	0.348035447	-0.132330843	0.375441575	1.129251887	0.876051112	1.455634045	0.972620758	I Certain infectious and parasitic diseases (AB1_)
finngen_R9_AB1_SEXUAL_TRANSMISSION_NOS	ukb-ppp-ACOT13-OID31522	Other predominantly sexually transmitted diseases, not elsewhere classified || id:finngen_R9_AB1_SEXUAL_TRANSMISSION_NOS	exposure	Wald ratio	1	0.121528074	0.31322819	0.69802658	-0.492399178	0.735455326	1.129221067	0.611158356	2.086431783	0.925435795	I Certain infectious and parasitic diseases (AB1_)
finngen_R9_AB1_SEXUAL_TRANSMISSION_NOS	ukb-ppp-AIF1-OID21234	Other predominantly sexually transmitted diseases, not elsewhere classified || id:finngen_R9_AB1_SEXUAL_TRANSMISSION_NOS	exposure	Wald ratio	1	0.415073925	0.172596533	0.016177784	0.07678472	0.753363131	1.514482695	1.07980959	2.12413175	0.21134051	I Certain infectious and parasitic diseases (AB1_)
finngen_R9_AB1_SHIGELLOSIS	ukb-ppp-AGER-OID20756	Shigellosis || id:finngen_R9_AB1_SHIGELLOSIS	exposure	Inverse variance weighted	2	-1.349552123	1.063284284	0.204359108	-3.43358932	0.734485074	0.259356394	0.032270902	2.0844084	0.889699598	I Certain infectious and parasitic diseases (AB1_)
finngen_R9_AB1_SHIGELLOSIS	ukb-ppp-ALDH5A1-OID31047	Shigellosis || id:finngen_R9_AB1_SHIGELLOSIS	exposure	Inverse variance weighted	2	0.326573953	1.060954829	0.758225874	-1.752897513	2.406045419	1.38621076	0.17327116	11.09001794	0.998996831	I Certain infectious and parasitic diseases (AB1_)
finngen_R9_AB1_SHIGELLOSIS	ukb-ppp-ACOT13-OID31522	Shigellosis || id:finngen_R9_AB1_SHIGELLOSIS	exposure	Wald ratio	1	1.897422918	2.56031247	0.458638648	-3.120789524	6.91563536	6.66868653	0.044122319	1007.911211	0.831585137	I Certain infectious and parasitic diseases (AB1_)
finngen_R9_AB1_SHIGELLOSIS	ukb-ppp-AIF1-OID21234	Shigellosis || id:finngen_R9_AB1_SHIGELLOSIS	exposure	Wald ratio	1	-1.236820857	1.413873538	0.381696484	-4.008012991	1.534371277	0.290305676	0.018169462	4.638408338	0.790733486	I Certain infectious and parasitic diseases (AB1_)
finngen_R9_AB1_SHIGELLOSIS	ukb-ppp-FKBPL-OID31499	Shigellosis || id:finngen_R9_AB1_SHIGELLOSIS	exposure	Wald ratio	1	2.687186728	3.337806002	0.420775959	-3.854913036	9.229286492	14.69028996	0.021175445	10191.26737	0.810525406	I Certain infectious and parasitic diseases (AB1_)
finngen_R9_AB1_SHIGELLOSIS	ukb-ppp-TNF-OID20473	Shigellosis || id:finngen_R9_AB1_SHIGELLOSIS	exposure	Wald ratio	1	-1.666920304	1.659050861	0.315020453	-4.918659992	1.584819383	0.188827703	0.007308918	4.878410176	0.741977088	I Certain infectious and parasitic diseases (AB1_)
finngen_R9_AB1_STREPTO_SEPSIS	ukb-ppp-AGER-OID20756	Streptococcal septicaemia || id:finngen_R9_AB1_STREPTO_SEPSIS	exposure	Inverse variance weighted	2	-0.038260034	0.436105049	0.930090295	-0.89302593	0.816505863	0.962462636	0.409415015	2.262580245	0.998996831	I Certain infectious and parasitic diseases (AB1_)
finngen_R9_AB1_STREPTO_SEPSIS	ukb-ppp-ALDH5A1-OID31047	Streptococcal septicaemia || id:finngen_R9_AB1_STREPTO_SEPSIS	exposure	Inverse variance weighted	2	0.08611358	0.203158997	0.671658555	-0.312078053	0.484305214	1.089930116	0.731924397	1.623046947	0.998996831	I Certain infectious and parasitic diseases (AB1_)
finngen_R9_AB1_STREPTO_SEPSIS	ukb-ppp-ACOT13-OID31522	Streptococcal septicaemia || id:finngen_R9_AB1_STREPTO_SEPSIS	exposure	Wald ratio	1	0.258227657	0.485443604	0.59476643	-0.693241806	1.20969712	1.294633517	0.499952689	3.352469104	0.887901314	I Certain infectious and parasitic diseases (AB1_)
finngen_R9_AB1_STREPTO_SEPSIS	ukb-ppp-AIF1-OID21234	Streptococcal septicaemia || id:finngen_R9_AB1_STREPTO_SEPSIS	exposure	Wald ratio	1	0.299206022	0.267695399	0.263690556	-0.225476961	0.823889005	1.348787474	0.798135448	2.279347014	0.713119251	I Certain infectious and parasitic diseases (AB1_)
finngen_R9_AB1_STREPTO_SEPSIS	ukb-ppp-FKBPL-OID31499	Streptococcal septicaemia || id:finngen_R9_AB1_STREPTO_SEPSIS	exposure	Wald ratio	1	-0.762063884	0.625734972	0.223273357	-1.988504428	0.46437666	0.466702213	0.136900016	1.591022132	0.666810186	I Certain infectious and parasitic diseases (AB1_)
finngen_R9_AB1_STREPTO_SEPSIS	ukb-ppp-TNF-OID20473	Streptococcal septicaemia || id:finngen_R9_AB1_STREPTO_SEPSIS	exposure	Wald ratio	1	0.215235282	0.315202243	0.494702772	-0.402561113	0.833031678	1.240153649	0.668605477	2.300281894	0.849818432	I Certain infectious and parasitic diseases (AB1_)
finngen_R9_AB1_STREPTSTAPHYCOCC_INOTHER	ukb-ppp-AGER-OID20756	Streptococcus and staphylococcus as the cause of diseases classified to other chapters || id:finngen_R9_AB1_STREPTSTAPHYCOCC_INOTHER	exposure	Inverse variance weighted	2	0.230839502	0.778462992	0.766823524	-1.294947962	1.756626967	1.259657051	0.273912118	5.792864879	0.998996831	I Certain infectious and parasitic diseases (AB1_)
finngen_R9_AB1_STREPTSTAPHYCOCC_INOTHER	ukb-ppp-ALDH5A1-OID31047	Streptococcus and staphylococcus as the cause of diseases classified to other chapters || id:finngen_R9_AB1_STREPTSTAPHYCOCC_INOTHER	exposure	Inverse variance weighted	2	-1.30722661	0.788080659	0.097166738	-2.851864701	0.237411481	0.270569411	0.057736559	1.267962753	0.764576554	I Certain infectious and parasitic diseases (AB1_)
finngen_R9_AB1_STREPTSTAPHYCOCC_INOTHER	ukb-ppp-ACOT13-OID31522	Streptococcus and staphylococcus as the cause of diseases classified to other chapters || id:finngen_R9_AB1_STREPTSTAPHYCOCC_INOTHER	exposure	Wald ratio	1	-0.591028169	1.906628896	0.756571641	-4.328020804	3.145964467	0.553757636	0.013193634	23.24208088	0.938575884	I Certain infectious and parasitic diseases (AB1_)
finngen_R9_AB1_STREPTSTAPHYCOCC_INOTHER	ukb-ppp-AIF1-OID21234	Streptococcus and staphylococcus as the cause of diseases classified to other chapters || id:finngen_R9_AB1_STREPTSTAPHYCOCC_INOTHER	exposure	Wald ratio	1	-2.15084691	1.048311562	0.040196408	-4.205537573	-0.096156248	0.116385548	0.014912767	0.908322082	0.335905439	I Certain infectious and parasitic diseases (AB1_)
finngen_R9_AB1_STREPTSTAPHYCOCC_INOTHER	ukb-ppp-FKBPL-OID31499	Streptococcus and staphylococcus as the cause of diseases classified to other chapters || id:finngen_R9_AB1_STREPTSTAPHYCOCC_INOTHER	exposure	Wald ratio	1	3.668253663	2.422941956	0.130034262	-1.080712571	8.417219898	39.18341863	0.339353626	4524.307915	0.545235228	I Certain infectious and parasitic diseases (AB1_)
finngen_R9_AB1_STREPTSTAPHYCOCC_INOTHER	ukb-ppp-TNF-OID20473	Streptococcus and staphylococcus as the cause of diseases classified to other chapters || id:finngen_R9_AB1_STREPTSTAPHYCOCC_INOTHER	exposure	Wald ratio	1	-2.256177413	1.238295955	0.068454718	-4.683237485	0.170882659	0.104750137	0.009249022	1.186351533	0.429164677	I Certain infectious and parasitic diseases (AB1_)
finngen_R9_AB1_SYPHILIS	ukb-ppp-AGER-OID20756	Syphilis || id:finngen_R9_AB1_SYPHILIS	exposure	Inverse variance weighted	2	-0.409028857	0.900624415	0.649712654	-2.174252711	1.356194998	0.664295063	0.113693084	3.881396446	0.998996831	I Certain infectious and parasitic diseases (AB1_)
finngen_R9_AB1_SYPHILIS	ukb-ppp-ALDH5A1-OID31047	Syphilis || id:finngen_R9_AB1_SYPHILIS	exposure	Inverse variance weighted	2	0.338076511	0.377153253	0.370044356	-0.401143865	1.077296887	1.402247787	0.669553729	2.936730499	0.981480283	I Certain infectious and parasitic diseases (AB1_)
finngen_R9_AB1_SYPHILIS	ukb-ppp-ACOT13-OID31522	Syphilis || id:finngen_R9_AB1_SYPHILIS	exposure	Wald ratio	1	-1.064333795	0.915979919	0.245250929	-2.859654435	0.730986845	0.344957591	0.057288554	2.077129402	0.693375329	I Certain infectious and parasitic diseases (AB1_)
finngen_R9_AB1_SYPHILIS	ukb-ppp-AIF1-OID21234	Syphilis || id:finngen_R9_AB1_SYPHILIS	exposure	Wald ratio	1	0.567595816	0.503333812	0.259458157	-0.418938455	1.554130087	1.764020918	0.657744675	4.730969202	0.708060607	I Certain infectious and parasitic diseases (AB1_)
finngen_R9_AB1_SYPHILIS	ukb-ppp-FKBPL-OID31499	Syphilis || id:finngen_R9_AB1_SYPHILIS	exposure	Wald ratio	1	-1.799121731	1.174722399	0.12563864	-4.101577632	0.503334171	0.165444129	0.01654655	1.654227564	0.538583286	I Certain infectious and parasitic diseases (AB1_)
finngen_R9_AB1_SYPHILIS	ukb-ppp-TNF-OID20473	Syphilis || id:finngen_R9_AB1_SYPHILIS	exposure	Wald ratio	1	0.54489187	0.590622747	0.356230416	-0.612728714	1.702512455	1.724421911	0.541870241	5.487717729	0.771572377	I Certain infectious and parasitic diseases (AB1_)
finngen_R9_AB1_TICK_BORNE_ENCEPHALITIS	ukb-ppp-AGER-OID20756	Tick-borne viral encephalitis || id:finngen_R9_AB1_TICK_BORNE_ENCEPHALITIS	exposure	Inverse variance weighted	2	1.339113717	1.050840318	0.202547711	-0.720533307	3.39876074	3.81566025	0.486492737	29.92698973	0.889411953	I Certain infectious and parasitic diseases (AB1_)
finngen_R9_AB1_TICK_BORNE_ENCEPHALITIS	ukb-ppp-ALDH5A1-OID31047	Tick-borne viral encephalitis || id:finngen_R9_AB1_TICK_BORNE_ENCEPHALITIS	exposure	Inverse variance weighted	2	-0.719863847	1.062002142	0.497875346	-2.801388045	1.361660351	0.486818533	0.060725714	3.902667724	0.998996831	I Certain infectious and parasitic diseases (AB1_)
finngen_R9_AB1_TICK_BORNE_ENCEPHALITIS	ukb-ppp-ACOT13-OID31522	Tick-borne viral encephalitis || id:finngen_R9_AB1_TICK_BORNE_ENCEPHALITIS	exposure	Wald ratio	1	-1.306301506	2.600377711	0.615420867	-6.403041821	3.790438808	0.270819832	0.001656511	44.27582462	0.89441259	I Certain infectious and parasitic diseases (AB1_)
finngen_R9_AB1_TICK_BORNE_ENCEPHALITIS	ukb-ppp-AIF1-OID21234	Tick-borne viral encephalitis || id:finngen_R9_AB1_TICK_BORNE_ENCEPHALITIS	exposure	Wald ratio	1	1.74225759	1.419310271	0.219620369	-1.03959054	4.52410572	5.710220217	0.353599437	92.21342434	0.663786104	I Certain infectious and parasitic diseases (AB1_)
finngen_R9_AB1_TICK_BORNE_ENCEPHALITIS	ukb-ppp-FKBPL-OID31499	Tick-borne viral encephalitis || id:finngen_R9_AB1_TICK_BORNE_ENCEPHALITIS	exposure	Wald ratio	1	2.400085757	3.25786475	0.461301671	-3.985329154	8.785500668	11.02412174	0.018586326	6538.745901	0.832493921	I Certain infectious and parasitic diseases (AB1_)
finngen_R9_AB1_TICK_BORNE_ENCEPHALITIS	ukb-ppp-TNF-OID20473	Tick-borne viral encephalitis || id:finngen_R9_AB1_TICK_BORNE_ENCEPHALITIS	exposure	Wald ratio	1	2.255526632	1.684971966	0.18069645	-1.047018422	5.558071686	9.540316223	0.350982673	259.3222991	0.618342469	I Certain infectious and parasitic diseases (AB1_)
finngen_R9_AB1_TOXOPLASMOSIS	ukb-ppp-AGER-OID20756	Toxoplasmosis || id:finngen_R9_AB1_TOXOPLASMOSIS	exposure	Inverse variance weighted	2	0.793808172	0.779640792	0.308596378	-0.734287781	2.321904124	2.211803335	0.479847094	10.19506851	0.956323484	I Certain infectious and parasitic diseases (AB1_)
finngen_R9_AB1_TOXOPLASMOSIS	ukb-ppp-ALDH5A1-OID31047	Toxoplasmosis || id:finngen_R9_AB1_TOXOPLASMOSIS	exposure	Inverse variance weighted	2	0.396126685	1.114716964	0.72231933	-1.788718564	2.580971934	1.486057567	0.167174256	13.20997114	0.998996831	I Certain infectious and parasitic diseases (AB1_)
finngen_R9_AB1_TOXOPLASMOSIS	ukb-ppp-ACOT13-OID31522	Toxoplasmosis || id:finngen_R9_AB1_TOXOPLASMOSIS	exposure	Wald ratio	1	0.271992221	1.895365634	0.88589229	-3.442924422	3.986908864	1.31257679	0.031971052	53.88805632	0.975326713	I Certain infectious and parasitic diseases (AB1_)
finngen_R9_AB1_TOXOPLASMOSIS	ukb-ppp-AIF1-OID21234	Toxoplasmosis || id:finngen_R9_AB1_TOXOPLASMOSIS	exposure	Wald ratio	1	0.518151152	1.04126893	0.618755352	-1.522735951	2.559038255	1.678920709	0.21811432	12.92338233	0.895356373	I Certain infectious and parasitic diseases (AB1_)
finngen_R9_AB1_TOXOPLASMOSIS	ukb-ppp-FKBPL-OID31499	Toxoplasmosis || id:finngen_R9_AB1_TOXOPLASMOSIS	exposure	Wald ratio	1	-1.351780935	2.433279612	0.578526263	-6.121008975	3.417447104	0.258778981	0.002196239	30.49147402	0.883756997	I Certain infectious and parasitic diseases (AB1_)
finngen_R9_AB1_TOXOPLASMOSIS	ukb-ppp-TNF-OID20473	Toxoplasmosis || id:finngen_R9_AB1_TOXOPLASMOSIS	exposure	Wald ratio	1	-0.634881858	1.22077493	0.603018532	-3.027600721	1.757837004	0.5299981	0.0484317	5.799878705	0.890352666	I Certain infectious and parasitic diseases (AB1_)
finngen_R9_AB1_TRICHOMONIASIS	ukb-ppp-AGER-OID20756	Trichomoniasis || id:finngen_R9_AB1_TRICHOMONIASIS	exposure	Inverse variance weighted	2	-0.404297366	0.659396789	0.539788969	-1.696715073	0.888120341	0.667445616	0.183284613	2.430556737	0.998996831	I Certain infectious and parasitic diseases (AB1_)
finngen_R9_AB1_TRICHOMONIASIS	ukb-ppp-ALDH5A1-OID31047	Trichomoniasis || id:finngen_R9_AB1_TRICHOMONIASIS	exposure	Inverse variance weighted	2	-0.843692481	0.714818196	0.237885054	-2.244736145	0.557351183	0.43011938	0.105955494	1.746041425	0.923291365	I Certain infectious and parasitic diseases (AB1_)
finngen_R9_AB1_TRICHOMONIASIS	ukb-ppp-ACOT13-OID31522	Trichomoniasis || id:finngen_R9_AB1_TRICHOMONIASIS	exposure	Wald ratio	1	1.617114237	1.594291702	0.310432394	-1.507697499	4.741925973	5.038529315	0.221419209	114.6548113	0.73984937	I Certain infectious and parasitic diseases (AB1_)
finngen_R9_AB1_TRICHOMONIASIS	ukb-ppp-AIF1-OID21234	Trichomoniasis || id:finngen_R9_AB1_TRICHOMONIASIS	exposure	Wald ratio	1	1.664438743	0.874200639	0.056916035	-0.048994509	3.377871995	5.282707459	0.952186358	29.30833641	0.398305047	I Certain infectious and parasitic diseases (AB1_)
finngen_R9_AB1_TRICHOMONIASIS	ukb-ppp-FKBPL-OID31499	Trichomoniasis || id:finngen_R9_AB1_TRICHOMONIASIS	exposure	Wald ratio	1	-2.015313038	2.070562201	0.33039586	-6.073614951	2.042988876	0.133278676	0.002302834	7.713629864	0.754704251	I Certain infectious and parasitic diseases (AB1_)
finngen_R9_AB1_TRICHOMONIASIS	ukb-ppp-TNF-OID20473	Trichomoniasis || id:finngen_R9_AB1_TRICHOMONIASIS	exposure	Wald ratio	1	0.245454545	1.025861033	0.810898663	-1.76523308	2.256142171	1.278202182	0.171146891	9.546190464	0.953335225	I Certain infectious and parasitic diseases (AB1_)
finngen_R9_AB1_TUBERCULOSIS	ukb-ppp-AGER-OID20756	Tuberculosis || id:finngen_R9_AB1_TUBERCULOSIS	exposure	Inverse variance weighted	2	0.217052281	0.198670487	0.274602833	-0.172341873	0.606446435	1.242409055	0.841691373	1.833902912	0.956323484	I Certain infectious and parasitic diseases (AB1_)
finngen_R9_AB1_TUBERCULOSIS	ukb-ppp-ALDH5A1-OID31047	Tuberculosis || id:finngen_R9_AB1_TUBERCULOSIS	exposure	Inverse variance weighted	2	-0.122202951	0.197357096	0.535786489	-0.509022859	0.264616956	0.884968745	0.601082635	1.3029318	0.998996831	I Certain infectious and parasitic diseases (AB1_)
finngen_R9_AB1_TUBERCULOSIS	ukb-ppp-ACOT13-OID31522	Tuberculosis || id:finngen_R9_AB1_TUBERCULOSIS	exposure	Wald ratio	1	-0.087847074	0.478402955	0.854307106	-1.025516867	0.849822718	0.915900931	0.358611063	2.339232112	0.966427665	I Certain infectious and parasitic diseases (AB1_)
finngen_R9_AB1_TUBERCULOSIS	ukb-ppp-AIF1-OID21234	Tuberculosis || id:finngen_R9_AB1_TUBERCULOSIS	exposure	Wald ratio	1	0.331909854	0.263445597	0.207712633	-0.184443515	0.848263224	1.393627213	0.831566909	2.335586936	0.650320191	I Certain infectious and parasitic diseases (AB1_)
finngen_R9_AB1_TUBERCULOSIS	ukb-ppp-FKBPL-OID31499	Tuberculosis || id:finngen_R9_AB1_TUBERCULOSIS	exposure	Wald ratio	1	0.181026028	0.622999621	0.771378945	-1.040053228	1.402105284	1.198446372	0.353435869	4.063746307	0.9439058	I Certain infectious and parasitic diseases (AB1_)
finngen_R9_AB1_TUBERCULOSIS	ukb-ppp-TNF-OID20473	Tuberculosis || id:finngen_R9_AB1_TUBERCULOSIS	exposure	Wald ratio	1	0.71219163	0.310073088	0.021627281	0.104448378	1.319934882	2.038453903	1.110098087	3.743177621	0.247387318	I Certain infectious and parasitic diseases (AB1_)
finngen_R9_AB1_TUBERCU_OTH_ORG	ukb-ppp-AGER-OID20756	Tuberculosis of other organs || id:finngen_R9_AB1_TUBERCU_OTH_ORG	exposure	Inverse variance weighted	2	0.285814636	0.376296234	0.447525472	-0.451725982	1.023355255	1.330845742	0.636528566	2.782515167	0.992682905	I Certain infectious and parasitic diseases (AB1_)
finngen_R9_AB1_TUBERCU_OTH_ORG	ukb-ppp-ALDH5A1-OID31047	Tuberculosis of other organs || id:finngen_R9_AB1_TUBERCU_OTH_ORG	exposure	Inverse variance weighted	2	0.067299915	0.371974014	0.856425355	-0.661769152	0.796368983	1.069616224	0.515937754	2.217474605	0.998996831	I Certain infectious and parasitic diseases (AB1_)
finngen_R9_AB1_TUBERCU_OTH_ORG	ukb-ppp-ACOT13-OID31522	Tuberculosis of other organs || id:finngen_R9_AB1_TUBERCU_OTH_ORG	exposure	Wald ratio	1	-0.484469724	0.903776819	0.591923872	-2.255872289	1.286932841	0.616023773	0.104782104	3.621661291	0.887595335	I Certain infectious and parasitic diseases (AB1_)
finngen_R9_AB1_TUBERCU_OTH_ORG	ukb-ppp-AIF1-OID21234	Tuberculosis of other organs || id:finngen_R9_AB1_TUBERCU_OTH_ORG	exposure	Wald ratio	1	0.706205591	0.497419795	0.155684084	-0.268737207	1.681148389	2.026288088	0.764344094	5.371721254	0.583591404	I Certain infectious and parasitic diseases (AB1_)
finngen_R9_AB1_TUBERCU_OTH_ORG	ukb-ppp-FKBPL-OID31499	Tuberculosis of other organs || id:finngen_R9_AB1_TUBERCU_OTH_ORG	exposure	Wald ratio	1	0.505041917	1.183872271	0.669669463	-1.815347735	2.825431569	1.657054978	0.162781294	16.86822322	0.913610734	I Certain infectious and parasitic diseases (AB1_)
finngen_R9_AB1_TUBERCU_OTH_ORG	ukb-ppp-TNF-OID20473	Tuberculosis of other organs || id:finngen_R9_AB1_TUBERCU_OTH_ORG	exposure	Wald ratio	1	1.596555867	0.588233881	0.006644577	0.443617461	2.749494273	4.936002865	1.558334248	15.63472298	0.136631092	I Certain infectious and parasitic diseases (AB1_)
finngen_R9_AB1_TULARAEMIA	ukb-ppp-AGER-OID20756	Tularaemia || id:finngen_R9_AB1_TULARAEMIA	exposure	Inverse variance weighted	2	0.150314324	0.936713492	0.872510927	-1.68564412	1.986272768	1.162199493	0.185325022	7.288317825	0.998996831	I Certain infectious and parasitic diseases (AB1_)
finngen_R9_AB1_TULARAEMIA	ukb-ppp-ALDH5A1-OID31047	Tularaemia || id:finngen_R9_AB1_TULARAEMIA	exposure	Inverse variance weighted	2	1.389629744	0.561242778	0.013286847	0.2895939	2.489665588	4.013363806	1.335884875	12.05724336	0.375051446	I Certain infectious and parasitic diseases (AB1_)
finngen_R9_AB1_TULARAEMIA	ukb-ppp-ACOT13-OID31522	Tularaemia || id:finngen_R9_AB1_TULARAEMIA	exposure	Wald ratio	1	0.643255068	1.359497845	0.636101621	-2.021360709	3.307870844	1.902664111	0.132475082	27.3268803	0.900689973	I Certain infectious and parasitic diseases (AB1_)
finngen_R9_AB1_TULARAEMIA	ukb-ppp-AIF1-OID21234	Tularaemia || id:finngen_R9_AB1_TULARAEMIA	exposure	Wald ratio	1	1.840872389	0.747906948	0.013840927	0.374974772	3.306770006	6.30203369	1.454954709	27.29681439	0.198338868	I Certain infectious and parasitic diseases (AB1_)
finngen_R9_AB1_TULARAEMIA	ukb-ppp-FKBPL-OID31499	Tularaemia || id:finngen_R9_AB1_TULARAEMIA	exposure	Wald ratio	1	-2.41039877	1.783954086	0.176645735	-5.906948777	1.086151238	0.089779486	0.002720475	2.9628488	0.612029527	I Certain infectious and parasitic diseases (AB1_)
finngen_R9_AB1_TULARAEMIA	ukb-ppp-TNF-OID20473	Tularaemia || id:finngen_R9_AB1_TULARAEMIA	exposure	Wald ratio	1	0.340388466	0.877663196	0.698138176	-1.379831398	2.06060833	1.405493471	0.251620973	7.850744201	0.925435795	I Certain infectious and parasitic diseases (AB1_)
finngen_R9_AB1_TYPHOIDPARATHYPHOID	ukb-ppp-AGER-OID20756	Typhoid and paratyphoid fevers || id:finngen_R9_AB1_TYPHOIDPARATHYPHOID	exposure	Inverse variance weighted	2	0.849957653	0.91269547	0.351718595	-0.938925468	2.638840773	2.339547776	0.391047803	13.99696854	0.972620758	I Certain infectious and parasitic diseases (AB1_)
finngen_R9_AB1_TYPHOIDPARATHYPHOID	ukb-ppp-ALDH5A1-OID31047	Typhoid and paratyphoid fevers || id:finngen_R9_AB1_TYPHOIDPARATHYPHOID	exposure	Inverse variance weighted	2	0.180039402	0.905243164	0.842352603	-1.594237199	1.954316004	1.197264537	0.203063366	7.059088983	0.998996831	I Certain infectious and parasitic diseases (AB1_)
finngen_R9_AB1_TYPHOIDPARATHYPHOID	ukb-ppp-ACOT13-OID31522	Typhoid and paratyphoid fevers || id:finngen_R9_AB1_TYPHOIDPARATHYPHOID	exposure	Wald ratio	1	-2.807586199	2.210426139	0.204029039	-7.140021431	1.524849034	0.060350491	0.000792735	4.59444991	0.64534141	I Certain infectious and parasitic diseases (AB1_)
finngen_R9_AB1_TYPHOIDPARATHYPHOID	ukb-ppp-AIF1-OID21234	Typhoid and paratyphoid fevers || id:finngen_R9_AB1_TYPHOIDPARATHYPHOID	exposure	Wald ratio	1	-0.128769827	1.211592981	0.91535907	-2.503492069	2.245952415	0.879176305	0.081798852	9.449411034	0.981837166	I Certain infectious and parasitic diseases (AB1_)
finngen_R9_AB1_TYPHOIDPARATHYPHOID	ukb-ppp-FKBPL-OID31499	Typhoid and paratyphoid fevers || id:finngen_R9_AB1_TYPHOIDPARATHYPHOID	exposure	Wald ratio	1	1.446273762	2.884329149	0.616072288	-4.20701137	7.099558894	4.247258695	0.014890805	1211.432586	0.894547934	I Certain infectious and parasitic diseases (AB1_)
finngen_R9_AB1_TYPHOIDPARATHYPHOID	ukb-ppp-TNF-OID20473	Typhoid and paratyphoid fevers || id:finngen_R9_AB1_TYPHOIDPARATHYPHOID	exposure	Wald ratio	1	-2.882749299	1.417430917	0.041973309	-5.660913897	-0.104584702	0.055980644	0.003479336	0.900698504	0.341364421	I Certain infectious and parasitic diseases (AB1_)
finngen_R9_AB1_VARICELLA	ukb-ppp-AGER-OID20756	Varicella [chickenpox] || id:finngen_R9_AB1_VARICELLA	exposure	Inverse variance weighted	2	-0.04968913	0.269410808	0.853671203	-0.577734313	0.478356053	0.951525179	0.561168359	1.613419844	0.998996831	I Certain infectious and parasitic diseases (AB1_)
finngen_R9_AB1_VARICELLA	ukb-ppp-ALDH5A1-OID31047	Varicella [chickenpox] || id:finngen_R9_AB1_VARICELLA	exposure	Inverse variance weighted	2	0.119000769	0.271335718	0.660970299	-0.412817238	0.650818775	1.126370784	0.661783221	1.917109869	0.998996831	I Certain infectious and parasitic diseases (AB1_)
finngen_R9_AB1_VARICELLA	ukb-ppp-ACOT13-OID31522	Varicella [chickenpox] || id:finngen_R9_AB1_VARICELLA	exposure	Wald ratio	1	-0.081650356	0.655945108	0.900937275	-1.367302767	1.204002054	0.921594132	0.25479327	3.333430835	0.978224212	I Certain infectious and parasitic diseases (AB1_)
finngen_R9_AB1_VARICELLA	ukb-ppp-AIF1-OID21234	Varicella [chickenpox] || id:finngen_R9_AB1_VARICELLA	exposure	Wald ratio	1	0.006098767	0.360832197	0.986514838	-0.701132339	0.713329873	1.006117403	0.496023319	2.040775481	0.99706886	I Certain infectious and parasitic diseases (AB1_)
finngen_R9_AB1_VARICELLA	ukb-ppp-FKBPL-OID31499	Varicella [chickenpox] || id:finngen_R9_AB1_VARICELLA	exposure	Wald ratio	1	-0.79111282	0.836814129	0.344461568	-2.431268513	0.849042874	0.453340029	0.087925228	2.337408585	0.762752782	I Certain infectious and parasitic diseases (AB1_)
finngen_R9_AB1_VARICELLA	ukb-ppp-TNF-OID20473	Varicella [chickenpox] || id:finngen_R9_AB1_VARICELLA	exposure	Wald ratio	1	0.32721666	0.425312375	0.441681956	-0.506395595	1.160828915	1.387101974	0.602663914	3.192578555	0.821879307	I Certain infectious and parasitic diseases (AB1_)
finngen_R9_AB1_VIRAAL_CONJUNCT	ukb-ppp-AGER-OID20756	Viral conjunctivitis || id:finngen_R9_AB1_VIRAAL_CONJUNCT	exposure	Inverse variance weighted	2	0.101526252	0.40969723	0.804282963	-0.701480318	0.904532822	1.106858975	0.495850743	2.470777361	0.998996831	I Certain infectious and parasitic diseases (AB1_)
finngen_R9_AB1_VIRAAL_CONJUNCT	ukb-ppp-ALDH5A1-OID31047	Viral conjunctivitis || id:finngen_R9_AB1_VIRAAL_CONJUNCT	exposure	Inverse variance weighted	2	0.464990635	0.543804849	0.392512984	-0.600866869	1.53084814	1.59199928	0.548336094	4.622095343	0.981872997	I Certain infectious and parasitic diseases (AB1_)
finngen_R9_AB1_VIRAAL_CONJUNCT	ukb-ppp-ACOT13-OID31522	Viral conjunctivitis || id:finngen_R9_AB1_VIRAAL_CONJUNCT	exposure	Wald ratio	1	-0.363951347	0.999473098	0.715751068	-2.32291862	1.595015925	0.694925004	0.09798718	4.928407559	0.929665892	I Certain infectious and parasitic diseases (AB1_)
finngen_R9_AB1_VIRAAL_CONJUNCT	ukb-ppp-AIF1-OID21234	Viral conjunctivitis || id:finngen_R9_AB1_VIRAAL_CONJUNCT	exposure	Wald ratio	1	-0.52282441	0.548848059	0.340800397	-1.598566604	0.552917785	0.592843747	0.202186123	1.738317663	0.760328539	I Certain infectious and parasitic diseases (AB1_)
finngen_R9_AB1_VIRAAL_CONJUNCT	ukb-ppp-FKBPL-OID31499	Viral conjunctivitis || id:finngen_R9_AB1_VIRAAL_CONJUNCT	exposure	Wald ratio	1	0.729441742	1.275511461	0.567402081	-1.770560722	3.229444206	2.073922501	0.170237506	25.2656106	0.881378888	I Certain infectious and parasitic diseases (AB1_)
finngen_R9_AB1_VIRAAL_CONJUNCT	ukb-ppp-TNF-OID20473	Viral conjunctivitis || id:finngen_R9_AB1_VIRAAL_CONJUNCT	exposure	Wald ratio	1	-1.379865839	0.645438526	0.032527022	-2.64492535	-0.114806328	0.251612307	0.071010654	0.891538794	0.302266629	I Certain infectious and parasitic diseases (AB1_)
finngen_R9_AB1_VIRAL_CNS	ukb-ppp-AGER-OID20756	Viral infections of the central nervous system || id:finngen_R9_AB1_VIRAL_CNS	exposure	Inverse variance weighted	2	0.31725664	0.210789322	0.132301257	-0.09589043	0.730403711	1.373354985	0.908563562	2.075918509	0.807599781	I Certain infectious and parasitic diseases (AB1_)
finngen_R9_AB1_VIRAL_CNS	ukb-ppp-ALDH5A1-OID31047	Viral infections of the central nervous system || id:finngen_R9_AB1_VIRAL_CNS	exposure	Inverse variance weighted	2	0.052559932	0.211198113	0.803464794	-0.36138837	0.466508234	1.053965726	0.696708365	1.59441713	0.998996831	I Certain infectious and parasitic diseases (AB1_)
finngen_R9_AB1_VIRAL_CNS	ukb-ppp-ACOT13-OID31522	Viral infections of the central nervous system || id:finngen_R9_AB1_VIRAL_CNS	exposure	Wald ratio	1	-1.033807545	0.512250462	0.043573756	-2.03781845	-0.02979664	0.355650225	0.130312685	0.970642904	0.348129796	I Certain infectious and parasitic diseases (AB1_)
finngen_R9_AB1_VIRAL_CNS	ukb-ppp-AIF1-OID21234	Viral infections of the central nervous system || id:finngen_R9_AB1_VIRAL_CNS	exposure	Wald ratio	1	0.587959341	0.281458588	0.036710169	0.03630051	1.139618173	1.800310844	1.036967418	3.125574708	0.32059511	I Certain infectious and parasitic diseases (AB1_)
finngen_R9_AB1_VIRAL_CNS	ukb-ppp-FKBPL-OID31499	Viral infections of the central nervous system || id:finngen_R9_AB1_VIRAL_CNS	exposure	Wald ratio	1	0.162493408	0.659257808	0.805311221	-1.129651896	1.454638712	1.176440563	0.323145725	4.282935812	0.951411304	I Certain infectious and parasitic diseases (AB1_)
finngen_R9_AB1_VIRAL_CNS	ukb-ppp-TNF-OID20473	Viral infections of the central nervous system || id:finngen_R9_AB1_VIRAL_CNS	exposure	Wald ratio	1	0.274255106	0.330845014	0.407130765	-0.374201121	0.922711334	1.315550364	0.687838559	2.516103145	0.803405379	I Certain infectious and parasitic diseases (AB1_)
finngen_R9_AB1_VIRAL_ENCEPHALITIS_NOS	ukb-ppp-AGER-OID20756	Viral encephalitis, not elsewhere classified/unspecified || id:finngen_R9_AB1_VIRAL_ENCEPHALITIS_NOS	exposure	Inverse variance weighted	2	0.126145129	0.416759205	0.762132912	-0.690702913	0.942993172	1.134446798	0.501223628	2.567655363	0.998996831	I Certain infectious and parasitic diseases (AB1_)
finngen_R9_AB1_VIRAL_ENCEPHALITIS_NOS	ukb-ppp-ALDH5A1-OID31047	Viral encephalitis, not elsewhere classified/unspecified || id:finngen_R9_AB1_VIRAL_ENCEPHALITIS_NOS	exposure	Inverse variance weighted	2	0.20788124	0.418875223	0.619693769	-0.613114196	1.028876676	1.231066959	0.5416614	2.797921097	0.998996831	I Certain infectious and parasitic diseases (AB1_)
finngen_R9_AB1_VIRAL_ENCEPHALITIS_NOS	ukb-ppp-ACOT13-OID31522	Viral encephalitis, not elsewhere classified/unspecified || id:finngen_R9_AB1_VIRAL_ENCEPHALITIS_NOS	exposure	Wald ratio	1	-0.024539701	1.014600798	0.9807038	-2.013157265	1.964077863	0.975758949	0.133566304	7.128336256	0.995561209	I Certain infectious and parasitic diseases (AB1_)
finngen_R9_AB1_VIRAL_ENCEPHALITIS_NOS	ukb-ppp-AIF1-OID21234	Viral encephalitis, not elsewhere classified/unspecified || id:finngen_R9_AB1_VIRAL_ENCEPHALITIS_NOS	exposure	Wald ratio	1	1.030153233	0.557985538	0.064863084	-0.063498421	2.123804888	2.801495084	0.938475601	8.362896912	0.420660647	I Certain infectious and parasitic diseases (AB1_)
finngen_R9_AB1_VIRAL_ENCEPHALITIS_NOS	ukb-ppp-FKBPL-OID31499	Viral encephalitis, not elsewhere classified/unspecified || id:finngen_R9_AB1_VIRAL_ENCEPHALITIS_NOS	exposure	Wald ratio	1	-0.383167241	1.308520495	0.769656078	-2.947867412	2.18153293	0.681698882	0.052451444	8.859877428	0.943713035	I Certain infectious and parasitic diseases (AB1_)
finngen_R9_AB1_VIRAL_ENCEPHALITIS_NOS	ukb-ppp-TNF-OID20473	Viral encephalitis, not elsewhere classified/unspecified || id:finngen_R9_AB1_VIRAL_ENCEPHALITIS_NOS	exposure	Wald ratio	1	1.354185022	0.657465959	0.039426882	0.065551742	2.642818302	3.873602769	1.067747983	14.05275275	0.332115266	I Certain infectious and parasitic diseases (AB1_)
finngen_R9_AB1_VIRAL_HEMOR_FEVER_NOS	ukb-ppp-ALDH5A1-OID31047	Viral haemorrhagic fevers, not elsewhere classified/unspecified || id:finngen_R9_AB1_VIRAL_HEMOR_FEVER_NOS	exposure	Inverse variance weighted	2	-0.220680062	0.208962303	0.29093352	-0.630246176	0.188886053	0.801973221	0.532460706	1.207903308	0.956323484	I Certain infectious and parasitic diseases (AB1_)
finngen_R9_AB1_VIRAL_HEMOR_FEVER_NOS	ukb-ppp-ACOT13-OID31522	Viral haemorrhagic fevers, not elsewhere classified/unspecified || id:finngen_R9_AB1_VIRAL_HEMOR_FEVER_NOS	exposure	Wald ratio	1	-0.740419568	0.507745157	0.144771542	-1.735600076	0.254760941	0.476913776	0.176294379	1.290153161	0.565537482	I Certain infectious and parasitic diseases (AB1_)
finngen_R9_AB1_VIRAL_HEMOR_FEVER_NOS	ukb-ppp-AGER-OID20756	Viral haemorrhagic fevers, not elsewhere classified/unspecified || id:finngen_R9_AB1_VIRAL_HEMOR_FEVER_NOS	exposure	Wald ratio	1	1.072306362	0.476353755	0.024381009	0.138653001	2.005959722	2.922111179	1.148725425	7.433224303	0.26043244	I Certain infectious and parasitic diseases (AB1_)
finngen_R9_AB1_VIRAL_HEMOR_FEVER_NOS	ukb-ppp-AIF1-OID21234	Viral haemorrhagic fevers, not elsewhere classified/unspecified || id:finngen_R9_AB1_VIRAL_HEMOR_FEVER_NOS	exposure	Wald ratio	1	0.442349996	0.279259671	0.113191538	-0.104998959	0.989698952	1.556360366	0.90032546	2.690424404	0.521556848	I Certain infectious and parasitic diseases (AB1_)
finngen_R9_AB1_VIRAL_HEMOR_FEVER_NOS	ukb-ppp-FKBPL-OID31499	Viral haemorrhagic fevers, not elsewhere classified/unspecified || id:finngen_R9_AB1_VIRAL_HEMOR_FEVER_NOS	exposure	Wald ratio	1	-2.285237976	0.633486365	0.000309282	-3.526871251	-1.0436047	0.101749845	0.029396747	0.352182878	0.033786016	I Certain infectious and parasitic diseases (AB1_)
finngen_R9_AB1_VIRAL_HEMOR_FEVER_NOS	ukb-ppp-TNF-OID20473	Viral haemorrhagic fevers, not elsewhere classified/unspecified || id:finngen_R9_AB1_VIRAL_HEMOR_FEVER_NOS	exposure	Wald ratio	1	-0.266049259	0.326157389	0.414667044	-0.905317741	0.373219223	0.766401374	0.404413366	1.452402705	0.807403934	I Certain infectious and parasitic diseases (AB1_)
finngen_R9_AB1_VIRAL_HEPATITIS	ukb-ppp-AGER-OID20756	Viral hepatitis || id:finngen_R9_AB1_VIRAL_HEPATITIS	exposure	Inverse variance weighted	2	-0.051037386	0.212029094	0.80978039	-0.466614409	0.364539638	0.950243144	0.627121856	1.439851002	0.998996831	I Certain infectious and parasitic diseases (AB1_)
finngen_R9_AB1_VIRAL_HEPATITIS	ukb-ppp-ALDH5A1-OID31047	Viral hepatitis || id:finngen_R9_AB1_VIRAL_HEPATITIS	exposure	Inverse variance weighted	2	0.101928568	0.219986258	0.643120237	-0.329244497	0.533101633	1.107304372	0.719467088	1.704209954	0.998996831	I Certain infectious and parasitic diseases (AB1_)
finngen_R9_AB1_VIRAL_HEPATITIS	ukb-ppp-ACOT13-OID31522	Viral hepatitis || id:finngen_R9_AB1_VIRAL_HEPATITIS	exposure	Wald ratio	1	-0.384620394	0.51244139	0.4529147	-1.389005518	0.61976473	0.680708988	0.249323129	1.858490742	0.827740659	I Certain infectious and parasitic diseases (AB1_)
finngen_R9_AB1_VIRAL_HEPATITIS	ukb-ppp-AIF1-OID21234	Viral hepatitis || id:finngen_R9_AB1_VIRAL_HEPATITIS	exposure	Wald ratio	1	0.308900632	0.281978935	0.273308968	-0.243778081	0.861579344	1.361927031	0.783661524	2.366895886	0.720923057	I Certain infectious and parasitic diseases (AB1_)
finngen_R9_AB1_VIRAL_HEPATITIS	ukb-ppp-FKBPL-OID31499	Viral hepatitis || id:finngen_R9_AB1_VIRAL_HEPATITIS	exposure	Wald ratio	1	0.31596139	0.666003775	0.635204846	-0.98940601	1.621328789	1.371577298	0.371797469	5.059809271	0.900110538	I Certain infectious and parasitic diseases (AB1_)
finngen_R9_AB1_VIRAL_HEPATITIS	ukb-ppp-TNF-OID20473	Viral hepatitis || id:finngen_R9_AB1_VIRAL_HEPATITIS	exposure	Wald ratio	1	-0.461528835	0.32994994	0.16187764	-1.108230717	0.185173048	0.630319255	0.33014256	1.203426672	0.590229961	I Certain infectious and parasitic diseases (AB1_)
finngen_R9_AB1_VIRAL_INOTHER	ukb-ppp-AGER-OID20756	Viral agents as the cause of diseases classified to other chapters || id:finngen_R9_AB1_VIRAL_INOTHER	exposure	Inverse variance weighted	2	-1.040148119	1.174562484	0.375853497	-3.342290588	1.261994349	0.353402332	0.035355879	3.532459425	0.981480283	I Certain infectious and parasitic diseases (AB1_)
finngen_R9_AB1_VIRAL_INOTHER	ukb-ppp-ALDH5A1-OID31047	Viral agents as the cause of diseases classified to other chapters || id:finngen_R9_AB1_VIRAL_INOTHER	exposure	Inverse variance weighted	2	0.06034843	0.419489148	0.885609666	-0.7618503	0.882547159	1.062206586	0.466801904	2.417048479	0.998996831	I Certain infectious and parasitic diseases (AB1_)
finngen_R9_AB1_VIRAL_INOTHER	ukb-ppp-ACOT13-OID31522	Viral agents as the cause of diseases classified to other chapters || id:finngen_R9_AB1_VIRAL_INOTHER	exposure	Wald ratio	1	-0.728620524	1.017668964	0.474009827	-2.723251693	1.266010645	0.482574231	0.065660898	3.546675354	0.838848351	I Certain infectious and parasitic diseases (AB1_)
finngen_R9_AB1_VIRAL_INOTHER	ukb-ppp-AIF1-OID21234	Viral agents as the cause of diseases classified to other chapters || id:finngen_R9_AB1_VIRAL_INOTHER	exposure	Wald ratio	1	0.773234408	0.558681727	0.166348098	-0.321781777	1.868250592	2.166763127	0.724856353	6.476955645	0.598842339	I Certain infectious and parasitic diseases (AB1_)
finngen_R9_AB1_VIRAL_INOTHER	ukb-ppp-TNF-OID20473	Viral agents as the cause of diseases classified to other chapters || id:finngen_R9_AB1_VIRAL_INOTHER	exposure	Wald ratio	1	1.21943332	0.65904986	0.064271773	-0.072304405	2.511171045	3.385268826	0.93024768	12.31934813	0.420022673	I Certain infectious and parasitic diseases (AB1_)
finngen_R9_AB1_VIRAL_MENINGITIS	ukb-ppp-AGER-OID20756	Viral meningitis || id:finngen_R9_AB1_VIRAL_MENINGITIS	exposure	Inverse variance weighted	2	0.769898257	0.465403661	0.098074872	-0.142292918	1.682089432	2.159546524	0.867367152	5.376778657	0.764576554	I Certain infectious and parasitic diseases (AB1_)
finngen_R9_AB1_VIRAL_MENINGITIS	ukb-ppp-ALDH5A1-OID31047	Viral meningitis || id:finngen_R9_AB1_VIRAL_MENINGITIS	exposure	Inverse variance weighted	2	0.128908539	0.30548444	0.673039102	-0.469840963	0.727658041	1.137586075	0.625101675	2.070226541	0.998996831	I Certain infectious and parasitic diseases (AB1_)
finngen_R9_AB1_VIRAL_MENINGITIS	ukb-ppp-ACOT13-OID31522	Viral meningitis || id:finngen_R9_AB1_VIRAL_MENINGITIS	exposure	Wald ratio	1	-0.813765452	0.739777221	0.271325933	-2.263728806	0.636197902	0.443186124	0.103962107	1.889283963	0.719357912	I Certain infectious and parasitic diseases (AB1_)
finngen_R9_AB1_VIRAL_MENINGITIS	ukb-ppp-AIF1-OID21234	Viral meningitis || id:finngen_R9_AB1_VIRAL_MENINGITIS	exposure	Wald ratio	1	0.394635039	0.406968169	0.332198494	-0.403022572	1.192292651	1.483842548	0.668297014	3.294625981	0.754901348	I Certain infectious and parasitic diseases (AB1_)
finngen_R9_AB1_VIRAL_MENINGITIS	ukb-ppp-FKBPL-OID31499	Viral meningitis || id:finngen_R9_AB1_VIRAL_MENINGITIS	exposure	Wald ratio	1	0.870683197	0.95274989	0.360788659	-0.996706588	2.738072982	2.388542141	0.369093017	15.45717014	0.775238243	I Certain infectious and parasitic diseases (AB1_)
finngen_R9_AB1_VIRAL_MENINGITIS	ukb-ppp-TNF-OID20473	Viral meningitis || id:finngen_R9_AB1_VIRAL_MENINGITIS	exposure	Wald ratio	1	0.13260813	0.478094714	0.781497622	-0.804457509	1.069673769	1.141802472	0.447330534	2.914428567	0.946532793	I Certain infectious and parasitic diseases (AB1_)
finngen_R9_AB1_VIRAL_NOS	ukb-ppp-AGER-OID20756	Other viral diseases, not elsewhere classified || id:finngen_R9_AB1_VIRAL_NOS	exposure	Inverse variance weighted	2	-0.35487185	0.125823538	0.004796484	-0.601485985	-0.108257715	0.701263304	0.547996716	0.897396294	0.24283524	I Certain infectious and parasitic diseases (AB1_)
finngen_R9_AB1_VIRAL_NOS	ukb-ppp-ALDH5A1-OID31047	Other viral diseases, not elsewhere classified || id:finngen_R9_AB1_VIRAL_NOS	exposure	Inverse variance weighted	2	0.23627599	0.127714136	0.06430809	-0.014043717	0.486595698	1.26652381	0.986054436	1.62676877	0.696752788	I Certain infectious and parasitic diseases (AB1_)
finngen_R9_AB1_VIRAL_NOS	ukb-ppp-ACOT13-OID31522	Other viral diseases, not elsewhere classified || id:finngen_R9_AB1_VIRAL_NOS	exposure	Wald ratio	1	0.568392121	0.309347471	0.06615226	-0.037928922	1.174713164	1.765426177	0.962781371	3.237214262	0.423713224	I Certain infectious and parasitic diseases (AB1_)
finngen_R9_AB1_VIRAL_NOS	ukb-ppp-AIF1-OID21234	Other viral diseases, not elsewhere classified || id:finngen_R9_AB1_VIRAL_NOS	exposure	Wald ratio	1	0.327035635	0.170257662	0.054753431	-0.006669382	0.660740652	1.386850896	0.993352809	1.936225872	0.391292749	I Certain infectious and parasitic diseases (AB1_)
finngen_R9_AB1_VIRAL_NOS	ukb-ppp-FKBPL-OID31499	Other viral diseases, not elsewhere classified || id:finngen_R9_AB1_VIRAL_NOS	exposure	Wald ratio	1	-1.254737579	0.386526055	0.001169602	-2.012328646	-0.497146511	0.285150668	0.133677025	0.60826386	0.055843431	I Certain infectious and parasitic diseases (AB1_)
finngen_R9_AB1_VIRAL_NOS	ukb-ppp-TNF-OID20473	Other viral diseases, not elsewhere classified || id:finngen_R9_AB1_VIRAL_NOS	exposure	Wald ratio	1	0.108944734	0.20005807	0.586052351	-0.283169083	0.50105855	1.115100721	0.753392391	1.650467449	0.886345028	I Certain infectious and parasitic diseases (AB1_)
finngen_R9_AB1_VIRAL_OTHER_INTEST_INFECTIONS	ukb-ppp-ALDH5A1-OID31047	Viral and other specified intestinal infections || id:finngen_R9_AB1_VIRAL_OTHER_INTEST_INFECTIONS	exposure	Inverse variance weighted	2	-0.072212482	0.142157408	0.611470519	-0.350841002	0.206416038	0.930333196	0.704095695	1.229264519	0.998996831	I Certain infectious and parasitic diseases (AB1_)
finngen_R9_AB1_VIRAL_OTHER_INTEST_INFECTIONS	ukb-ppp-ACOT13-OID31522	Viral and other specified intestinal infections || id:finngen_R9_AB1_VIRAL_OTHER_INTEST_INFECTIONS	exposure	Wald ratio	1	-0.174657514	0.27489314	0.525190308	-0.713448068	0.36413304	0.839744572	0.489951894	1.439265681	0.864779541	I Certain infectious and parasitic diseases (AB1_)
finngen_R9_AB1_VIRAL_OTHER_INTEST_INFECTIONS	ukb-ppp-AGER-OID20756	Viral and other specified intestinal infections || id:finngen_R9_AB1_VIRAL_OTHER_INTEST_INFECTIONS	exposure	Wald ratio	1	0.275235826	0.255634527	0.281624573	-0.225807847	0.776279499	1.316841184	0.797871401	2.173371174	0.725646753	I Certain infectious and parasitic diseases (AB1_)
finngen_R9_AB1_VIRAL_OTHER_INTEST_INFECTIONS	ukb-ppp-AIF1-OID21234	Viral and other specified intestinal infections || id:finngen_R9_AB1_VIRAL_OTHER_INTEST_INFECTIONS	exposure	Wald ratio	1	0.19617455	0.151507213	0.195382377	-0.100779588	0.493128687	1.216739268	0.904132293	1.637431224	0.634870278	I Certain infectious and parasitic diseases (AB1_)
finngen_R9_AB1_VIRAL_OTHER_INTEST_INFECTIONS	ukb-ppp-TNF-OID20473	Viral and other specified intestinal infections || id:finngen_R9_AB1_VIRAL_OTHER_INTEST_INFECTIONS	exposure	Wald ratio	1	0.651432719	0.17843312	0.000261373	0.301703805	1.001161634	1.918287228	1.352160664	2.721441312	0.031815691	I Certain infectious and parasitic diseases (AB1_)
finngen_R9_AB1_VIRAL_SKIN_MUCOUS_MEMBRANE	ukb-ppp-AGER-OID20756	Viral infections characterized by skin and mucous membrane lesions || id:finngen_R9_AB1_VIRAL_SKIN_MUCOUS_MEMBRANE	exposure	Inverse variance weighted	2	-0.151754048	0.297002078	0.609384096	-0.73387812	0.430370024	0.859199576	0.480043708	1.537826451	0.998996831	I Certain infectious and parasitic diseases (AB1_)
finngen_R9_AB1_VIRAL_SKIN_MUCOUS_MEMBRANE	ukb-ppp-ALDH5A1-OID31047	Viral infections characterized by skin and mucous membrane lesions || id:finngen_R9_AB1_VIRAL_SKIN_MUCOUS_MEMBRANE	exposure	Inverse variance weighted	2	0.069065433	0.082707952	0.403688485	-0.093042154	0.23117302	1.071506319	0.911155091	1.260077239	0.981872997	I Certain infectious and parasitic diseases (AB1_)
finngen_R9_AB1_VIRAL_SKIN_MUCOUS_MEMBRANE	ukb-ppp-ACOT13-OID31522	Viral infections characterized by skin and mucous membrane lesions || id:finngen_R9_AB1_VIRAL_SKIN_MUCOUS_MEMBRANE	exposure	Wald ratio	1	-0.090791507	0.200336566	0.650408416	-0.483451176	0.301868162	0.913208089	0.616651542	1.35238292	0.907827068	I Certain infectious and parasitic diseases (AB1_)
finngen_R9_AB1_VIRAL_SKIN_MUCOUS_MEMBRANE	ukb-ppp-AIF1-OID21234	Viral infections characterized by skin and mucous membrane lesions || id:finngen_R9_AB1_VIRAL_SKIN_MUCOUS_MEMBRANE	exposure	Wald ratio	1	0.089969856	0.110258918	0.414507507	-0.126137623	0.306077334	1.094141301	0.881493525	1.358087329	0.807367621	I Certain infectious and parasitic diseases (AB1_)
finngen_R9_AB1_VIRAL_SKIN_MUCOUS_MEMBRANE	ukb-ppp-FKBPL-OID31499	Viral infections characterized by skin and mucous membrane lesions || id:finngen_R9_AB1_VIRAL_SKIN_MUCOUS_MEMBRANE	exposure	Wald ratio	1	-0.897362727	0.253416725	0.000398529	-1.394059507	-0.400665947	0.40764331	0.248066231	0.669873797	0.03534914	I Certain infectious and parasitic diseases (AB1_)
finngen_R9_AB1_VIRAL_SKIN_MUCOUS_MEMBRANE	ukb-ppp-TNF-OID20473	Viral infections characterized by skin and mucous membrane lesions || id:finngen_R9_AB1_VIRAL_SKIN_MUCOUS_MEMBRANE	exposure	Wald ratio	1	0.30160793	0.129563476	0.019918598	0.047663516	0.555552343	1.352031031	1.048817686	1.742903399	0.238013275	I Certain infectious and parasitic diseases (AB1_)
finngen_R9_AB1_VIRAL_SKIN_NOS	ukb-ppp-AGER-OID20756	Other viral infections characterized by skin and mucous membrane lesions, not elsewhere classified || id:finngen_R9_AB1_VIRAL_SKIN_NOS	exposure	Inverse variance weighted	2	-0.101303103	0.305875962	0.740500866	-0.700819988	0.498213782	0.903659089	0.496178276	1.645778923	0.998996831	I Certain infectious and parasitic diseases (AB1_)
finngen_R9_AB1_VIRAL_SKIN_NOS	ukb-ppp-ALDH5A1-OID31047	Other viral infections characterized by skin and mucous membrane lesions, not elsewhere classified || id:finngen_R9_AB1_VIRAL_SKIN_NOS	exposure	Inverse variance weighted	2	-0.300473651	0.373559204	0.421192851	-1.032649692	0.431702389	0.740467414	0.356062254	1.539876762	0.981872997	I Certain infectious and parasitic diseases (AB1_)
finngen_R9_AB1_VIRAL_SKIN_NOS	ukb-ppp-ACOT13-OID31522	Other viral infections characterized by skin and mucous membrane lesions, not elsewhere classified || id:finngen_R9_AB1_VIRAL_SKIN_NOS	exposure	Wald ratio	1	-0.042214141	0.741110756	0.954576551	-1.494791223	1.41036294	0.958664469	0.224295428	4.097442262	0.991094757	I Certain infectious and parasitic diseases (AB1_)
finngen_R9_AB1_VIRAL_SKIN_NOS	ukb-ppp-AIF1-OID21234	Other viral infections characterized by skin and mucous membrane lesions, not elsewhere classified || id:finngen_R9_AB1_VIRAL_SKIN_NOS	exposure	Wald ratio	1	0.004451563	0.408592012	0.991307312	-0.79638878	0.805291906	1.004461486	0.450954523	2.237349499	0.99860767	I Certain infectious and parasitic diseases (AB1_)
finngen_R9_AB1_VIRAL_SKIN_NOS	ukb-ppp-FKBPL-OID31499	Other viral infections characterized by skin and mucous membrane lesions, not elsewhere classified || id:finngen_R9_AB1_VIRAL_SKIN_NOS	exposure	Wald ratio	1	0.093554798	0.951669303	0.921689318	-1.771717037	1.958826633	1.098070774	0.170040772	7.091001834	0.983757489	I Certain infectious and parasitic diseases (AB1_)
finngen_R9_AB1_VIRAL_SKIN_NOS	ukb-ppp-TNF-OID20473	Other viral infections characterized by skin and mucous membrane lesions, not elsewhere classified || id:finngen_R9_AB1_VIRAL_SKIN_NOS	exposure	Wald ratio	1	-0.005503775	0.479654586	0.990844911	-0.945626762	0.934619213	0.994511343	0.388436038	2.546243697	0.99860767	I Certain infectious and parasitic diseases (AB1_)
finngen_R9_AB1_VIRAL_WARTS	ukb-ppp-AGER-OID20756	Viral warts || id:finngen_R9_AB1_VIRAL_WARTS	exposure	Inverse variance weighted	2	-0.475330936	0.500860393	0.342605966	-1.457017306	0.506355434	0.621679286	0.232929999	1.659232977	0.972620758	I Certain infectious and parasitic diseases (AB1_)
finngen_R9_AB1_VIRAL_WARTS	ukb-ppp-ALDH5A1-OID31047	Viral warts || id:finngen_R9_AB1_VIRAL_WARTS	exposure	Inverse variance weighted	2	0.061767035	0.224884548	0.783576628	-0.379006679	0.502540749	1.063714507	0.684541041	1.652915583	0.998996831	I Certain infectious and parasitic diseases (AB1_)
finngen_R9_AB1_VIRAL_WARTS	ukb-ppp-ACOT13-OID31522	Viral warts || id:finngen_R9_AB1_VIRAL_WARTS	exposure	Wald ratio	1	-0.049660918	0.43481073	0.909069165	-0.901889949	0.802568112	0.951552024	0.40580199	2.231263713	0.98088439	I Certain infectious and parasitic diseases (AB1_)
finngen_R9_AB1_VIRAL_WARTS	ukb-ppp-AIF1-OID21234	Viral warts || id:finngen_R9_AB1_VIRAL_WARTS	exposure	Wald ratio	1	-0.227110995	0.239577801	0.343148068	-0.696683485	0.242461494	0.796832333	0.49823497	1.274382177	0.761504128	I Certain infectious and parasitic diseases (AB1_)
finngen_R9_AB1_VIRAL_WARTS	ukb-ppp-FKBPL-OID31499	Viral warts || id:finngen_R9_AB1_VIRAL_WARTS	exposure	Wald ratio	1	-1.817221869	0.539729126	0.000760142	-2.875090957	-0.759352781	0.162476506	0.056411008	0.467969207	0.047527387	I Certain infectious and parasitic diseases (AB1_)
finngen_R9_AB1_VIRAL_WARTS	ukb-ppp-TNF-OID20473	Viral warts || id:finngen_R9_AB1_VIRAL_WARTS	exposure	Wald ratio	1	0.882786344	0.282495995	0.001778343	0.329094193	1.436478494	2.417626669	1.38970875	4.205858752	0.069853546	I Certain infectious and parasitic diseases (AB1_)
finngen_R9_AB1_VIRAN_CNS_INFECTIONS_NOS	ukb-ppp-AGER-OID20756	Viral infections of central nervous system, not elsewhere classified/unspecified || id:finngen_R9_AB1_VIRAN_CNS_INFECTIONS_NOS	exposure	Inverse variance weighted	2	0.225931515	0.551248115	0.681912692	-0.854514791	1.30637782	1.253489816	0.425489592	3.692773567	0.998996831	I Certain infectious and parasitic diseases (AB1_)
finngen_R9_AB1_VIRAN_CNS_INFECTIONS_NOS	ukb-ppp-ALDH5A1-OID31047	Viral infections of central nervous system, not elsewhere classified/unspecified || id:finngen_R9_AB1_VIRAN_CNS_INFECTIONS_NOS	exposure	Inverse variance weighted	2	-0.67949914	0.549775665	0.216474509	-1.757059444	0.398061165	0.5068708	0.172551516	1.488935097	0.898518361	I Certain infectious and parasitic diseases (AB1_)
finngen_R9_AB1_VIRAN_CNS_INFECTIONS_NOS	ukb-ppp-ACOT13-OID31522	Viral infections of central nervous system, not elsewhere classified/unspecified || id:finngen_R9_AB1_VIRAN_CNS_INFECTIONS_NOS	exposure	Wald ratio	1	-1.341817041	1.333481339	0.314294805	-3.955440466	1.271806384	0.261370316	0.019150232	3.567290644	0.741521525	I Certain infectious and parasitic diseases (AB1_)
finngen_R9_AB1_VIRAN_CNS_INFECTIONS_NOS	ukb-ppp-AIF1-OID21234	Viral infections of central nervous system, not elsewhere classified/unspecified || id:finngen_R9_AB1_VIRAN_CNS_INFECTIONS_NOS	exposure	Wald ratio	1	0.75873735	0.734140171	0.301367751	-0.680177385	2.197652085	2.13557803	0.506527134	9.003848391	0.735772748	I Certain infectious and parasitic diseases (AB1_)
finngen_R9_AB1_VIRAN_CNS_INFECTIONS_NOS	ukb-ppp-FKBPL-OID31499	Viral infections of central nervous system, not elsewhere classified/unspecified || id:finngen_R9_AB1_VIRAN_CNS_INFECTIONS_NOS	exposure	Wald ratio	1	-0.682333328	1.727743853	0.692896493	-4.06871128	2.704044623	0.505436267	0.017099411	14.94003651	0.923976081	I Certain infectious and parasitic diseases (AB1_)
finngen_R9_AB1_VIRAN_CNS_INFECTIONS_NOS	ukb-ppp-TNF-OID20473	Viral infections of central nervous system, not elsewhere classified/unspecified || id:finngen_R9_AB1_VIRAN_CNS_INFECTIONS_NOS	exposure	Wald ratio	1	0.178131758	0.861798158	0.836245898	-1.510992631	1.867256147	1.19498276	0.220690805	6.470517872	0.9615005	I Certain infectious and parasitic diseases (AB1_)
finngen_R9_AB1_WHOOPCOUGH	ukb-ppp-AGER-OID20756	Whooping cough || id:finngen_R9_AB1_WHOOPCOUGH	exposure	Inverse variance weighted	2	-1.405891515	0.79335928	0.07638224	-2.960875703	0.149092673	0.245148406	0.051773559	1.160780558	0.728301069	I Certain infectious and parasitic diseases (AB1_)
finngen_R9_AB1_WHOOPCOUGH	ukb-ppp-ALDH5A1-OID31047	Whooping cough || id:finngen_R9_AB1_WHOOPCOUGH	exposure	Inverse variance weighted	2	-0.650244742	0.798514845	0.415462994	-2.215333838	0.914844354	0.521918026	0.109117081	2.496386668	0.981872997	I Certain infectious and parasitic diseases (AB1_)
finngen_R9_AB1_WHOOPCOUGH	ukb-ppp-ACOT13-OID31522	Whooping cough || id:finngen_R9_AB1_WHOOPCOUGH	exposure	Wald ratio	1	-0.744217403	1.923886402	0.698881902	-4.515034752	3.026599946	0.475105971	0.010943225	20.62698037	0.925907766	I Certain infectious and parasitic diseases (AB1_)
finngen_R9_AB1_WHOOPCOUGH	ukb-ppp-AIF1-OID21234	Whooping cough || id:finngen_R9_AB1_WHOOPCOUGH	exposure	Wald ratio	1	-0.465815869	1.062755688	0.661161971	-2.548817017	1.61718528	0.627622838	0.07817409	5.038887278	0.910394663	I Certain infectious and parasitic diseases (AB1_)
finngen_R9_AB1_WHOOPCOUGH	ukb-ppp-FKBPL-OID31499	Whooping cough || id:finngen_R9_AB1_WHOOPCOUGH	exposure	Wald ratio	1	0.827877417	2.468592748	0.737350436	-4.010564369	5.666319203	2.288456143	0.018123164	288.9689385	0.934912268	I Certain infectious and parasitic diseases (AB1_)
finngen_R9_AB1_WHOOPCOUGH	ukb-ppp-TNF-OID20473	Whooping cough || id:finngen_R9_AB1_WHOOPCOUGH	exposure	Wald ratio	1	-0.492445935	1.251672006	0.694001551	-2.945723068	1.960831197	0.611129781	0.052564039	7.105230461	0.924593613	I Certain infectious and parasitic diseases (AB1_)
finngen_R9_AB1_ZOONOTIC_BACTERIAL	ukb-ppp-AGER-OID20756	Certain zoonotic bacterial diseases || id:finngen_R9_AB1_ZOONOTIC_BACTERIAL	exposure	Inverse variance weighted	2	-0.059586518	0.625914628	0.924156674	-1.286379189	1.167206154	0.942154017	0.276269293	3.213003449	0.998996831	I Certain infectious and parasitic diseases (AB1_)
finngen_R9_AB1_ZOONOTIC_BACTERIAL	ukb-ppp-ALDH5A1-OID31047	Certain zoonotic bacterial diseases || id:finngen_R9_AB1_ZOONOTIC_BACTERIAL	exposure	Inverse variance weighted	2	0.97824605	0.457036442	0.032321527	0.082454623	1.874037476	2.659787014	1.085949396	6.514545695	0.533213526	I Certain infectious and parasitic diseases (AB1_)
finngen_R9_AB1_ZOONOTIC_BACTERIAL	ukb-ppp-ACOT13-OID31522	Certain zoonotic bacterial diseases || id:finngen_R9_AB1_ZOONOTIC_BACTERIAL	exposure	Wald ratio	1	0.997353652	1.105877617	0.367127945	-1.170166477	3.16487378	2.711097818	0.310315277	23.68575424	0.780651915	I Certain infectious and parasitic diseases (AB1_)
finngen_R9_AB1_ZOONOTIC_BACTERIAL	ukb-ppp-AIF1-OID21234	Certain zoonotic bacterial diseases || id:finngen_R9_AB1_ZOONOTIC_BACTERIAL	exposure	Wald ratio	1	1.501578985	0.590085588	0.010937793	0.345011232	2.658146738	4.488771181	1.41200578	14.26981886	0.176695655	I Certain infectious and parasitic diseases (AB1_)
finngen_R9_AB1_ZOONOTIC_BACTERIAL	ukb-ppp-FKBPL-OID31499	Certain zoonotic bacterial diseases || id:finngen_R9_AB1_ZOONOTIC_BACTERIAL	exposure	Wald ratio	1	-1.743638461	1.443513768	0.227080885	-4.572925446	1.085648525	0.174882937	0.010327702	2.961359711	0.671232289	I Certain infectious and parasitic diseases (AB1_)
finngen_R9_AB1_ZOONOTIC_BACTERIAL	ukb-ppp-TNF-OID20473	Certain zoonotic bacterial diseases || id:finngen_R9_AB1_ZOONOTIC_BACTERIAL	exposure	Wald ratio	1	0.36615038	0.716921306	0.609542903	-1.039015378	1.771316139	1.442172101	0.353802872	5.87858531	0.891746137	I Certain infectious and parasitic diseases (AB1_)
finngen_R9_AB1_ZOSTER	ukb-ppp-AGER-OID20756	Zoster [herpes zoster] || id:finngen_R9_AB1_ZOSTER	exposure	Inverse variance weighted	2	0.008313426	0.478655829	0.986142818	-0.929851999	0.946478851	1.008348079	0.394612109	2.576621002	0.998996831	I Certain infectious and parasitic diseases (AB1_)
finngen_R9_AB1_ZOSTER	ukb-ppp-ALDH5A1-OID31047	Zoster [herpes zoster] || id:finngen_R9_AB1_ZOSTER	exposure	Inverse variance weighted	2	-0.034971566	0.138484472	0.80063097	-0.306401131	0.236457999	0.965632873	0.736091291	1.26675435	0.998996831	I Certain infectious and parasitic diseases (AB1_)
finngen_R9_AB1_ZOSTER	ukb-ppp-ACOT13-OID31522	Zoster [herpes zoster] || id:finngen_R9_AB1_ZOSTER	exposure	Wald ratio	1	0.020965947	0.335748792	0.950208191	-0.637101686	0.67903358	1.021187276	0.5288229	1.971971058	0.991094757	I Certain infectious and parasitic diseases (AB1_)
finngen_R9_AB1_ZOSTER	ukb-ppp-AIF1-OID21234	Zoster [herpes zoster] || id:finngen_R9_AB1_ZOSTER	exposure	Wald ratio	1	0.333348884	0.184827388	0.071298954	-0.028912797	0.695610565	1.395634128	0.971501179	2.004932842	0.435959266	I Certain infectious and parasitic diseases (AB1_)
finngen_R9_AB1_ZOSTER	ukb-ppp-FKBPL-OID31499	Zoster [herpes zoster] || id:finngen_R9_AB1_ZOSTER	exposure	Wald ratio	1	-0.607709994	0.434151967	0.161584209	-1.458647849	0.243227862	0.544596572	0.232550506	1.275359197	0.590229961	I Certain infectious and parasitic diseases (AB1_)
finngen_R9_AB1_ZOSTER	ukb-ppp-TNF-OID20473	Zoster [herpes zoster] || id:finngen_R9_AB1_ZOSTER	exposure	Wald ratio	1	0.044326492	0.217301762	0.838364531	-0.381584962	0.470237946	1.045323589	0.682778373	1.60037495	0.962737291	I Certain infectious and parasitic diseases (AB1_)
finngen_R9_ABDOM_HERNIA	ukb-ppp-AGER-OID20756	Hernia of abdominal wall || id:finngen_R9_ABDOM_HERNIA	exposure	Inverse variance weighted	2	0.209355826	0.080495885	0.009299949	0.051583892	0.36712776	1.232883613	1.052937516	1.443582339	0.33205333	XI Diseases of the digestive system (K11_)
finngen_R9_ABDOM_HERNIA	ukb-ppp-ALDH5A1-OID31047	Hernia of abdominal wall || id:finngen_R9_ABDOM_HERNIA	exposure	Inverse variance weighted	2	0.041490639	0.109415712	0.704537985	-0.172964156	0.255945435	1.042363405	0.841167765	1.291682245	0.998996831	XI Diseases of the digestive system (K11_)
finngen_R9_ABDOM_HERNIA	ukb-ppp-ACOT13-OID31522	Hernia of abdominal wall || id:finngen_R9_ABDOM_HERNIA	exposure	Wald ratio	1	0.299385183	0.194706415	0.124140669	-0.082239391	0.681009757	1.349029146	0.921051441	1.975871875	0.537133919	XI Diseases of the digestive system (K11_)
finngen_R9_ABDOM_HERNIA	ukb-ppp-AIF1-OID21234	Hernia of abdominal wall || id:finngen_R9_ABDOM_HERNIA	exposure	Wald ratio	1	-0.097116558	0.107115302	0.364589594	-0.307062549	0.112829434	0.90745023	0.735604588	1.119440978	0.778611083	XI Diseases of the digestive system (K11_)
finngen_R9_ABDOM_HERNIA	ukb-ppp-FKBPL-OID31499	Hernia of abdominal wall || id:finngen_R9_ABDOM_HERNIA	exposure	Wald ratio	1	0.607213441	0.252125442	0.016023568	0.113047575	1.101379307	1.835310067	1.119685201	3.00831255	0.21074667	XI Diseases of the digestive system (K11_)
finngen_R9_ABDOM_HERNIA	ukb-ppp-TNF-OID20473	Hernia of abdominal wall || id:finngen_R9_ABDOM_HERNIA	exposure	Wald ratio	1	0.200517621	0.125772928	0.110872697	-0.045997317	0.447032559	1.222035146	0.955044525	1.56366521	0.515590625	XI Diseases of the digestive system (K11_)
finngen_R9_ABDOM_HERNIA_POSTOP	ukb-ppp-AGER-OID20756	Hernia of abdominal wall, postoperative || id:finngen_R9_ABDOM_HERNIA_POSTOP	exposure	Inverse variance weighted	2	-0.167228956	0.13065107	0.200557019	-0.423305054	0.088847142	0.846005891	0.65487883	1.092913583	0.887564968	XI Diseases of the digestive system (K11_)
finngen_R9_ABDOM_HERNIA_POSTOP	ukb-ppp-ALDH5A1-OID31047	Hernia of abdominal wall, postoperative || id:finngen_R9_ABDOM_HERNIA_POSTOP	exposure	Inverse variance weighted	2	0.107162502	0.130299498	0.410830959	-0.148224513	0.362549518	1.113115124	0.86223751	1.436988376	0.981872997	XI Diseases of the digestive system (K11_)
finngen_R9_ABDOM_HERNIA_POSTOP	ukb-ppp-ACOT13-OID31522	Hernia of abdominal wall, postoperative || id:finngen_R9_ABDOM_HERNIA_POSTOP	exposure	Wald ratio	1	0.409834707	0.31639996	0.195214755	-0.210309214	1.029978628	1.506568739	0.810333641	2.801005971	0.634870278	XI Diseases of the digestive system (K11_)
finngen_R9_ABDOM_HERNIA_POSTOP	ukb-ppp-AIF1-OID21234	Hernia of abdominal wall, postoperative || id:finngen_R9_ABDOM_HERNIA_POSTOP	exposure	Wald ratio	1	0.120074643	0.173898299	0.489887519	-0.220766023	0.460915309	1.127581014	0.801904285	1.585524566	0.847358534	XI Diseases of the digestive system (K11_)
finngen_R9_ABDOM_HERNIA_POSTOP	ukb-ppp-FKBPL-OID31499	Hernia of abdominal wall, postoperative || id:finngen_R9_ABDOM_HERNIA_POSTOP	exposure	Wald ratio	1	0.318911133	0.409185112	0.435755267	-0.483091686	1.120913952	1.375629072	0.616873262	3.067656614	0.818997873	XI Diseases of the digestive system (K11_)
finngen_R9_ABDOM_HERNIA_POSTOP	ukb-ppp-TNF-OID20473	Hernia of abdominal wall, postoperative || id:finngen_R9_ABDOM_HERNIA_POSTOP	exposure	Wald ratio	1	0.403579295	0.203959752	0.047847509	0.003818182	0.803340408	1.497173946	1.00382548	2.232987575	0.366541908	XI Diseases of the digestive system (K11_)
finngen_R9_ABPA	ukb-ppp-AGER-OID20756	Allergic bronchopulmonary aspergillosis (ABPA) || id:finngen_R9_ABPA	exposure	Inverse variance weighted	2	0.086128607	1.027264646	0.933181525	-1.927310099	2.099567313	1.089946494	0.145539158	8.162637285	0.998996831	COPD and related endpoints
finngen_R9_ABPA	ukb-ppp-ALDH5A1-OID31047	Allergic bronchopulmonary aspergillosis (ABPA) || id:finngen_R9_ABPA	exposure	Inverse variance weighted	2	-0.083712235	1.026776832	0.935021149	-2.096194827	1.928770356	0.919695874	0.122923284	6.881043805	0.998996831	COPD and related endpoints
finngen_R9_ABPA	ukb-ppp-ACOT13-OID31522	Allergic bronchopulmonary aspergillosis (ABPA) || id:finngen_R9_ABPA	exposure	Wald ratio	1	0.608304916	2.489136355	0.806933489	-4.27040234	5.487012172	1.837314356	0.013976159	241.5344642	0.952109316	COPD and related endpoints
finngen_R9_ABPA	ukb-ppp-AIF1-OID21234	Allergic bronchopulmonary aspergillosis (ABPA) || id:finngen_R9_ABPA	exposure	Wald ratio	1	-1.488749731	1.366746214	0.276036747	-4.16757231	1.190072849	0.225654608	0.015489819	3.287320675	0.721188101	COPD and related endpoints
finngen_R9_ABPA	ukb-ppp-FKBPL-OID31499	Allergic bronchopulmonary aspergillosis (ABPA) || id:finngen_R9_ABPA	exposure	Wald ratio	1	1.971153135	3.221171617	0.540579638	-4.342343235	8.284649505	7.178950018	0.013006016	3962.575634	0.870538472	COPD and related endpoints
finngen_R9_ABPA	ukb-ppp-TNF-OID20473	Allergic bronchopulmonary aspergillosis (ABPA) || id:finngen_R9_ABPA	exposure	Wald ratio	1	2.788876652	1.61520825	0.084233063	-0.376931518	5.954684822	16.26274082	0.685963049	385.5553729	0.465260882	COPD and related endpoints
finngen_R9_ACUTE_DRUGADVERS_INTERSTITIAL_LUNG_DISORD	ukb-ppp-AGER-OID20756	Acute drug-induced interstitial lung disorder || id:finngen_R9_ACUTE_DRUGADVERS_INTERSTITIAL_LUNG_DISORD	exposure	Inverse variance weighted	2	-1.163018777	0.735614741	0.113874348	-2.604823669	0.278786116	0.312541263	0.07391617	1.32152466	0.778339974	X Diseases of the respiratory system (J10_)
finngen_R9_ACUTE_DRUGADVERS_INTERSTITIAL_LUNG_DISORD	ukb-ppp-ALDH5A1-OID31047	Acute drug-induced interstitial lung disorder || id:finngen_R9_ACUTE_DRUGADVERS_INTERSTITIAL_LUNG_DISORD	exposure	Inverse variance weighted	2	-0.254555826	1.290396611	0.843616687	-2.783733184	2.274621532	0.775260772	0.061807338	9.724238002	0.998996831	X Diseases of the respiratory system (J10_)
finngen_R9_ACUTE_DRUGADVERS_INTERSTITIAL_LUNG_DISORD	ukb-ppp-ACOT13-OID31522	Acute drug-induced interstitial lung disorder || id:finngen_R9_ACUTE_DRUGADVERS_INTERSTITIAL_LUNG_DISORD	exposure	Wald ratio	1	-0.791685907	1.686114663	0.638688944	-4.096470647	2.513098833	0.4530803	0.01663127	12.34312012	0.902117262	X Diseases of the respiratory system (J10_)
finngen_R9_ACUTE_DRUGADVERS_INTERSTITIAL_LUNG_DISORD	ukb-ppp-AIF1-OID21234	Acute drug-induced interstitial lung disorder || id:finngen_R9_ACUTE_DRUGADVERS_INTERSTITIAL_LUNG_DISORD	exposure	Wald ratio	1	3.093357497	0.864905261	0.000348189	1.398143185	4.788571808	22.05098995	4.047677198	120.1296778	0.034525309	X Diseases of the respiratory system (J10_)
finngen_R9_ACUTE_DRUGADVERS_INTERSTITIAL_LUNG_DISORD	ukb-ppp-FKBPL-OID31499	Acute drug-induced interstitial lung disorder || id:finngen_R9_ACUTE_DRUGADVERS_INTERSTITIAL_LUNG_DISORD	exposure	Wald ratio	1	-4.191358755	2.207871897	0.0576473	-8.518787673	0.136070163	0.015125719	0.000199681	1.145762281	0.40035056	X Diseases of the respiratory system (J10_)
finngen_R9_ACUTE_DRUGADVERS_INTERSTITIAL_LUNG_DISORD	ukb-ppp-TNF-OID20473	Acute drug-induced interstitial lung disorder || id:finngen_R9_ACUTE_DRUGADVERS_INTERSTITIAL_LUNG_DISORD	exposure	Wald ratio	1	1.278454145	1.091840208	0.241632184	-0.861552663	3.418460953	3.591084137	0.422505564	30.52240344	0.689397195	X Diseases of the respiratory system (J10_)
finngen_R9_AD_AM_EXMORE	ukb-ppp-AGER-OID20756	Alzheimer's disease (Atypical or mixed) (more control exclusions) || id:finngen_R9_AD_AM_EXMORE	exposure	Inverse variance weighted	2	0.459529971	0.229649411	0.045391686	0.009417125	0.909642817	1.583329599	1.009461606	2.483435334	0.609005126	Neurological endpoints
finngen_R9_AD_AM_EXMORE	ukb-ppp-ALDH5A1-OID31047	Alzheimer's disease (Atypical or mixed) (more control exclusions) || id:finngen_R9_AD_AM_EXMORE	exposure	Inverse variance weighted	2	0.153507879	0.228770446	0.502212426	-0.294882195	0.601897954	1.165916974	0.744619302	1.825580382	0.998996831	Neurological endpoints
finngen_R9_AD_AM_EXMORE	ukb-ppp-ACOT13-OID31522	Alzheimer's disease (Atypical or mixed) (more control exclusions) || id:finngen_R9_AD_AM_EXMORE	exposure	Wald ratio	1	0.071987633	0.554011852	0.89661485	-1.013875598	1.157850863	1.074642053	0.362810145	3.183085035	0.977684416	Neurological endpoints
finngen_R9_AD_AM_EXMORE	ukb-ppp-AIF1-OID21234	Alzheimer's disease (Atypical or mixed) (more control exclusions) || id:finngen_R9_AD_AM_EXMORE	exposure	Wald ratio	1	-0.192700782	0.303816479	0.525906555	-0.788181081	0.402779516	0.824728711	0.454671053	1.495977017	0.865178521	Neurological endpoints
finngen_R9_AD_AM_EXMORE	ukb-ppp-FKBPL-OID31499	Alzheimer's disease (Atypical or mixed) (more control exclusions) || id:finngen_R9_AD_AM_EXMORE	exposure	Wald ratio	1	1.320546183	0.728799797	0.069994476	-0.107901419	2.748993785	3.745466529	0.89771609	15.62689995	0.432075086	Neurological endpoints
finngen_R9_AD_AM_EXMORE	ukb-ppp-TNF-OID20473	Alzheimer's disease (Atypical or mixed) (more control exclusions) || id:finngen_R9_AD_AM_EXMORE	exposure	Wald ratio	1	0.186561874	0.358258911	0.602543765	-0.515625591	0.888749339	1.205099184	0.597126921	2.432086034	0.890352666	Neurological endpoints
finngen_R9_AD_EO_EXMORE	ukb-ppp-AGER-OID20756	Alzheimer's disease (Early onset) (more control exclusions) || id:finngen_R9_AD_EO_EXMORE	exposure	Inverse variance weighted	2	0.051236865	0.274898396	0.852143062	-0.487563992	0.590037722	1.052572181	0.614120576	1.804056467	0.998996831	Neurological endpoints
finngen_R9_AD_EO_EXMORE	ukb-ppp-ALDH5A1-OID31047	Alzheimer's disease (Early onset) (more control exclusions) || id:finngen_R9_AD_EO_EXMORE	exposure	Inverse variance weighted	2	0.3863919	0.27354185	0.157787692	-0.149750125	0.922533926	1.471661302	0.860923073	2.515656808	0.844311856	Neurological endpoints
finngen_R9_AD_EO_EXMORE	ukb-ppp-ACOT13-OID31522	Alzheimer's disease (Early onset) (more control exclusions) || id:finngen_R9_AD_EO_EXMORE	exposure	Wald ratio	1	-0.408597376	0.665430816	0.539192631	-1.712841776	0.895647023	0.664581755	0.180352542	2.448919785	0.870538472	Neurological endpoints
finngen_R9_AD_EO_EXMORE	ukb-ppp-AIF1-OID21234	Alzheimer's disease (Early onset) (more control exclusions) || id:finngen_R9_AD_EO_EXMORE	exposure	Wald ratio	1	-0.142203761	0.366128077	0.697720821	-0.859814792	0.575407271	0.867444487	0.423240462	1.777854447	0.925435795	Neurological endpoints
finngen_R9_AD_EO_EXMORE	ukb-ppp-FKBPL-OID31499	Alzheimer's disease (Early onset) (more control exclusions) || id:finngen_R9_AD_EO_EXMORE	exposure	Wald ratio	1	0.537413935	0.872206122	0.537792398	-1.172110065	2.246937935	1.71157489	0.309712737	9.458728203	0.870188577	Neurological endpoints
finngen_R9_AD_EO_EXMORE	ukb-ppp-TNF-OID20473	Alzheimer's disease (Early onset) (more control exclusions) || id:finngen_R9_AD_EO_EXMORE	exposure	Wald ratio	1	0.047489588	0.431169403	0.912297262	-0.797602443	0.892581618	1.048635282	0.450407548	2.441424347	0.981198995	Neurological endpoints
finngen_R9_AD_LO_EXMORE	ukb-ppp-AGER-OID20756	Alzheimer's disease (Late onset) (more control exclusions) || id:finngen_R9_AD_LO_EXMORE	exposure	Inverse variance weighted	2	0.318052275	0.139383444	0.022498128	0.044860726	0.591243824	1.374448109	1.045882185	1.806233656	0.458744233	Neurological endpoints
finngen_R9_AD_LO_EXMORE	ukb-ppp-ALDH5A1-OID31047	Alzheimer's disease (Late onset) (more control exclusions) || id:finngen_R9_AD_LO_EXMORE	exposure	Inverse variance weighted	2	0.167163057	0.139223017	0.229873224	-0.105714057	0.440040171	1.181946974	0.899681869	1.552769593	0.919555854	Neurological endpoints
finngen_R9_AD_LO_EXMORE	ukb-ppp-ACOT13-OID31522	Alzheimer's disease (Late onset) (more control exclusions) || id:finngen_R9_AD_LO_EXMORE	exposure	Wald ratio	1	0.001428452	0.33691212	0.99661711	-0.658919303	0.661776207	1.001429473	0.517410196	1.938231981	0.999414062	Neurological endpoints
finngen_R9_AD_LO_EXMORE	ukb-ppp-AIF1-OID21234	Alzheimer's disease (Late onset) (more control exclusions) || id:finngen_R9_AD_LO_EXMORE	exposure	Wald ratio	1	-0.490581712	0.186013421	0.008355761	-0.855168018	-0.125995407	0.612270125	0.425211742	0.881618896	0.154004598	Neurological endpoints
finngen_R9_AD_LO_EXMORE	ukb-ppp-FKBPL-OID31499	Alzheimer's disease (Late onset) (more control exclusions) || id:finngen_R9_AD_LO_EXMORE	exposure	Wald ratio	1	1.186749319	0.449860522	0.008338715	0.305022696	2.068475941	3.276413302	1.356655793	7.912754421	0.153946569	Neurological endpoints
finngen_R9_AD_LO_EXMORE	ukb-ppp-TNF-OID20473	Alzheimer's disease (Late onset) (more control exclusions) || id:finngen_R9_AD_LO_EXMORE	exposure	Wald ratio	1	-0.580026031	0.217662195	0.007703432	-1.006643933	-0.15340813	0.559883792	0.365443376	0.857779565	0.14686904	Neurological endpoints
finngen_R9_AD_U_EXMORE	ukb-ppp-AGER-OID20756	Alzheimer's disease (undefined) (more control exclusions) || id:finngen_R9_AD_U_EXMORE	exposure	Inverse variance weighted	2	-0.012692877	1.154845894	0.991230651	-2.27619083	2.250805076	0.987387337	0.102674568	9.495377258	0.998996831	Neurological endpoints
finngen_R9_AD_U_EXMORE	ukb-ppp-ALDH5A1-OID31047	Alzheimer's disease (undefined) (more control exclusions) || id:finngen_R9_AD_U_EXMORE	exposure	Inverse variance weighted	2	1.083574469	0.496971639	0.029231176	0.109510056	2.057638883	2.955224052	1.115731291	7.827466407	0.516536275	Neurological endpoints
finngen_R9_AD_U_EXMORE	ukb-ppp-ACOT13-OID31522	Alzheimer's disease (undefined) (more control exclusions) || id:finngen_R9_AD_U_EXMORE	exposure	Wald ratio	1	-0.463565348	1.201926151	0.69972969	-2.819340603	1.892209908	0.629036907	0.05964526	6.634013053	0.926336129	Neurological endpoints
finngen_R9_AD_U_EXMORE	ukb-ppp-AIF1-OID21234	Alzheimer's disease (undefined) (more control exclusions) || id:finngen_R9_AD_U_EXMORE	exposure	Wald ratio	1	-0.45478271	0.662059499	0.492132382	-1.752419328	0.842853908	0.634585842	0.173354035	2.322987117	0.8485485	Neurological endpoints
finngen_R9_AD_U_EXMORE	ukb-ppp-FKBPL-OID31499	Alzheimer's disease (undefined) (more control exclusions) || id:finngen_R9_AD_U_EXMORE	exposure	Wald ratio	1	2.634290953	1.572075269	0.093801405	-0.446976575	5.71555848	13.9334295	0.63955889	303.5536846	0.479482307	Neurological endpoints
finngen_R9_AD_U_EXMORE	ukb-ppp-TNF-OID20473	Alzheimer's disease (undefined) (more control exclusions) || id:finngen_R9_AD_U_EXMORE	exposure	Wald ratio	1	-0.448568282	0.783900681	0.567168935	-1.985013616	1.087877052	0.638541709	0.137378744	2.967966542	0.881378888	Neurological endpoints
finngen_R9_ALCODELIRIUM	ukb-ppp-AGER-OID20756	Alcohol withdrawal state with delirium? || id:finngen_R9_ALCODELIRIUM	exposure	Inverse variance weighted	2	-0.268922678	0.534980258	0.615190849	-1.317483984	0.779638628	0.764202343	0.267808265	2.180684085	0.998996831	V Mental and behavioural disorders (F5_)
finngen_R9_ALCODELIRIUM	ukb-ppp-ALDH5A1-OID31047	Alcohol withdrawal state with delirium? || id:finngen_R9_ALCODELIRIUM	exposure	Inverse variance weighted	2	0.191506029	0.215382219	0.373925142	-0.23064312	0.613655178	1.211072135	0.794022786	1.847170813	0.981480283	V Mental and behavioural disorders (F5_)
finngen_R9_ALCODELIRIUM	ukb-ppp-ACOT13-OID31522	Alcohol withdrawal state with delirium? || id:finngen_R9_ALCODELIRIUM	exposure	Wald ratio	1	0.226589881	0.52147272	0.663911494	-0.795496649	1.248676411	1.254315344	0.451357013	3.485726235	0.91121244	V Mental and behavioural disorders (F5_)
finngen_R9_ALCODELIRIUM	ukb-ppp-AIF1-OID21234	Alcohol withdrawal state with delirium? || id:finngen_R9_ALCODELIRIUM	exposure	Wald ratio	1	0.455941829	0.28698683	0.112123533	-0.106552358	1.018436015	1.577658568	0.898927981	2.768860919	0.518623663	V Mental and behavioural disorders (F5_)
finngen_R9_ALCODELIRIUM	ukb-ppp-FKBPL-OID31499	Alcohol withdrawal state with delirium? || id:finngen_R9_ALCODELIRIUM	exposure	Wald ratio	1	-1.470559244	0.683219237	0.031366076	-2.809668949	-0.131449539	0.229796937	0.060224927	0.876823519	0.29747892	V Mental and behavioural disorders (F5_)
finngen_R9_ALCODELIRIUM	ukb-ppp-TNF-OID20473	Alcohol withdrawal state with delirium? || id:finngen_R9_ALCODELIRIUM	exposure	Wald ratio	1	0.323267922	0.335895074	0.335844973	-0.335086424	0.981622267	1.381635471	0.715276267	2.668782209	0.756669765	V Mental and behavioural disorders (F5_)
finngen_R9_ALCOHOLACUTE10	ukb-ppp-AGER-OID20756	Acute alcohol intoxication || id:finngen_R9_ALCOHOLACUTE10	exposure	Inverse variance weighted	2	-0.067819806	0.198637504	0.732783672	-0.457149313	0.321509702	0.934428837	0.633085805	1.379208386	0.998996831	Alcohol related diseases
finngen_R9_ALCOHOLACUTE10	ukb-ppp-ALDH5A1-OID31047	Acute alcohol intoxication || id:finngen_R9_ALCOHOLACUTE10	exposure	Inverse variance weighted	2	-0.079827316	0.124109979	0.520095498	-0.323082875	0.163428243	0.923275768	0.723913858	1.177540856	0.998996831	Alcohol related diseases
finngen_R9_ALCOHOLACUTE10	ukb-ppp-ACOT13-OID31522	Acute alcohol intoxication || id:finngen_R9_ALCOHOLACUTE10	exposure	Wald ratio	1	-0.15820516	0.301159776	0.599360971	-0.74847832	0.432068	0.853674624	0.473085891	1.540439861	0.889128362	Alcohol related diseases
finngen_R9_ALCOHOLACUTE10	ukb-ppp-AIF1-OID21234	Acute alcohol intoxication || id:finngen_R9_ALCOHOLACUTE10	exposure	Wald ratio	1	0.016120182	0.165701931	0.922500691	-0.308655602	0.340895966	1.016250813	0.734433664	1.40620694	0.98385253	Alcohol related diseases
finngen_R9_ALCOHOLACUTE10	ukb-ppp-FKBPL-OID31499	Acute alcohol intoxication || id:finngen_R9_ALCOHOLACUTE10	exposure	Wald ratio	1	-0.370258109	0.392684291	0.345737148	-1.139919319	0.399403102	0.690556069	0.319844826	1.490934496	0.764340483	Alcohol related diseases
finngen_R9_ALCOHOLACUTE10	ukb-ppp-TNF-OID20473	Acute alcohol intoxication || id:finngen_R9_ALCOHOLACUTE10	exposure	Wald ratio	1	0.123497197	0.193738486	0.523836479	-0.256230236	0.50322463	1.131446833	0.773963754	1.654046367	0.864630707	Alcohol related diseases
finngen_R9_ALCOPANCACU	ukb-ppp-AGER-OID20756	Alcohol-induced acute pancreatitis || id:finngen_R9_ALCOPANCACU	exposure	Inverse variance weighted	2	-0.128961199	0.320246006	0.687173224	-0.75664337	0.498720972	0.879008071	0.469238848	1.646613858	0.998996831	Alcohol related diseases
finngen_R9_ALCOPANCACU	ukb-ppp-ALDH5A1-OID31047	Alcohol-induced acute pancreatitis || id:finngen_R9_ALCOPANCACU	exposure	Inverse variance weighted	2	0.113753789	0.318351524	0.720851266	-0.510215198	0.737722776	1.120476218	0.600366367	2.091168031	0.998996831	Alcohol related diseases
finngen_R9_ALCOPANCACU	ukb-ppp-ACOT13-OID31522	Alcohol-induced acute pancreatitis || id:finngen_R9_ALCOPANCACU	exposure	Wald ratio	1	0.294968682	0.773318355	0.702882418	-1.220735294	1.810672658	1.343084295	0.295013166	6.114559056	0.926813412	Alcohol related diseases
finngen_R9_ALCOPANCACU	ukb-ppp-AIF1-OID21234	Alcohol-induced acute pancreatitis || id:finngen_R9_ALCOPANCACU	exposure	Wald ratio	1	0.239441434	0.42438276	0.572610523	-0.592348776	1.071231644	1.270539272	0.553026822	2.918972423	0.883030316	Alcohol related diseases
finngen_R9_ALCOPANCACU	ukb-ppp-FKBPL-OID31499	Alcohol-induced acute pancreatitis || id:finngen_R9_ALCOPANCACU	exposure	Wald ratio	1	0.083065712	1.002407602	0.933957927	-1.881653187	2.047784612	1.08661321	0.152338054	7.75071124	0.986182507	Alcohol related diseases
finngen_R9_ALCOPANCACU	ukb-ppp-TNF-OID20473	Alcohol-induced acute pancreatitis || id:finngen_R9_ALCOPANCACU	exposure	Wald ratio	1	0.008182109	0.497189628	0.986870033	-0.966309561	0.982673779	1.008215673	0.380484605	2.671589941	0.99706886	Alcohol related diseases
finngen_R9_ALCOPANCCHRON	ukb-ppp-AGER-OID20756	Alcohol-induced chronic pancreatitis || id:finngen_R9_ALCOPANCCHRON	exposure	Inverse variance weighted	2	-0.233582105	0.231119441	0.312181402	-0.686576209	0.219411999	0.791692591	0.503296304	1.245344252	0.960555127	Alcohol related diseases
finngen_R9_ALCOPANCCHRON	ukb-ppp-ALDH5A1-OID31047	Alcohol-induced chronic pancreatitis || id:finngen_R9_ALCOPANCCHRON	exposure	Inverse variance weighted	2	-0.373413449	0.358292092	0.297317113	-1.07566595	0.328839052	0.688380564	0.341070544	1.389354224	0.956323484	Alcohol related diseases
finngen_R9_ALCOPANCCHRON	ukb-ppp-ACOT13-OID31522	Alcohol-induced chronic pancreatitis || id:finngen_R9_ALCOPANCCHRON	exposure	Wald ratio	1	0.425268779	0.558280347	0.446210591	-0.668960701	1.519498259	1.530001597	0.512240672	4.5699317	0.824741318	Alcohol related diseases
finngen_R9_ALCOPANCCHRON	ukb-ppp-AIF1-OID21234	Alcohol-induced chronic pancreatitis || id:finngen_R9_ALCOPANCCHRON	exposure	Wald ratio	1	0.620358143	0.307098256	0.043376746	0.018445561	1.222270724	1.859593922	1.018616731	3.394887842	0.3474217	Alcohol related diseases
finngen_R9_ALCOPANCCHRON	ukb-ppp-FKBPL-OID31499	Alcohol-induced chronic pancreatitis || id:finngen_R9_ALCOPANCCHRON	exposure	Wald ratio	1	0.006492701	0.726053357	0.992865047	-1.416571878	1.42955728	1.006513824	0.242544064	4.176849607	0.998608887	Alcohol related diseases
finngen_R9_ALCOPANCCHRON	ukb-ppp-TNF-OID20473	Alcohol-induced chronic pancreatitis || id:finngen_R9_ALCOPANCCHRON	exposure	Wald ratio	1	0.310510613	0.358832599	0.386854631	-0.392801282	1.013822507	1.364121474	0.675162902	2.756116178	0.792818204	Alcohol related diseases
finngen_R9_ALCO_PRESCRIPTION	ukb-ppp-AGER-OID20756	Use of disulfiram, acamprosate or naltrexone || id:finngen_R9_ALCO_PRESCRIPTION	exposure	Inverse variance weighted	2	-0.0108448	0.192397223	0.955049671	-0.387943357	0.366253758	0.989213793	0.678450771	1.442321196	0.998996831	Alcohol related diseases
finngen_R9_ALCO_PRESCRIPTION	ukb-ppp-ALDH5A1-OID31047	Use of disulfiram, acamprosate or naltrexone || id:finngen_R9_ALCO_PRESCRIPTION	exposure	Inverse variance weighted	2	-0.184981538	0.190044753	0.330375518	-0.557469254	0.187506178	0.831119628	0.57265648	1.206237702	0.971633788	Alcohol related diseases
finngen_R9_ALCO_PRESCRIPTION	ukb-ppp-ACOT13-OID31522	Use of disulfiram, acamprosate or naltrexone || id:finngen_R9_ALCO_PRESCRIPTION	exposure	Wald ratio	1	-0.490117635	0.462295456	0.289061499	-1.396216728	0.415981458	0.612554332	0.247531674	1.515857761	0.730368208	Alcohol related diseases
finngen_R9_ALCO_PRESCRIPTION	ukb-ppp-AIF1-OID21234	Use of disulfiram, acamprosate or naltrexone || id:finngen_R9_ALCO_PRESCRIPTION	exposure	Wald ratio	1	-0.074426093	0.254255186	0.769734634	-0.572766256	0.423914071	0.928276078	0.563963212	1.527930294	0.943713035	Alcohol related diseases
finngen_R9_ALCO_PRESCRIPTION	ukb-ppp-FKBPL-OID31499	Use of disulfiram, acamprosate or naltrexone || id:finngen_R9_ALCO_PRESCRIPTION	exposure	Wald ratio	1	0.9114005	0.606057694	0.132628222	-0.27647258	2.099273579	2.487804264	0.758454416	8.160239993	0.549895941	Alcohol related diseases
finngen_R9_ALCO_PRESCRIPTION	ukb-ppp-TNF-OID20473	Use of disulfiram, acamprosate or naltrexone || id:finngen_R9_ALCO_PRESCRIPTION	exposure	Wald ratio	1	0.215714858	0.297072487	0.467755751	-0.366547217	0.797976932	1.240748539	0.693123409	2.22104306	0.835073031	Alcohol related diseases
finngen_R9_ALLERGIC_CONTACT_DERMA_DRUGS_CONTACT_W_SKIN	ukb-ppp-AGER-OID20756	Allergic contact dermatitis due to drugs in contact with skin || id:finngen_R9_ALLERGIC_CONTACT_DERMA_DRUGS_CONTACT_W_SKIN	exposure	Inverse variance weighted	2	0.179611505	0.531390971	0.735361264	-0.861914797	1.221137807	1.19675234	0.422352588	3.391043894	0.998996831	XII Diseases of the skin and subcutaneous tissue (L12_)
finngen_R9_ALLERGIC_CONTACT_DERMA_DRUGS_CONTACT_W_SKIN	ukb-ppp-ALDH5A1-OID31047	Allergic contact dermatitis due to drugs in contact with skin || id:finngen_R9_ALLERGIC_CONTACT_DERMA_DRUGS_CONTACT_W_SKIN	exposure	Inverse variance weighted	2	-0.509218005	0.521848434	0.329165196	-1.532040937	0.513604926	0.600965347	0.216094182	1.67130528	0.971633788	XII Diseases of the skin and subcutaneous tissue (L12_)
finngen_R9_ALLERGIC_CONTACT_DERMA_DRUGS_CONTACT_W_SKIN	ukb-ppp-ACOT13-OID31522	Allergic contact dermatitis due to drugs in contact with skin || id:finngen_R9_ALLERGIC_CONTACT_DERMA_DRUGS_CONTACT_W_SKIN	exposure	Wald ratio	1	-1.694654613	0.979535202	0.083619566	-3.614543609	0.225234382	0.183662653	0.026929213	1.252616273	0.464753606	XII Diseases of the skin and subcutaneous tissue (L12_)
finngen_R9_ALLERGIC_CONTACT_DERMA_DRUGS_CONTACT_W_SKIN	ukb-ppp-AIF1-OID21234	Allergic contact dermatitis due to drugs in contact with skin || id:finngen_R9_ALLERGIC_CONTACT_DERMA_DRUGS_CONTACT_W_SKIN	exposure	Wald ratio	1	-0.824264336	0.539953707	0.126873868	-1.882573602	0.234044929	0.438557505	0.152197904	1.263701268	0.541364342	XII Diseases of the skin and subcutaneous tissue (L12_)
finngen_R9_ALLERGIC_CONTACT_DERMA_DRUGS_CONTACT_W_SKIN	ukb-ppp-FKBPL-OID31499	Allergic contact dermatitis due to drugs in contact with skin || id:finngen_R9_ALLERGIC_CONTACT_DERMA_DRUGS_CONTACT_W_SKIN	exposure	Wald ratio	1	0.766514374	1.253579367	0.540894704	-1.690501185	3.223529934	2.152251222	0.184427069	25.1166239	0.870538472	XII Diseases of the skin and subcutaneous tissue (L12_)
finngen_R9_ALLERGIC_CONTACT_DERMA_DRUGS_CONTACT_W_SKIN	ukb-ppp-TNF-OID20473	Allergic contact dermatitis due to drugs in contact with skin || id:finngen_R9_ALLERGIC_CONTACT_DERMA_DRUGS_CONTACT_W_SKIN	exposure	Wald ratio	1	-0.838629355	0.637308771	0.188210377	-2.087754545	0.410495835	0.432302651	0.123965182	1.507565103	0.628448017	XII Diseases of the skin and subcutaneous tissue (L12_)
finngen_R9_ALLERG_ASTHMA	ukb-ppp-ALDH5A1-OID31047	Allergic asthma (mode) || id:finngen_R9_ALLERG_ASTHMA	exposure	Inverse variance weighted	2	0.107725013	0.194960062	0.580572183	-0.274396709	0.489846734	1.113741438	0.760030505	1.63206606	0.998996831	Asthma and related endpoints
finngen_R9_ALLERG_ASTHMA	ukb-ppp-ACOT13-OID31522	Allergic asthma (mode) || id:finngen_R9_ALLERG_ASTHMA	exposure	Wald ratio	1	0.273728332	0.247839111	0.269393739	-0.212036327	0.75949299	1.314857549	0.808935311	2.137192369	0.716878641	Asthma and related endpoints
finngen_R9_ALLERG_ASTHMA	ukb-ppp-AGER-OID20756	Allergic asthma (mode) || id:finngen_R9_ALLERG_ASTHMA	exposure	Wald ratio	1	-0.367207135	0.233666808	0.116066806	-0.825194079	0.090779809	0.692666155	0.438149948	1.095027863	0.52679501	Asthma and related endpoints
finngen_R9_ALLERG_ASTHMA	ukb-ppp-AIF1-OID21234	Allergic asthma (mode) || id:finngen_R9_ALLERG_ASTHMA	exposure	Wald ratio	1	0.547409029	0.135723642	5.50E-05	0.281390691	0.813427367	1.728768022	1.324971157	2.25562561	0.029843867	Asthma and related endpoints
finngen_R9_ALLERG_ASTHMA	ukb-ppp-TNF-OID20473	Allergic asthma (mode) || id:finngen_R9_ALLERG_ASTHMA	exposure	Wald ratio	1	0.455721866	0.15979175	0.00434487	0.142530036	0.768913696	1.57731158	1.153187718	2.157421366	0.111583281	Asthma and related endpoints
finngen_R9_ALLERG_RHINITIS	ukb-ppp-AGER-OID20756	Allergic rhinitis || id:finngen_R9_ALLERG_RHINITIS	exposure	Inverse variance weighted	2	-0.225945208	0.094581572	0.016899246	-0.411325088	-0.040565327	0.797761812	0.662771438	0.960246432	0.402643444	Comorbidities of Asthma
finngen_R9_ALLERG_RHINITIS	ukb-ppp-ALDH5A1-OID31047	Allergic rhinitis || id:finngen_R9_ALLERG_RHINITIS	exposure	Inverse variance weighted	2	0.209179721	0.094589916	0.027005531	0.023783485	0.394575956	1.232666514	1.024068568	1.483754881	0.501519303	Comorbidities of Asthma
finngen_R9_ALLERG_RHINITIS	ukb-ppp-ACOT13-OID31522	Allergic rhinitis || id:finngen_R9_ALLERG_RHINITIS	exposure	Wald ratio	1	-0.081331255	0.229308752	0.722829248	-0.53077641	0.3681139	0.92188826	0.588148148	1.445006615	0.931365501	Comorbidities of Asthma
finngen_R9_ALLERG_RHINITIS	ukb-ppp-AIF1-OID21234	Allergic rhinitis || id:finngen_R9_ALLERG_RHINITIS	exposure	Wald ratio	1	0.052605415	0.126260497	0.676940346	-0.194865158	0.300075989	1.054013665	0.822945618	1.349961385	0.91713163	Comorbidities of Asthma
finngen_R9_ALLERG_RHINITIS	ukb-ppp-FKBPL-OID31499	Allergic rhinitis || id:finngen_R9_ALLERG_RHINITIS	exposure	Wald ratio	1	-1.146634532	0.288445236	7.03E-05	-1.711987196	-0.581281869	0.317704195	0.180506734	0.55918111	0.029843867	Comorbidities of Asthma
finngen_R9_ALLERG_RHINITIS	ukb-ppp-TNF-OID20473	Allergic rhinitis || id:finngen_R9_ALLERG_RHINITIS	exposure	Wald ratio	1	0.124576492	0.148133761	0.400363065	-0.165765679	0.414918662	1.132668657	0.847244738	1.51424757	0.799499129	Comorbidities of Asthma
finngen_R9_AMN2	ukb-ppp-AGER-OID20756	Transient global amnesia || id:finngen_R9_AMN2	exposure	Inverse variance weighted	2	0.210063101	0.198365254	0.289612873	-0.178732796	0.598858998	1.233755908	0.83632934	1.820040945	0.956323484	Neurological endpoints
finngen_R9_AMN2	ukb-ppp-ALDH5A1-OID31047	Transient global amnesia || id:finngen_R9_AMN2	exposure	Inverse variance weighted	2	0.058742693	0.197419314	0.766044415	-0.328199163	0.445684548	1.060502331	0.720219564	1.561558793	0.998996831	Neurological endpoints
finngen_R9_AMN2	ukb-ppp-ACOT13-OID31522	Transient global amnesia || id:finngen_R9_AMN2	exposure	Wald ratio	1	-0.205997798	0.479375355	0.667398392	-1.145573494	0.733577899	0.813834869	0.318041471	2.082518333	0.912970628	Neurological endpoints
finngen_R9_AMN2	ukb-ppp-AIF1-OID21234	Transient global amnesia || id:finngen_R9_AMN2	exposure	Wald ratio	1	-0.163179143	0.263468026	0.535685259	-0.679576473	0.353218187	0.849439004	0.506831604	1.42364173	0.868728336	Neurological endpoints
finngen_R9_AMN2	ukb-ppp-FKBPL-OID31499	Transient global amnesia || id:finngen_R9_AMN2	exposure	Wald ratio	1	-0.227077265	0.62043184	0.714366024	-1.443123672	0.988969142	0.796859211	0.236188829	2.688461622	0.9293297	Neurological endpoints
finngen_R9_AMN2	ukb-ppp-TNF-OID20473	Transient global amnesia || id:finngen_R9_AMN2	exposure	Wald ratio	1	0.005584241	0.309552463	0.985607163	-0.601138586	0.612307068	1.005599862	0.548187122	1.844682302	0.997036876	Neurological endpoints
finngen_R9_ANAPH_SHOCK_ADVER_EFFECT_CORRE_DRUG_MEDICAM_PROPE_ADMINISTE	ukb-ppp-AGER-OID20756	Anaphylactic shock due to adverse effect of correct drug or medication properly administered || id:finngen_R9_ANAPH_SHOCK_ADVER_EFFECT_CORRE_DRUG_MEDICAM_PROPE_ADMINISTE	exposure	Inverse variance weighted	2	-0.264074396	0.562961188	0.639011741	-1.367478325	0.839329533	0.767916408	0.254748543	2.314814451	0.998996831	XIX Injury, poisoning and certain other consequences of external causes (ST19_)
finngen_R9_ANAPH_SHOCK_ADVER_EFFECT_CORRE_DRUG_MEDICAM_PROPE_ADMINISTE	ukb-ppp-ALDH5A1-OID31047	Anaphylactic shock due to adverse effect of correct drug or medication properly administered || id:finngen_R9_ANAPH_SHOCK_ADVER_EFFECT_CORRE_DRUG_MEDICAM_PROPE_ADMINISTE	exposure	Inverse variance weighted	2	0.140353204	0.561134787	0.802491558	-0.959470978	1.240177386	1.150680152	0.383095498	3.456226496	0.998996831	XIX Injury, poisoning and certain other consequences of external causes (ST19_)
finngen_R9_ANAPH_SHOCK_ADVER_EFFECT_CORRE_DRUG_MEDICAM_PROPE_ADMINISTE	ukb-ppp-ACOT13-OID31522	Anaphylactic shock due to adverse effect of correct drug or medication properly administered || id:finngen_R9_ANAPH_SHOCK_ADVER_EFFECT_CORRE_DRUG_MEDICAM_PROPE_ADMINISTE	exposure	Wald ratio	1	-0.628885159	1.364922267	0.644979437	-3.304132803	2.046362485	0.533185887	0.036731051	7.739696575	0.905239105	XIX Injury, poisoning and certain other consequences of external causes (ST19_)
finngen_R9_ANAPH_SHOCK_ADVER_EFFECT_CORRE_DRUG_MEDICAM_PROPE_ADMINISTE	ukb-ppp-AIF1-OID21234	Anaphylactic shock due to adverse effect of correct drug or medication properly administered || id:finngen_R9_ANAPH_SHOCK_ADVER_EFFECT_CORRE_DRUG_MEDICAM_PROPE_ADMINISTE	exposure	Wald ratio	1	0.355952595	0.750499713	0.63529494	-1.115026843	1.826932032	1.427539874	0.327906477	6.214790601	0.900123056	XIX Injury, poisoning and certain other consequences of external causes (ST19_)
finngen_R9_ANAPH_SHOCK_ADVER_EFFECT_CORRE_DRUG_MEDICAM_PROPE_ADMINISTE	ukb-ppp-FKBPL-OID31499	Anaphylactic shock due to adverse effect of correct drug or medication properly administered || id:finngen_R9_ANAPH_SHOCK_ADVER_EFFECT_CORRE_DRUG_MEDICAM_PROPE_ADMINISTE	exposure	Wald ratio	1	1.262992918	1.757413787	0.472346954	-2.181538105	4.70752394	3.535988589	0.112867795	110.7775283	0.837932629	XIX Injury, poisoning and certain other consequences of external causes (ST19_)
finngen_R9_ANAPH_SHOCK_ADVER_EFFECT_CORRE_DRUG_MEDICAM_PROPE_ADMINISTE	ukb-ppp-TNF-OID20473	Anaphylactic shock due to adverse effect of correct drug or medication properly administered || id:finngen_R9_ANAPH_SHOCK_ADVER_EFFECT_CORRE_DRUG_MEDICAM_PROPE_ADMINISTE	exposure	Wald ratio	1	0.597677213	0.876274529	0.495197111	-1.119820865	2.31517529	1.817891318	0.326338248	10.12669788	0.849906786	XIX Injury, poisoning and certain other consequences of external causes (ST19_)
finngen_R9_ANOSMIA	ukb-ppp-AGER-OID20756	Anosmia || id:finngen_R9_ANOSMIA	exposure	Inverse variance weighted	2	0.073585313	0.364794292	0.840137751	-0.641411499	0.788582125	1.076360361	0.526548677	2.2002745	0.998996831	Comorbidities of Neurological endpoints
finngen_R9_ANOSMIA	ukb-ppp-ALDH5A1-OID31047	Anosmia || id:finngen_R9_ANOSMIA	exposure	Inverse variance weighted	2	-0.1303077	0.361011485	0.718135574	-0.837890211	0.577274811	0.877825283	0.432622303	1.781177765	0.998996831	Comorbidities of Neurological endpoints
finngen_R9_ANOSMIA	ukb-ppp-ACOT13-OID31522	Anosmia || id:finngen_R9_ANOSMIA	exposure	Wald ratio	1	0.295833037	0.885049612	0.73818648	-1.438864201	2.030530276	1.344245699	0.237197014	7.618124998	0.934936865	Comorbidities of Neurological endpoints
finngen_R9_ANOSMIA	ukb-ppp-AIF1-OID21234	Anosmia || id:finngen_R9_ANOSMIA	exposure	Wald ratio	1	-0.256489988	0.483303129	0.595625227	-1.203764121	0.690784146	0.773762742	0.300062611	1.99527951	0.888035427	Comorbidities of Neurological endpoints
finngen_R9_ANOSMIA	ukb-ppp-FKBPL-OID31499	Anosmia || id:finngen_R9_ANOSMIA	exposure	Wald ratio	1	1.303961577	1.160080878	0.26100181	-0.969796943	3.577720097	3.6838617	0.379160021	35.79184582	0.71017368	Comorbidities of Neurological endpoints
finngen_R9_ANOSMIA	ukb-ppp-TNF-OID20473	Anosmia || id:finngen_R9_ANOSMIA	exposure	Wald ratio	1	0.158781538	0.569578494	0.780421149	-0.957592311	1.275155386	1.172081863	0.383815884	3.579257535	0.945625066	Comorbidities of Neurological endpoints
finngen_R9_ANTIDEPRESSANTS	ukb-ppp-AGER-OID20756	Depression medications || id:finngen_R9_ANTIDEPRESSANTS	exposure	Inverse variance weighted	2	-0.127539671	0.049171924	0.009493554	-0.223916643	-0.031162699	0.880258494	0.799381766	0.969317853	0.33205333	Comorbidities of Neurological endpoints
finngen_R9_ANTIDEPRESSANTS	ukb-ppp-ALDH5A1-OID31047	Depression medications || id:finngen_R9_ANTIDEPRESSANTS	exposure	Inverse variance weighted	2	-0.073524473	0.048967251	0.133225512	-0.169500285	0.022451338	0.929113407	0.844086514	1.022705266	0.807599781	Comorbidities of Neurological endpoints
finngen_R9_ANTIDEPRESSANTS	ukb-ppp-ACOT13-OID31522	Depression medications || id:finngen_R9_ANTIDEPRESSANTS	exposure	Wald ratio	1	0.029850307	0.118921539	0.801807605	-0.20323591	0.262936523	1.030300293	0.816085696	1.300744149	0.950370779	Comorbidities of Neurological endpoints
finngen_R9_ANTIDEPRESSANTS	ukb-ppp-AIF1-OID21234	Depression medications || id:finngen_R9_ANTIDEPRESSANTS	exposure	Wald ratio	1	-0.02768562	0.065395015	0.672032772	-0.155859851	0.10048861	0.972694114	0.855679105	1.105711047	0.915071545	Comorbidities of Neurological endpoints
finngen_R9_ANTIDEPRESSANTS	ukb-ppp-FKBPL-OID31499	Depression medications || id:finngen_R9_ANTIDEPRESSANTS	exposure	Wald ratio	1	-0.136538376	0.154565818	0.3770379	-0.43948738	0.166410628	0.872372841	0.644366651	1.181057978	0.78823715	Comorbidities of Neurological endpoints
finngen_R9_ANTIDEPRESSANTS	ukb-ppp-TNF-OID20473	Depression medications || id:finngen_R9_ANTIDEPRESSANTS	exposure	Wald ratio	1	0.083672307	0.076955647	0.27691325	-0.067160761	0.234505374	1.087272544	0.935044871	1.264283267	0.721271492	Comorbidities of Neurological endpoints
finngen_R9_APPENDACUT_COMPLIC	ukb-ppp-AGER-OID20756	Acute appendicitis, with complications || id:finngen_R9_APPENDACUT_COMPLIC	exposure	Inverse variance weighted	2	-0.188363132	0.119091584	0.113725796	-0.421782636	0.045056373	0.828313866	0.655876588	1.046086829	0.778339974	XI Diseases of the digestive system (K11_)
finngen_R9_APPENDACUT_COMPLIC	ukb-ppp-ALDH5A1-OID31047	Acute appendicitis, with complications || id:finngen_R9_APPENDACUT_COMPLIC	exposure	Inverse variance weighted	2	0.029851406	0.119201888	0.802256923	-0.203784293	0.263487106	1.030301426	0.815638291	1.301460514	0.998996831	XI Diseases of the digestive system (K11_)
finngen_R9_APPENDACUT_COMPLIC	ukb-ppp-ACOT13-OID31522	Acute appendicitis, with complications || id:finngen_R9_APPENDACUT_COMPLIC	exposure	Wald ratio	1	-0.140591255	0.288752427	0.626334849	-0.706546012	0.425363503	0.868844375	0.493345267	1.530146531	0.897776717	XI Diseases of the digestive system (K11_)
finngen_R9_APPENDACUT_COMPLIC	ukb-ppp-AIF1-OID21234	Acute appendicitis, with complications || id:finngen_R9_APPENDACUT_COMPLIC	exposure	Wald ratio	1	0.200984174	0.158826168	0.205715475	-0.110315115	0.512283464	1.222605423	0.895551889	1.669098172	0.646535548	XI Diseases of the digestive system (K11_)
finngen_R9_APPENDACUT_COMPLIC	ukb-ppp-FKBPL-OID31499	Acute appendicitis, with complications || id:finngen_R9_APPENDACUT_COMPLIC	exposure	Wald ratio	1	-0.938006102	0.372788925	0.011863271	-1.668672394	-0.207339809	0.391407485	0.18849715	0.812743425	0.18476127	XI Diseases of the digestive system (K11_)
finngen_R9_APPENDACUT_COMPLIC	ukb-ppp-TNF-OID20473	Acute appendicitis, with complications || id:finngen_R9_APPENDACUT_COMPLIC	exposure	Wald ratio	1	0.373245895	0.186851221	0.04576475	0.007017501	0.739474289	1.452441444	1.007042181	2.094833948	0.359704662	XI Diseases of the digestive system (K11_)
finngen_R9_APPENDACUT_NOCOMPLIC	ukb-ppp-ALDH5A1-OID31047	Acute appendicitis, no complications || id:finngen_R9_APPENDACUT_NOCOMPLIC	exposure	Inverse variance weighted	2	0.053047136	0.157934837	0.736961443	-0.256505145	0.362599416	1.054479347	0.773751014	1.437060081	0.998996831	XI Diseases of the digestive system (K11_)
finngen_R9_APPENDACUT_NOCOMPLIC	ukb-ppp-ACOT13-OID31522	Acute appendicitis, no complications || id:finngen_R9_APPENDACUT_NOCOMPLIC	exposure	Wald ratio	1	0.224588839	0.163561499	0.169716426	-0.0959917	0.545169378	1.251807916	0.908471557	1.724900518	0.604008979	XI Diseases of the digestive system (K11_)
finngen_R9_APPENDACUT_NOCOMPLIC	ukb-ppp-AGER-OID20756	Acute appendicitis, no complications || id:finngen_R9_APPENDACUT_NOCOMPLIC	exposure	Wald ratio	1	0.026147795	0.152438228	0.863806704	-0.272631132	0.324926723	1.026492648	0.761373582	1.383929232	0.969013624	XI Diseases of the digestive system (K11_)
finngen_R9_APPENDACUT_NOCOMPLIC	ukb-ppp-AIF1-OID21234	Acute appendicitis, no complications || id:finngen_R9_APPENDACUT_NOCOMPLIC	exposure	Wald ratio	1	0.175280808	0.090035348	0.051558726	-0.001188473	0.35175009	1.191580775	0.998812233	1.421553219	0.380490345	XI Diseases of the digestive system (K11_)
finngen_R9_APPENDACUT_NOCOMPLIC	ukb-ppp-FKBPL-OID31499	Acute appendicitis, no complications || id:finngen_R9_APPENDACUT_NOCOMPLIC	exposure	Wald ratio	1	-0.689179099	0.208176235	0.000931108	-1.09720452	-0.281153677	0.501987982	0.33380292	0.754912314	0.051634505	XI Diseases of the digestive system (K11_)
finngen_R9_APPENDACUT_NOCOMPLIC	ukb-ppp-TNF-OID20473	Acute appendicitis, no complications || id:finngen_R9_APPENDACUT_NOCOMPLIC	exposure	Wald ratio	1	0.145089107	0.105748899	0.170058675	-0.062178734	0.352356948	1.156142586	0.939714912	1.422416162	0.604008979	XI Diseases of the digestive system (K11_)
finngen_R9_ARTHRO_SPEC	ukb-ppp-AGER-OID20756	Other specific arthropathies || id:finngen_R9_ARTHRO_SPEC	exposure	Inverse variance weighted	2	0.054006366	0.954597964	0.954883761	-1.817005643	1.925018375	1.055491321	0.162511641	6.855274628	0.998996831	Rheuma endpoints
finngen_R9_ARTHRO_SPEC	ukb-ppp-ALDH5A1-OID31047	Other specific arthropathies || id:finngen_R9_ARTHRO_SPEC	exposure	Inverse variance weighted	2	-0.183672978	0.392783042	0.640056775	-0.953527741	0.586181785	0.832207909	0.385379105	1.797113532	0.998996831	Rheuma endpoints
finngen_R9_ARTHRO_SPEC	ukb-ppp-ACOT13-OID31522	Other specific arthropathies || id:finngen_R9_ARTHRO_SPEC	exposure	Wald ratio	1	1.119094558	0.951616818	0.23959774	-0.746074406	2.984263522	3.062080412	0.474224517	19.77193527	0.686308568	Rheuma endpoints
finngen_R9_ARTHRO_SPEC	ukb-ppp-AIF1-OID21234	Other specific arthropathies || id:finngen_R9_ARTHRO_SPEC	exposure	Wald ratio	1	-1.30133496	0.524293045	0.013061957	-2.328949329	-0.273720591	0.272168217	0.097398027	0.760544548	0.194925652	Rheuma endpoints
finngen_R9_ARTHRO_SPEC	ukb-ppp-FKBPL-OID31499	Other specific arthropathies || id:finngen_R9_ARTHRO_SPEC	exposure	Wald ratio	1	0.520702418	1.22975717	0.671989664	-1.889621634	2.931026471	1.683209552	0.15112898	18.74686374	0.915071545	Rheuma endpoints
finngen_R9_ARTHRO_SPEC	ukb-ppp-TNF-OID20473	Other specific arthropathies || id:finngen_R9_ARTHRO_SPEC	exposure	Wald ratio	1	0.046731278	0.61644173	0.93957177	-1.161494513	1.254957068	1.047840393	0.313018022	3.507687781	0.987700007	Rheuma endpoints
finngen_R9_ARTRHO_POSTDYSENTERIC	ukb-ppp-AGER-OID20756	Postdysenteric arthropathy || id:finngen_R9_ARTRHO_POSTDYSENTERIC	exposure	Inverse variance weighted	2	1.008557658	0.601280694	0.093474228	-0.169952503	2.187067819	2.741643774	0.843704889	8.909051828	0.764576554	Rheuma endpoints
finngen_R9_ARTRHO_POSTDYSENTERIC	ukb-ppp-ALDH5A1-OID31047	Postdysenteric arthropathy || id:finngen_R9_ARTRHO_POSTDYSENTERIC	exposure	Inverse variance weighted	2	1.031418343	0.602612638	0.086974524	-0.149702429	2.212539114	2.805041524	0.860964137	9.138891643	0.752019048	Rheuma endpoints
finngen_R9_ARTRHO_POSTDYSENTERIC	ukb-ppp-ACOT13-OID31522	Postdysenteric arthropathy || id:finngen_R9_ARTRHO_POSTDYSENTERIC	exposure	Wald ratio	1	-2.45434013	1.452328727	0.091040525	-5.300904435	0.392224176	0.085919873	0.004987081	1.480269515	0.476657089	Rheuma endpoints
finngen_R9_ARTRHO_POSTDYSENTERIC	ukb-ppp-AIF1-OID21234	Postdysenteric arthropathy || id:finngen_R9_ARTRHO_POSTDYSENTERIC	exposure	Wald ratio	1	-1.856635326	0.802186356	0.020642019	-3.428920584	-0.284350068	0.1561973	0.032421919	0.752503171	0.243246424	Rheuma endpoints
finngen_R9_ARTRHO_POSTDYSENTERIC	ukb-ppp-FKBPL-OID31499	Postdysenteric arthropathy || id:finngen_R9_ARTRHO_POSTDYSENTERIC	exposure	Wald ratio	1	-0.003768821	1.870388716	0.998392269	-3.669730703	3.662193062	0.996238272	0.025483332	38.94666171	0.999799822	Rheuma endpoints
finngen_R9_ARTRHO_POSTDYSENTERIC	ukb-ppp-TNF-OID20473	Postdysenteric arthropathy || id:finngen_R9_ARTRHO_POSTDYSENTERIC	exposure	Wald ratio	1	1.653143773	0.939193032	0.078378198	-0.187674569	3.493962115	5.223375145	0.828884408	32.91610707	0.45526759	Rheuma endpoints
finngen_R9_ASTHMA_ACUTE_RESPIRATORY_INFECTIONS	ukb-ppp-ALDH5A1-OID31047	Asthma-related acute respiratory infections || id:finngen_R9_ASTHMA_ACUTE_RESPIRATORY_INFECTIONS	exposure	Inverse variance weighted	2	0.029733894	0.07854875	0.70502901	-0.124221656	0.183689444	1.03018036	0.883184056	1.201642588	0.998996831	Asthma and related endpoints
finngen_R9_ASTHMA_ACUTE_RESPIRATORY_INFECTIONS	ukb-ppp-ACOT13-OID31522	Asthma-related acute respiratory infections || id:finngen_R9_ASTHMA_ACUTE_RESPIRATORY_INFECTIONS	exposure	Wald ratio	1	0.12183711	0.190787215	0.523081834	-0.25210583	0.495780051	1.129570092	0.777162486	1.641778411	0.86402885	Asthma and related endpoints
finngen_R9_ASTHMA_ACUTE_RESPIRATORY_INFECTIONS	ukb-ppp-AGER-OID20756	Asthma-related acute respiratory infections || id:finngen_R9_ASTHMA_ACUTE_RESPIRATORY_INFECTIONS	exposure	Wald ratio	1	-0.063924258	0.178218331	0.719830683	-0.413232187	0.28538367	0.938076048	0.661508672	1.330272316	0.9305656	Asthma and related endpoints
finngen_R9_ASTHMA_ACUTE_RESPIRATORY_INFECTIONS	ukb-ppp-AIF1-OID21234	Asthma-related acute respiratory infections || id:finngen_R9_ASTHMA_ACUTE_RESPIRATORY_INFECTIONS	exposure	Wald ratio	1	0.351580779	0.104605971	0.000776605	0.146553075	0.556608483	1.421312555	1.157836382	1.744745123	0.047527387	Asthma and related endpoints
finngen_R9_ASTHMA_ACUTE_RESPIRATORY_INFECTIONS	ukb-ppp-TNF-OID20473	Asthma-related acute respiratory infections || id:finngen_R9_ASTHMA_ACUTE_RESPIRATORY_INFECTIONS	exposure	Wald ratio	1	0.312253704	0.122980577	0.011115427	0.071211774	0.553295635	1.366501337	1.073808607	1.73897461	0.177915979	Asthma and related endpoints
finngen_R9_ASTHMA_ALLERG	ukb-ppp-AGER-OID20756	Asthma and allergy || id:finngen_R9_ASTHMA_ALLERG	exposure	Inverse variance weighted	2	-0.597219875	0.144106831	3.41E-05	-0.879669264	-0.314770486	0.550339524	0.414920118	0.72995639	0.025216622	Asthma and related endpoints
finngen_R9_ASTHMA_ALLERG	ukb-ppp-ALDH5A1-OID31047	Asthma and allergy || id:finngen_R9_ASTHMA_ALLERG	exposure	Inverse variance weighted	2	0.210565382	0.176650811	0.233266538	-0.135670207	0.556800972	1.234375757	0.873130537	1.745080998	0.920304475	Asthma and related endpoints
finngen_R9_ASTHMA_ALLERG	ukb-ppp-ACOT13-OID31522	Asthma and allergy || id:finngen_R9_ASTHMA_ALLERG	exposure	Wald ratio	1	0.076117594	0.353595363	0.829558758	-0.616929318	0.769164506	1.079089461	0.539598833	2.157962535	0.958928125	Asthma and related endpoints
finngen_R9_ASTHMA_ALLERG	ukb-ppp-AIF1-OID21234	Asthma and allergy || id:finngen_R9_ASTHMA_ALLERG	exposure	Wald ratio	1	0.618057848	0.193338656	0.001389791	0.239114082	0.997001615	1.855321225	1.270123426	2.71014358	0.061356296	Asthma and related endpoints
finngen_R9_ASTHMA_ALLERG	ukb-ppp-TNF-OID20473	Asthma and allergy || id:finngen_R9_ASTHMA_ALLERG	exposure	Wald ratio	1	0.649154986	0.228209852	0.004447381	0.201863676	1.096446296	1.913922854	1.22368118	2.993509053	0.112217848	Asthma and related endpoints
finngen_R9_ASTHMA_CHILD_EXMORE	ukb-ppp-ALDH5A1-OID31047	Childhood asthma (age<16) (more control exclusions) || id:finngen_R9_ASTHMA_CHILD_EXMORE	exposure	Inverse variance weighted	2	0.205708403	0.137857589	0.135651838	-0.064492471	0.475909276	1.228394955	0.937543173	1.609476991	0.8092869	Asthma and related endpoints
finngen_R9_ASTHMA_CHILD_EXMORE	ukb-ppp-ACOT13-OID31522	Childhood asthma (age<16) (more control exclusions) || id:finngen_R9_ASTHMA_CHILD_EXMORE	exposure	Wald ratio	1	0.27979214	0.332788671	0.400487894	-0.372473655	0.932057935	1.322854816	0.689027804	2.539730405	0.799604253	Asthma and related endpoints
finngen_R9_ASTHMA_CHILD_EXMORE	ukb-ppp-AGER-OID20756	Childhood asthma (age<16) (more control exclusions) || id:finngen_R9_ASTHMA_CHILD_EXMORE	exposure	Wald ratio	1	-0.916906029	0.307132715	0.002832318	-1.518886151	-0.314925907	0.399753957	0.218955635	0.729842949	0.090036081	Asthma and related endpoints
finngen_R9_ASTHMA_CHILD_EXMORE	ukb-ppp-TNF-OID20473	Childhood asthma (age<16) (more control exclusions) || id:finngen_R9_ASTHMA_CHILD_EXMORE	exposure	Wald ratio	1	0.524808771	0.216181418	0.015197786	0.101093192	0.948524349	1.690135614	1.106379743	2.581896869	0.207229356	Asthma and related endpoints
finngen_R9_ASTHMA_EOSINOPHIL_SUGG	ukb-ppp-ALDH5A1-OID31047	Suggestive for eosinophilic asthma || id:finngen_R9_ASTHMA_EOSINOPHIL_SUGG	exposure	Inverse variance weighted	2	0.26488503	0.193896381	0.171902423	-0.115151875	0.644921936	1.303281129	0.891230778	1.905838247	0.845952418	Comorbidities of Asthma
finngen_R9_ASTHMA_EOSINOPHIL_SUGG	ukb-ppp-ACOT13-OID31522	Suggestive for eosinophilic asthma || id:finngen_R9_ASTHMA_EOSINOPHIL_SUGG	exposure	Wald ratio	1	-0.685207386	0.471585796	0.146227743	-1.609515547	0.239100774	0.503985699	0.199984474	1.270106524	0.568072536	Comorbidities of Asthma
finngen_R9_ASTHMA_EOSINOPHIL_SUGG	ukb-ppp-AIF1-OID21234	Suggestive for eosinophilic asthma || id:finngen_R9_ASTHMA_EOSINOPHIL_SUGG	exposure	Wald ratio	1	-0.072157558	0.258796562	0.780383261	-0.579398819	0.435083704	0.930384295	0.560235068	1.545092384	0.945625066	Comorbidities of Asthma
finngen_R9_ASTHMA_EOSINOPHIL_SUGG	ukb-ppp-TNF-OID20473	Suggestive for eosinophilic asthma || id:finngen_R9_ASTHMA_EOSINOPHIL_SUGG	exposure	Wald ratio	1	0.688988787	0.303436123	0.023169861	0.094253985	1.283723588	1.99170048	1.098838799	3.610057096	0.253783583	Comorbidities of Asthma
finngen_R9_ASTHMA_INFECTIONS	ukb-ppp-ALDH5A1-OID31047	Asthma-related infections || id:finngen_R9_ASTHMA_INFECTIONS	exposure	Inverse variance weighted	2	0.016830701	0.067695538	0.803652035	-0.115852553	0.149513955	1.016973135	0.890606531	1.161269677	0.998996831	Asthma and related endpoints
finngen_R9_ASTHMA_INFECTIONS	ukb-ppp-ACOT13-OID31522	Asthma-related infections || id:finngen_R9_ASTHMA_INFECTIONS	exposure	Wald ratio	1	0.119259437	0.164402174	0.468198839	-0.202968824	0.441487698	1.126662178	0.81630369	1.555018897	0.835546729	Asthma and related endpoints
finngen_R9_ASTHMA_INFECTIONS	ukb-ppp-AGER-OID20756	Asthma-related infections || id:finngen_R9_ASTHMA_INFECTIONS	exposure	Wald ratio	1	-0.082773281	0.153448445	0.589596542	-0.383532232	0.217985671	0.920559832	0.681450113	1.243569248	0.886817197	Asthma and related endpoints
finngen_R9_ASTHMA_INFECTIONS	ukb-ppp-AIF1-OID21234	Asthma-related infections || id:finngen_R9_ASTHMA_INFECTIONS	exposure	Wald ratio	1	0.295245102	0.090189658	0.001061858	0.118473373	0.472016831	1.343455601	1.125776897	1.603224367	0.053464559	Asthma and related endpoints
finngen_R9_ASTHMA_INFECTIONS	ukb-ppp-TNF-OID20473	Asthma-related infections || id:finngen_R9_ASTHMA_INFECTIONS	exposure	Wald ratio	1	0.376759111	0.106351622	0.000396233	0.168309932	0.58520829	1.457553158	1.183303297	1.795364903	0.03534914	Asthma and related endpoints
finngen_R9_ASTHMA_MIXED_EXMORE	ukb-ppp-AGER-OID20756	Asthma mixed form (mode) (more control exclusions) || id:finngen_R9_ASTHMA_MIXED_EXMORE	exposure	Inverse variance weighted	2	-0.540794147	0.231381217	0.019426549	-0.994301333	-0.087286962	0.582285648	0.369981848	0.916414082	0.436198461	Asthma and related endpoints
finngen_R9_ASTHMA_MIXED_EXMORE	ukb-ppp-ALDH5A1-OID31047	Asthma mixed form (mode) (more control exclusions) || id:finngen_R9_ASTHMA_MIXED_EXMORE	exposure	Inverse variance weighted	2	-0.038783859	0.230485864	0.866370863	-0.490536152	0.412968433	0.961958605	0.612298021	1.511297318	0.998996831	Asthma and related endpoints
finngen_R9_ASTHMA_MIXED_EXMORE	ukb-ppp-ACOT13-OID31522	Asthma mixed form (mode) (more control exclusions) || id:finngen_R9_ASTHMA_MIXED_EXMORE	exposure	Wald ratio	1	0.650195072	0.558120501	0.244030098	-0.443721109	1.744111253	1.915914534	0.641644345	5.720814859	0.6916892	Asthma and related endpoints
finngen_R9_ASTHMA_MIXED_EXMORE	ukb-ppp-AIF1-OID21234	Asthma mixed form (mode) (more control exclusions) || id:finngen_R9_ASTHMA_MIXED_EXMORE	exposure	Wald ratio	1	0.32810773	0.306699024	0.284707707	-0.273022357	0.929237817	1.38833853	0.761075772	2.532578153	0.726828133	Asthma and related endpoints
finngen_R9_ASTHMA_MIXED_EXMORE	ukb-ppp-FKBPL-OID31499	Asthma mixed form (mode) (more control exclusions) || id:finngen_R9_ASTHMA_MIXED_EXMORE	exposure	Wald ratio	1	-1.979149725	0.698601275	0.004611084	-3.348408223	-0.609891227	0.138186684	0.035140245	0.543409974	0.114266177	Asthma and related endpoints
finngen_R9_ASTHMA_MIXED_EXMORE	ukb-ppp-TNF-OID20473	Asthma mixed form (mode) (more control exclusions) || id:finngen_R9_ASTHMA_MIXED_EXMORE	exposure	Wald ratio	1	0.277521025	0.358657389	0.439062368	-0.425447457	0.980489507	1.319853869	0.653477317	2.665760832	0.821104181	Asthma and related endpoints
finngen_R9_ASTHMA_NAS	ukb-ppp-AGER-OID20756	Asthma, unspecified (mode) || id:finngen_R9_ASTHMA_NAS	exposure	Inverse variance weighted	2	-0.184768746	0.111536941	0.09760645	-0.40338115	0.033843659	0.831296503	0.668057421	1.034422871	0.764576554	Asthma and related endpoints
finngen_R9_ASTHMA_NAS	ukb-ppp-ALDH5A1-OID31047	Asthma, unspecified (mode) || id:finngen_R9_ASTHMA_NAS	exposure	Inverse variance weighted	2	0.038206896	0.081280059	0.638308714	-0.12110202	0.197515812	1.038946164	0.885943571	1.218372329	0.998996831	Asthma and related endpoints
finngen_R9_ASTHMA_NAS	ukb-ppp-ACOT13-OID31522	Asthma, unspecified (mode) || id:finngen_R9_ASTHMA_NAS	exposure	Wald ratio	1	0.089733411	0.170100407	0.597824187	-0.243663387	0.42313021	1.093882628	0.783751411	1.526733079	0.888587673	Asthma and related endpoints
finngen_R9_ASTHMA_NAS	ukb-ppp-AIF1-OID21234	Asthma, unspecified (mode) || id:finngen_R9_ASTHMA_NAS	exposure	Wald ratio	1	0.222130912	0.093557561	0.017583687	0.038758092	0.405503732	1.248734842	1.039518986	1.500057937	0.221586457	Asthma and related endpoints
finngen_R9_ASTHMA_NAS	ukb-ppp-FKBPL-OID31499	Asthma, unspecified (mode) || id:finngen_R9_ASTHMA_NAS	exposure	Wald ratio	1	-0.458658002	0.221546188	0.038428091	-0.892888531	-0.024427474	0.632131395	0.409471273	0.975868462	0.328572343	Asthma and related endpoints
finngen_R9_ASTHMA_NAS	ukb-ppp-TNF-OID20473	Asthma, unspecified (mode) || id:finngen_R9_ASTHMA_NAS	exposure	Wald ratio	1	0.203039648	0.109672607	0.064122801	-0.011918662	0.417997958	1.22512104	0.988152084	1.518917572	0.419296497	Asthma and related endpoints
finngen_R9_ASTHMA_OBESITY	ukb-ppp-AGER-OID20756	Obesity related asthma || id:finngen_R9_ASTHMA_OBESITY	exposure	Inverse variance weighted	2	-0.272922524	0.317922242	0.390640252	-0.896050118	0.35020507	0.761151756	0.408178738	1.419358587	0.981872997	Comorbidities of Asthma
finngen_R9_ASTHMA_OBESITY	ukb-ppp-ALDH5A1-OID31047	Obesity related asthma || id:finngen_R9_ASTHMA_OBESITY	exposure	Inverse variance weighted	2	-0.007026053	0.097099836	0.942316161	-0.197341731	0.183289625	0.992998572	0.820910055	1.201162244	0.998996831	Comorbidities of Asthma
finngen_R9_ASTHMA_OBESITY	ukb-ppp-ACOT13-OID31522	Obesity related asthma || id:finngen_R9_ASTHMA_OBESITY	exposure	Wald ratio	1	0.081873402	0.235883182	0.728521451	-0.380457635	0.544204438	1.085318401	0.683548522	1.723236895	0.933144324	Comorbidities of Asthma
finngen_R9_ASTHMA_OBESITY	ukb-ppp-AIF1-OID21234	Obesity related asthma || id:finngen_R9_ASTHMA_OBESITY	exposure	Wald ratio	1	0.3865553	0.129262363	0.002785479	0.133201069	0.639909531	1.471901792	1.142479693	1.896309315	0.089597753	Comorbidities of Asthma
finngen_R9_ASTHMA_OBESITY	ukb-ppp-FKBPL-OID31499	Obesity related asthma || id:finngen_R9_ASTHMA_OBESITY	exposure	Wald ratio	1	-1.146931478	0.29881616	0.000123914	-1.732611151	-0.561251805	0.317609868	0.176822097	0.570494469	0.029843867	Comorbidities of Asthma
finngen_R9_ASTHMA_OBESITY	ukb-ppp-TNF-OID20473	Obesity related asthma || id:finngen_R9_ASTHMA_OBESITY	exposure	Wald ratio	1	0.503709451	0.152787345	0.000977928	0.204246256	0.803172647	1.654848479	1.226600173	2.232612997	0.052000353	Comorbidities of Asthma
finngen_R9_ASTHMA_OPPORTUNIST_INFECTIONS	ukb-ppp-AGER-OID20756	Asthma and opportunity respiratory infection || id:finngen_R9_ASTHMA_OPPORTUNIST_INFECTIONS	exposure	Inverse variance weighted	2	0.34103123	0.287696086	0.235864429	-0.222853099	0.904915559	1.406397162	0.800232396	2.4717232	0.921368899	Asthma and related endpoints
finngen_R9_ASTHMA_OPPORTUNIST_INFECTIONS	ukb-ppp-ALDH5A1-OID31047	Asthma and opportunity respiratory infection || id:finngen_R9_ASTHMA_OPPORTUNIST_INFECTIONS	exposure	Inverse variance weighted	2	-0.011049332	0.284991708	0.969073194	-0.569633079	0.547534415	0.989011488	0.56573298	1.728984799	0.998996831	Asthma and related endpoints
finngen_R9_ASTHMA_OPPORTUNIST_INFECTIONS	ukb-ppp-ACOT13-OID31522	Asthma and opportunity respiratory infection || id:finngen_R9_ASTHMA_OPPORTUNIST_INFECTIONS	exposure	Wald ratio	1	-0.34692769	0.692353119	0.616311377	-1.703939803	1.010084423	0.706856439	0.181965203	2.745832816	0.894547934	Asthma and related endpoints
finngen_R9_ASTHMA_OPPORTUNIST_INFECTIONS	ukb-ppp-AIF1-OID21234	Asthma and opportunity respiratory infection || id:finngen_R9_ASTHMA_OPPORTUNIST_INFECTIONS	exposure	Wald ratio	1	-1.034046867	0.379475885	0.006431428	-1.777819601	-0.290274133	0.35556512	0.169006247	0.748058472	0.134164486	Asthma and related endpoints
finngen_R9_ASTHMA_OPPORTUNIST_INFECTIONS	ukb-ppp-FKBPL-OID31499	Asthma and opportunity respiratory infection || id:finngen_R9_ASTHMA_OPPORTUNIST_INFECTIONS	exposure	Wald ratio	1	0.308901227	0.903007161	0.732290241	-1.460992809	2.078795263	1.361927842	0.232005823	7.994831438	0.934411629	Asthma and related endpoints
finngen_R9_ASTHMA_OPPORTUNIST_INFECTIONS	ukb-ppp-TNF-OID20473	Asthma and opportunity respiratory infection || id:finngen_R9_ASTHMA_OPPORTUNIST_INFECTIONS	exposure	Wald ratio	1	-0.664850821	0.446854225	0.136791187	-1.540685102	0.21098346	0.514350252	0.214234279	1.23489193	0.55482826	Asthma and related endpoints
finngen_R9_ASTHMA_PNEUMONIA	ukb-ppp-AGER-OID20756	Asthma-related pneumonia || id:finngen_R9_ASTHMA_PNEUMONIA	exposure	Inverse variance weighted	2	-0.269446632	0.106426271	0.011348903	-0.478042123	-0.060851142	0.763802041	0.619996081	0.940963299	0.345545484	Asthma and related endpoints
finngen_R9_ASTHMA_PNEUMONIA	ukb-ppp-ALDH5A1-OID31047	Asthma-related pneumonia || id:finngen_R9_ASTHMA_PNEUMONIA	exposure	Inverse variance weighted	2	-0.033345364	0.09012296	0.711383572	-0.209986366	0.143295637	0.967204464	0.810595297	1.154070938	0.998996831	Asthma and related endpoints
finngen_R9_ASTHMA_PNEUMONIA	ukb-ppp-ACOT13-OID31522	Asthma-related pneumonia || id:finngen_R9_ASTHMA_PNEUMONIA	exposure	Wald ratio	1	0.068456948	0.219048972	0.754646187	-0.360879038	0.497792934	1.070854522	0.697063312	1.645086446	0.938575884	Asthma and related endpoints
finngen_R9_ASTHMA_PNEUMONIA	ukb-ppp-AIF1-OID21234	Asthma-related pneumonia || id:finngen_R9_ASTHMA_PNEUMONIA	exposure	Wald ratio	1	0.1809508	0.120435297	0.132974958	-0.055102383	0.417003983	1.198356219	0.946388249	1.517408557	0.549895941	Asthma and related endpoints
finngen_R9_ASTHMA_PNEUMONIA	ukb-ppp-FKBPL-OID31499	Asthma-related pneumonia || id:finngen_R9_ASTHMA_PNEUMONIA	exposure	Wald ratio	1	-0.824617174	0.28078995	0.003316436	-1.374965475	-0.274268873	0.438402792	0.252848325	0.76012767	0.095171404	Asthma and related endpoints
finngen_R9_ASTHMA_PNEUMONIA	ukb-ppp-TNF-OID20473	Asthma-related pneumonia || id:finngen_R9_ASTHMA_PNEUMONIA	exposure	Wald ratio	1	0.373834602	0.141565879	0.008273221	0.096365479	0.651303724	1.453296758	1.101161441	1.918039795	0.153252705	Asthma and related endpoints
finngen_R9_AUD	ukb-ppp-AGER-OID20756	Alcohol use disorder, ICD-based || id:finngen_R9_AUD	exposure	Inverse variance weighted	2	0.064185695	0.081542197	0.431195824	-0.095637011	0.224008402	1.066290385	0.908793838	1.251081531	0.985965481	V Mental and behavioural disorders (F5_)
finngen_R9_AUD	ukb-ppp-ALDH5A1-OID31047	Alcohol use disorder, ICD-based || id:finngen_R9_AUD	exposure	Inverse variance weighted	2	-0.155943451	0.080884467	0.053857898	-0.314477006	0.002590105	0.855607573	0.730170649	1.002593463	0.665114438	V Mental and behavioural disorders (F5_)
finngen_R9_AUD	ukb-ppp-ACOT13-OID31522	Alcohol use disorder, ICD-based || id:finngen_R9_AUD	exposure	Wald ratio	1	-0.216371543	0.196264919	0.270267673	-0.601050784	0.168307699	0.805435993	0.548235257	1.183300655	0.717926861	V Mental and behavioural disorders (F5_)
finngen_R9_AUD	ukb-ppp-AIF1-OID21234	Alcohol use disorder, ICD-based || id:finngen_R9_AUD	exposure	Wald ratio	1	0.022140422	0.107958623	0.837507686	-0.18945848	0.233739324	1.02238734	0.82740707	1.263315133	0.962252522	V Mental and behavioural disorders (F5_)
finngen_R9_AUD	ukb-ppp-FKBPL-OID31499	Alcohol use disorder, ICD-based || id:finngen_R9_AUD	exposure	Wald ratio	1	0.479594527	0.256474896	0.061491143	-0.02309627	0.982285324	1.615419261	0.977168408	2.670552351	0.411231112	V Mental and behavioural disorders (F5_)
finngen_R9_AUD	ukb-ppp-TNF-OID20473	Alcohol use disorder, ICD-based || id:finngen_R9_AUD	exposure	Wald ratio	1	-0.099457048	0.12632459	0.431098398	-0.347053244	0.148139147	0.905328834	0.706767696	1.15967425	0.816984936	V Mental and behavioural disorders (F5_)
finngen_R9_AUD_SWEDISH	ukb-ppp-AGER-OID20756	Alcohol use disorder, Swedish definition || id:finngen_R9_AUD_SWEDISH	exposure	Inverse variance weighted	2	-0.047158796	0.069488178	0.497353787	-0.183355625	0.089038034	0.953935905	0.832472055	1.093122231	0.998996831	Alcohol related diseases
finngen_R9_AUD_SWEDISH	ukb-ppp-ALDH5A1-OID31047	Alcohol use disorder, Swedish definition || id:finngen_R9_AUD_SWEDISH	exposure	Inverse variance weighted	2	-0.140690613	0.0691447	0.041878313	-0.276214224	-0.005167001	0.868758053	0.758650392	0.994846325	0.593445755	Alcohol related diseases
finngen_R9_AUD_SWEDISH	ukb-ppp-ACOT13-OID31522	Alcohol use disorder, Swedish definition || id:finngen_R9_AUD_SWEDISH	exposure	Wald ratio	1	-0.367750663	0.167699749	0.028313775	-0.696442171	-0.039059155	0.692289774	0.498355216	0.961693818	0.282125102	Alcohol related diseases
finngen_R9_AUD_SWEDISH	ukb-ppp-AIF1-OID21234	Alcohol use disorder, Swedish definition || id:finngen_R9_AUD_SWEDISH	exposure	Wald ratio	1	0.086365912	0.092235161	0.349084537	-0.094415004	0.267146828	1.090205174	0.90990507	1.306232223	0.765401707	Alcohol related diseases
finngen_R9_AUD_SWEDISH	ukb-ppp-FKBPL-OID31499	Alcohol use disorder, Swedish definition || id:finngen_R9_AUD_SWEDISH	exposure	Wald ratio	1	0.327287222	0.218301963	0.13381116	-0.100584626	0.755159069	1.387199854	0.904308581	2.127949988	0.551847219	Alcohol related diseases
finngen_R9_AUD_SWEDISH	ukb-ppp-TNF-OID20473	Alcohol use disorder, Swedish definition || id:finngen_R9_AUD_SWEDISH	exposure	Wald ratio	1	0.053314477	0.108023628	0.621627841	-0.158411834	0.265040789	1.054761292	0.85349821	1.303484142	0.896139585	Alcohol related diseases
finngen_R9_AUTOIMMUNE	ukb-ppp-ALDH5A1-OID31047	Autoimmune diseases || id:finngen_R9_AUTOIMMUNE	exposure	Inverse variance weighted	2	0.035775343	0.036826478	0.331320707	-0.036404553	0.10795524	1.036422981	0.964250124	1.113997882	0.971633788	Diseases marked as autimmune origin
finngen_R9_AUTOIMMUNE	ukb-ppp-ACOT13-OID31522	Autoimmune diseases || id:finngen_R9_AUTOIMMUNE	exposure	Wald ratio	1	-0.009800932	0.089246768	0.912553446	-0.184724596	0.165122733	0.990246941	0.831333205	1.179537878	0.981198995	Diseases marked as autimmune origin
finngen_R9_AUTOIMMUNE	ukb-ppp-AGER-OID20756	Autoimmune diseases || id:finngen_R9_AUTOIMMUNE	exposure	Wald ratio	1	0.123551588	0.082779809	0.135559499	-0.038696837	0.285800013	1.131508375	0.96204232	1.330826281	0.553994331	Diseases marked as autimmune origin
finngen_R9_AUTOIMMUNE	ukb-ppp-AIF1-OID21234	Autoimmune diseases || id:finngen_R9_AUTOIMMUNE	exposure	Wald ratio	1	0.191561401	0.049105003	9.58E-05	0.095315596	0.287807206	1.211139196	1.100005958	1.333500188	0.029843867	Diseases marked as autimmune origin
finngen_R9_AUTOIMMUNE_HYPERTHYROIDISM	ukb-ppp-ALDH5A1-OID31047	Autoimmune hyperthyroidism || id:finngen_R9_AUTOIMMUNE_HYPERTHYROIDISM	exposure	Inverse variance weighted	2	0.249248068	0.346553528	0.472005662	-0.429996846	0.928492983	1.28306028	0.650511146	2.530692505	0.998996831	IV Endocrine, nutritional and metabolic diseases (E4_)
finngen_R9_AUTOIMMUNE_HYPERTHYROIDISM	ukb-ppp-ACOT13-OID31522	Autoimmune hyperthyroidism || id:finngen_R9_AUTOIMMUNE_HYPERTHYROIDISM	exposure	Wald ratio	1	1.299700436	0.551282621	0.018393812	0.219186499	2.380214372	3.668197642	1.245063459	10.80721938	0.227054183	IV Endocrine, nutritional and metabolic diseases (E4_)
finngen_R9_AUTOIMMUNE_HYPERTHYROIDISM	ukb-ppp-AGER-OID20756	Autoimmune hyperthyroidism || id:finngen_R9_AUTOIMMUNE_HYPERTHYROIDISM	exposure	Wald ratio	1	1.636460815	0.536446943	0.00228419	0.585024807	2.687896824	5.136956664	1.795035514	14.70072517	0.079068653	IV Endocrine, nutritional and metabolic diseases (E4_)
finngen_R9_AUTOIMMUNE_HYPERTHYROIDISM	ukb-ppp-TNF-OID20473	Autoimmune hyperthyroidism || id:finngen_R9_AUTOIMMUNE_HYPERTHYROIDISM	exposure	Wald ratio	1	0.814597517	0.356835202	0.022439821	0.115200521	1.513994513	2.258266576	1.122098419	4.544849044	0.251508472	IV Endocrine, nutritional and metabolic diseases (E4_)
finngen_R9_AUTOIMMUNE_NONTHYROID	ukb-ppp-ALDH5A1-OID31047	Autoimmune diseases excluding thyroid diseases || id:finngen_R9_AUTOIMMUNE_NONTHYROID	exposure	Inverse variance weighted	2	0.057199411	0.073912469	0.439001518	-0.087669027	0.20206785	1.058866939	0.916064019	1.223931048	0.988758444	Diseases marked as autimmune origin
finngen_R9_AUTOIMMUNE_NONTHYROID	ukb-ppp-ACOT13-OID31522	Autoimmune diseases excluding thyroid diseases || id:finngen_R9_AUTOIMMUNE_NONTHYROID	exposure	Wald ratio	1	-0.186607523	0.111545213	0.094340741	-0.405236141	0.032021094	0.829769337	0.666819329	1.032539285	0.480461112	Diseases marked as autimmune origin
finngen_R9_AUTOIMMUNE_NONTHYROID	ukb-ppp-AIF1-OID21234	Autoimmune diseases excluding thyroid diseases || id:finngen_R9_AUTOIMMUNE_NONTHYROID	exposure	Wald ratio	1	0.178771621	0.061287321	0.003534804	0.058648471	0.298894771	1.19574763	1.060402413	1.348367729	0.099126643	Diseases marked as autimmune origin
finngen_R9_AUTOIMMUNE_NONTHYROID_STRICT	ukb-ppp-ALDH5A1-OID31047	Autoimmune diseases excluding thyroid diseases, strict definition || id:finngen_R9_AUTOIMMUNE_NONTHYROID_STRICT	exposure	Inverse variance weighted	2	0.061060389	0.074021883	0.409430379	-0.084022501	0.206143278	1.062963103	0.919410568	1.22892927	0.981872997	Diseases marked as autimmune origin
finngen_R9_AUTOIMMUNE_NONTHYROID_STRICT	ukb-ppp-ACOT13-OID31522	Autoimmune diseases excluding thyroid diseases, strict definition || id:finngen_R9_AUTOIMMUNE_NONTHYROID_STRICT	exposure	Wald ratio	1	-0.201060315	0.11289488	0.074920361	-0.422334281	0.02021365	0.8178631	0.655514877	1.020419329	0.445939193	Diseases marked as autimmune origin
finngen_R9_AUTOIMMUNE_NONTHYROID_STRICT	ukb-ppp-AIF1-OID21234	Autoimmune diseases excluding thyroid diseases, strict definition || id:finngen_R9_AUTOIMMUNE_NONTHYROID_STRICT	exposure	Wald ratio	1	0.166594596	0.062019127	0.007227395	0.045037106	0.288152085	1.181275274	1.046066675	1.333960164	0.142817751	Diseases marked as autimmune origin
finngen_R9_BACT_INTEST_INFECTION_NOS	ukb-ppp-AGER-OID20756	Other specified/unspecified bacterial intestinal infections || id:finngen_R9_BACT_INTEST_INFECTION_NOS	exposure	Inverse variance weighted	2	-0.351383244	0.772587388	0.649243352	-1.865654524	1.162888036	0.703714008	0.15479486	3.199159235	0.998996831	I Certain infectious and parasitic diseases (AB1_)
finngen_R9_BACT_INTEST_INFECTION_NOS	ukb-ppp-ALDH5A1-OID31047	Other specified/unspecified bacterial intestinal infections || id:finngen_R9_BACT_INTEST_INFECTION_NOS	exposure	Inverse variance weighted	2	-0.189263138	0.232405511	0.415435331	-0.644777938	0.266251663	0.827568714	0.524779062	1.305063454	0.981872997	I Certain infectious and parasitic diseases (AB1_)
finngen_R9_BACT_INTEST_INFECTION_NOS	ukb-ppp-ACOT13-OID31522	Other specified/unspecified bacterial intestinal infections || id:finngen_R9_BACT_INTEST_INFECTION_NOS	exposure	Wald ratio	1	-0.283709861	0.563704769	0.614756795	-1.388571209	0.821151487	0.752985084	0.249431436	2.273115795	0.89441259	I Certain infectious and parasitic diseases (AB1_)
finngen_R9_BACT_INTEST_INFECTION_NOS	ukb-ppp-AIF1-OID21234	Other specified/unspecified bacterial intestinal infections || id:finngen_R9_BACT_INTEST_INFECTION_NOS	exposure	Wald ratio	1	0.170641642	0.309461351	0.581349195	-0.435902605	0.77718589	1.186065637	0.646680706	2.175341991	0.883756997	I Certain infectious and parasitic diseases (AB1_)
finngen_R9_BACT_INTEST_INFECTION_NOS	ukb-ppp-FKBPL-OID31499	Other specified/unspecified bacterial intestinal infections || id:finngen_R9_BACT_INTEST_INFECTION_NOS	exposure	Wald ratio	1	-1.756465039	0.688171208	0.010699395	-3.105280608	-0.407649471	0.172654112	0.044811942	0.665212014	0.17480763	I Certain infectious and parasitic diseases (AB1_)
finngen_R9_BACT_INTEST_INFECTION_NOS	ukb-ppp-TNF-OID20473	Other specified/unspecified bacterial intestinal infections || id:finngen_R9_BACT_INTEST_INFECTION_NOS	exposure	Wald ratio	1	0.396562875	0.365380457	0.277770065	-0.319582819	1.11270857	1.486705912	0.726452036	3.042588308	0.722427167	I Certain infectious and parasitic diseases (AB1_)
finngen_R9_BLEEDING	ukb-ppp-AGER-OID20756	Bleeding || id:finngen_R9_BLEEDING	exposure	Inverse variance weighted	2	0.119086005	0.055122145	0.030741543	0.011046602	0.227125409	1.126466796	1.011107841	1.254987244	0.526116096	Miscellaneous, not yet classified endpoints
finngen_R9_BLEEDING	ukb-ppp-ALDH5A1-OID31047	Bleeding || id:finngen_R9_BLEEDING	exposure	Inverse variance weighted	2	-0.019227182	0.055000168	0.726650879	-0.127027511	0.088573148	0.980956481	0.880709443	1.092614172	0.998996831	Miscellaneous, not yet classified endpoints
finngen_R9_BLEEDING	ukb-ppp-ACOT13-OID31522	Bleeding || id:finngen_R9_BLEEDING	exposure	Wald ratio	1	0.142686576	0.133273687	0.284336608	-0.11852985	0.403903003	1.153368252	0.888225302	1.497658671	0.726828133	Miscellaneous, not yet classified endpoints
finngen_R9_BLEEDING	ukb-ppp-AIF1-OID21234	Bleeding || id:finngen_R9_BLEEDING	exposure	Wald ratio	1	-0.220490921	0.073415004	0.002670255	-0.364384329	-0.076597513	0.802124921	0.69462418	0.926262587	0.08711371	Miscellaneous, not yet classified endpoints
finngen_R9_BLEEDING	ukb-ppp-FKBPL-OID31499	Bleeding || id:finngen_R9_BLEEDING	exposure	Wald ratio	1	0.503824563	0.174197507	0.003824807	0.162397449	0.845251677	1.655038983	1.176327679	2.328563787	0.103474047	Miscellaneous, not yet classified endpoints
finngen_R9_BLEEDING	ukb-ppp-TNF-OID20473	Bleeding || id:finngen_R9_BLEEDING	exposure	Wald ratio	1	0.074845515	0.086200741	0.385246558	-0.094107938	0.243798967	1.077717646	0.910184514	1.276087769	0.792456105	Miscellaneous, not yet classified endpoints
finngen_R9_BMI_IRN	ukb-ppp-AGER-OID20756	Body-mass index, inverse-rank normalized || id:finngen_R9_BMI_IRN	exposure	Inverse variance weighted	2	-0.004827714	0.02219656	0.827820022	-0.048332972	0.038677544	0.99518392	0.952816473	1.039435257	0.998996831	Quantitative endpoints
finngen_R9_BMI_IRN	ukb-ppp-ALDH5A1-OID31047	Body-mass index, inverse-rank normalized || id:finngen_R9_BMI_IRN	exposure	Inverse variance weighted	2	-0.00222074	0.017921618	0.901383329	-0.037347111	0.032905631	0.997781724	0.963341691	1.033453008	0.998996831	Quantitative endpoints
finngen_R9_BMI_IRN	ukb-ppp-AIF1-OID21234	Body-mass index, inverse-rank normalized || id:finngen_R9_BMI_IRN	exposure	Wald ratio	1	0.07973247	0.023860978	0.000833143	0.032964954	0.126499986	1.082997294	1.033514318	1.134849435	0.048368123	Quantitative endpoints
finngen_R9_BMI_IRN	ukb-ppp-FKBPL-OID31499	Body-mass index, inverse-rank normalized || id:finngen_R9_BMI_IRN	exposure	Wald ratio	1	0.089845933	0.056167108	0.109683287	-0.020241598	0.199933464	1.094005721	0.979961888	1.221321494	0.511935611	Quantitative endpoints
finngen_R9_BMI_IRN	ukb-ppp-TNF-OID20473	Body-mass index, inverse-rank normalized || id:finngen_R9_BMI_IRN	exposure	Wald ratio	1	0.105037044	0.028121346	0.000187614	0.049919207	0.160154882	1.110751757	1.051186165	1.173692641	0.029843867	Quantitative endpoints
finngen_R9_BRONCHITIS	ukb-ppp-AGER-OID20756	Bronchitis || id:finngen_R9_BRONCHITIS	exposure	Inverse variance weighted	2	-0.081404061	0.044948577	0.070133319	-0.169503273	0.006695151	0.921821144	0.844083992	1.006717613	0.706240333	Asthma and related endpoints
finngen_R9_BRONCHITIS	ukb-ppp-ALDH5A1-OID31047	Bronchitis || id:finngen_R9_BRONCHITIS	exposure	Inverse variance weighted	2	-0.001673285	0.045060919	0.970378293	-0.089992685	0.086646116	0.998328114	0.91393787	1.090510697	0.998996831	Asthma and related endpoints
finngen_R9_BRONCHITIS	ukb-ppp-ACOT13-OID31522	Bronchitis || id:finngen_R9_BRONCHITIS	exposure	Wald ratio	1	-0.165325732	0.109144259	0.129836966	-0.379248478	0.048597015	0.847617563	0.684375539	1.049797213	0.545235228	Asthma and related endpoints
finngen_R9_BRONCHITIS	ukb-ppp-AIF1-OID21234	Bronchitis || id:finngen_R9_BRONCHITIS	exposure	Wald ratio	1	-0.062889812	0.060063967	0.295077781	-0.180615187	0.054835563	0.93904694	0.834756522	1.056366895	0.734268488	Asthma and related endpoints
finngen_R9_BRONCHITIS	ukb-ppp-FKBPL-OID31499	Bronchitis || id:finngen_R9_BRONCHITIS	exposure	Wald ratio	1	0.056684237	0.1402656	0.68612394	-0.218236339	0.331604813	1.058321579	0.803935418	1.393202165	0.921124092	Asthma and related endpoints
finngen_R9_BRONCHITIS	ukb-ppp-TNF-OID20473	Bronchitis || id:finngen_R9_BRONCHITIS	exposure	Wald ratio	1	-0.157988586	0.070621546	0.025278763	-0.296406816	-0.019570356	0.853859528	0.743484905	0.9806199	0.265163692	Asthma and related endpoints
finngen_R9_BRUXISM	ukb-ppp-AGER-OID20756	Bruxism || id:finngen_R9_BRUXISM	exposure	Inverse variance weighted	2	0.314429442	0.469675511	0.503201445	-0.60613456	1.234993443	1.369477721	0.545455224	3.438355977	0.998996831	Dental endpoints
finngen_R9_BRUXISM	ukb-ppp-ALDH5A1-OID31047	Bruxism || id:finngen_R9_BRUXISM	exposure	Inverse variance weighted	2	-0.744340843	0.972930251	0.444241433	-2.651284135	1.162602449	0.475047328	0.070560546	3.198245728	0.99000321	Dental endpoints
finngen_R9_BRUXISM	ukb-ppp-ACOT13-OID31522	Bruxism || id:finngen_R9_BRUXISM	exposure	Wald ratio	1	0.491986952	1.127730712	0.662646073	-1.718365243	2.702339147	1.635562778	0.179359117	14.91457834	0.910851827	Dental endpoints
finngen_R9_BRUXISM	ukb-ppp-AIF1-OID21234	Bruxism || id:finngen_R9_BRUXISM	exposure	Wald ratio	1	-1.079684921	0.621774743	0.082483114	-2.298363418	0.138993576	0.339702542	0.10042306	1.149116719	0.462531502	Dental endpoints
finngen_R9_BRUXISM	ukb-ppp-FKBPL-OID31499	Bruxism || id:finngen_R9_BRUXISM	exposure	Wald ratio	1	0.980441008	1.473725844	0.505871126	-1.908061646	3.868943662	2.665631547	0.148367697	47.89176944	0.855756038	Dental endpoints
finngen_R9_BRUXISM	ukb-ppp-TNF-OID20473	Bruxism || id:finngen_R9_BRUXISM	exposure	Wald ratio	1	0.512720264	0.726772127	0.480514087	-0.911753104	1.937193632	1.669827394	0.401819176	6.939249534	0.841260398	Dental endpoints
finngen_R9_C3_ADRENAL_GLAND_EXALLC	ukb-ppp-AGER-OID20756	Malignant neoplasm of adrenal gland (controls excluding all cancers) || id:finngen_R9_C3_ADRENAL_GLAND_EXALLC	exposure	Inverse variance weighted	2	0.343087505	1.17501552	0.770297703	-1.959942914	2.646117924	1.409292077	0.140866462	14.09919811	0.998996831	II Neoplasms, from cancer register (ICD-O-3)
finngen_R9_C3_ADRENAL_GLAND_EXALLC	ukb-ppp-ALDH5A1-OID31047	Malignant neoplasm of adrenal gland (controls excluding all cancers) || id:finngen_R9_C3_ADRENAL_GLAND_EXALLC	exposure	Inverse variance weighted	2	0.26172346	2.612016759	0.920185734	-4.857829389	5.381276308	1.29916722	0.007767325	217.2994395	0.998996831	II Neoplasms, from cancer register (ICD-O-3)
finngen_R9_C3_ADRENAL_GLAND_EXALLC	ukb-ppp-ACOT13-OID31522	Malignant neoplasm of adrenal gland (controls excluding all cancers) || id:finngen_R9_C3_ADRENAL_GLAND_EXALLC	exposure	Wald ratio	1	4.942470044	2.497187885	0.04779188	0.047981789	9.836958298	140.1159149	1.049151549	18712.71087	0.366541908	II Neoplasms, from cancer register (ICD-O-3)
finngen_R9_C3_ADRENAL_GLAND_EXALLC	ukb-ppp-AIF1-OID21234	Malignant neoplasm of adrenal gland (controls excluding all cancers) || id:finngen_R9_C3_ADRENAL_GLAND_EXALLC	exposure	Wald ratio	1	-1.335292112	1.373089069	0.330815267	-4.026546688	1.355962463	0.263081315	0.017835816	3.880493993	0.754704251	II Neoplasms, from cancer register (ICD-O-3)
finngen_R9_C3_ADRENAL_GLAND_EXALLC	ukb-ppp-FKBPL-OID31499	Malignant neoplasm of adrenal gland (controls excluding all cancers) || id:finngen_R9_C3_ADRENAL_GLAND_EXALLC	exposure	Wald ratio	1	1.764818949	3.156866224	0.576133458	-4.42263885	7.952276749	5.840514833	0.012002518	2842.038196	0.883723679	II Neoplasms, from cancer register (ICD-O-3)
finngen_R9_C3_ADRENAL_GLAND_EXALLC	ukb-ppp-TNF-OID20473	Malignant neoplasm of adrenal gland (controls excluding all cancers) || id:finngen_R9_C3_ADRENAL_GLAND_EXALLC	exposure	Wald ratio	1	-2.529255106	1.622186624	0.118957551	-5.708740889	0.650230677	0.07971838	0.003316846	1.915982751	0.530005288	II Neoplasms, from cancer register (ICD-O-3)
finngen_R9_C3_ALL_EXALLC	ukb-ppp-AGER-OID20756	Acute lymphocytic leukaemia (controls excluding all cancers) || id:finngen_R9_C3_ALL_EXALLC	exposure	Inverse variance weighted	2	0.435690407	0.710692742	0.539843074	-0.957267368	1.828648182	1.54603008	0.383940622	6.225465271	0.998996831	II Neoplasms, from cancer register (ICD-O-3)
finngen_R9_C3_ALL_EXALLC	ukb-ppp-ALDH5A1-OID31047	Acute lymphocytic leukaemia (controls excluding all cancers) || id:finngen_R9_C3_ALL_EXALLC	exposure	Inverse variance weighted	2	-0.133923772	0.717059482	0.85184253	-1.539360358	1.271512813	0.874656735	0.214518272	3.566243544	0.998996831	II Neoplasms, from cancer register (ICD-O-3)
finngen_R9_C3_ALL_EXALLC	ukb-ppp-ACOT13-OID31522	Acute lymphocytic leukaemia (controls excluding all cancers) || id:finngen_R9_C3_ALL_EXALLC	exposure	Wald ratio	1	-3.338395141	1.715878682	0.051704098	-6.701517358	0.024727077	0.035493875	0.001229046	1.025035326	0.380549031	II Neoplasms, from cancer register (ICD-O-3)
finngen_R9_C3_ALL_EXALLC	ukb-ppp-AIF1-OID21234	Acute lymphocytic leukaemia (controls excluding all cancers) || id:finngen_R9_C3_ALL_EXALLC	exposure	Wald ratio	1	0.676215639	0.955061724	0.478924491	-1.19570534	2.548136618	1.966421983	0.30249052	12.78326148	0.839936676	II Neoplasms, from cancer register (ICD-O-3)
finngen_R9_C3_ALL_EXALLC	ukb-ppp-FKBPL-OID31499	Acute lymphocytic leukaemia (controls excluding all cancers) || id:finngen_R9_C3_ALL_EXALLC	exposure	Wald ratio	1	-2.273212288	2.195316389	0.300443511	-6.57603241	2.029607834	0.102980844	0.001393367	7.611100962	0.734801519	II Neoplasms, from cancer register (ICD-O-3)
finngen_R9_C3_ALL_EXALLC	ukb-ppp-TNF-OID20473	Acute lymphocytic leukaemia (controls excluding all cancers) || id:finngen_R9_C3_ALL_EXALLC	exposure	Wald ratio	1	-0.448017621	1.126922307	0.690955605	-2.656785342	1.7607501	0.638893426	0.070173443	5.81679894	0.923443396	II Neoplasms, from cancer register (ICD-O-3)
finngen_R9_C3_AML_EXALLC	ukb-ppp-AGER-OID20756	Acute myeloid leukaemia (controls excluding all cancers) || id:finngen_R9_C3_AML_EXALLC	exposure	Inverse variance weighted	2	0.559640042	0.663426235	0.39891515	-0.740675378	1.859955463	1.750042445	0.476791792	6.423450682	0.981872997	II Neoplasms, from cancer register (ICD-O-3)
finngen_R9_C3_AML_EXALLC	ukb-ppp-ALDH5A1-OID31047	Acute myeloid leukaemia (controls excluding all cancers) || id:finngen_R9_C3_AML_EXALLC	exposure	Inverse variance weighted	2	-0.342600109	0.838213261	0.682740264	-1.9854981	1.300297882	0.709922046	0.137312202	3.670389847	0.998996831	II Neoplasms, from cancer register (ICD-O-3)
finngen_R9_C3_AML_EXALLC	ukb-ppp-ACOT13-OID31522	Acute myeloid leukaemia (controls excluding all cancers) || id:finngen_R9_C3_AML_EXALLC	exposure	Wald ratio	1	0.562918857	1.546189732	0.715806916	-2.467613017	3.593450732	1.755789928	0.084787003	36.35932598	0.929665892	II Neoplasms, from cancer register (ICD-O-3)
finngen_R9_C3_AML_EXALLC	ukb-ppp-AIF1-OID21234	Acute myeloid leukaemia (controls excluding all cancers) || id:finngen_R9_C3_AML_EXALLC	exposure	Wald ratio	1	-0.258644944	0.850322974	0.760996404	-1.925277973	1.407988086	0.772097112	0.145835213	4.087722978	0.939661896	II Neoplasms, from cancer register (ICD-O-3)
finngen_R9_C3_AML_EXALLC	ukb-ppp-FKBPL-OID31499	Acute myeloid leukaemia (controls excluding all cancers) || id:finngen_R9_C3_AML_EXALLC	exposure	Wald ratio	1	5.018383531	1.994699333	0.011874246	1.108772838	8.927994224	151.1667498	3.030637028	7540.126392	0.18476127	II Neoplasms, from cancer register (ICD-O-3)
finngen_R9_C3_AML_EXALLC	ukb-ppp-TNF-OID20473	Acute myeloid leukaemia (controls excluding all cancers) || id:finngen_R9_C3_AML_EXALLC	exposure	Wald ratio	1	0.29667501	0.99974169	0.766656111	-1.662818702	2.256168722	1.345377994	0.18960379	9.546443936	0.942640663	II Neoplasms, from cancer register (ICD-O-3)
finngen_R9_C3_ANUS_ANALCANAL_EXALLC	ukb-ppp-AGER-OID20756	Malignant neoplasm of anus and anal canal (controls excluding all cancers) || id:finngen_R9_C3_ANUS_ANALCANAL_EXALLC	exposure	Inverse variance weighted	2	-2.703689971	0.839456424	0.001278499	-4.349024561	-1.058355381	0.066957983	0.012919409	0.347026067	0.136664132	II Neoplasms, from cancer register (ICD-O-3)
finngen_R9_C3_ANUS_ANALCANAL_EXALLC	ukb-ppp-ALDH5A1-OID31047	Malignant neoplasm of anus and anal canal (controls excluding all cancers) || id:finngen_R9_C3_ANUS_ANALCANAL_EXALLC	exposure	Inverse variance weighted	2	-0.736280531	0.988308729	0.456277513	-2.673365639	1.200804577	0.47889183	0.069019539	3.322789286	0.995701983	II Neoplasms, from cancer register (ICD-O-3)
finngen_R9_C3_ANUS_ANALCANAL_EXALLC	ukb-ppp-ACOT13-OID31522	Malignant neoplasm of anus and anal canal (controls excluding all cancers) || id:finngen_R9_C3_ANUS_ANALCANAL_EXALLC	exposure	Wald ratio	1	-2.048122691	2.401842379	0.393809134	-6.755733755	2.659488373	0.128976806	0.001164185	14.2889766	0.796462256	II Neoplasms, from cancer register (ICD-O-3)
finngen_R9_C3_ANUS_ANALCANAL_EXALLC	ukb-ppp-AIF1-OID21234	Malignant neoplasm of anus and anal canal (controls excluding all cancers) || id:finngen_R9_C3_ANUS_ANALCANAL_EXALLC	exposure	Wald ratio	1	0.986569655	1.331856025	0.458846264	-1.623868155	3.597007464	2.682018425	0.197134675	36.48887663	0.831585137	II Neoplasms, from cancer register (ICD-O-3)
finngen_R9_C3_ANUS_ANALCANAL_EXALLC	ukb-ppp-FKBPL-OID31499	Malignant neoplasm of anus and anal canal (controls excluding all cancers) || id:finngen_R9_C3_ANUS_ANALCANAL_EXALLC	exposure	Wald ratio	1	-2.689244402	3.047982001	0.377612843	-8.663289124	3.284800319	0.067932249	0.000172815	26.70365158	0.788253027	II Neoplasms, from cancer register (ICD-O-3)
finngen_R9_C3_ANUS_ANALCANAL_EXALLC	ukb-ppp-TNF-OID20473	Malignant neoplasm of anus and anal canal (controls excluding all cancers) || id:finngen_R9_C3_ANUS_ANALCANAL_EXALLC	exposure	Wald ratio	1	2.026631958	1.561293552	0.194271285	-1.033503404	5.086767321	7.588484936	0.355758409	161.8657553	0.633719871	II Neoplasms, from cancer register (ICD-O-3)
finngen_R9_C3_ASTROCYTOMA_EXALLC	ukb-ppp-AGER-OID20756	Brain astrocytoma (controls excluding all cancers) || id:finngen_R9_C3_ASTROCYTOMA_EXALLC	exposure	Inverse variance weighted	2	1.526421743	1.047474263	0.145050051	-0.526627813	3.579471298	4.601681328	0.590593206	35.85457945	0.81887347	II Neoplasms, from cancer register (ICD-O-3)
finngen_R9_C3_ASTROCYTOMA_EXALLC	ukb-ppp-ALDH5A1-OID31047	Brain astrocytoma (controls excluding all cancers) || id:finngen_R9_C3_ASTROCYTOMA_EXALLC	exposure	Inverse variance weighted	2	-0.185386741	1.279078415	0.884760025	-2.692380434	2.321606953	0.830782924	0.067719545	10.19203928	0.998996831	II Neoplasms, from cancer register (ICD-O-3)
finngen_R9_C3_ASTROCYTOMA_EXALLC	ukb-ppp-ACOT13-OID31522	Brain astrocytoma (controls excluding all cancers) || id:finngen_R9_C3_ASTROCYTOMA_EXALLC	exposure	Wald ratio	1	-3.550384224	2.556331107	0.16487554	-8.560793194	1.460024747	0.028713605	0.000191467	4.306066088	0.597134602	II Neoplasms, from cancer register (ICD-O-3)
finngen_R9_C3_ASTROCYTOMA_EXALLC	ukb-ppp-AIF1-OID21234	Brain astrocytoma (controls excluding all cancers) || id:finngen_R9_C3_ASTROCYTOMA_EXALLC	exposure	Wald ratio	1	0.249545145	1.402228522	0.858751837	-2.498822759	2.997913048	1.283441504	0.082181689	20.04366308	0.967523585	II Neoplasms, from cancer register (ICD-O-3)
finngen_R9_C3_ASTROCYTOMA_EXALLC	ukb-ppp-FKBPL-OID31499	Brain astrocytoma (controls excluding all cancers) || id:finngen_R9_C3_ASTROCYTOMA_EXALLC	exposure	Wald ratio	1	2.685929945	3.234343195	0.406289712	-3.653382718	9.025242608	14.67183905	0.025903357	8310.230361	0.803397887	II Neoplasms, from cancer register (ICD-O-3)
finngen_R9_C3_ASTROCYTOMA_EXALLC	ukb-ppp-TNF-OID20473	Brain astrocytoma (controls excluding all cancers) || id:finngen_R9_C3_ASTROCYTOMA_EXALLC	exposure	Wald ratio	1	-3.284090909	1.662915499	0.048279559	-6.543405286	-0.024776532	0.037474637	0.001439578	0.975527887	0.367302665	II Neoplasms, from cancer register (ICD-O-3)
finngen_R9_C3_BASAL_CELL_CARCINOMA_EXALLC	ukb-ppp-AGER-OID20756	Basal cell carcinoma (controls excluding all cancers) || id:finngen_R9_C3_BASAL_CELL_CARCINOMA_EXALLC	exposure	Inverse variance weighted	2	-0.055807229	0.113377307	0.622559772	-0.27802675	0.166412293	0.945721426	0.757276564	1.181059944	0.998996831	II Neoplasms, from cancer register (ICD-O-3)
finngen_R9_C3_BASAL_CELL_CARCINOMA_EXALLC	ukb-ppp-ALDH5A1-OID31047	Basal cell carcinoma (controls excluding all cancers) || id:finngen_R9_C3_BASAL_CELL_CARCINOMA_EXALLC	exposure	Inverse variance weighted	2	-0.033781433	0.077363236	0.662357922	-0.185413376	0.11785051	0.966782789	0.830760796	1.125075911	0.998996831	II Neoplasms, from cancer register (ICD-O-3)
finngen_R9_C3_BASAL_CELL_CARCINOMA_EXALLC	ukb-ppp-ACOT13-OID31522	Basal cell carcinoma (controls excluding all cancers) || id:finngen_R9_C3_BASAL_CELL_CARCINOMA_EXALLC	exposure	Wald ratio	1	0.128737153	0.187668727	0.492725183	-0.239093552	0.496567858	1.137391125	0.787341222	1.643072324	0.8485485	II Neoplasms, from cancer register (ICD-O-3)
finngen_R9_C3_BASAL_CELL_CARCINOMA_EXALLC	ukb-ppp-AIF1-OID21234	Basal cell carcinoma (controls excluding all cancers) || id:finngen_R9_C3_BASAL_CELL_CARCINOMA_EXALLC	exposure	Wald ratio	1	-0.401715352	0.10345403	0.000103162	-0.604485251	-0.198945453	0.669171197	0.54635559	0.819594598	0.029843867	II Neoplasms, from cancer register (ICD-O-3)
finngen_R9_C3_BASAL_CELL_CARCINOMA_EXALLC	ukb-ppp-FKBPL-OID31499	Basal cell carcinoma (controls excluding all cancers) || id:finngen_R9_C3_BASAL_CELL_CARCINOMA_EXALLC	exposure	Wald ratio	1	-0.29753843	0.243565764	0.22186127	-0.774927328	0.179850467	0.742644043	0.460737262	1.197038354	0.664984549	II Neoplasms, from cancer register (ICD-O-3)
finngen_R9_C3_BASAL_CELL_CARCINOMA_EXALLC	ukb-ppp-TNF-OID20473	Basal cell carcinoma (controls excluding all cancers) || id:finngen_R9_C3_BASAL_CELL_CARCINOMA_EXALLC	exposure	Wald ratio	1	-0.477632159	0.120954145	7.85E-05	-0.714702283	-0.240562034	0.620250309	0.489337774	0.786185873	0.029843867	II Neoplasms, from cancer register (ICD-O-3)
finngen_R9_C3_BASAL_CELL_CARCINOMA_INCLAVO_EXALLC	ukb-ppp-AGER-OID20756	Basal cell carcinoma, including avohilmo (controls excluding all cancers) || id:finngen_R9_C3_BASAL_CELL_CARCINOMA_INCLAVO_EXALLC	exposure	Inverse variance weighted	2	-0.060923189	0.119158235	0.609155205	-0.294473329	0.172626952	0.940895508	0.744923814	1.188422683	0.998996831	II Neoplasms, from cancer register (ICD-O-3)
finngen_R9_C3_BASAL_CELL_CARCINOMA_INCLAVO_EXALLC	ukb-ppp-ALDH5A1-OID31047	Basal cell carcinoma, including avohilmo (controls excluding all cancers) || id:finngen_R9_C3_BASAL_CELL_CARCINOMA_INCLAVO_EXALLC	exposure	Inverse variance weighted	2	-0.023981139	0.076377303	0.753534307	-0.173680654	0.125718376	0.976304124	0.840565286	1.133962772	0.998996831	II Neoplasms, from cancer register (ICD-O-3)
finngen_R9_C3_BASAL_CELL_CARCINOMA_INCLAVO_EXALLC	ukb-ppp-ACOT13-OID31522	Basal cell carcinoma, including avohilmo (controls excluding all cancers) || id:finngen_R9_C3_BASAL_CELL_CARCINOMA_INCLAVO_EXALLC	exposure	Wald ratio	1	0.180941851	0.185242908	0.32867732	-0.182134247	0.54401795	1.198345495	0.833489439	1.722915562	0.753936358	II Neoplasms, from cancer register (ICD-O-3)
finngen_R9_C3_BASAL_CELL_CARCINOMA_INCLAVO_EXALLC	ukb-ppp-FKBPL-OID31499	Basal cell carcinoma, including avohilmo (controls excluding all cancers) || id:finngen_R9_C3_BASAL_CELL_CARCINOMA_INCLAVO_EXALLC	exposure	Wald ratio	1	-0.242580052	0.240436128	0.313014532	-0.713834864	0.228674759	0.784600936	0.489762419	1.256933167	0.740548048	II Neoplasms, from cancer register (ICD-O-3)
finngen_R9_C3_BILIARY_GALLBLADDER_EXALLC	ukb-ppp-AGER-OID20756	Malignant neoplasm of intrahepatic ducts, biliary tract and gallbladder (controls excluding all cancers) || id:finngen_R9_C3_BILIARY_GALLBLADDER_EXALLC	exposure	Inverse variance weighted	2	-0.541065818	0.296271199	0.067812338	-1.121757367	0.039625732	0.58212748	0.325706905	1.040421304	0.696952647	II Neoplasms, from cancer register (ICD-O-3)
finngen_R9_C3_BILIARY_GALLBLADDER_EXALLC	ukb-ppp-ALDH5A1-OID31047	Malignant neoplasm of intrahepatic ducts, biliary tract and gallbladder (controls excluding all cancers) || id:finngen_R9_C3_BILIARY_GALLBLADDER_EXALLC	exposure	Inverse variance weighted	2	0.148778428	0.295976693	0.615196723	-0.431335889	0.728892746	1.160415845	0.649640667	2.072784237	0.998996831	II Neoplasms, from cancer register (ICD-O-3)
finngen_R9_C3_BILIARY_GALLBLADDER_EXALLC	ukb-ppp-ACOT13-OID31522	Malignant neoplasm of intrahepatic ducts, biliary tract and gallbladder (controls excluding all cancers) || id:finngen_R9_C3_BILIARY_GALLBLADDER_EXALLC	exposure	Wald ratio	1	0.257542389	0.718442147	0.719989082	-1.15060422	1.665688998	1.29374665	0.316445509	5.289316322	0.9305656	II Neoplasms, from cancer register (ICD-O-3)
finngen_R9_C3_BILIARY_GALLBLADDER_EXALLC	ukb-ppp-AIF1-OID21234	Malignant neoplasm of intrahepatic ducts, biliary tract and gallbladder (controls excluding all cancers) || id:finngen_R9_C3_BILIARY_GALLBLADDER_EXALLC	exposure	Wald ratio	1	0.133567789	0.395874004	0.735815576	-0.642345259	0.909480837	1.142898739	0.526057235	2.483033099	0.934912268	II Neoplasms, from cancer register (ICD-O-3)
finngen_R9_C3_BILIARY_GALLBLADDER_EXALLC	ukb-ppp-FKBPL-OID31499	Malignant neoplasm of intrahepatic ducts, biliary tract and gallbladder (controls excluding all cancers) || id:finngen_R9_C3_BILIARY_GALLBLADDER_EXALLC	exposure	Wald ratio	1	-2.151895771	0.929376192	0.020589985	-3.973473107	-0.330318434	0.11626354	0.018807997	0.71869484	0.24289165	II Neoplasms, from cancer register (ICD-O-3)
finngen_R9_C3_BILIARY_GALLBLADDER_EXALLC	ukb-ppp-TNF-OID20473	Malignant neoplasm of intrahepatic ducts, biliary tract and gallbladder (controls excluding all cancers) || id:finngen_R9_C3_BILIARY_GALLBLADDER_EXALLC	exposure	Wald ratio	1	-0.751826191	0.466202443	0.106818321	-1.66558298	0.161930597	0.471504708	0.189080396	1.175778636	0.506990593	II Neoplasms, from cancer register (ICD-O-3)
finngen_R9_C3_BLADDER_EXALLC	ukb-ppp-AGER-OID20756	Malignant neoplasm of bladder (controls excluding all cancers) || id:finngen_R9_C3_BLADDER_EXALLC	exposure	Inverse variance weighted	2	0.124833185	0.218090219	0.567056159	-0.302623644	0.552290015	1.132959443	0.738877125	1.737226741	0.998996831	II Neoplasms, from cancer register (ICD-O-3)
finngen_R9_C3_BLADDER_EXALLC	ukb-ppp-ALDH5A1-OID31047	Malignant neoplasm of bladder (controls excluding all cancers) || id:finngen_R9_C3_BLADDER_EXALLC	exposure	Inverse variance weighted	2	0.178197478	0.218362894	0.414465154	-0.249793795	0.60618875	1.195061296	0.778961392	1.833430405	0.981872997	II Neoplasms, from cancer register (ICD-O-3)
finngen_R9_C3_BLADDER_EXALLC	ukb-ppp-ACOT13-OID31522	Malignant neoplasm of bladder (controls excluding all cancers) || id:finngen_R9_C3_BLADDER_EXALLC	exposure	Wald ratio	1	0.268824891	0.528433445	0.610948198	-0.76690466	1.304554443	1.308426004	0.464448471	3.686046382	0.892570982	II Neoplasms, from cancer register (ICD-O-3)
finngen_R9_C3_BLADDER_EXALLC	ukb-ppp-AIF1-OID21234	Malignant neoplasm of bladder (controls excluding all cancers) || id:finngen_R9_C3_BLADDER_EXALLC	exposure	Wald ratio	1	-0.085105595	0.292068291	0.770753545	-0.657559445	0.487348256	0.9184153	0.518114279	1.627993469	0.943802457	II Neoplasms, from cancer register (ICD-O-3)
finngen_R9_C3_BLADDER_EXALLC	ukb-ppp-FKBPL-OID31499	Malignant neoplasm of bladder (controls excluding all cancers) || id:finngen_R9_C3_BLADDER_EXALLC	exposure	Wald ratio	1	-0.353110415	0.685357	0.606398499	-1.696410135	0.990189306	0.702499623	0.183340512	2.691743987	0.890352666	II Neoplasms, from cancer register (ICD-O-3)
finngen_R9_C3_BLADDER_EXALLC	ukb-ppp-TNF-OID20473	Malignant neoplasm of bladder (controls excluding all cancers) || id:finngen_R9_C3_BLADDER_EXALLC	exposure	Wald ratio	1	-0.220418502	0.344022827	0.521711803	-0.894703244	0.453866239	0.802183012	0.408728873	1.574387393	0.863543452	II Neoplasms, from cancer register (ICD-O-3)
finngen_R9_C3_BONE_CARTILAGE_EXALLC	ukb-ppp-AGER-OID20756	Malignant neoplasm of bone and articular cartilage (controls excluding all cancers) || id:finngen_R9_C3_BONE_CARTILAGE_EXALLC	exposure	Inverse variance weighted	2	0.737805952	0.999659945	0.460479854	-1.22152754	2.697139445	2.091341973	0.294779535	14.83722825	0.998578787	II Neoplasms, from cancer register (ICD-O-3)
finngen_R9_C3_BONE_CARTILAGE_EXALLC	ukb-ppp-ALDH5A1-OID31047	Malignant neoplasm of bone and articular cartilage (controls excluding all cancers) || id:finngen_R9_C3_BONE_CARTILAGE_EXALLC	exposure	Inverse variance weighted	2	-0.605539293	1.507012699	0.687820677	-3.559284182	2.348205596	0.545780012	0.028459189	10.46677125	0.998996831	II Neoplasms, from cancer register (ICD-O-3)
finngen_R9_C3_BONE_CARTILAGE_EXALLC	ukb-ppp-ACOT13-OID31522	Malignant neoplasm of bone and articular cartilage (controls excluding all cancers) || id:finngen_R9_C3_BONE_CARTILAGE_EXALLC	exposure	Wald ratio	1	-2.327069717	1.634253339	0.154465433	-5.530206261	0.876066828	0.097581269	0.003965171	2.401435846	0.582330445	II Neoplasms, from cancer register (ICD-O-3)
finngen_R9_C3_BONE_CARTILAGE_EXALLC	ukb-ppp-AIF1-OID21234	Malignant neoplasm of bone and articular cartilage (controls excluding all cancers) || id:finngen_R9_C3_BONE_CARTILAGE_EXALLC	exposure	Wald ratio	1	-1.559436231	0.899698557	0.083044588	-3.322845403	0.203972942	0.210254573	0.036050109	1.226264973	0.46368974	II Neoplasms, from cancer register (ICD-O-3)
finngen_R9_C3_BONE_CARTILAGE_EXALLC	ukb-ppp-FKBPL-OID31499	Malignant neoplasm of bone and articular cartilage (controls excluding all cancers) || id:finngen_R9_C3_BONE_CARTILAGE_EXALLC	exposure	Wald ratio	1	-1.186026052	2.088613054	0.570134507	-5.279707638	2.907655533	0.305432629	0.00509392	18.31381207	0.882319779	II Neoplasms, from cancer register (ICD-O-3)
finngen_R9_C3_BONE_CARTILAGE_EXALLC	ukb-ppp-TNF-OID20473	Malignant neoplasm of bone and articular cartilage (controls excluding all cancers) || id:finngen_R9_C3_BONE_CARTILAGE_EXALLC	exposure	Wald ratio	1	0.424181017	1.060282339	0.689109223	-1.653972367	2.502334401	1.528338224	0.191288529	12.21096601	0.922894797	II Neoplasms, from cancer register (ICD-O-3)
finngen_R9_C3_BRAIN_EXALLC	ukb-ppp-AGER-OID20756	Malignant neoplasm of brain (controls excluding all cancers) || id:finngen_R9_C3_BRAIN_EXALLC	exposure	Inverse variance weighted	2	0.199703384	0.349588212	0.567828022	-0.485489511	0.884896279	1.221040524	0.61539588	2.42273309	0.998996831	II Neoplasms, from cancer register (ICD-O-3)
finngen_R9_C3_BRAIN_EXALLC	ukb-ppp-ALDH5A1-OID31047	Malignant neoplasm of brain (controls excluding all cancers) || id:finngen_R9_C3_BRAIN_EXALLC	exposure	Inverse variance weighted	2	-0.083650198	0.351227901	0.811753112	-0.772056884	0.604756489	0.919752932	0.462061683	1.830806333	0.998996831	II Neoplasms, from cancer register (ICD-O-3)
finngen_R9_C3_BRAIN_EXALLC	ukb-ppp-ACOT13-OID31522	Malignant neoplasm of brain (controls excluding all cancers) || id:finngen_R9_C3_BRAIN_EXALLC	exposure	Wald ratio	1	-0.021917774	0.849984015	0.979427948	-1.687886444	1.644050896	0.978320675	0.184909929	5.176094924	0.995561209	II Neoplasms, from cancer register (ICD-O-3)
finngen_R9_C3_BRAIN_EXALLC	ukb-ppp-AIF1-OID21234	Malignant neoplasm of brain (controls excluding all cancers) || id:finngen_R9_C3_BRAIN_EXALLC	exposure	Wald ratio	1	0.70208139	0.468968456	0.134373501	-0.217096785	1.621259564	2.017948476	0.804852068	5.059459015	0.552712689	II Neoplasms, from cancer register (ICD-O-3)
finngen_R9_C3_BRAIN_EXALLC	ukb-ppp-FKBPL-OID31499	Malignant neoplasm of brain (controls excluding all cancers) || id:finngen_R9_C3_BRAIN_EXALLC	exposure	Wald ratio	1	0.649383437	1.097006392	0.553877659	-1.500749092	2.799515966	1.914360142	0.222963078	16.43668893	0.877223739	II Neoplasms, from cancer register (ICD-O-3)
finngen_R9_C3_BRAIN_EXALLC	ukb-ppp-TNF-OID20473	Malignant neoplasm of brain (controls excluding all cancers) || id:finngen_R9_C3_BRAIN_EXALLC	exposure	Wald ratio	1	-0.345	0.552122547	0.532062109	-1.427160192	0.737160192	0.708220353	0.239989479	2.089991904	0.867888134	II Neoplasms, from cancer register (ICD-O-3)
finngen_R9_C3_BREAST_ERNEG_EXALLC	ukb-ppp-AGER-OID20756	Malignant neoplasm of breast, HER-negative (controls excluding all cancers) || id:finngen_R9_C3_BREAST_ERNEG_EXALLC	exposure	Inverse variance weighted	2	-0.078798988	0.1301215	0.544793635	-0.333837128	0.176239152	0.924225686	0.716170417	1.192723266	0.998996831	II Neoplasms, from cancer register (ICD-O-3)
finngen_R9_C3_BREAST_ERNEG_EXALLC	ukb-ppp-ALDH5A1-OID31047	Malignant neoplasm of breast, HER-negative (controls excluding all cancers) || id:finngen_R9_C3_BREAST_ERNEG_EXALLC	exposure	Inverse variance weighted	2	0.032807747	0.130092598	0.800896019	-0.222173745	0.28778924	1.033351856	0.800776221	1.333476231	0.998996831	II Neoplasms, from cancer register (ICD-O-3)
finngen_R9_C3_BREAST_ERNEG_EXALLC	ukb-ppp-ACOT13-OID31522	Malignant neoplasm of breast, HER-negative (controls excluding all cancers) || id:finngen_R9_C3_BREAST_ERNEG_EXALLC	exposure	Wald ratio	1	-0.491482251	0.315599247	0.119399618	-1.110056775	0.127092273	0.611719001	0.329540251	1.135521791	0.530947239	II Neoplasms, from cancer register (ICD-O-3)
finngen_R9_C3_BREAST_ERNEG_EXALLC	ukb-ppp-AIF1-OID21234	Malignant neoplasm of breast, HER-negative (controls excluding all cancers) || id:finngen_R9_C3_BREAST_ERNEG_EXALLC	exposure	Wald ratio	1	-0.042149214	0.173786155	0.808365689	-0.382770078	0.29847165	0.958726714	0.681969681	1.347797327	0.952591324	II Neoplasms, from cancer register (ICD-O-3)
finngen_R9_C3_BREAST_ERNEG_EXALLC	ukb-ppp-FKBPL-OID31499	Malignant neoplasm of breast, HER-negative (controls excluding all cancers) || id:finngen_R9_C3_BREAST_ERNEG_EXALLC	exposure	Wald ratio	1	0.290223215	0.407010384	0.475808037	-0.507517139	1.087963568	1.336725831	0.601988378	2.968223329	0.838848351	II Neoplasms, from cancer register (ICD-O-3)
finngen_R9_C3_BREAST_ERNEG_EXALLC	ukb-ppp-TNF-OID20473	Malignant neoplasm of breast, HER-negative (controls excluding all cancers) || id:finngen_R9_C3_BREAST_ERNEG_EXALLC	exposure	Wald ratio	1	0.104939928	0.204386264	0.607644102	-0.295657149	0.505537004	1.11064389	0.74404248	1.657875568	0.890352666	II Neoplasms, from cancer register (ICD-O-3)
finngen_R9_C3_BREAST_ERPLUS_EXALLC	ukb-ppp-AGER-OID20756	Malignant neoplasm of breast, HER-positive (controls excluding all cancers) || id:finngen_R9_C3_BREAST_ERPLUS_EXALLC	exposure	Inverse variance weighted	2	0.083646304	0.103822673	0.420435981	-0.119846136	0.287138743	1.087244272	0.887056913	1.332609091	0.981872997	II Neoplasms, from cancer register (ICD-O-3)
finngen_R9_C3_BREAST_ERPLUS_EXALLC	ukb-ppp-ALDH5A1-OID31047	Malignant neoplasm of breast, HER-positive (controls excluding all cancers) || id:finngen_R9_C3_BREAST_ERPLUS_EXALLC	exposure	Inverse variance weighted	2	-0.081455787	0.103821041	0.43270057	-0.284945027	0.122033454	0.921773464	0.752055596	1.129791897	0.985965481	II Neoplasms, from cancer register (ICD-O-3)
finngen_R9_C3_BREAST_ERPLUS_EXALLC	ukb-ppp-ACOT13-OID31522	Malignant neoplasm of breast, HER-positive (controls excluding all cancers) || id:finngen_R9_C3_BREAST_ERPLUS_EXALLC	exposure	Wald ratio	1	-0.423241096	0.251844156	0.092846958	-0.916855641	0.070373449	0.654920715	0.3997741	1.072908783	0.47935406	II Neoplasms, from cancer register (ICD-O-3)
finngen_R9_C3_BREAST_ERPLUS_EXALLC	ukb-ppp-AIF1-OID21234	Malignant neoplasm of breast, HER-positive (controls excluding all cancers) || id:finngen_R9_C3_BREAST_ERPLUS_EXALLC	exposure	Wald ratio	1	0.013194395	0.13868065	0.924201808	-0.25861968	0.285008469	1.013281825	0.772116619	1.32977329	0.984431147	II Neoplasms, from cancer register (ICD-O-3)
finngen_R9_C3_BREAST_ERPLUS_EXALLC	ukb-ppp-FKBPL-OID31499	Malignant neoplasm of breast, HER-positive (controls excluding all cancers) || id:finngen_R9_C3_BREAST_ERPLUS_EXALLC	exposure	Wald ratio	1	0.279165989	0.324523531	0.389660383	-0.356900133	0.915232111	1.322026768	0.699842386	2.497354847	0.794389396	II Neoplasms, from cancer register (ICD-O-3)
finngen_R9_C3_BREAST_ERPLUS_EXALLC	ukb-ppp-TNF-OID20473	Malignant neoplasm of breast, HER-positive (controls excluding all cancers) || id:finngen_R9_C3_BREAST_ERPLUS_EXALLC	exposure	Wald ratio	1	0.022934521	0.162929515	0.888056815	-0.296407329	0.342276372	1.02319954	0.743484524	1.408149416	0.975893386	II Neoplasms, from cancer register (ICD-O-3)
finngen_R9_C3_BREAST_EXALLC	ukb-ppp-AGER-OID20756	Malignant neoplasm of breast (controls excluding all cancers) || id:finngen_R9_C3_BREAST_EXALLC	exposure	Inverse variance weighted	2	0.031959145	0.084040847	0.703736767	-0.132760915	0.196679205	1.032475323	0.875674428	1.217353458	0.998996831	II Neoplasms, from cancer register (ICD-O-3)
finngen_R9_C3_BREAST_EXALLC	ukb-ppp-ALDH5A1-OID31047	Malignant neoplasm of breast (controls excluding all cancers) || id:finngen_R9_C3_BREAST_EXALLC	exposure	Inverse variance weighted	2	-0.031981027	0.084089805	0.703707957	-0.196797044	0.13283499	0.968524958	0.821357315	1.142061532	0.998996831	II Neoplasms, from cancer register (ICD-O-3)
finngen_R9_C3_BREAST_EXALLC	ukb-ppp-ACOT13-OID31522	Malignant neoplasm of breast (controls excluding all cancers) || id:finngen_R9_C3_BREAST_EXALLC	exposure	Wald ratio	1	-0.415159965	0.204027837	0.041868967	-0.815054525	-0.015265404	0.660234658	0.442615193	0.984850521	0.340766018	II Neoplasms, from cancer register (ICD-O-3)
finngen_R9_C3_BREAST_EXALLC	ukb-ppp-AIF1-OID21234	Malignant neoplasm of breast (controls excluding all cancers) || id:finngen_R9_C3_BREAST_EXALLC	exposure	Wald ratio	1	-0.010501059	0.112328644	0.925518157	-0.230665201	0.209663084	0.989553885	0.794005253	1.233262484	0.984913501	II Neoplasms, from cancer register (ICD-O-3)
finngen_R9_C3_BREAST_EXALLC	ukb-ppp-FKBPL-OID31499	Malignant neoplasm of breast (controls excluding all cancers) || id:finngen_R9_C3_BREAST_EXALLC	exposure	Wald ratio	1	0.315836944	0.262877096	0.229571889	-0.199402166	0.831076053	1.371406621	0.819220365	2.2957878	0.675423058	II Neoplasms, from cancer register (ICD-O-3)
finngen_R9_C3_BREAST_EXALLC	ukb-ppp-TNF-OID20473	Malignant neoplasm of breast (controls excluding all cancers) || id:finngen_R9_C3_BREAST_EXALLC	exposure	Wald ratio	1	0.029910693	0.131952343	0.820674137	-0.228715899	0.288537285	1.030362511	0.795554519	1.334474104	0.955661423	II Neoplasms, from cancer register (ICD-O-3)
finngen_R9_C3_BRONCHUS_LUNG_EXALLC	ukb-ppp-AGER-OID20756	Malignant neoplasm of bronchus and lung (controls excluding all cancers) || id:finngen_R9_C3_BRONCHUS_LUNG_EXALLC	exposure	Inverse variance weighted	2	-0.497013624	0.261814687	0.057651141	-1.010170409	0.016143162	0.608344696	0.364156918	1.016274167	0.68024105	II Neoplasms, from cancer register (ICD-O-3)
finngen_R9_C3_BRONCHUS_LUNG_EXALLC	ukb-ppp-ALDH5A1-OID31047	Malignant neoplasm of bronchus and lung (controls excluding all cancers) || id:finngen_R9_C3_BRONCHUS_LUNG_EXALLC	exposure	Inverse variance weighted	2	-0.097254778	0.155863174	0.532643779	-0.402746599	0.208237044	0.907324811	0.668481472	1.231505056	0.998996831	II Neoplasms, from cancer register (ICD-O-3)
finngen_R9_C3_BRONCHUS_LUNG_EXALLC	ukb-ppp-ACOT13-OID31522	Malignant neoplasm of bronchus and lung (controls excluding all cancers) || id:finngen_R9_C3_BRONCHUS_LUNG_EXALLC	exposure	Wald ratio	1	-0.248417815	0.31690318	0.433103582	-0.869548049	0.372712418	0.780033965	0.419140938	1.451666807	0.817441395	II Neoplasms, from cancer register (ICD-O-3)
finngen_R9_C3_BRONCHUS_LUNG_EXALLC	ukb-ppp-AIF1-OID21234	Malignant neoplasm of bronchus and lung (controls excluding all cancers) || id:finngen_R9_C3_BRONCHUS_LUNG_EXALLC	exposure	Wald ratio	1	0.340906481	0.175096892	0.051539643	-0.002283428	0.68409639	1.406221726	0.997719177	1.981980089	0.380490345	II Neoplasms, from cancer register (ICD-O-3)
finngen_R9_C3_BRONCHUS_LUNG_EXALLC	ukb-ppp-FKBPL-OID31499	Malignant neoplasm of bronchus and lung (controls excluding all cancers) || id:finngen_R9_C3_BRONCHUS_LUNG_EXALLC	exposure	Wald ratio	1	-1.304355862	0.397589441	0.001035644	-2.083631166	-0.525080557	0.271347264	0.124477392	0.591507712	0.05262308	II Neoplasms, from cancer register (ICD-O-3)
finngen_R9_C3_BRONCHUS_LUNG_EXALLC	ukb-ppp-TNF-OID20473	Malignant neoplasm of bronchus and lung (controls excluding all cancers) || id:finngen_R9_C3_BRONCHUS_LUNG_EXALLC	exposure	Wald ratio	1	0.118281938	0.206390669	0.566578804	-0.286243773	0.522807649	1.125561406	0.751079501	1.686756829	0.881378888	II Neoplasms, from cancer register (ICD-O-3)
finngen_R9_C3_CANCER_EXALLC	ukb-ppp-AGER-OID20756	Malignant neoplasm (controls excluding all cancers) || id:finngen_R9_C3_CANCER_EXALLC	exposure	Inverse variance weighted	2	-0.037246074	0.058716042	0.525857408	-0.152329517	0.077837369	0.963439029	0.858705276	1.080946849	0.998996831	II Neoplasms, from cancer register (ICD-O-3)
finngen_R9_C3_CANCER_EXALLC	ukb-ppp-ALDH5A1-OID31047	Malignant neoplasm (controls excluding all cancers) || id:finngen_R9_C3_CANCER_EXALLC	exposure	Inverse variance weighted	2	0.007379854	0.042540875	0.862276685	-0.076000261	0.090759968	1.007407152	0.926815965	1.095006137	0.998996831	II Neoplasms, from cancer register (ICD-O-3)
finngen_R9_C3_CANCER_EXALLC	ukb-ppp-ACOT13-OID31522	Malignant neoplasm (controls excluding all cancers) || id:finngen_R9_C3_CANCER_EXALLC	exposure	Wald ratio	1	-0.071474792	0.103035308	0.487875247	-0.273423996	0.130474413	0.931019747	0.760770156	1.139368786	0.84638047	II Neoplasms, from cancer register (ICD-O-3)
finngen_R9_C3_CANCER_EXALLC	ukb-ppp-AIF1-OID21234	Malignant neoplasm (controls excluding all cancers) || id:finngen_R9_C3_CANCER_EXALLC	exposure	Wald ratio	1	-0.110352221	0.056705394	0.051647272	-0.221494793	0.00079035	0.895518659	0.801320095	1.000790663	0.380549031	II Neoplasms, from cancer register (ICD-O-3)
finngen_R9_C3_CANCER_EXALLC	ukb-ppp-FKBPL-OID31499	Malignant neoplasm (controls excluding all cancers) || id:finngen_R9_C3_CANCER_EXALLC	exposure	Wald ratio	1	-0.171470781	0.132666992	0.196187453	-0.431498085	0.088556523	0.842424882	0.649535306	1.092596008	0.635057983	II Neoplasms, from cancer register (ICD-O-3)
finngen_R9_C3_CANCER_EXALLC	ukb-ppp-TNF-OID20473	Malignant neoplasm (controls excluding all cancers) || id:finngen_R9_C3_CANCER_EXALLC	exposure	Wald ratio	1	-0.197795354	0.06665008	0.003000676	-0.328429511	-0.067161197	0.820537755	0.720053682	0.935044462	0.091819027	II Neoplasms, from cancer register (ICD-O-3)
finngen_R9_C3_CERVIX_ADENO_EXALLC	ukb-ppp-AGER-OID20756	Adenocarcinomas of cervix (controls excluding all cancers) || id:finngen_R9_C3_CERVIX_ADENO_EXALLC	exposure	Inverse variance weighted	2	-1.691345433	0.925316117	0.067571034	-3.504965021	0.122274156	0.184271432	0.030047824	1.130063873	0.696952647	II Neoplasms, from cancer register (ICD-O-3)
finngen_R9_C3_CERVIX_ADENO_EXALLC	ukb-ppp-ALDH5A1-OID31047	Adenocarcinomas of cervix (controls excluding all cancers) || id:finngen_R9_C3_CERVIX_ADENO_EXALLC	exposure	Inverse variance weighted	2	1.379562542	0.914696121	0.131498354	-0.413241856	3.172366939	3.973163154	0.661502275	23.86390196	0.807599781	II Neoplasms, from cancer register (ICD-O-3)
finngen_R9_C3_CERVIX_ADENO_EXALLC	ukb-ppp-ACOT13-OID31522	Adenocarcinomas of cervix (controls excluding all cancers) || id:finngen_R9_C3_CERVIX_ADENO_EXALLC	exposure	Wald ratio	1	1.025545846	2.229267311	0.645489534	-3.343818083	5.394909776	2.788617202	0.035301914	220.2822713	0.905239105	II Neoplasms, from cancer register (ICD-O-3)
finngen_R9_C3_CERVIX_ADENO_EXALLC	ukb-ppp-AIF1-OID21234	Adenocarcinomas of cervix (controls excluding all cancers) || id:finngen_R9_C3_CERVIX_ADENO_EXALLC	exposure	Wald ratio	1	-0.188909424	1.224772124	0.877420136	-2.589462786	2.211643939	0.827861488	0.075060353	9.130714398	0.974096989	II Neoplasms, from cancer register (ICD-O-3)
finngen_R9_C3_CERVIX_ADENO_EXALLC	ukb-ppp-FKBPL-OID31499	Adenocarcinomas of cervix (controls excluding all cancers) || id:finngen_R9_C3_CERVIX_ADENO_EXALLC	exposure	Wald ratio	1	-3.237053904	2.894124663	0.263357125	-8.909538243	2.435430436	0.039279446	0.000135094	11.42073355	0.712904905	II Neoplasms, from cancer register (ICD-O-3)
finngen_R9_C3_CERVIX_ADENO_EXALLC	ukb-ppp-TNF-OID20473	Adenocarcinomas of cervix (controls excluding all cancers) || id:finngen_R9_C3_CERVIX_ADENO_EXALLC	exposure	Wald ratio	1	-1.279785743	1.433670404	0.372037215	-4.089779736	1.53020825	0.278096878	0.016742921	4.619138657	0.784813603	II Neoplasms, from cancer register (ICD-O-3)
finngen_R9_C3_CERVIX_SQUAM_EXALLC	ukb-ppp-AGER-OID20756	Squamous cell neoplasms and carcinoma of cervix (controls excluding all cancers) || id:finngen_R9_C3_CERVIX_SQUAM_EXALLC	exposure	Inverse variance weighted	2	-0.940803597	0.755180396	0.212837898	-2.420957172	0.539349979	0.390314054	0.088836545	1.714891784	0.898244566	II Neoplasms, from cancer register (ICD-O-3)
finngen_R9_C3_CERVIX_SQUAM_EXALLC	ukb-ppp-ALDH5A1-OID31047	Squamous cell neoplasms and carcinoma of cervix (controls excluding all cancers) || id:finngen_R9_C3_CERVIX_SQUAM_EXALLC	exposure	Inverse variance weighted	2	0.513381641	0.757296155	0.497826244	-0.970918824	1.997682105	1.670932144	0.378734887	7.371948877	0.998996831	II Neoplasms, from cancer register (ICD-O-3)
finngen_R9_C3_CERVIX_SQUAM_EXALLC	ukb-ppp-ACOT13-OID31522	Squamous cell neoplasms and carcinoma of cervix (controls excluding all cancers) || id:finngen_R9_C3_CERVIX_SQUAM_EXALLC	exposure	Wald ratio	1	1.309610922	1.839626551	0.476533172	-2.296057118	4.915278962	3.704732001	0.100654933	136.357343	0.838848351	II Neoplasms, from cancer register (ICD-O-3)
finngen_R9_C3_CERVIX_SQUAM_EXALLC	ukb-ppp-AIF1-OID21234	Squamous cell neoplasms and carcinoma of cervix (controls excluding all cancers) || id:finngen_R9_C3_CERVIX_SQUAM_EXALLC	exposure	Wald ratio	1	0.899052609	1.010738893	0.37373423	-1.081995622	2.88010084	2.457274009	0.338918497	17.81606966	0.786286841	II Neoplasms, from cancer register (ICD-O-3)
finngen_R9_C3_CERVIX_SQUAM_EXALLC	ukb-ppp-FKBPL-OID31499	Squamous cell neoplasms and carcinoma of cervix (controls excluding all cancers) || id:finngen_R9_C3_CERVIX_SQUAM_EXALLC	exposure	Wald ratio	1	-0.336232559	2.35729353	0.886578455	-4.956527878	4.28406276	0.714456933	0.00703732	72.53453261	0.975374974	II Neoplasms, from cancer register (ICD-O-3)
finngen_R9_C3_CERVIX_SQUAM_EXALLC	ukb-ppp-TNF-OID20473	Squamous cell neoplasms and carcinoma of cervix (controls excluding all cancers) || id:finngen_R9_C3_CERVIX_SQUAM_EXALLC	exposure	Wald ratio	1	0.575879055	1.190138166	0.628474017	-1.75679175	2.90854986	1.778693409	0.172597713	18.33019793	0.898269515	II Neoplasms, from cancer register (ICD-O-3)
finngen_R9_C3_CERVIX_UTERI_EXALLC	ukb-ppp-AGER-OID20756	Malignant neoplasm of cervix uteri (controls excluding all cancers) || id:finngen_R9_C3_CERVIX_UTERI_EXALLC	exposure	Inverse variance weighted	2	-1.244789385	0.47521698	0.008808132	-2.176214666	-0.313364103	0.288001559	0.113470241	0.730983711	0.330086032	II Neoplasms, from cancer register (ICD-O-3)
finngen_R9_C3_CERVIX_UTERI_EXALLC	ukb-ppp-ALDH5A1-OID31047	Malignant neoplasm of cervix uteri (controls excluding all cancers) || id:finngen_R9_C3_CERVIX_UTERI_EXALLC	exposure	Inverse variance weighted	2	0.919399122	0.543752629	0.090867215	-0.14635603	1.985154274	2.507783065	0.863850091	7.28017044	0.758156976	II Neoplasms, from cancer register (ICD-O-3)
finngen_R9_C3_CERVIX_UTERI_EXALLC	ukb-ppp-ACOT13-OID31522	Malignant neoplasm of cervix uteri (controls excluding all cancers) || id:finngen_R9_C3_CERVIX_UTERI_EXALLC	exposure	Wald ratio	1	0.351301269	1.225855771	0.774436727	-2.051376042	2.753978581	1.42091534	0.128557881	15.70499132	0.945037214	II Neoplasms, from cancer register (ICD-O-3)
finngen_R9_C3_CERVIX_UTERI_EXALLC	ukb-ppp-AIF1-OID21234	Malignant neoplasm of cervix uteri (controls excluding all cancers) || id:finngen_R9_C3_CERVIX_UTERI_EXALLC	exposure	Wald ratio	1	0.485301084	0.674310988	0.471710214	-0.836348453	1.806950621	1.624664095	0.433289816	6.091842742	0.837932629	II Neoplasms, from cancer register (ICD-O-3)
finngen_R9_C3_CERVIX_UTERI_EXALLC	ukb-ppp-FKBPL-OID31499	Malignant neoplasm of cervix uteri (controls excluding all cancers) || id:finngen_R9_C3_CERVIX_UTERI_EXALLC	exposure	Wald ratio	1	-2.155222549	1.582905781	0.173336516	-5.257717879	0.947272781	0.115877399	0.005207175	2.57866747	0.608163026	II Neoplasms, from cancer register (ICD-O-3)
finngen_R9_C3_CERVIX_UTERI_EXALLC	ukb-ppp-TNF-OID20473	Malignant neoplasm of cervix uteri (controls excluding all cancers) || id:finngen_R9_C3_CERVIX_UTERI_EXALLC	exposure	Wald ratio	1	0.166960352	0.792228674	0.83308417	-1.385807849	1.719728554	1.181707413	0.250121658	5.583012774	0.960439699	II Neoplasms, from cancer register (ICD-O-3)
finngen_R9_C3_CLL_EXALLC	ukb-ppp-AGER-OID20756	Chronic lymphocytic leukaemia (controls excluding all cancers) || id:finngen_R9_C3_CLL_EXALLC	exposure	Inverse variance weighted	2	-0.135950416	1.028531371	0.894842582	-2.151871902	1.87997107	0.872885912	0.116266315	6.553315272	0.998996831	II Neoplasms, from cancer register (ICD-O-3)
finngen_R9_C3_CLL_EXALLC	ukb-ppp-ALDH5A1-OID31047	Chronic lymphocytic leukaemia (controls excluding all cancers) || id:finngen_R9_C3_CLL_EXALLC	exposure	Inverse variance weighted	2	-0.052082859	0.389581615	0.893648336	-0.815662824	0.711497106	0.94925021	0.442346032	2.03703864	0.998996831	II Neoplasms, from cancer register (ICD-O-3)
finngen_R9_C3_CLL_EXALLC	ukb-ppp-ACOT13-OID31522	Chronic lymphocytic leukaemia (controls excluding all cancers) || id:finngen_R9_C3_CLL_EXALLC	exposure	Wald ratio	1	0.739620335	0.940566686	0.431658905	-1.103890369	2.583131039	2.095139912	0.331578608	13.23852367	0.817207508	II Neoplasms, from cancer register (ICD-O-3)
finngen_R9_C3_CLL_EXALLC	ukb-ppp-AIF1-OID21234	Chronic lymphocytic leukaemia (controls excluding all cancers) || id:finngen_R9_C3_CLL_EXALLC	exposure	Wald ratio	1	-0.21893885	0.519992105	0.673723944	-1.238123376	0.800245676	0.803370843	0.289927793	2.226087757	0.915798272	II Neoplasms, from cancer register (ICD-O-3)
finngen_R9_C3_CLL_EXALLC	ukb-ppp-FKBPL-OID31499	Chronic lymphocytic leukaemia (controls excluding all cancers) || id:finngen_R9_C3_CLL_EXALLC	exposure	Wald ratio	1	-0.921484335	1.20517351	0.444505485	-3.283624414	1.440655745	0.397927944	0.037492123	4.223464425	0.823789067	II Neoplasms, from cancer register (ICD-O-3)
finngen_R9_C3_CLL_EXALLC	ukb-ppp-TNF-OID20473	Chronic lymphocytic leukaemia (controls excluding all cancers) || id:finngen_R9_C3_CLL_EXALLC	exposure	Wald ratio	1	0.791640969	0.613796556	0.197139249	-0.41140028	1.994682219	2.2070151	0.662721604	7.349867006	0.636333997	II Neoplasms, from cancer register (ICD-O-3)
finngen_R9_C3_CML_EXALLC	ukb-ppp-AGER-OID20756	Chronic myeloid leukaemia (controls excluding all cancers) || id:finngen_R9_C3_CML_EXALLC	exposure	Inverse variance weighted	2	0.534855412	0.93876069	0.568849795	-1.305115542	2.374826365	1.707201383	0.271141205	10.7491466	0.998996831	II Neoplasms, from cancer register (ICD-O-3)
finngen_R9_C3_CML_EXALLC	ukb-ppp-ALDH5A1-OID31047	Chronic myeloid leukaemia (controls excluding all cancers) || id:finngen_R9_C3_CML_EXALLC	exposure	Inverse variance weighted	2	1.074773566	0.939621404	0.252691314	-0.766884387	2.916431519	2.929329526	0.464457888	18.47524113	0.946123291	II Neoplasms, from cancer register (ICD-O-3)
finngen_R9_C3_CML_EXALLC	ukb-ppp-ACOT13-OID31522	Chronic myeloid leukaemia (controls excluding all cancers) || id:finngen_R9_C3_CML_EXALLC	exposure	Wald ratio	1	-4.218646396	2.278212916	0.064063898	-8.68394371	0.246650919	0.014718554	0.000169282	1.279732304	0.419296497	II Neoplasms, from cancer register (ICD-O-3)
finngen_R9_C3_CML_EXALLC	ukb-ppp-AIF1-OID21234	Chronic myeloid leukaemia (controls excluding all cancers) || id:finngen_R9_C3_CML_EXALLC	exposure	Wald ratio	1	1.085956004	1.255732793	0.387149321	-1.37528027	3.547192277	2.962270407	0.252768742	34.71570844	0.792818204	II Neoplasms, from cancer register (ICD-O-3)
finngen_R9_C3_CML_EXALLC	ukb-ppp-FKBPL-OID31499	Chronic myeloid leukaemia (controls excluding all cancers) || id:finngen_R9_C3_CML_EXALLC	exposure	Wald ratio	1	0.23942947	2.949595612	0.935303847	-5.541777929	6.020636869	1.270524071	0.003919552	411.8408007	0.986351431	II Neoplasms, from cancer register (ICD-O-3)
finngen_R9_C3_CML_EXALLC	ukb-ppp-TNF-OID20473	Chronic myeloid leukaemia (controls excluding all cancers) || id:finngen_R9_C3_CML_EXALLC	exposure	Wald ratio	1	-0.098792451	1.474128955	0.946567764	-2.988085202	2.7905003	0.905930714	0.050383819	16.28916724	0.989332188	II Neoplasms, from cancer register (ICD-O-3)
finngen_R9_C3_COLON_ADENO_EXALLC	ukb-ppp-AGER-OID20756	Colon adenocarcinoma (controls excluding all cancers) || id:finngen_R9_C3_COLON_ADENO_EXALLC	exposure	Inverse variance weighted	2	-0.045172434	0.176747705	0.798278418	-0.391597935	0.301253068	0.95583265	0.675975845	1.351551333	0.998996831	II Neoplasms, from cancer register (ICD-O-3)
finngen_R9_C3_COLON_ADENO_EXALLC	ukb-ppp-ALDH5A1-OID31047	Colon adenocarcinoma (controls excluding all cancers) || id:finngen_R9_C3_COLON_ADENO_EXALLC	exposure	Inverse variance weighted	2	-0.319905589	0.177231321	0.071071985	-0.667278978	0.0274678	0.726217597	0.513102844	1.027848518	0.711866174	II Neoplasms, from cancer register (ICD-O-3)
finngen_R9_C3_COLON_ADENO_EXALLC	ukb-ppp-ACOT13-OID31522	Colon adenocarcinoma (controls excluding all cancers) || id:finngen_R9_C3_COLON_ADENO_EXALLC	exposure	Wald ratio	1	0.061837969	0.428615196	0.885284219	-0.778247815	0.901923753	1.063789964	0.459209927	2.464339335	0.975326713	II Neoplasms, from cancer register (ICD-O-3)
finngen_R9_C3_COLON_ADENO_EXALLC	ukb-ppp-AIF1-OID21234	Colon adenocarcinoma (controls excluding all cancers) || id:finngen_R9_C3_COLON_ADENO_EXALLC	exposure	Wald ratio	1	-0.520803129	0.236465585	0.027633686	-0.984275676	-0.057330582	0.594043263	0.373709816	0.944281855	0.280053378	II Neoplasms, from cancer register (ICD-O-3)
finngen_R9_C3_COLON_ADENO_EXALLC	ukb-ppp-FKBPL-OID31499	Colon adenocarcinoma (controls excluding all cancers) || id:finngen_R9_C3_COLON_ADENO_EXALLC	exposure	Wald ratio	1	-0.315404462	0.553328257	0.568668682	-1.399927846	0.769118921	0.729493762	0.246614758	2.157864168	0.881873853	II Neoplasms, from cancer register (ICD-O-3)
finngen_R9_C3_COLON_ADENO_EXALLC	ukb-ppp-TNF-OID20473	Colon adenocarcinoma (controls excluding all cancers) || id:finngen_R9_C3_COLON_ADENO_EXALLC	exposure	Wald ratio	1	-0.693813576	0.278596316	0.012760286	-1.239862355	-0.147764798	0.499666913	0.289424053	0.862633985	0.193859268	II Neoplasms, from cancer register (ICD-O-3)
finngen_R9_C3_COLON_EXALLC	ukb-ppp-AGER-OID20756	Malignant neoplasm of colon (controls excluding all cancers) || id:finngen_R9_C3_COLON_EXALLC	exposure	Inverse variance weighted	2	-0.011678999	0.221786264	0.958003765	-0.446380076	0.423022078	0.988388936	0.6399405	1.526567999	0.998996831	II Neoplasms, from cancer register (ICD-O-3)
finngen_R9_C3_COLON_EXALLC	ukb-ppp-ALDH5A1-OID31047	Malignant neoplasm of colon (controls excluding all cancers) || id:finngen_R9_C3_COLON_EXALLC	exposure	Inverse variance weighted	2	-0.151907884	0.157188633	0.333841552	-0.459997604	0.156181836	0.859067411	0.631285158	1.169038757	0.971633788	II Neoplasms, from cancer register (ICD-O-3)
finngen_R9_C3_COLON_EXALLC	ukb-ppp-ACOT13-OID31522	Malignant neoplasm of colon (controls excluding all cancers) || id:finngen_R9_C3_COLON_EXALLC	exposure	Wald ratio	1	0.125470363	0.380153571	0.741360837	-0.619630636	0.870571363	1.13368157	0.538143172	2.388275035	0.935322021	II Neoplasms, from cancer register (ICD-O-3)
finngen_R9_C3_COLON_EXALLC	ukb-ppp-AIF1-OID21234	Malignant neoplasm of colon (controls excluding all cancers) || id:finngen_R9_C3_COLON_EXALLC	exposure	Wald ratio	1	-0.542787806	0.209938635	0.009724934	-0.95426753	-0.131308082	0.581125926	0.385094111	0.876947561	0.167012549	II Neoplasms, from cancer register (ICD-O-3)
finngen_R9_C3_COLON_EXALLC	ukb-ppp-FKBPL-OID31499	Malignant neoplasm of colon (controls excluding all cancers) || id:finngen_R9_C3_COLON_EXALLC	exposure	Wald ratio	1	-0.11224661	0.491498233	0.819353614	-1.075583147	0.851089927	0.893823804	0.341098786	2.342198285	0.955661423	II Neoplasms, from cancer register (ICD-O-3)
finngen_R9_C3_COLON_EXALLC	ukb-ppp-TNF-OID20473	Malignant neoplasm of colon (controls excluding all cancers) || id:finngen_R9_C3_COLON_EXALLC	exposure	Wald ratio	1	-0.600181217	0.247212655	0.015191	-1.084718022	-0.115644413	0.548712191	0.33799708	0.890791921	0.207229356	II Neoplasms, from cancer register (ICD-O-3)
finngen_R9_C3_COLORECTAL_ADENO_EXALLC	ukb-ppp-AGER-OID20756	Colorectal adenocarcinoma (controls excluding all cancers) || id:finngen_R9_C3_COLORECTAL_ADENO_EXALLC	exposure	Inverse variance weighted	2	-0.247827096	0.135257043	0.066911565	-0.512930901	0.017276709	0.780494883	0.598738163	1.017426815	0.696952647	II Neoplasms, from cancer register (ICD-O-3)
finngen_R9_C3_COLORECTAL_ADENO_EXALLC	ukb-ppp-ALDH5A1-OID31047	Colorectal adenocarcinoma (controls excluding all cancers) || id:finngen_R9_C3_COLORECTAL_ADENO_EXALLC	exposure	Inverse variance weighted	2	-0.044981987	0.135787451	0.740442339	-0.311125392	0.221161418	0.956014702	0.732622005	1.247524787	0.998996831	II Neoplasms, from cancer register (ICD-O-3)
finngen_R9_C3_COLORECTAL_ADENO_EXALLC	ukb-ppp-ACOT13-OID31522	Colorectal adenocarcinoma (controls excluding all cancers) || id:finngen_R9_C3_COLORECTAL_ADENO_EXALLC	exposure	Wald ratio	1	-0.019378582	0.328012515	0.952889354	-0.662283112	0.623525948	0.980807976	0.515672651	1.865494095	0.991094757	II Neoplasms, from cancer register (ICD-O-3)
finngen_R9_C3_COLORECTAL_ADENO_EXALLC	ukb-ppp-AIF1-OID21234	Colorectal adenocarcinoma (controls excluding all cancers) || id:finngen_R9_C3_COLORECTAL_ADENO_EXALLC	exposure	Wald ratio	1	-0.315675913	0.180792005	0.080798387	-0.670028242	0.038676416	0.729295767	0.511694126	1.039434085	0.459806319	II Neoplasms, from cancer register (ICD-O-3)
finngen_R9_C3_COLORECTAL_ADENO_EXALLC	ukb-ppp-FKBPL-OID31499	Colorectal adenocarcinoma (controls excluding all cancers) || id:finngen_R9_C3_COLORECTAL_ADENO_EXALLC	exposure	Wald ratio	1	-0.843512043	0.423227813	0.046256528	-1.673038556	-0.01398553	0.430196997	0.187675935	0.986111813	0.360181753	II Neoplasms, from cancer register (ICD-O-3)
finngen_R9_C3_COLORECTAL_ADENO_EXALLC	ukb-ppp-TNF-OID20473	Colorectal adenocarcinoma (controls excluding all cancers) || id:finngen_R9_C3_COLORECTAL_ADENO_EXALLC	exposure	Wald ratio	1	-0.41838306	0.213080697	0.049588589	-0.836021225	-0.000744894	0.658110085	0.433431624	0.999255383	0.37214959	II Neoplasms, from cancer register (ICD-O-3)
finngen_R9_C3_COLORECTAL_EXALLC	ukb-ppp-AGER-OID20756	Colorectal cancer (controls excluding all cancers) || id:finngen_R9_C3_COLORECTAL_EXALLC	exposure	Inverse variance weighted	2	-0.201202505	0.123245716	0.102567582	-0.442764109	0.040359098	0.817746817	0.642258692	1.041184594	0.772723188	II Neoplasms, from cancer register (ICD-O-3)
finngen_R9_C3_COLORECTAL_EXALLC	ukb-ppp-ALDH5A1-OID31047	Colorectal cancer (controls excluding all cancers) || id:finngen_R9_C3_COLORECTAL_EXALLC	exposure	Inverse variance weighted	2	0.03215942	0.123676942	0.794842473	-0.210247386	0.274566226	1.032682123	0.810383744	1.315959722	0.998996831	II Neoplasms, from cancer register (ICD-O-3)
finngen_R9_C3_COLORECTAL_EXALLC	ukb-ppp-ACOT13-OID31522	Colorectal cancer (controls excluding all cancers) || id:finngen_R9_C3_COLORECTAL_EXALLC	exposure	Wald ratio	1	-0.00732627	0.298899723	0.980445171	-0.593169727	0.578517186	0.992700501	0.552573	1.783392031	0.995561209	II Neoplasms, from cancer register (ICD-O-3)
finngen_R9_C3_COLORECTAL_EXALLC	ukb-ppp-AIF1-OID21234	Colorectal cancer (controls excluding all cancers) || id:finngen_R9_C3_COLORECTAL_EXALLC	exposure	Wald ratio	1	-0.35408383	0.1647985	0.031667194	-0.67708889	-0.03107877	0.701816132	0.508093959	0.969399211	0.298897527	II Neoplasms, from cancer register (ICD-O-3)
finngen_R9_C3_COLORECTAL_EXALLC	ukb-ppp-FKBPL-OID31499	Colorectal cancer (controls excluding all cancers) || id:finngen_R9_C3_COLORECTAL_EXALLC	exposure	Wald ratio	1	-0.604820625	0.385735021	0.116888325	-1.360861266	0.151220016	0.546172388	0.256439819	1.163252564	0.52679501	II Neoplasms, from cancer register (ICD-O-3)
finngen_R9_C3_COLORECTAL_EXALLC	ukb-ppp-TNF-OID20473	Colorectal cancer (controls excluding all cancers) || id:finngen_R9_C3_COLORECTAL_EXALLC	exposure	Wald ratio	1	-0.406757109	0.194220064	0.036232335	-0.787428434	-0.026085783	0.665805889	0.455013389	0.974251512	0.31768788	II Neoplasms, from cancer register (ICD-O-3)
finngen_R9_C3_COLORECTAL_NEUROENDO_EXALLC	ukb-ppp-AGER-OID20756	Colorectal neuroendocrine tumor and carcinoma (controls excluding all cancers) || id:finngen_R9_C3_COLORECTAL_NEUROENDO_EXALLC	exposure	Inverse variance weighted	2	0.515541481	0.58879624	0.381255383	-0.63849915	1.669582111	1.67454499	0.528084405	5.309948365	0.981480283	II Neoplasms, from cancer register (ICD-O-3)
finngen_R9_C3_COLORECTAL_NEUROENDO_EXALLC	ukb-ppp-ALDH5A1-OID31047	Colorectal neuroendocrine tumor and carcinoma (controls excluding all cancers) || id:finngen_R9_C3_COLORECTAL_NEUROENDO_EXALLC	exposure	Inverse variance weighted	2	0.685062756	0.532018665	0.197861986	-0.357693828	1.72781934	1.983896333	0.699287144	5.628366963	0.887564968	II Neoplasms, from cancer register (ICD-O-3)
finngen_R9_C3_COLORECTAL_NEUROENDO_EXALLC	ukb-ppp-ACOT13-OID31522	Colorectal neuroendocrine tumor and carcinoma (controls excluding all cancers) || id:finngen_R9_C3_COLORECTAL_NEUROENDO_EXALLC	exposure	Wald ratio	1	1.87427477	1.2836921	0.144272026	-0.641761746	4.390311286	6.516091743	0.526364287	80.66552515	0.565099444	II Neoplasms, from cancer register (ICD-O-3)
finngen_R9_C3_COLORECTAL_NEUROENDO_EXALLC	ukb-ppp-AIF1-OID21234	Colorectal neuroendocrine tumor and carcinoma (controls excluding all cancers) || id:finngen_R9_C3_COLORECTAL_NEUROENDO_EXALLC	exposure	Wald ratio	1	-0.660646487	0.709881217	0.352037898	-2.052013673	0.730720699	0.516517305	0.128475934	2.076576655	0.767731249	II Neoplasms, from cancer register (ICD-O-3)
finngen_R9_C3_COLORECTAL_NEUROENDO_EXALLC	ukb-ppp-FKBPL-OID31499	Colorectal neuroendocrine tumor and carcinoma (controls excluding all cancers) || id:finngen_R9_C3_COLORECTAL_NEUROENDO_EXALLC	exposure	Wald ratio	1	0.491797643	1.674552363	0.768995545	-2.790324989	3.773920276	1.635253181	0.061401256	43.55046043	0.94352721	II Neoplasms, from cancer register (ICD-O-3)
finngen_R9_C3_COLORECTAL_NEUROENDO_EXALLC	ukb-ppp-TNF-OID20473	Colorectal neuroendocrine tumor and carcinoma (controls excluding all cancers) || id:finngen_R9_C3_COLORECTAL_NEUROENDO_EXALLC	exposure	Wald ratio	1	-0.23388366	0.832161594	0.77866777	-1.864920384	1.397153064	0.791453888	0.154908543	4.043671489	0.945208303	II Neoplasms, from cancer register (ICD-O-3)
finngen_R9_C3_CORPUS_UTERI_EXALLC	ukb-ppp-AGER-OID20756	Malignant neoplasm of corpus uteri (controls excluding all cancers) || id:finngen_R9_C3_CORPUS_UTERI_EXALLC	exposure	Inverse variance weighted	2	0.353872661	0.223977138	0.114118335	-0.085122529	0.792867851	1.424573771	0.918399747	2.209724508	0.778339974	II Neoplasms, from cancer register (ICD-O-3)
finngen_R9_C3_CORPUS_UTERI_EXALLC	ukb-ppp-ALDH5A1-OID31047	Malignant neoplasm of corpus uteri (controls excluding all cancers) || id:finngen_R9_C3_CORPUS_UTERI_EXALLC	exposure	Inverse variance weighted	2	-0.199626653	0.223068265	0.370833687	-0.636840452	0.237587147	0.819036481	0.528961064	1.26818551	0.981480283	II Neoplasms, from cancer register (ICD-O-3)
finngen_R9_C3_CORPUS_UTERI_EXALLC	ukb-ppp-ACOT13-OID31522	Malignant neoplasm of corpus uteri (controls excluding all cancers) || id:finngen_R9_C3_CORPUS_UTERI_EXALLC	exposure	Wald ratio	1	-0.404229717	0.540864474	0.45483597	-1.464324086	0.655864651	0.66749077	0.231234233	1.926807814	0.829154059	II Neoplasms, from cancer register (ICD-O-3)
finngen_R9_C3_CORPUS_UTERI_EXALLC	ukb-ppp-AIF1-OID21234	Malignant neoplasm of corpus uteri (controls excluding all cancers) || id:finngen_R9_C3_CORPUS_UTERI_EXALLC	exposure	Wald ratio	1	-0.551688438	0.297687146	0.063846662	-1.135155243	0.031778368	0.575976489	0.321372227	1.032288692	0.418974805	II Neoplasms, from cancer register (ICD-O-3)
finngen_R9_C3_CORPUS_UTERI_EXALLC	ukb-ppp-FKBPL-OID31499	Malignant neoplasm of corpus uteri (controls excluding all cancers) || id:finngen_R9_C3_CORPUS_UTERI_EXALLC	exposure	Wald ratio	1	0.833864386	0.705736598	0.237383567	-0.549379346	2.217108118	2.302198154	0.577308008	9.180742813	0.685099541	II Neoplasms, from cancer register (ICD-O-3)
finngen_R9_C3_CORPUS_UTERI_EXALLC	ukb-ppp-TNF-OID20473	Malignant neoplasm of corpus uteri (controls excluding all cancers) || id:finngen_R9_C3_CORPUS_UTERI_EXALLC	exposure	Wald ratio	1	-0.687646175	0.349468362	0.049103462	-1.372604165	-0.002688186	0.502758082	0.253446084	0.997315424	0.369812013	II Neoplasms, from cancer register (ICD-O-3)
finngen_R9_C3_DLBCL_EXALLC	ukb-ppp-AGER-OID20756	Diffuse large B-cell lymphoma (controls excluding all cancers) || id:finngen_R9_C3_DLBCL_EXALLC	exposure	Inverse variance weighted	2	-0.198389789	0.305653979	0.51629533	-0.797471588	0.40069201	0.820050145	0.450466491	1.492857413	0.998996831	II Neoplasms, from cancer register (ICD-O-3)
finngen_R9_C3_DLBCL_EXALLC	ukb-ppp-ALDH5A1-OID31047	Diffuse large B-cell lymphoma (controls excluding all cancers) || id:finngen_R9_C3_DLBCL_EXALLC	exposure	Inverse variance weighted	2	-0.135931422	0.62007583	0.826480688	-1.351280049	1.079417205	0.872902492	0.258908633	2.942963907	0.998996831	II Neoplasms, from cancer register (ICD-O-3)
finngen_R9_C3_DLBCL_EXALLC	ukb-ppp-ACOT13-OID31522	Diffuse large B-cell lymphoma (controls excluding all cancers) || id:finngen_R9_C3_DLBCL_EXALLC	exposure	Wald ratio	1	-0.394160865	0.74096867	0.594758214	-1.846459458	1.058137729	0.674245585	0.157794858	2.881000785	0.887901314	II Neoplasms, from cancer register (ICD-O-3)
finngen_R9_C3_DLBCL_EXALLC	ukb-ppp-AIF1-OID21234	Diffuse large B-cell lymphoma (controls excluding all cancers) || id:finngen_R9_C3_DLBCL_EXALLC	exposure	Wald ratio	1	-0.3381926	0.40938599	0.408748983	-1.140589141	0.46420394	0.713057939	0.319630659	1.590747355	0.803892196	II Neoplasms, from cancer register (ICD-O-3)
finngen_R9_C3_DLBCL_EXALLC	ukb-ppp-FKBPL-OID31499	Diffuse large B-cell lymphoma (controls excluding all cancers) || id:finngen_R9_C3_DLBCL_EXALLC	exposure	Wald ratio	1	-3.178588855	0.883665025	0.000321844	-4.910572304	-1.446605405	0.04164438	0.00736827	0.235367912	0.033862771	II Neoplasms, from cancer register (ICD-O-3)
finngen_R9_C3_DLBCL_EXALLC	ukb-ppp-TNF-OID20473	Diffuse large B-cell lymphoma (controls excluding all cancers) || id:finngen_R9_C3_DLBCL_EXALLC	exposure	Wald ratio	1	-1.447036444	0.467053464	0.001946839	-2.362461233	-0.531611654	0.235266481	0.094188119	0.587657106	0.073662866	II Neoplasms, from cancer register (ICD-O-3)
finngen_R9_C3_EYE_ADNEXA_EXALLC	ukb-ppp-AGER-OID20756	Malignant neoplasm of eye and adnexa (controls excluding all cancers) || id:finngen_R9_C3_EYE_ADNEXA_EXALLC	exposure	Inverse variance weighted	2	-0.375815959	0.672202668	0.576106218	-1.693333188	0.941701269	0.686728707	0.18390551	2.564340342	0.998996831	II Neoplasms, from cancer register (ICD-O-3)
finngen_R9_C3_EYE_ADNEXA_EXALLC	ukb-ppp-ALDH5A1-OID31047	Malignant neoplasm of eye and adnexa (controls excluding all cancers) || id:finngen_R9_C3_EYE_ADNEXA_EXALLC	exposure	Inverse variance weighted	2	0.502715209	0.673767169	0.455591299	-0.817868441	1.823298859	1.653203976	0.441371462	6.192252162	0.994703855	II Neoplasms, from cancer register (ICD-O-3)
finngen_R9_C3_EYE_ADNEXA_EXALLC	ukb-ppp-ACOT13-OID31522	Malignant neoplasm of eye and adnexa (controls excluding all cancers) || id:finngen_R9_C3_EYE_ADNEXA_EXALLC	exposure	Wald ratio	1	-0.393334991	1.638293905	0.810261902	-3.604391044	2.817721062	0.674802657	0.027204006	16.7386608	0.953081547	II Neoplasms, from cancer register (ICD-O-3)
finngen_R9_C3_EYE_ADNEXA_EXALLC	ukb-ppp-AIF1-OID21234	Malignant neoplasm of eye and adnexa (controls excluding all cancers) || id:finngen_R9_C3_EYE_ADNEXA_EXALLC	exposure	Wald ratio	1	0.258937415	0.899734443	0.773505077	-1.504542094	2.022416924	1.29555272	0.22211898	7.556566526	0.944457202	II Neoplasms, from cancer register (ICD-O-3)
finngen_R9_C3_EYE_ADNEXA_EXALLC	ukb-ppp-FKBPL-OID31499	Malignant neoplasm of eye and adnexa (controls excluding all cancers) || id:finngen_R9_C3_EYE_ADNEXA_EXALLC	exposure	Wald ratio	1	-3.130005569	2.103066057	0.136670246	-7.252015042	0.992003903	0.043717554	0.000708745	2.696632853	0.554798585	II Neoplasms, from cancer register (ICD-O-3)
finngen_R9_C3_EYE_ADNEXA_EXALLC	ukb-ppp-TNF-OID20473	Malignant neoplasm of eye and adnexa (controls excluding all cancers) || id:finngen_R9_C3_EYE_ADNEXA_EXALLC	exposure	Wald ratio	1	0.566718062	1.06386664	0.594243672	-1.518460553	2.651896676	1.762473221	0.219048842	14.18090975	0.887595335	II Neoplasms, from cancer register (ICD-O-3)
finngen_R9_C3_FIBROSARCOMA_EXALLC	ukb-ppp-AGER-OID20756	Fibrosarcoma (controls excluding all cancers) || id:finngen_R9_C3_FIBROSARCOMA_EXALLC	exposure	Inverse variance weighted	2	-0.379651887	0.730502824	0.603263555	-1.811437421	1.052133647	0.684099512	0.163419066	2.863754847	0.998996831	II Neoplasms, from cancer register (ICD-O-3)
finngen_R9_C3_FIBROSARCOMA_EXALLC	ukb-ppp-ALDH5A1-OID31047	Fibrosarcoma (controls excluding all cancers) || id:finngen_R9_C3_FIBROSARCOMA_EXALLC	exposure	Inverse variance weighted	2	0.119609823	0.724861179	0.86893559	-1.301118087	1.540337733	1.127057014	0.272227249	4.666165924	0.998996831	II Neoplasms, from cancer register (ICD-O-3)
finngen_R9_C3_FIBROSARCOMA_EXALLC	ukb-ppp-ACOT13-OID31522	Fibrosarcoma (controls excluding all cancers) || id:finngen_R9_C3_FIBROSARCOMA_EXALLC	exposure	Wald ratio	1	-0.476006737	1.75902245	0.786692022	-3.923690738	2.971677264	0.621259297	0.019768001	19.52464012	0.947464478	II Neoplasms, from cancer register (ICD-O-3)
finngen_R9_C3_FIBROSARCOMA_EXALLC	ukb-ppp-AIF1-OID21234	Fibrosarcoma (controls excluding all cancers) || id:finngen_R9_C3_FIBROSARCOMA_EXALLC	exposure	Wald ratio	1	0.023494312	0.96920979	0.980660623	-1.876156876	1.9231455	1.023772478	0.153177657	6.842447573	0.995561209	II Neoplasms, from cancer register (ICD-O-3)
finngen_R9_C3_FIBROSARCOMA_EXALLC	ukb-ppp-FKBPL-OID31499	Fibrosarcoma (controls excluding all cancers) || id:finngen_R9_C3_FIBROSARCOMA_EXALLC	exposure	Wald ratio	1	-0.437537888	2.292100996	0.848612209	-4.930055841	4.054980064	0.645624064	0.0072261	57.68401299	0.96476438	II Neoplasms, from cancer register (ICD-O-3)
finngen_R9_C3_FIBROSARCOMA_EXALLC	ukb-ppp-TNF-OID20473	Fibrosarcoma (controls excluding all cancers) || id:finngen_R9_C3_FIBROSARCOMA_EXALLC	exposure	Wald ratio	1	-1.248478174	1.142861434	0.27465104	-3.488486584	0.991530236	0.286941139	0.030547068	2.69535585	0.720923057	II Neoplasms, from cancer register (ICD-O-3)
finngen_R9_C3_GASTRINT_STROM_EXALLC	ukb-ppp-AGER-OID20756	Gastrointestinal stromal tumor and sarcoma (controls excluding all cancers) || id:finngen_R9_C3_GASTRINT_STROM_EXALLC	exposure	Inverse variance weighted	2	0.61325192	0.628462959	0.329165348	-0.61853548	1.845039319	1.846426075	0.538732845	6.328348608	0.971633788	II Neoplasms, from cancer register (ICD-O-3)
finngen_R9_C3_GASTRINT_STROM_EXALLC	ukb-ppp-ALDH5A1-OID31047	Gastrointestinal stromal tumor and sarcoma (controls excluding all cancers) || id:finngen_R9_C3_GASTRINT_STROM_EXALLC	exposure	Inverse variance weighted	2	-1.075227329	0.620795683	0.083270922	-2.291986868	0.14153221	0.341220177	0.101065458	1.152037611	0.743045371	II Neoplasms, from cancer register (ICD-O-3)
finngen_R9_C3_GASTRINT_STROM_EXALLC	ukb-ppp-ACOT13-OID31522	Gastrointestinal stromal tumor and sarcoma (controls excluding all cancers) || id:finngen_R9_C3_GASTRINT_STROM_EXALLC	exposure	Wald ratio	1	2.400199512	1.508462987	0.111574535	-0.556387942	5.356786966	11.02537586	0.573276035	212.0425508	0.517767542	II Neoplasms, from cancer register (ICD-O-3)
finngen_R9_C3_GASTRINT_STROM_EXALLC	ukb-ppp-AIF1-OID21234	Gastrointestinal stromal tumor and sarcoma (controls excluding all cancers) || id:finngen_R9_C3_GASTRINT_STROM_EXALLC	exposure	Wald ratio	1	-1.042327568	0.834090828	0.211424816	-2.67714559	0.592490454	0.352632949	0.068759141	1.808486765	0.656745005	II Neoplasms, from cancer register (ICD-O-3)
finngen_R9_C3_GASTRINT_STROM_EXALLC	ukb-ppp-FKBPL-OID31499	Gastrointestinal stromal tumor and sarcoma (controls excluding all cancers) || id:finngen_R9_C3_GASTRINT_STROM_EXALLC	exposure	Wald ratio	1	1.297357306	1.983055609	0.512969212	-2.589431688	5.184146299	3.65961264	0.075062687	178.4210666	0.859086595	II Neoplasms, from cancer register (ICD-O-3)
finngen_R9_C3_GASTRINT_STROM_EXALLC	ukb-ppp-TNF-OID20473	Gastrointestinal stromal tumor and sarcoma (controls excluding all cancers) || id:finngen_R9_C3_GASTRINT_STROM_EXALLC	exposure	Wald ratio	1	-1.428574289	0.971890268	0.141590851	-3.333479215	0.476330637	0.239650351	0.03566879	1.610155304	0.563160451	II Neoplasms, from cancer register (ICD-O-3)
finngen_R9_C3_GBM_ASTROCYTOMA_EXALLC	ukb-ppp-AGER-OID20756	Brain glioblastoma and astrocytoma (controls excluding all cancers) || id:finngen_R9_C3_GBM_ASTROCYTOMA_EXALLC	exposure	Inverse variance weighted	2	1.034776965	0.843189465	0.21974081	-0.617874386	2.687428317	2.814478439	0.539089116	14.6938394	0.904558051	II Neoplasms, from cancer register (ICD-O-3)
finngen_R9_C3_GBM_ASTROCYTOMA_EXALLC	ukb-ppp-ALDH5A1-OID31047	Brain glioblastoma and astrocytoma (controls excluding all cancers) || id:finngen_R9_C3_GBM_ASTROCYTOMA_EXALLC	exposure	Inverse variance weighted	2	-0.298996793	0.535514585	0.576615321	-1.348605379	0.750611793	0.741561788	0.259602055	2.118295579	0.998996831	II Neoplasms, from cancer register (ICD-O-3)
finngen_R9_C3_GBM_ASTROCYTOMA_EXALLC	ukb-ppp-ACOT13-OID31522	Brain glioblastoma and astrocytoma (controls excluding all cancers) || id:finngen_R9_C3_GBM_ASTROCYTOMA_EXALLC	exposure	Wald ratio	1	-1.28614012	1.297438903	0.321543276	-3.82912037	1.25684013	0.276335348	0.02172872	3.514299195	0.746694941	II Neoplasms, from cancer register (ICD-O-3)
finngen_R9_C3_GBM_ASTROCYTOMA_EXALLC	ukb-ppp-AIF1-OID21234	Brain glioblastoma and astrocytoma (controls excluding all cancers) || id:finngen_R9_C3_GBM_ASTROCYTOMA_EXALLC	exposure	Wald ratio	1	0.173952128	0.714529355	0.807656861	-1.226525407	1.574429663	1.189998597	0.293309942	4.827987255	0.952455558	II Neoplasms, from cancer register (ICD-O-3)
finngen_R9_C3_GBM_ASTROCYTOMA_EXALLC	ukb-ppp-FKBPL-OID31499	Brain glioblastoma and astrocytoma (controls excluding all cancers) || id:finngen_R9_C3_GBM_ASTROCYTOMA_EXALLC	exposure	Wald ratio	1	0.95038911	1.662920961	0.567648624	-2.308935973	4.209714193	2.58671598	0.099366924	67.33729158	0.881514624	II Neoplasms, from cancer register (ICD-O-3)
finngen_R9_C3_GBM_ASTROCYTOMA_EXALLC	ukb-ppp-TNF-OID20473	Brain glioblastoma and astrocytoma (controls excluding all cancers) || id:finngen_R9_C3_GBM_ASTROCYTOMA_EXALLC	exposure	Wald ratio	1	-1.034181017	0.843977773	0.220437642	-2.688377453	0.620015419	0.355517424	0.067991169	1.858956704	0.664251294	II Neoplasms, from cancer register (ICD-O-3)
finngen_R9_C3_GBM_EXALLC	ukb-ppp-AGER-OID20756	Brain glioblastoma (controls excluding all cancers) || id:finngen_R9_C3_GBM_EXALLC	exposure	Inverse variance weighted	2	0.876912687	0.923277932	0.342223075	-0.932712061	2.686537435	2.403467982	0.393485106	14.68075474	0.972620758	II Neoplasms, from cancer register (ICD-O-3)
finngen_R9_C3_GBM_EXALLC	ukb-ppp-ALDH5A1-OID31047	Brain glioblastoma (controls excluding all cancers) || id:finngen_R9_C3_GBM_EXALLC	exposure	Inverse variance weighted	2	-0.347503985	0.619774254	0.575005851	-1.562261524	0.867253554	0.706449199	0.20966138	2.380364325	0.998996831	II Neoplasms, from cancer register (ICD-O-3)
finngen_R9_C3_GBM_EXALLC	ukb-ppp-ACOT13-OID31522	Brain glioblastoma (controls excluding all cancers) || id:finngen_R9_C3_GBM_EXALLC	exposure	Wald ratio	1	-0.499643305	1.505162451	0.739924692	-3.44976171	2.450475099	0.606747045	0.031753202	11.59385364	0.935322021	II Neoplasms, from cancer register (ICD-O-3)
finngen_R9_C3_GBM_EXALLC	ukb-ppp-AIF1-OID21234	Brain glioblastoma (controls excluding all cancers) || id:finngen_R9_C3_GBM_EXALLC	exposure	Wald ratio	1	0.110885129	0.828702541	0.893556215	-1.513371851	1.735142109	1.117266558	0.220166357	5.669733465	0.976715564	II Neoplasms, from cancer register (ICD-O-3)
finngen_R9_C3_GBM_EXALLC	ukb-ppp-FKBPL-OID31499	Brain glioblastoma (controls excluding all cancers) || id:finngen_R9_C3_GBM_EXALLC	exposure	Wald ratio	1	0.287851345	1.940817845	0.882094607	-3.516151632	4.091854322	1.333559049	0.029713564	59.85077145	0.974564634	II Neoplasms, from cancer register (ICD-O-3)
finngen_R9_C3_GBM_EXALLC	ukb-ppp-TNF-OID20473	Brain glioblastoma (controls excluding all cancers) || id:finngen_R9_C3_GBM_EXALLC	exposure	Wald ratio	1	-0.249790749	0.977415899	0.798288758	-2.165525911	1.665944413	0.778963765	0.114689602	5.290667468	0.950135117	II Neoplasms, from cancer register (ICD-O-3)
finngen_R9_C3_HEAD_AND_NECK_EXALLC	ukb-ppp-AGER-OID20756	Malignant neoplasm of head and neck (controls excluding all cancers) || id:finngen_R9_C3_HEAD_AND_NECK_EXALLC	exposure	Inverse variance weighted	2	-0.723424734	0.205793723	0.000439273	-1.126780431	-0.320069036	0.48508811	0.32407496	0.726098908	0.088658312	II Neoplasms, from cancer register (ICD-O-3)
finngen_R9_C3_HEAD_AND_NECK_EXALLC	ukb-ppp-ALDH5A1-OID31047	Malignant neoplasm of head and neck (controls excluding all cancers) || id:finngen_R9_C3_HEAD_AND_NECK_EXALLC	exposure	Inverse variance weighted	2	0.231280015	0.211823719	0.274898442	-0.183894475	0.646454506	1.260212069	0.832023599	1.908761315	0.956323484	II Neoplasms, from cancer register (ICD-O-3)
finngen_R9_C3_HEAD_AND_NECK_EXALLC	ukb-ppp-ACOT13-OID31522	Malignant neoplasm of head and neck (controls excluding all cancers) || id:finngen_R9_C3_HEAD_AND_NECK_EXALLC	exposure	Wald ratio	1	-0.345197499	0.512524273	0.50061386	-1.349745074	0.659350076	0.708080494	0.259306356	1.933535275	0.852694801	II Neoplasms, from cancer register (ICD-O-3)
finngen_R9_C3_HEAD_AND_NECK_EXALLC	ukb-ppp-AIF1-OID21234	Malignant neoplasm of head and neck (controls excluding all cancers) || id:finngen_R9_C3_HEAD_AND_NECK_EXALLC	exposure	Wald ratio	1	0.025422827	0.282949652	0.928406974	-0.529158491	0.580004145	1.025748743	0.589100495	1.786045834	0.985722748	II Neoplasms, from cancer register (ICD-O-3)
finngen_R9_C3_HEAD_AND_NECK_EXALLC	ukb-ppp-FKBPL-OID31499	Malignant neoplasm of head and neck (controls excluding all cancers) || id:finngen_R9_C3_HEAD_AND_NECK_EXALLC	exposure	Wald ratio	1	-2.243702532	0.627680521	0.000350773	-3.473956353	-1.013448711	0.106065067	0.030994164	0.362965057	0.034525309	II Neoplasms, from cancer register (ICD-O-3)
finngen_R9_C3_HEAD_AND_NECK_EXALLC	ukb-ppp-TNF-OID20473	Malignant neoplasm of head and neck (controls excluding all cancers) || id:finngen_R9_C3_HEAD_AND_NECK_EXALLC	exposure	Wald ratio	1	-0.55821686	0.332952543	0.093627411	-1.210803845	0.094370124	0.572228518	0.297957671	1.098966425	0.47935406	II Neoplasms, from cancer register (ICD-O-3)
finngen_R9_C3_HEPATOCELLU_CARC_EXALLC	ukb-ppp-AGER-OID20756	Hepatocellular carcinoma (controls excluding all cancers) || id:finngen_R9_C3_HEPATOCELLU_CARC_EXALLC	exposure	Inverse variance weighted	2	0.067472776	0.570943675	0.905926906	-1.051576826	1.186522379	1.069801135	0.349386393	3.275669839	0.998996831	II Neoplasms, from cancer register (ICD-O-3)
finngen_R9_C3_HEPATOCELLU_CARC_EXALLC	ukb-ppp-ALDH5A1-OID31047	Hepatocellular carcinoma (controls excluding all cancers) || id:finngen_R9_C3_HEPATOCELLU_CARC_EXALLC	exposure	Inverse variance weighted	2	0.276528423	0.455938775	0.544180516	-0.617111575	1.170168422	1.31854443	0.539500496	3.22253534	0.998996831	II Neoplasms, from cancer register (ICD-O-3)
finngen_R9_C3_HEPATOCELLU_CARC_EXALLC	ukb-ppp-ACOT13-OID31522	Hepatocellular carcinoma (controls excluding all cancers) || id:finngen_R9_C3_HEPATOCELLU_CARC_EXALLC	exposure	Wald ratio	1	-0.642865812	1.108782976	0.562053486	-2.816080444	1.530348821	0.525783466	0.05984003	4.619788019	0.879887522	II Neoplasms, from cancer register (ICD-O-3)
finngen_R9_C3_HEPATOCELLU_CARC_EXALLC	ukb-ppp-AIF1-OID21234	Hepatocellular carcinoma (controls excluding all cancers) || id:finngen_R9_C3_HEPATOCELLU_CARC_EXALLC	exposure	Wald ratio	1	-0.621690411	0.610532549	0.30854699	-1.818334207	0.574953384	0.537035858	0.162295877	1.777047686	0.738868944	II Neoplasms, from cancer register (ICD-O-3)
finngen_R9_C3_HEPATOCELLU_CARC_EXALLC	ukb-ppp-FKBPL-OID31499	Hepatocellular carcinoma (controls excluding all cancers) || id:finngen_R9_C3_HEPATOCELLU_CARC_EXALLC	exposure	Wald ratio	1	-0.167996146	1.429824691	0.906468419	-2.97045254	2.634460249	0.845357093	0.051280099	13.93578857	0.980076391	II Neoplasms, from cancer register (ICD-O-3)
finngen_R9_C3_HEPATOCELLU_CARC_EXALLC	ukb-ppp-TNF-OID20473	Hepatocellular carcinoma (controls excluding all cancers) || id:finngen_R9_C3_HEPATOCELLU_CARC_EXALLC	exposure	Wald ratio	1	-0.473971766	0.717678214	0.50898191	-1.880621065	0.932677533	0.622524829	0.152495367	2.541304503	0.857723283	II Neoplasms, from cancer register (ICD-O-3)
finngen_R9_C3_HYPOPHARYNX_EXALLC	ukb-ppp-AGER-OID20756	Malignant neoplasm of hypopharynx (controls excluding all cancers) || id:finngen_R9_C3_HYPOPHARYNX_EXALLC	exposure	Inverse variance weighted	2	1.386852198	1.032479381	0.179199103	-0.636807388	3.410511785	4.002231972	0.528978554	30.28073752	0.866240165	II Neoplasms, from cancer register (ICD-O-3)
finngen_R9_C3_HYPOPHARYNX_EXALLC	ukb-ppp-ALDH5A1-OID31047	Malignant neoplasm of hypopharynx (controls excluding all cancers) || id:finngen_R9_C3_HYPOPHARYNX_EXALLC	exposure	Inverse variance weighted	2	2.397147279	1.032658893	0.020268768	0.373135849	4.421158708	10.99177514	1.452281618	83.19262552	0.442755453	II Neoplasms, from cancer register (ICD-O-3)
finngen_R9_C3_HYPOPHARYNX_EXALLC	ukb-ppp-ACOT13-OID31522	Malignant neoplasm of hypopharynx (controls excluding all cancers) || id:finngen_R9_C3_HYPOPHARYNX_EXALLC	exposure	Wald ratio	1	-3.245728545	2.496359051	0.193537577	-8.138592285	1.647135195	0.038940184	0.000292048	5.19208419	0.632626139	II Neoplasms, from cancer register (ICD-O-3)
finngen_R9_C3_HYPOPHARYNX_EXALLC	ukb-ppp-AIF1-OID21234	Malignant neoplasm of hypopharynx (controls excluding all cancers) || id:finngen_R9_C3_HYPOPHARYNX_EXALLC	exposure	Wald ratio	1	-0.271353083	1.377422307	0.843827033	-2.971100804	2.428394639	0.762347277	0.051246867	11.3406616	0.96476438	II Neoplasms, from cancer register (ICD-O-3)
finngen_R9_C3_HYPOPHARYNX_EXALLC	ukb-ppp-FKBPL-OID31499	Malignant neoplasm of hypopharynx (controls excluding all cancers) || id:finngen_R9_C3_HYPOPHARYNX_EXALLC	exposure	Wald ratio	1	0.553701595	3.281792912	0.866017487	-5.878612512	6.986015702	1.739680708	0.002798666	1081.404245	0.969744785	II Neoplasms, from cancer register (ICD-O-3)
finngen_R9_C3_HYPOPHARYNX_EXALLC	ukb-ppp-TNF-OID20473	Malignant neoplasm of hypopharynx (controls excluding all cancers) || id:finngen_R9_C3_HYPOPHARYNX_EXALLC	exposure	Wald ratio	1	1.844413296	1.62062475	0.255083812	-1.332011213	5.020837805	6.324388158	0.263945876	151.5382102	0.704453598	II Neoplasms, from cancer register (ICD-O-3)
finngen_R9_C3_KIDNEY_CHROMOPHOBE_EXALLC	ukb-ppp-AGER-OID20756	Chromophobe cell carcinoma of kidney (controls excluding all cancers) || id:finngen_R9_C3_KIDNEY_CHROMOPHOBE_EXALLC	exposure	Inverse variance weighted	2	-0.966783077	0.993887655	0.330688142	-2.914802881	0.981236728	0.380304483	0.054214717	2.667753487	0.971633788	II Neoplasms, from cancer register (ICD-O-3)
finngen_R9_C3_KIDNEY_CHROMOPHOBE_EXALLC	ukb-ppp-ALDH5A1-OID31047	Chromophobe cell carcinoma of kidney (controls excluding all cancers) || id:finngen_R9_C3_KIDNEY_CHROMOPHOBE_EXALLC	exposure	Inverse variance weighted	2	-0.203532008	0.989902007	0.837096941	-2.143739943	1.736675926	0.81584409	0.117215642	5.678436473	0.998996831	II Neoplasms, from cancer register (ICD-O-3)
finngen_R9_C3_KIDNEY_CHROMOPHOBE_EXALLC	ukb-ppp-ACOT13-OID31522	Chromophobe cell carcinoma of kidney (controls excluding all cancers) || id:finngen_R9_C3_KIDNEY_CHROMOPHOBE_EXALLC	exposure	Wald ratio	1	-0.824858506	2.394738088	0.730510727	-5.51854516	3.868828147	0.438297004	0.00401168	47.88623757	0.933724074	II Neoplasms, from cancer register (ICD-O-3)
finngen_R9_C3_KIDNEY_CHROMOPHOBE_EXALLC	ukb-ppp-AIF1-OID21234	Chromophobe cell carcinoma of kidney (controls excluding all cancers) || id:finngen_R9_C3_KIDNEY_CHROMOPHOBE_EXALLC	exposure	Wald ratio	1	3.007060576	1.31812962	0.022530186	0.42352652	5.590594631	20.22785421	1.527338258	267.8948711	0.251579507	II Neoplasms, from cancer register (ICD-O-3)
finngen_R9_C3_KIDNEY_CHROMOPHOBE_EXALLC	ukb-ppp-FKBPL-OID31499	Chromophobe cell carcinoma of kidney (controls excluding all cancers) || id:finngen_R9_C3_KIDNEY_CHROMOPHOBE_EXALLC	exposure	Wald ratio	1	-6.822322929	3.111326325	0.028326274	-12.92052253	-0.724123332	0.001089188	2.45E-06	0.484749347	0.282125102	II Neoplasms, from cancer register (ICD-O-3)
finngen_R9_C3_KIDNEY_CHROMOPHOBE_EXALLC	ukb-ppp-TNF-OID20473	Chromophobe cell carcinoma of kidney (controls excluding all cancers) || id:finngen_R9_C3_KIDNEY_CHROMOPHOBE_EXALLC	exposure	Wald ratio	1	0.236323588	1.549489387	0.878779124	-2.800675611	3.273322787	1.266584096	0.060768993	26.39891174	0.974096989	II Neoplasms, from cancer register (ICD-O-3)
finngen_R9_C3_KIDNEY_CLEAR_CELL_CARCINOMA_EXALLC	ukb-ppp-AGER-OID20756	Clear cell adenocarcinoma of kidney (controls excluding all cancers) || id:finngen_R9_C3_KIDNEY_CLEAR_CELL_CARCINOMA_EXALLC	exposure	Inverse variance weighted	2	0.463820203	0.45555758	0.308612671	-0.429072653	1.356713059	1.590137043	0.651112622	3.883407769	0.956323484	II Neoplasms, from cancer register (ICD-O-3)
finngen_R9_C3_KIDNEY_CLEAR_CELL_CARCINOMA_EXALLC	ukb-ppp-ALDH5A1-OID31047	Clear cell adenocarcinoma of kidney (controls excluding all cancers) || id:finngen_R9_C3_KIDNEY_CLEAR_CELL_CARCINOMA_EXALLC	exposure	Inverse variance weighted	2	-0.138395925	0.323775264	0.66905567	-0.772995442	0.496203592	0.87075387	0.461628215	1.642473918	0.998996831	II Neoplasms, from cancer register (ICD-O-3)
finngen_R9_C3_KIDNEY_CLEAR_CELL_CARCINOMA_EXALLC	ukb-ppp-ACOT13-OID31522	Clear cell adenocarcinoma of kidney (controls excluding all cancers) || id:finngen_R9_C3_KIDNEY_CLEAR_CELL_CARCINOMA_EXALLC	exposure	Wald ratio	1	-0.898402719	0.783578135	0.251572291	-2.434215864	0.637410427	0.407219585	0.087666463	1.891576156	0.701401024	II Neoplasms, from cancer register (ICD-O-3)
finngen_R9_C3_KIDNEY_CLEAR_CELL_CARCINOMA_EXALLC	ukb-ppp-AIF1-OID21234	Clear cell adenocarcinoma of kidney (controls excluding all cancers) || id:finngen_R9_C3_KIDNEY_CLEAR_CELL_CARCINOMA_EXALLC	exposure	Wald ratio	1	-0.056843106	0.432754073	0.89549687	-0.905041089	0.791354877	0.944742282	0.404525263	2.20638378	0.977273922	II Neoplasms, from cancer register (ICD-O-3)
finngen_R9_C3_KIDNEY_CLEAR_CELL_CARCINOMA_EXALLC	ukb-ppp-FKBPL-OID31499	Clear cell adenocarcinoma of kidney (controls excluding all cancers) || id:finngen_R9_C3_KIDNEY_CLEAR_CELL_CARCINOMA_EXALLC	exposure	Wald ratio	1	1.061526917	1.010014835	0.293257987	-0.918102159	3.041155994	2.890781606	0.399276085	20.92942354	0.733066433	II Neoplasms, from cancer register (ICD-O-3)
finngen_R9_C3_KIDNEY_CLEAR_CELL_CARCINOMA_EXALLC	ukb-ppp-TNF-OID20473	Clear cell adenocarcinoma of kidney (controls excluding all cancers) || id:finngen_R9_C3_KIDNEY_CLEAR_CELL_CARCINOMA_EXALLC	exposure	Wald ratio	1	-0.006502082	0.50882459	0.989804404	-1.003798278	0.990794113	0.99351901	0.366484783	2.693372465	0.998386059	II Neoplasms, from cancer register (ICD-O-3)
finngen_R9_C3_KIDNEY_NOTRENALPELVIS_EXALLC	ukb-ppp-AGER-OID20756	Malignant neoplasm of kidney, except renal pelvis (controls excluding all cancers) || id:finngen_R9_C3_KIDNEY_NOTRENALPELVIS_EXALLC	exposure	Inverse variance weighted	2	0.032809731	0.290180627	0.909977769	-0.535944297	0.60156376	1.033353906	0.585116505	1.824970385	0.998996831	II Neoplasms, from cancer register (ICD-O-3)
finngen_R9_C3_KIDNEY_NOTRENALPELVIS_EXALLC	ukb-ppp-ALDH5A1-OID31047	Malignant neoplasm of kidney, except renal pelvis (controls excluding all cancers) || id:finngen_R9_C3_KIDNEY_NOTRENALPELVIS_EXALLC	exposure	Inverse variance weighted	2	0.201030831	0.207315509	0.332203309	-0.205307566	0.607369228	1.222662467	0.814396797	1.835596006	0.971633788	II Neoplasms, from cancer register (ICD-O-3)
finngen_R9_C3_KIDNEY_NOTRENALPELVIS_EXALLC	ukb-ppp-ACOT13-OID31522	Malignant neoplasm of kidney, except renal pelvis (controls excluding all cancers) || id:finngen_R9_C3_KIDNEY_NOTRENALPELVIS_EXALLC	exposure	Wald ratio	1	-0.386945569	0.502011402	0.440831179	-1.370887918	0.596996779	0.679128059	0.253881434	1.816654785	0.821879307	II Neoplasms, from cancer register (ICD-O-3)
finngen_R9_C3_KIDNEY_NOTRENALPELVIS_EXALLC	ukb-ppp-AIF1-OID21234	Malignant neoplasm of kidney, except renal pelvis (controls excluding all cancers) || id:finngen_R9_C3_KIDNEY_NOTRENALPELVIS_EXALLC	exposure	Wald ratio	1	0.124175519	0.276875942	0.653801094	-0.418501328	0.666852365	1.132214578	0.658032256	1.948095765	0.908537477	II Neoplasms, from cancer register (ICD-O-3)
finngen_R9_C3_KIDNEY_NOTRENALPELVIS_EXALLC	ukb-ppp-FKBPL-OID31499	Malignant neoplasm of kidney, except renal pelvis (controls excluding all cancers) || id:finngen_R9_C3_KIDNEY_NOTRENALPELVIS_EXALLC	exposure	Wald ratio	1	0.834222939	0.651848949	0.200622687	-0.443401002	2.111846879	2.303023762	0.641849772	8.263488868	0.642096938	II Neoplasms, from cancer register (ICD-O-3)
finngen_R9_C3_KIDNEY_NOTRENALPELVIS_EXALLC	ukb-ppp-TNF-OID20473	Malignant neoplasm of kidney, except renal pelvis (controls excluding all cancers) || id:finngen_R9_C3_KIDNEY_NOTRENALPELVIS_EXALLC	exposure	Wald ratio	1	-0.216927313	0.325645775	0.505318408	-0.855193032	0.421338406	0.80498848	0.425201106	1.523999922	0.855756038	II Neoplasms, from cancer register (ICD-O-3)
finngen_R9_C3_KIDNEY_PAPILLARYADENO_EXALLC	ukb-ppp-AGER-OID20756	Adenocarcinoma and Papillary adenocarcinoma of kidney (controls excluding all cancers) || id:finngen_R9_C3_KIDNEY_PAPILLARYADENO_EXALLC	exposure	Inverse variance weighted	2	-0.433049682	0.668810571	0.517313389	-1.743918401	0.877819037	0.648528271	0.174833987	2.405647353	0.998996831	II Neoplasms, from cancer register (ICD-O-3)
finngen_R9_C3_KIDNEY_PAPILLARYADENO_EXALLC	ukb-ppp-ALDH5A1-OID31047	Adenocarcinoma and Papillary adenocarcinoma of kidney (controls excluding all cancers) || id:finngen_R9_C3_KIDNEY_PAPILLARYADENO_EXALLC	exposure	Inverse variance weighted	2	0.781218044	0.666180127	0.240922991	-0.524495005	2.086931093	2.184131013	0.591854172	8.060141346	0.928718206	II Neoplasms, from cancer register (ICD-O-3)
finngen_R9_C3_KIDNEY_PAPILLARYADENO_EXALLC	ukb-ppp-ACOT13-OID31522	Adenocarcinoma and Papillary adenocarcinoma of kidney (controls excluding all cancers) || id:finngen_R9_C3_KIDNEY_PAPILLARYADENO_EXALLC	exposure	Wald ratio	1	-0.452713543	1.613917306	0.779089297	-3.615991463	2.710564377	0.635900266	0.026890251	15.03776008	0.945208303	II Neoplasms, from cancer register (ICD-O-3)
finngen_R9_C3_KIDNEY_PAPILLARYADENO_EXALLC	ukb-ppp-AIF1-OID21234	Adenocarcinoma and Papillary adenocarcinoma of kidney (controls excluding all cancers) || id:finngen_R9_C3_KIDNEY_PAPILLARYADENO_EXALLC	exposure	Wald ratio	1	-1.113023039	0.889155243	0.210651561	-2.855767315	0.629721237	0.328564196	0.057511675	1.877087245	0.655445883	II Neoplasms, from cancer register (ICD-O-3)
finngen_R9_C3_KIDNEY_PAPILLARYADENO_EXALLC	ukb-ppp-FKBPL-OID31499	Adenocarcinoma and Papillary adenocarcinoma of kidney (controls excluding all cancers) || id:finngen_R9_C3_KIDNEY_PAPILLARYADENO_EXALLC	exposure	Wald ratio	1	-0.112197571	2.087319307	0.957132759	-4.203343412	3.97894827	0.893867638	0.014945524	53.46077834	0.99187572	II Neoplasms, from cancer register (ICD-O-3)
finngen_R9_C3_KIDNEY_PAPILLARYADENO_EXALLC	ukb-ppp-TNF-OID20473	Adenocarcinoma and Papillary adenocarcinoma of kidney (controls excluding all cancers) || id:finngen_R9_C3_KIDNEY_PAPILLARYADENO_EXALLC	exposure	Wald ratio	1	-1.802102523	1.04448338	0.084463878	-3.849289948	0.245084902	0.164951709	0.021294852	1.27772979	0.465939429	II Neoplasms, from cancer register (ICD-O-3)
finngen_R9_C3_LEIOMYOSARCOMA_EXALLC	ukb-ppp-AGER-OID20756	Leiomyosarcoma (controls excluding all cancers) || id:finngen_R9_C3_LEIOMYOSARCOMA_EXALLC	exposure	Inverse variance weighted	2	-0.420734606	0.742015986	0.570703614	-1.875085939	1.033616728	0.656564327	0.153341788	2.81121487	0.998996831	II Neoplasms, from cancer register (ICD-O-3)
finngen_R9_C3_LEIOMYOSARCOMA_EXALLC	ukb-ppp-ALDH5A1-OID31047	Leiomyosarcoma (controls excluding all cancers) || id:finngen_R9_C3_LEIOMYOSARCOMA_EXALLC	exposure	Inverse variance weighted	2	-0.752241137	0.738904646	0.308654669	-2.200494242	0.696011968	0.4713091	0.110748408	2.005737791	0.956323484	II Neoplasms, from cancer register (ICD-O-3)
finngen_R9_C3_LEIOMYOSARCOMA_EXALLC	ukb-ppp-ACOT13-OID31522	Leiomyosarcoma (controls excluding all cancers) || id:finngen_R9_C3_LEIOMYOSARCOMA_EXALLC	exposure	Wald ratio	1	0.895303472	1.796763995	0.618282032	-2.626353959	4.416960903	2.448078599	0.072341743	82.84413102	0.894888473	II Neoplasms, from cancer register (ICD-O-3)
finngen_R9_C3_LEIOMYOSARCOMA_EXALLC	ukb-ppp-AIF1-OID21234	Leiomyosarcoma (controls excluding all cancers) || id:finngen_R9_C3_LEIOMYOSARCOMA_EXALLC	exposure	Wald ratio	1	-0.150959951	0.988175554	0.878582552	-2.087784038	1.785864136	0.859882135	0.123961526	5.964732058	0.974096989	II Neoplasms, from cancer register (ICD-O-3)
finngen_R9_C3_LEIOMYOSARCOMA_EXALLC	ukb-ppp-FKBPL-OID31499	Leiomyosarcoma (controls excluding all cancers) || id:finngen_R9_C3_LEIOMYOSARCOMA_EXALLC	exposure	Wald ratio	1	-1.09781098	2.347806051	0.640077711	-5.69951084	3.503888881	0.333600543	0.003347603	33.24448473	0.902983722	II Neoplasms, from cancer register (ICD-O-3)
finngen_R9_C3_LEIOMYOSARCOMA_EXALLC	ukb-ppp-TNF-OID20473	Leiomyosarcoma (controls excluding all cancers) || id:finngen_R9_C3_LEIOMYOSARCOMA_EXALLC	exposure	Wald ratio	1	-1.713175811	1.163015619	0.140738562	-3.992686424	0.566334802	0.180292308	0.018450083	1.761797865	0.561383165	II Neoplasms, from cancer register (ICD-O-3)
finngen_R9_C3_LIPOSARCOMA_EXALLC	ukb-ppp-AGER-OID20756	Liposarcoma (controls excluding all cancers) || id:finngen_R9_C3_LIPOSARCOMA_EXALLC	exposure	Inverse variance weighted	2	0.659432945	0.779284796	0.397439643	-0.867965257	2.186831146	1.933695511	0.419804876	8.90694354	0.981872997	II Neoplasms, from cancer register (ICD-O-3)
finngen_R9_C3_LIPOSARCOMA_EXALLC	ukb-ppp-ALDH5A1-OID31047	Liposarcoma (controls excluding all cancers) || id:finngen_R9_C3_LIPOSARCOMA_EXALLC	exposure	Inverse variance weighted	2	1.352344261	0.776062941	0.081408695	-0.168739103	2.873427624	3.86647895	0.844729262	17.697575	0.738796654	II Neoplasms, from cancer register (ICD-O-3)
finngen_R9_C3_LIPOSARCOMA_EXALLC	ukb-ppp-ACOT13-OID31522	Liposarcoma (controls excluding all cancers) || id:finngen_R9_C3_LIPOSARCOMA_EXALLC	exposure	Wald ratio	1	-2.014762125	1.884324382	0.284969399	-5.708037913	1.678513664	0.133352121	0.003319179	5.357586876	0.727219276	II Neoplasms, from cancer register (ICD-O-3)
finngen_R9_C3_LIPOSARCOMA_EXALLC	ukb-ppp-AIF1-OID21234	Liposarcoma (controls excluding all cancers) || id:finngen_R9_C3_LIPOSARCOMA_EXALLC	exposure	Wald ratio	1	-0.794050097	1.035984713	0.443397331	-2.824580133	1.23647994	0.452010397	0.059333564	3.443470881	0.823020698	II Neoplasms, from cancer register (ICD-O-3)
finngen_R9_C3_LIPOSARCOMA_EXALLC	ukb-ppp-FKBPL-OID31499	Liposarcoma (controls excluding all cancers) || id:finngen_R9_C3_LIPOSARCOMA_EXALLC	exposure	Wald ratio	1	1.395879231	2.45567992	0.569743828	-3.417253412	6.209011873	4.038523806	0.032802406	497.2097021	0.882319779	II Neoplasms, from cancer register (ICD-O-3)
finngen_R9_C3_LIPOSARCOMA_EXALLC	ukb-ppp-TNF-OID20473	Liposarcoma (controls excluding all cancers) || id:finngen_R9_C3_LIPOSARCOMA_EXALLC	exposure	Wald ratio	1	0.201043252	1.216730076	0.86876105	-2.183747697	2.585834201	1.222677654	0.112618678	13.27435796	0.970955129	II Neoplasms, from cancer register (ICD-O-3)
finngen_R9_C3_LIP_EXALLC	ukb-ppp-AGER-OID20756	Malignant neoplasm of lip (controls excluding all cancers) || id:finngen_R9_C3_LIP_EXALLC	exposure	Inverse variance weighted	2	-0.815347071	0.762560779	0.284969464	-2.309966197	0.679272055	0.442485727	0.099264607	1.972441381	0.956323484	II Neoplasms, from cancer register (ICD-O-3)
finngen_R9_C3_LIP_EXALLC	ukb-ppp-ALDH5A1-OID31047	Malignant neoplasm of lip (controls excluding all cancers) || id:finngen_R9_C3_LIP_EXALLC	exposure	Inverse variance weighted	2	-1.222918687	1.272915482	0.336691658	-3.717833032	1.271995657	0.294369739	0.024286539	3.567965899	0.972620758	II Neoplasms, from cancer register (ICD-O-3)
finngen_R9_C3_LIP_EXALLC	ukb-ppp-ACOT13-OID31522	Malignant neoplasm of lip (controls excluding all cancers) || id:finngen_R9_C3_LIP_EXALLC	exposure	Wald ratio	1	-3.104959979	1.648846737	0.059685446	-6.336699583	0.126779625	0.044826313	0.001770135	1.135166828	0.407103253	II Neoplasms, from cancer register (ICD-O-3)
finngen_R9_C3_LIP_EXALLC	ukb-ppp-AIF1-OID21234	Malignant neoplasm of lip (controls excluding all cancers) || id:finngen_R9_C3_LIP_EXALLC	exposure	Wald ratio	1	-0.484304349	0.913048159	0.595816705	-2.273878741	1.305270042	0.616125656	0.102912235	3.68868506	0.888035427	II Neoplasms, from cancer register (ICD-O-3)
finngen_R9_C3_LIP_EXALLC	ukb-ppp-FKBPL-OID31499	Malignant neoplasm of lip (controls excluding all cancers) || id:finngen_R9_C3_LIP_EXALLC	exposure	Wald ratio	1	-3.364580407	2.164389672	0.120061159	-7.606784164	0.87762335	0.034576521	0.000497068	2.405176644	0.532008645	II Neoplasms, from cancer register (ICD-O-3)
finngen_R9_C3_LIP_EXALLC	ukb-ppp-TNF-OID20473	Malignant neoplasm of lip (controls excluding all cancers) || id:finngen_R9_C3_LIP_EXALLC	exposure	Wald ratio	1	-0.622594113	1.072717261	0.561651809	-2.725119944	1.479931718	0.536550757	0.065538341	4.392645732	0.879887522	II Neoplasms, from cancer register (ICD-O-3)
finngen_R9_C3_LUNG_NEUROENDO_EXALLC	ukb-ppp-AGER-OID20756	Neuroendocrine tumor and carcinoma of lung (controls excluding all cancers) || id:finngen_R9_C3_LUNG_NEUROENDO_EXALLC	exposure	Inverse variance weighted	2	-0.259891183	0.744254753	0.726941766	-1.718630499	1.198848134	0.771135494	0.179311547	3.316294795	0.998996831	II Neoplasms, from cancer register (ICD-O-3)
finngen_R9_C3_LUNG_NEUROENDO_EXALLC	ukb-ppp-ALDH5A1-OID31047	Neuroendocrine tumor and carcinoma of lung (controls excluding all cancers) || id:finngen_R9_C3_LUNG_NEUROENDO_EXALLC	exposure	Inverse variance weighted	2	-0.200123235	2.445364838	0.934775711	-4.993038317	4.592791846	0.818629863	0.006785018	98.7697957	0.998996831	II Neoplasms, from cancer register (ICD-O-3)
finngen_R9_C3_LUNG_NEUROENDO_EXALLC	ukb-ppp-ACOT13-OID31522	Neuroendocrine tumor and carcinoma of lung (controls excluding all cancers) || id:finngen_R9_C3_LUNG_NEUROENDO_EXALLC	exposure	Wald ratio	1	2.553918609	1.800168135	0.155983245	-0.974410936	6.082248153	12.85738827	0.37741461	438.0128084	0.584258734	II Neoplasms, from cancer register (ICD-O-3)
finngen_R9_C3_LUNG_NEUROENDO_EXALLC	ukb-ppp-AIF1-OID21234	Neuroendocrine tumor and carcinoma of lung (controls excluding all cancers) || id:finngen_R9_C3_LUNG_NEUROENDO_EXALLC	exposure	Wald ratio	1	1.873124955	0.996761286	0.060215663	-0.080527166	3.826777076	6.508603748	0.922629839	45.91432115	0.408411874	II Neoplasms, from cancer register (ICD-O-3)
finngen_R9_C3_LUNG_NEUROENDO_EXALLC	ukb-ppp-FKBPL-OID31499	Neuroendocrine tumor and carcinoma of lung (controls excluding all cancers) || id:finngen_R9_C3_LUNG_NEUROENDO_EXALLC	exposure	Wald ratio	1	-3.374203421	2.326169671	0.146907841	-7.933495976	1.185089133	0.034245387	0.000358531	3.270978361	0.568894212	II Neoplasms, from cancer register (ICD-O-3)
finngen_R9_C3_LUNG_NEUROENDO_EXALLC	ukb-ppp-TNF-OID20473	Neuroendocrine tumor and carcinoma of lung (controls excluding all cancers) || id:finngen_R9_C3_LUNG_NEUROENDO_EXALLC	exposure	Wald ratio	1	1.275690829	1.16918302	0.275230675	-1.015907889	3.567289547	3.581174535	0.362073558	35.42045746	0.720923057	II Neoplasms, from cancer register (ICD-O-3)
finngen_R9_C3_LUNG_NONSMALL_EXALLC	ukb-ppp-AGER-OID20756	Non-small cell lung cancer (controls excluding all cancers) || id:finngen_R9_C3_LUNG_NONSMALL_EXALLC	exposure	Inverse variance weighted	2	-0.370123137	0.27931753	0.185138606	-0.917585496	0.177339222	0.690649281	0.399482429	1.194036068	0.873741785	II Neoplasms, from cancer register (ICD-O-3)
finngen_R9_C3_LUNG_NONSMALL_EXALLC	ukb-ppp-ALDH5A1-OID31047	Non-small cell lung cancer (controls excluding all cancers) || id:finngen_R9_C3_LUNG_NONSMALL_EXALLC	exposure	Inverse variance weighted	2	-0.125820433	0.141647008	0.374396879	-0.403448568	0.151807702	0.88177317	0.668012383	1.163936392	0.981480283	II Neoplasms, from cancer register (ICD-O-3)
finngen_R9_C3_LUNG_NONSMALL_EXALLC	ukb-ppp-ACOT13-OID31522	Non-small cell lung cancer (controls excluding all cancers) || id:finngen_R9_C3_LUNG_NONSMALL_EXALLC	exposure	Wald ratio	1	-0.662276807	0.342625154	0.053242532	-1.333822109	0.009268495	0.515675902	0.26346833	1.00931158	0.385217194	II Neoplasms, from cancer register (ICD-O-3)
finngen_R9_C3_LUNG_NONSMALL_EXALLC	ukb-ppp-AIF1-OID21234	Non-small cell lung cancer (controls excluding all cancers) || id:finngen_R9_C3_LUNG_NONSMALL_EXALLC	exposure	Wald ratio	1	0.196598005	0.189145374	0.298618	-0.174126929	0.567322938	1.217254612	0.840190246	1.763539622	0.734756865	II Neoplasms, from cancer register (ICD-O-3)
finngen_R9_C3_LUNG_NONSMALL_EXALLC	ukb-ppp-FKBPL-OID31499	Non-small cell lung cancer (controls excluding all cancers) || id:finngen_R9_C3_LUNG_NONSMALL_EXALLC	exposure	Wald ratio	1	-1.099194673	0.441727165	0.012831867	-1.964979916	-0.23340943	0.333139262	0.140158702	0.791829308	0.19391349	II Neoplasms, from cancer register (ICD-O-3)
finngen_R9_C3_LUNG_NONSMALL_EXALLC	ukb-ppp-TNF-OID20473	Non-small cell lung cancer (controls excluding all cancers) || id:finngen_R9_C3_LUNG_NONSMALL_EXALLC	exposure	Wald ratio	1	0.124069884	0.223177813	0.578262868	-0.31335863	0.561498398	1.132094983	0.730987711	1.753297671	0.883723679	II Neoplasms, from cancer register (ICD-O-3)
finngen_R9_C3_MACROGLOBULINEMIA_EXALLC	ukb-ppp-AGER-OID20756	Waldenstrom macroglobulinemia, lymphoplasmacytic lymphoma (controls excluding all cancers) || id:finngen_R9_C3_MACROGLOBULINEMIA_EXALLC	exposure	Inverse variance weighted	2	1.322356792	1.934929663	0.494345677	-2.470105348	5.114818933	3.752254249	0.084575949	166.4706359	0.998996831	II Neoplasms, from cancer register (ICD-O-3)
finngen_R9_C3_MACROGLOBULINEMIA_EXALLC	ukb-ppp-ALDH5A1-OID31047	Waldenstrom macroglobulinemia, lymphoplasmacytic lymphoma (controls excluding all cancers) || id:finngen_R9_C3_MACROGLOBULINEMIA_EXALLC	exposure	Inverse variance weighted	2	-0.040491866	1.268833381	0.974541691	-2.527405294	2.446421561	0.960316975	0.07986598	11.54695264	0.998996831	II Neoplasms, from cancer register (ICD-O-3)
finngen_R9_C3_MACROGLOBULINEMIA_EXALLC	ukb-ppp-ACOT13-OID31522	Waldenstrom macroglobulinemia, lymphoplasmacytic lymphoma (controls excluding all cancers) || id:finngen_R9_C3_MACROGLOBULINEMIA_EXALLC	exposure	Wald ratio	1	-6.258717557	2.509205977	0.012620511	-11.17676127	-1.340673842	0.001913698	1.40E-05	0.261669285	0.192326859	II Neoplasms, from cancer register (ICD-O-3)
finngen_R9_C3_MACROGLOBULINEMIA_EXALLC	ukb-ppp-AIF1-OID21234	Waldenstrom macroglobulinemia, lymphoplasmacytic lymphoma (controls excluding all cancers) || id:finngen_R9_C3_MACROGLOBULINEMIA_EXALLC	exposure	Wald ratio	1	1.163541592	1.375412689	0.397576084	-1.532267279	3.859350463	3.201250747	0.216045277	47.43453087	0.79718336	II Neoplasms, from cancer register (ICD-O-3)
finngen_R9_C3_MACROGLOBULINEMIA_EXALLC	ukb-ppp-FKBPL-OID31499	Waldenstrom macroglobulinemia, lymphoplasmacytic lymphoma (controls excluding all cancers) || id:finngen_R9_C3_MACROGLOBULINEMIA_EXALLC	exposure	Wald ratio	1	2.560510402	3.24458228	0.430015643	-3.798870867	8.91989167	12.94242146	0.022396046	7479.278957	0.816201968	II Neoplasms, from cancer register (ICD-O-3)
finngen_R9_C3_MACROGLOBULINEMIA_EXALLC	ukb-ppp-TNF-OID20473	Waldenstrom macroglobulinemia, lymphoplasmacytic lymphoma (controls excluding all cancers) || id:finngen_R9_C3_MACROGLOBULINEMIA_EXALLC	exposure	Wald ratio	1	0.716215459	1.632989588	0.66095751	-2.484444133	3.91687505	2.046672817	0.083371885	50.24319174	0.910338207	II Neoplasms, from cancer register (ICD-O-3)
finngen_R9_C3_MANTLE_CELL_LYMPHOMA_EXALLC	ukb-ppp-AGER-OID20756	Mantle cell lymphoma (controls excluding all cancers) || id:finngen_R9_C3_MANTLE_CELL_LYMPHOMA_EXALLC	exposure	Inverse variance weighted	2	-0.987625788	0.684006678	0.148771818	-2.328278877	0.353027301	0.372459941	0.097463349	1.423370003	0.825782851	II Neoplasms, from cancer register (ICD-O-3)
finngen_R9_C3_MANTLE_CELL_LYMPHOMA_EXALLC	ukb-ppp-ALDH5A1-OID31047	Mantle cell lymphoma (controls excluding all cancers) || id:finngen_R9_C3_MANTLE_CELL_LYMPHOMA_EXALLC	exposure	Inverse variance weighted	2	0.153645074	0.687154505	0.823071591	-1.193177756	1.500467905	1.166076943	0.303256057	4.483786565	0.998996831	II Neoplasms, from cancer register (ICD-O-3)
finngen_R9_C3_MANTLE_CELL_LYMPHOMA_EXALLC	ukb-ppp-ACOT13-OID31522	Mantle cell lymphoma (controls excluding all cancers) || id:finngen_R9_C3_MANTLE_CELL_LYMPHOMA_EXALLC	exposure	Wald ratio	1	0.974452674	1.655210997	0.556050394	-2.269760881	4.218666229	2.649716554	0.103336887	67.94280366	0.877712759	II Neoplasms, from cancer register (ICD-O-3)
finngen_R9_C3_MANTLE_CELL_LYMPHOMA_EXALLC	ukb-ppp-AIF1-OID21234	Mantle cell lymphoma (controls excluding all cancers) || id:finngen_R9_C3_MANTLE_CELL_LYMPHOMA_EXALLC	exposure	Wald ratio	1	1.352983923	0.915936984	0.139633207	-0.442252566	3.148220412	3.868952982	0.642587319	23.29457293	0.560227092	II Neoplasms, from cancer register (ICD-O-3)
finngen_R9_C3_MANTLE_CELL_LYMPHOMA_EXALLC	ukb-ppp-FKBPL-OID31499	Mantle cell lymphoma (controls excluding all cancers) || id:finngen_R9_C3_MANTLE_CELL_LYMPHOMA_EXALLC	exposure	Wald ratio	1	-2.219897585	2.164525207	0.305088766	-6.46236699	2.022571821	0.108620233	0.001561096	7.557737111	0.737738483	II Neoplasms, from cancer register (ICD-O-3)
finngen_R9_C3_MANTLE_CELL_LYMPHOMA_EXALLC	ukb-ppp-TNF-OID20473	Mantle cell lymphoma (controls excluding all cancers) || id:finngen_R9_C3_MANTLE_CELL_LYMPHOMA_EXALLC	exposure	Wald ratio	1	0.126444734	1.07927513	0.90673557	-1.988934521	2.241823989	1.134786734	0.136841149	9.410480253	0.980084886	II Neoplasms, from cancer register (ICD-O-3)
finngen_R9_C3_MARGINAL_ZONE_LYMPHOMA_EXALLC	ukb-ppp-AGER-OID20756	Marginal zone B-cell lymphoma (controls excluding all cancers) || id:finngen_R9_C3_MARGINAL_ZONE_LYMPHOMA_EXALLC	exposure	Inverse variance weighted	2	-2.041251856	0.625234338	0.001095496	-3.266711159	-0.815792554	0.129866035	0.03813163	0.442288651	0.129389204	II Neoplasms, from cancer register (ICD-O-3)
finngen_R9_C3_MARGINAL_ZONE_LYMPHOMA_EXALLC	ukb-ppp-ALDH5A1-OID31047	Marginal zone B-cell lymphoma (controls excluding all cancers) || id:finngen_R9_C3_MARGINAL_ZONE_LYMPHOMA_EXALLC	exposure	Inverse variance weighted	2	0.241591937	0.964772447	0.802267677	-1.649362059	2.132545934	1.273274511	0.192172464	8.436317804	0.998996831	II Neoplasms, from cancer register (ICD-O-3)
finngen_R9_C3_MARGINAL_ZONE_LYMPHOMA_EXALLC	ukb-ppp-ACOT13-OID31522	Marginal zone B-cell lymphoma (controls excluding all cancers) || id:finngen_R9_C3_MARGINAL_ZONE_LYMPHOMA_EXALLC	exposure	Wald ratio	1	2.232345837	1.697407526	0.18845943	-1.094572914	5.559264587	9.321707657	0.334682515	259.6318296	0.628448017	II Neoplasms, from cancer register (ICD-O-3)
finngen_R9_C3_MARGINAL_ZONE_LYMPHOMA_EXALLC	ukb-ppp-AIF1-OID21234	Marginal zone B-cell lymphoma (controls excluding all cancers) || id:finngen_R9_C3_MARGINAL_ZONE_LYMPHOMA_EXALLC	exposure	Wald ratio	1	1.470833632	0.933341707	0.115053682	-0.358516113	3.300183378	4.352862316	0.698712368	27.11761123	0.525370031	II Neoplasms, from cancer register (ICD-O-3)
finngen_R9_C3_MARGINAL_ZONE_LYMPHOMA_EXALLC	ukb-ppp-FKBPL-OID31499	Marginal zone B-cell lymphoma (controls excluding all cancers) || id:finngen_R9_C3_MARGINAL_ZONE_LYMPHOMA_EXALLC	exposure	Wald ratio	1	-6.913476656	1.767751443	9.20E-05	-10.37826948	-3.448683828	0.000994295	3.11E-05	0.031787447	0.029843867	II Neoplasms, from cancer register (ICD-O-3)
finngen_R9_C3_MARGINAL_ZONE_LYMPHOMA_EXALLC	ukb-ppp-TNF-OID20473	Marginal zone B-cell lymphoma (controls excluding all cancers) || id:finngen_R9_C3_MARGINAL_ZONE_LYMPHOMA_EXALLC	exposure	Wald ratio	1	1.74005807	1.099619543	0.113554114	-0.415196235	3.895312375	5.697674275	0.660210711	49.17141088	0.522358354	II Neoplasms, from cancer register (ICD-O-3)
finngen_R9_C3_MELANOMA_EXALLC	ukb-ppp-AGER-OID20756	Malignant melanoma (controls excluding all cancers) || id:finngen_R9_C3_MELANOMA_EXALLC	exposure	Inverse variance weighted	2	0.117743683	0.171896056	0.4933627	-0.219172587	0.454659952	1.124955729	0.803183088	1.575637499	0.998996831	II Neoplasms, from cancer register (ICD-O-3)
finngen_R9_C3_MELANOMA_EXALLC	ukb-ppp-ALDH5A1-OID31047	Malignant melanoma (controls excluding all cancers) || id:finngen_R9_C3_MELANOMA_EXALLC	exposure	Inverse variance weighted	2	0.11100463	0.156238317	0.47740482	-0.195222472	0.417231732	1.117400081	0.822651621	1.517754185	0.998996831	II Neoplasms, from cancer register (ICD-O-3)
finngen_R9_C3_MELANOMA_EXALLC	ukb-ppp-ACOT13-OID31522	Malignant melanoma (controls excluding all cancers) || id:finngen_R9_C3_MELANOMA_EXALLC	exposure	Wald ratio	1	0.057661238	0.37842042	0.87889237	-0.684042786	0.799365261	1.059356065	0.504572983	2.22412874	0.974096989	II Neoplasms, from cancer register (ICD-O-3)
finngen_R9_C3_MELANOMA_EXALLC	ukb-ppp-AIF1-OID21234	Malignant melanoma (controls excluding all cancers) || id:finngen_R9_C3_MELANOMA_EXALLC	exposure	Wald ratio	1	-0.361458408	0.208262757	0.082636654	-0.769653413	0.046736597	0.696659571	0.463173571	1.047845967	0.462909798	II Neoplasms, from cancer register (ICD-O-3)
finngen_R9_C3_MELANOMA_EXALLC	ukb-ppp-FKBPL-OID31499	Malignant melanoma (controls excluding all cancers) || id:finngen_R9_C3_MELANOMA_EXALLC	exposure	Wald ratio	1	0.052440746	0.487682295	0.914368089	-0.903416552	1.008298045	1.053840116	0.405182964	2.740932099	0.981486308	II Neoplasms, from cancer register (ICD-O-3)
finngen_R9_C3_MELANOMA_EXALLC	ukb-ppp-TNF-OID20473	Malignant melanoma (controls excluding all cancers) || id:finngen_R9_C3_MELANOMA_EXALLC	exposure	Wald ratio	1	-0.087053664	0.245720865	0.723130042	-0.56866656	0.394559231	0.916627904	0.566280036	1.483730065	0.931473716	II Neoplasms, from cancer register (ICD-O-3)
finngen_R9_C3_MELANOMA_SKIN_EXALLC	ukb-ppp-AGER-OID20756	Malignant melanoma of skin (controls excluding all cancers) || id:finngen_R9_C3_MELANOMA_SKIN_EXALLC	exposure	Inverse variance weighted	2	0.048284112	0.264155668	0.854965475	-0.469460997	0.566029221	1.04946878	0.625339237	1.761259576	0.998996831	II Neoplasms, from cancer register (ICD-O-3)
finngen_R9_C3_MELANOMA_SKIN_EXALLC	ukb-ppp-ALDH5A1-OID31047	Malignant melanoma of skin (controls excluding all cancers) || id:finngen_R9_C3_MELANOMA_SKIN_EXALLC	exposure	Inverse variance weighted	2	0.069894606	0.179153653	0.696434677	-0.281246554	0.421035767	1.072395152	0.754842203	1.52353877	0.998996831	II Neoplasms, from cancer register (ICD-O-3)
finngen_R9_C3_MELANOMA_SKIN_EXALLC	ukb-ppp-ACOT13-OID31522	Malignant melanoma of skin (controls excluding all cancers) || id:finngen_R9_C3_MELANOMA_SKIN_EXALLC	exposure	Wald ratio	1	-0.066007448	0.433435754	0.878959091	-0.915541525	0.783526629	0.936123892	0.400299795	2.189179091	0.974096989	II Neoplasms, from cancer register (ICD-O-3)
finngen_R9_C3_MELANOMA_SKIN_EXALLC	ukb-ppp-AIF1-OID21234	Malignant melanoma of skin (controls excluding all cancers) || id:finngen_R9_C3_MELANOMA_SKIN_EXALLC	exposure	Wald ratio	1	-0.371017548	0.238644764	0.120020996	-0.838761286	0.09672619	0.690031833	0.432245621	1.101558714	0.532008645	II Neoplasms, from cancer register (ICD-O-3)
finngen_R9_C3_MELANOMA_SKIN_EXALLC	ukb-ppp-FKBPL-OID31499	Malignant melanoma of skin (controls excluding all cancers) || id:finngen_R9_C3_MELANOMA_SKIN_EXALLC	exposure	Wald ratio	1	-0.000851206	0.55870162	0.99878439	-1.095906381	1.09420397	0.999149157	0.334236524	2.98680415	0.999799822	II Neoplasms, from cancer register (ICD-O-3)
finngen_R9_C3_MELANOMA_SKIN_EXALLC	ukb-ppp-TNF-OID20473	Malignant melanoma of skin (controls excluding all cancers) || id:finngen_R9_C3_MELANOMA_SKIN_EXALLC	exposure	Wald ratio	1	0.080377052	0.281662996	0.775363726	-0.471682419	0.632436524	1.083695601	0.623951637	1.882191	0.945037214	II Neoplasms, from cancer register (ICD-O-3)
finngen_R9_C3_MENINGIOMA_EXALLC	ukb-ppp-AGER-OID20756	Brain meningioma (controls excluding all cancers) || id:finngen_R9_C3_MENINGIOMA_EXALLC	exposure	Inverse variance weighted	2	0.156327631	0.27800746	0.573901748	-0.38856699	0.701222253	1.16920921	0.678027799	2.016215527	0.998996831	II Neoplasms, from cancer register (ICD-O-3)
finngen_R9_C3_MENINGIOMA_EXALLC	ukb-ppp-ALDH5A1-OID31047	Brain meningioma (controls excluding all cancers) || id:finngen_R9_C3_MENINGIOMA_EXALLC	exposure	Inverse variance weighted	2	-0.152513483	0.276388387	0.581079509	-0.694234721	0.389207755	0.858547318	0.499456525	1.475811127	0.998996831	II Neoplasms, from cancer register (ICD-O-3)
finngen_R9_C3_MENINGIOMA_EXALLC	ukb-ppp-ACOT13-OID31522	Brain meningioma (controls excluding all cancers) || id:finngen_R9_C3_MENINGIOMA_EXALLC	exposure	Wald ratio	1	-0.482684771	0.671121649	0.472004774	-1.798083203	0.832713662	0.617124328	0.165616036	2.299550483	0.837932629	II Neoplasms, from cancer register (ICD-O-3)
finngen_R9_C3_MENINGIOMA_EXALLC	ukb-ppp-AIF1-OID21234	Brain meningioma (controls excluding all cancers) || id:finngen_R9_C3_MENINGIOMA_EXALLC	exposure	Wald ratio	1	-0.079500197	0.369640422	0.829709301	-0.803995425	0.64499503	0.923577838	0.447537286	1.905977556	0.958928125	II Neoplasms, from cancer register (ICD-O-3)
finngen_R9_C3_MENINGIOMA_EXALLC	ukb-ppp-FKBPL-OID31499	Brain meningioma (controls excluding all cancers) || id:finngen_R9_C3_MENINGIOMA_EXALLC	exposure	Wald ratio	1	-0.565464837	0.873818994	0.517554956	-2.278150065	1.14722039	0.568096013	0.102473601	3.149426556	0.861337796	II Neoplasms, from cancer register (ICD-O-3)
finngen_R9_C3_MENINGIOMA_EXALLC	ukb-ppp-TNF-OID20473	Brain meningioma (controls excluding all cancers) || id:finngen_R9_C3_MENINGIOMA_EXALLC	exposure	Wald ratio	1	-0.253512215	0.433869644	0.559015109	-1.103896716	0.596872287	0.776070265	0.331576504	1.816428639	0.878939598	II Neoplasms, from cancer register (ICD-O-3)
finngen_R9_C3_MESOTHELIOMA_EXALLC	ukb-ppp-AGER-OID20756	Mesothelioma (controls excluding all cancers) || id:finngen_R9_C3_MESOTHELIOMA_EXALLC	exposure	Inverse variance weighted	2	0.405075789	0.529607265	0.444354493	-0.632954451	1.443106029	1.499416134	0.531020607	4.233825799	0.99000321	II Neoplasms, from cancer register (ICD-O-3)
finngen_R9_C3_MESOTHELIOMA_EXALLC	ukb-ppp-ALDH5A1-OID31047	Mesothelioma (controls excluding all cancers) || id:finngen_R9_C3_MESOTHELIOMA_EXALLC	exposure	Inverse variance weighted	2	-0.080579534	0.535457922	0.880380292	-1.130077061	0.968917994	0.922581524	0.323008364	2.63509173	0.998996831	II Neoplasms, from cancer register (ICD-O-3)
finngen_R9_C3_MESOTHELIOMA_EXALLC	ukb-ppp-ACOT13-OID31522	Mesothelioma (controls excluding all cancers) || id:finngen_R9_C3_MESOTHELIOMA_EXALLC	exposure	Wald ratio	1	2.664123923	1.295323896	0.039712769	0.125289085	5.20295876	14.35536762	1.133476077	181.8093771	0.333762021	II Neoplasms, from cancer register (ICD-O-3)
finngen_R9_C3_MESOTHELIOMA_EXALLC	ukb-ppp-AIF1-OID21234	Mesothelioma (controls excluding all cancers) || id:finngen_R9_C3_MESOTHELIOMA_EXALLC	exposure	Wald ratio	1	-0.636111211	0.71398299	0.372964962	-2.035517871	0.76329545	0.529346945	0.130612824	2.145334426	0.785723257	II Neoplasms, from cancer register (ICD-O-3)
finngen_R9_C3_MESOTHELIOMA_EXALLC	ukb-ppp-FKBPL-OID31499	Mesothelioma (controls excluding all cancers) || id:finngen_R9_C3_MESOTHELIOMA_EXALLC	exposure	Wald ratio	1	2.501269104	1.651277236	0.129836201	-0.735234279	5.737772488	12.19796463	0.479393134	310.3722824	0.545235228	II Neoplasms, from cancer register (ICD-O-3)
finngen_R9_C3_MESOTHELIOMA_EXALLC	ukb-ppp-TNF-OID20473	Mesothelioma (controls excluding all cancers) || id:finngen_R9_C3_MESOTHELIOMA_EXALLC	exposure	Wald ratio	1	-0.025973368	0.841270525	0.975370042	-1.674863596	1.62291686	0.974361038	0.187333731	5.067850992	0.994898862	II Neoplasms, from cancer register (ICD-O-3)
finngen_R9_C3_MULT_MYELOMA_EXALLC	ukb-ppp-AGER-OID20756	Multiple myeloma (controls excluding all cancers) || id:finngen_R9_C3_MULT_MYELOMA_EXALLC	exposure	Inverse variance weighted	2	0.280502506	0.40095899	0.484190235	-0.505377114	1.066382126	1.32379486	0.603278028	2.904851081	0.998996831	II Neoplasms, from cancer register (ICD-O-3)
finngen_R9_C3_MULT_MYELOMA_EXALLC	ukb-ppp-ALDH5A1-OID31047	Multiple myeloma (controls excluding all cancers) || id:finngen_R9_C3_MULT_MYELOMA_EXALLC	exposure	Inverse variance weighted	2	0.33170278	0.401490728	0.408703163	-0.455219046	1.118624606	1.393338659	0.63430901	3.06064172	0.981872997	II Neoplasms, from cancer register (ICD-O-3)
finngen_R9_C3_MULT_MYELOMA_EXALLC	ukb-ppp-ACOT13-OID31522	Multiple myeloma (controls excluding all cancers) || id:finngen_R9_C3_MULT_MYELOMA_EXALLC	exposure	Wald ratio	1	0.599532597	0.974337229	0.538341099	-1.310168372	2.509233565	1.821267335	0.26977463	12.29550275	0.870188577	II Neoplasms, from cancer register (ICD-O-3)
finngen_R9_C3_MULT_MYELOMA_EXALLC	ukb-ppp-AIF1-OID21234	Multiple myeloma (controls excluding all cancers) || id:finngen_R9_C3_MULT_MYELOMA_EXALLC	exposure	Wald ratio	1	0.608451159	0.53581246	0.256137661	-0.441741262	1.65864358	1.83758307	0.642915961	5.252181846	0.705683566	II Neoplasms, from cancer register (ICD-O-3)
finngen_R9_C3_MULT_MYELOMA_EXALLC	ukb-ppp-FKBPL-OID31499	Multiple myeloma (controls excluding all cancers) || id:finngen_R9_C3_MULT_MYELOMA_EXALLC	exposure	Wald ratio	1	0.145712892	1.25685686	0.907704566	-2.317726554	2.609152337	1.156863995	0.098497259	13.58752832	0.980490641	II Neoplasms, from cancer register (ICD-O-3)
finngen_R9_C3_MULT_MYELOMA_EXALLC	ukb-ppp-TNF-OID20473	Multiple myeloma (controls excluding all cancers) || id:finngen_R9_C3_MULT_MYELOMA_EXALLC	exposure	Wald ratio	1	-0.182713256	0.632088506	0.772533341	-1.421606728	1.056180216	0.833006981	0.24132596	2.875366707	0.944207813	II Neoplasms, from cancer register (ICD-O-3)
finngen_R9_C3_MYELODYSP_SYNDR_EXALLC	ukb-ppp-AGER-OID20756	Myelodysplastic syndrome (controls excluding all cancers) || id:finngen_R9_C3_MYELODYSP_SYNDR_EXALLC	exposure	Inverse variance weighted	2	0.17031358	0.721139928	0.813298645	-1.243120678	1.583747839	1.185676598	0.288482551	4.873185542	0.998996831	II Neoplasms, from cancer register (ICD-O-3)
finngen_R9_C3_MYELODYSP_SYNDR_EXALLC	ukb-ppp-ALDH5A1-OID31047	Myelodysplastic syndrome (controls excluding all cancers) || id:finngen_R9_C3_MYELODYSP_SYNDR_EXALLC	exposure	Inverse variance weighted	2	-0.026511257	1.276184357	0.983426061	-2.527832598	2.474810083	0.973837081	0.079831861	11.87945079	0.998996831	II Neoplasms, from cancer register (ICD-O-3)
finngen_R9_C3_MYELODYSP_SYNDR_EXALLC	ukb-ppp-ACOT13-OID31522	Myelodysplastic syndrome (controls excluding all cancers) || id:finngen_R9_C3_MYELODYSP_SYNDR_EXALLC	exposure	Wald ratio	1	-0.675906685	1.747951596	0.698989413	-4.101891813	2.750078443	0.508694985	0.016541353	15.64385899	0.925927287	II Neoplasms, from cancer register (ICD-O-3)
finngen_R9_C3_MYELODYSP_SYNDR_EXALLC	ukb-ppp-AIF1-OID21234	Myelodysplastic syndrome (controls excluding all cancers) || id:finngen_R9_C3_MYELODYSP_SYNDR_EXALLC	exposure	Wald ratio	1	0.627646594	0.966168449	0.515934871	-1.266043566	2.521336754	1.873196996	0.281944915	12.44522176	0.860435195	II Neoplasms, from cancer register (ICD-O-3)
finngen_R9_C3_MYELODYSP_SYNDR_EXALLC	ukb-ppp-FKBPL-OID31499	Myelodysplastic syndrome (controls excluding all cancers) || id:finngen_R9_C3_MYELODYSP_SYNDR_EXALLC	exposure	Wald ratio	1	-0.234308695	2.253867688	0.917202285	-4.651889364	4.183271973	0.791117564	0.009543554	65.58007878	0.982288829	II Neoplasms, from cancer register (ICD-O-3)
finngen_R9_C3_MYELODYSP_SYNDR_EXALLC	ukb-ppp-TNF-OID20473	Myelodysplastic syndrome (controls excluding all cancers) || id:finngen_R9_C3_MYELODYSP_SYNDR_EXALLC	exposure	Wald ratio	1	2.156577893	1.144393272	0.059501062	-0.08643292	4.399588706	8.641514817	0.917197073	81.41737534	0.406494616	II Neoplasms, from cancer register (ICD-O-3)
finngen_R9_C3_NASAL_CAVITY_SINUSES_EXALLC	ukb-ppp-AGER-OID20756	Malignant neoplasm of nasal cavity and sinuses (controls excluding all cancers) || id:finngen_R9_C3_NASAL_CAVITY_SINUSES_EXALLC	exposure	Inverse variance weighted	2	-0.541917521	0.797095192	0.496589629	-2.104224098	1.020389056	0.581631891	0.121940251	2.774273903	0.998996831	II Neoplasms, from cancer register (ICD-O-3)
finngen_R9_C3_NASAL_CAVITY_SINUSES_EXALLC	ukb-ppp-ALDH5A1-OID31047	Malignant neoplasm of nasal cavity and sinuses (controls excluding all cancers) || id:finngen_R9_C3_NASAL_CAVITY_SINUSES_EXALLC	exposure	Inverse variance weighted	2	-0.026837583	0.795526889	0.973087985	-1.586070286	1.53239512	0.973519345	0.204728558	4.629251167	0.998996831	II Neoplasms, from cancer register (ICD-O-3)
finngen_R9_C3_NASAL_CAVITY_SINUSES_EXALLC	ukb-ppp-ACOT13-OID31522	Malignant neoplasm of nasal cavity and sinuses (controls excluding all cancers) || id:finngen_R9_C3_NASAL_CAVITY_SINUSES_EXALLC	exposure	Wald ratio	1	-1.48047504	1.9238272	0.441568781	-5.251176352	2.290226272	0.227529577	0.005241349	9.877172353	0.821879307	II Neoplasms, from cancer register (ICD-O-3)
finngen_R9_C3_NASAL_CAVITY_SINUSES_EXALLC	ukb-ppp-AIF1-OID21234	Malignant neoplasm of nasal cavity and sinuses (controls excluding all cancers) || id:finngen_R9_C3_NASAL_CAVITY_SINUSES_EXALLC	exposure	Wald ratio	1	0.62001274	1.063966841	0.560070428	-1.465362269	2.705387749	1.858951724	0.230994294	14.96011633	0.87907395	II Neoplasms, from cancer register (ICD-O-3)
finngen_R9_C3_NASAL_CAVITY_SINUSES_EXALLC	ukb-ppp-FKBPL-OID31499	Malignant neoplasm of nasal cavity and sinuses (controls excluding all cancers) || id:finngen_R9_C3_NASAL_CAVITY_SINUSES_EXALLC	exposure	Wald ratio	1	-1.20562817	2.50501481	0.630313356	-6.115457198	3.704200859	0.299503801	0.002208466	40.61757516	0.898892932	II Neoplasms, from cancer register (ICD-O-3)
finngen_R9_C3_NASAL_CAVITY_SINUSES_EXALLC	ukb-ppp-TNF-OID20473	Malignant neoplasm of nasal cavity and sinuses (controls excluding all cancers) || id:finngen_R9_C3_NASAL_CAVITY_SINUSES_EXALLC	exposure	Wald ratio	1	-3.09711654	1.246435723	0.012963211	-5.540130557	-0.654102523	0.045179287	0.003926014	0.519908459	0.194571119	II Neoplasms, from cancer register (ICD-O-3)
finngen_R9_C3_NONHODGKIN_EXALLC	ukb-ppp-AGER-OID20756	Non-Hodgkin lymphoma, all (controls excluding all cancers) || id:finngen_R9_C3_NONHODGKIN_EXALLC	exposure	Inverse variance weighted	2	-0.377238044	0.827551349	0.648498923	-1.999238689	1.244762601	0.685752815	0.135438355	3.472110426	0.998996831	II Neoplasms, from cancer register (ICD-O-3)
finngen_R9_C3_NONHODGKIN_EXALLC	ukb-ppp-ALDH5A1-OID31047	Non-Hodgkin lymphoma, all (controls excluding all cancers) || id:finngen_R9_C3_NONHODGKIN_EXALLC	exposure	Inverse variance weighted	2	0.651671511	0.319036922	0.041089972	0.026359144	1.276983878	1.918745355	1.026709619	3.585808166	0.589498711	II Neoplasms, from cancer register (ICD-O-3)
finngen_R9_C3_NONHODGKIN_EXALLC	ukb-ppp-ACOT13-OID31522	Non-Hodgkin lymphoma, all (controls excluding all cancers) || id:finngen_R9_C3_NONHODGKIN_EXALLC	exposure	Wald ratio	1	0.61670278	0.773279874	0.425151633	-0.898925772	2.132331332	1.852808841	0.407006643	8.434507548	0.812666892	II Neoplasms, from cancer register (ICD-O-3)
finngen_R9_C3_NONHODGKIN_EXALLC	ukb-ppp-AIF1-OID21234	Non-Hodgkin lymphoma, all (controls excluding all cancers) || id:finngen_R9_C3_NONHODGKIN_EXALLC	exposure	Wald ratio	1	0.666023111	0.426597825	0.118466293	-0.170108627	1.502154848	1.946480968	0.843573177	4.491356843	0.52951966	II Neoplasms, from cancer register (ICD-O-3)
finngen_R9_C3_NONHODGKIN_EXALLC	ukb-ppp-FKBPL-OID31499	Non-Hodgkin lymphoma, all (controls excluding all cancers) || id:finngen_R9_C3_NONHODGKIN_EXALLC	exposure	Wald ratio	1	-2.686164052	0.935665035	0.004093558	-4.520067521	-0.852260583	0.068141827	0.010888288	0.426449816	0.107706268	II Neoplasms, from cancer register (ICD-O-3)
finngen_R9_C3_NONHODGKIN_EXALLC	ukb-ppp-TNF-OID20473	Non-Hodgkin lymphoma, all (controls excluding all cancers) || id:finngen_R9_C3_NONHODGKIN_EXALLC	exposure	Wald ratio	1	-0.20520024	0.50359131	0.683660069	-1.192239207	0.781838726	0.814484208	0.303540812	2.185487086	0.920601593	II Neoplasms, from cancer register (ICD-O-3)
finngen_R9_C3_NSCLC_ADENO_EXALLC	ukb-ppp-AGER-OID20756	Non-small cell lung cancer, adenocarcinoma (controls excluding all cancers) || id:finngen_R9_C3_NSCLC_ADENO_EXALLC	exposure	Inverse variance weighted	2	0.066565904	0.3368787	0.843361118	-0.593716348	0.726848156	1.068831402	0.552271035	2.068550573	0.998996831	II Neoplasms, from cancer register (ICD-O-3)
finngen_R9_C3_NSCLC_ADENO_EXALLC	ukb-ppp-ALDH5A1-OID31047	Non-small cell lung cancer, adenocarcinoma (controls excluding all cancers) || id:finngen_R9_C3_NSCLC_ADENO_EXALLC	exposure	Inverse variance weighted	2	-0.110532343	0.247296941	0.654902475	-0.595234346	0.374169661	0.895357371	0.551433324	1.45378378	0.998996831	II Neoplasms, from cancer register (ICD-O-3)
finngen_R9_C3_NSCLC_ADENO_EXALLC	ukb-ppp-ACOT13-OID31522	Non-small cell lung cancer, adenocarcinoma (controls excluding all cancers) || id:finngen_R9_C3_NSCLC_ADENO_EXALLC	exposure	Wald ratio	1	-1.034531294	0.599023456	0.084162331	-2.208617268	0.139554679	0.355392917	0.10985244	1.149761672	0.465202666	II Neoplasms, from cancer register (ICD-O-3)
finngen_R9_C3_NSCLC_ADENO_EXALLC	ukb-ppp-AIF1-OID21234	Non-small cell lung cancer, adenocarcinoma (controls excluding all cancers) || id:finngen_R9_C3_NSCLC_ADENO_EXALLC	exposure	Wald ratio	1	-0.117158903	0.330165793	0.72270294	-0.764283858	0.529966052	0.889443846	0.465667295	1.698874634	0.931365501	II Neoplasms, from cancer register (ICD-O-3)
finngen_R9_C3_NSCLC_ADENO_EXALLC	ukb-ppp-FKBPL-OID31499	Non-small cell lung cancer, adenocarcinoma (controls excluding all cancers) || id:finngen_R9_C3_NSCLC_ADENO_EXALLC	exposure	Wald ratio	1	-0.088562536	0.770589062	0.908501907	-1.598917097	1.421792025	0.915245873	0.202115271	4.144540909	0.980688965	II Neoplasms, from cancer register (ICD-O-3)
finngen_R9_C3_NSCLC_ADENO_EXALLC	ukb-ppp-TNF-OID20473	Non-small cell lung cancer, adenocarcinoma (controls excluding all cancers) || id:finngen_R9_C3_NSCLC_ADENO_EXALLC	exposure	Wald ratio	1	-0.816803164	0.389547457	0.036011271	-1.580316179	-0.053290148	0.441841895	0.205909983	0.948104882	0.317388174	II Neoplasms, from cancer register (ICD-O-3)
finngen_R9_C3_NSCLC_SQUAM_EXALLC	ukb-ppp-AGER-OID20756	Non-small cell lung cancer, squamous (controls excluding all cancers) || id:finngen_R9_C3_NSCLC_SQUAM_EXALLC	exposure	Inverse variance weighted	2	-1.009533446	0.252249404	6.28E-05	-1.503942277	-0.515124615	0.364388947	0.222252251	0.597426142	0.030320965	II Neoplasms, from cancer register (ICD-O-3)
finngen_R9_C3_NSCLC_SQUAM_EXALLC	ukb-ppp-ALDH5A1-OID31047	Non-small cell lung cancer, squamous (controls excluding all cancers) || id:finngen_R9_C3_NSCLC_SQUAM_EXALLC	exposure	Inverse variance weighted	2	-0.046001797	0.261970024	0.86060862	-0.559463045	0.467459451	0.955040246	0.57151586	1.595934489	0.998996831	II Neoplasms, from cancer register (ICD-O-3)
finngen_R9_C3_NSCLC_SQUAM_EXALLC	ukb-ppp-ACOT13-OID31522	Non-small cell lung cancer, squamous (controls excluding all cancers) || id:finngen_R9_C3_NSCLC_SQUAM_EXALLC	exposure	Wald ratio	1	-0.311014019	0.629671071	0.621354958	-1.545169319	0.923141281	0.732703604	0.213275757	2.517185169	0.896139585	II Neoplasms, from cancer register (ICD-O-3)
finngen_R9_C3_NSCLC_SQUAM_EXALLC	ukb-ppp-AIF1-OID21234	Non-small cell lung cancer, squamous (controls excluding all cancers) || id:finngen_R9_C3_NSCLC_SQUAM_EXALLC	exposure	Wald ratio	1	0.631921517	0.349043637	0.070228045	-0.052204012	1.316047047	1.881221909	0.949135212	3.728653015	0.432897082	II Neoplasms, from cancer register (ICD-O-3)
finngen_R9_C3_NSCLC_SQUAM_EXALLC	ukb-ppp-FKBPL-OID31499	Non-small cell lung cancer, squamous (controls excluding all cancers) || id:finngen_R9_C3_NSCLC_SQUAM_EXALLC	exposure	Wald ratio	1	-2.123901547	0.777704671	0.006314491	-3.648202702	-0.599600392	0.119564232	0.026037885	0.549030989	0.133556824	II Neoplasms, from cancer register (ICD-O-3)
finngen_R9_C3_NSCLC_SQUAM_EXALLC	ukb-ppp-TNF-OID20473	Non-small cell lung cancer, squamous (controls excluding all cancers) || id:finngen_R9_C3_NSCLC_SQUAM_EXALLC	exposure	Wald ratio	1	0.718364037	0.410503604	0.080125574	-0.086223028	1.522951101	2.051074981	0.917389605	4.585738224	0.459806319	II Neoplasms, from cancer register (ICD-O-3)
finngen_R9_C3_OESOPHAGUS_EXALLC	ukb-ppp-AGER-OID20756	Malignant neoplasm of oesophagus (controls excluding all cancers) || id:finngen_R9_C3_OESOPHAGUS_EXALLC	exposure	Inverse variance weighted	2	0.35615041	0.620616096	0.566058554	-0.860257138	1.572557959	1.427822292	0.423053285	4.818959141	0.998996831	II Neoplasms, from cancer register (ICD-O-3)
finngen_R9_C3_OESOPHAGUS_EXALLC	ukb-ppp-ALDH5A1-OID31047	Malignant neoplasm of oesophagus (controls excluding all cancers) || id:finngen_R9_C3_OESOPHAGUS_EXALLC	exposure	Inverse variance weighted	2	-0.13119042	0.408949534	0.748363054	-0.932731507	0.670350667	0.877050751	0.393477455	1.954922728	0.998996831	II Neoplasms, from cancer register (ICD-O-3)
finngen_R9_C3_OESOPHAGUS_EXALLC	ukb-ppp-ACOT13-OID31522	Malignant neoplasm of oesophagus (controls excluding all cancers) || id:finngen_R9_C3_OESOPHAGUS_EXALLC	exposure	Wald ratio	1	-0.626863396	0.989774261	0.526511792	-2.566820948	1.313094156	0.534264953	0.076779243	3.71765895	0.865178521	II Neoplasms, from cancer register (ICD-O-3)
finngen_R9_C3_OESOPHAGUS_EXALLC	ukb-ppp-AIF1-OID21234	Malignant neoplasm of oesophagus (controls excluding all cancers) || id:finngen_R9_C3_OESOPHAGUS_EXALLC	exposure	Wald ratio	1	-0.12512291	0.544570444	0.818274838	-1.19248098	0.942235161	0.882388442	0.303467433	2.565709789	0.955661423	II Neoplasms, from cancer register (ICD-O-3)
finngen_R9_C3_OESOPHAGUS_EXALLC	ukb-ppp-FKBPL-OID31499	Malignant neoplasm of oesophagus (controls excluding all cancers) || id:finngen_R9_C3_OESOPHAGUS_EXALLC	exposure	Wald ratio	1	0.596830196	1.270545937	0.638538566	-1.89343984	3.087100232	1.816352186	0.150553039	21.91344186	0.902065004	II Neoplasms, from cancer register (ICD-O-3)
finngen_R9_C3_OESOPHAGUS_EXALLC	ukb-ppp-TNF-OID20473	Malignant neoplasm of oesophagus (controls excluding all cancers) || id:finngen_R9_C3_OESOPHAGUS_EXALLC	exposure	Wald ratio	1	-1.132909491	0.643021626	0.078094161	-2.393231878	0.127412895	0.32209476	0.091334026	1.135885923	0.45526759	II Neoplasms, from cancer register (ICD-O-3)
finngen_R9_C3_ORALCAVITY_EXALLC	ukb-ppp-AGER-OID20756	Malignant neoplasm of oral cavity (controls excluding all cancers) || id:finngen_R9_C3_ORALCAVITY_EXALLC	exposure	Inverse variance weighted	2	-0.947116756	0.348309867	0.006544425	-1.629804096	-0.264429417	0.387857701	0.195967961	0.767643829	0.27154088	II Neoplasms, from cancer register (ICD-O-3)
finngen_R9_C3_ORALCAVITY_EXALLC	ukb-ppp-ALDH5A1-OID31047	Malignant neoplasm of oral cavity (controls excluding all cancers) || id:finngen_R9_C3_ORALCAVITY_EXALLC	exposure	Inverse variance weighted	2	-0.076223835	0.348638454	0.826936024	-0.759555205	0.607107535	0.926608776	0.467874489	1.835115706	0.998996831	II Neoplasms, from cancer register (ICD-O-3)
finngen_R9_C3_ORALCAVITY_EXALLC	ukb-ppp-ACOT13-OID31522	Malignant neoplasm of oral cavity (controls excluding all cancers) || id:finngen_R9_C3_ORALCAVITY_EXALLC	exposure	Wald ratio	1	0.554947251	0.843616795	0.510654372	-1.098541667	2.208436168	1.741849101	0.333356875	9.101472084	0.858250395	II Neoplasms, from cancer register (ICD-O-3)
finngen_R9_C3_ORALCAVITY_EXALLC	ukb-ppp-AIF1-OID21234	Malignant neoplasm of oral cavity (controls excluding all cancers) || id:finngen_R9_C3_ORALCAVITY_EXALLC	exposure	Wald ratio	1	0.235129728	0.466021316	0.613876936	-0.678272052	1.148531508	1.265072873	0.507493157	3.153558532	0.893667344	II Neoplasms, from cancer register (ICD-O-3)
finngen_R9_C3_ORALCAVITY_EXALLC	ukb-ppp-FKBPL-OID31499	Malignant neoplasm of oral cavity (controls excluding all cancers) || id:finngen_R9_C3_ORALCAVITY_EXALLC	exposure	Wald ratio	1	-2.498472146	1.091623172	0.022092838	-4.638053564	-0.358890729	0.082210508	0.009676514	0.698450668	0.250157082	II Neoplasms, from cancer register (ICD-O-3)
finngen_R9_C3_ORALCAVITY_EXALLC	ukb-ppp-TNF-OID20473	Malignant neoplasm of oral cavity (controls excluding all cancers) || id:finngen_R9_C3_ORALCAVITY_EXALLC	exposure	Wald ratio	1	-0.101259511	0.54664197	0.853041438	-1.172677773	0.970158751	0.903698482	0.309536961	2.638363268	0.966143895	II Neoplasms, from cancer register (ICD-O-3)
finngen_R9_C3_OTHER_SKIN_EXALLC	ukb-ppp-AGER-OID20756	Other malignant neoplasms of skin (=non-melanoma skin cancer) (controls excluding all cancers) || id:finngen_R9_C3_OTHER_SKIN_EXALLC	exposure	Inverse variance weighted	2	-0.016297632	0.085456781	0.848751251	-0.183792923	0.151197659	0.983834456	0.832108097	1.163226557	0.998996831	II Neoplasms, from cancer register (ICD-O-3)
finngen_R9_C3_OTHER_SKIN_EXALLC	ukb-ppp-ALDH5A1-OID31047	Other malignant neoplasms of skin (=non-melanoma skin cancer) (controls excluding all cancers) || id:finngen_R9_C3_OTHER_SKIN_EXALLC	exposure	Inverse variance weighted	2	0.009705282	0.079136148	0.902391932	-0.145401569	0.164812133	1.009752531	0.864674997	1.17917157	0.998996831	II Neoplasms, from cancer register (ICD-O-3)
finngen_R9_C3_OTHER_SKIN_EXALLC	ukb-ppp-ACOT13-OID31522	Other malignant neoplasms of skin (=non-melanoma skin cancer) (controls excluding all cancers) || id:finngen_R9_C3_OTHER_SKIN_EXALLC	exposure	Wald ratio	1	0.002639762	0.192212513	0.989042549	-0.374096763	0.379376288	1.002643249	0.687910344	1.461372829	0.99796177	II Neoplasms, from cancer register (ICD-O-3)
finngen_R9_C3_OTHER_SKIN_EXALLC	ukb-ppp-FKBPL-OID31499	Other malignant neoplasms of skin (=non-melanoma skin cancer) (controls excluding all cancers) || id:finngen_R9_C3_OTHER_SKIN_EXALLC	exposure	Wald ratio	1	-0.33175373	0.249365448	0.183389238	-0.820510007	0.157002548	0.71766404	0.440207088	1.169998595	0.621604219	II Neoplasms, from cancer register (ICD-O-3)
finngen_R9_C3_OVARY_ENDOMETROID_EXALLC	ukb-ppp-AGER-OID20756	Endometroid carcinoma of ovary (controls excluding all cancers) || id:finngen_R9_C3_OVARY_ENDOMETROID_EXALLC	exposure	Inverse variance weighted	2	-1.167840132	0.658709289	0.076241647	-2.458910337	0.123230074	0.311038017	0.085528097	1.131144638	0.728301069	II Neoplasms, from cancer register (ICD-O-3)
finngen_R9_C3_OVARY_ENDOMETROID_EXALLC	ukb-ppp-ALDH5A1-OID31047	Endometroid carcinoma of ovary (controls excluding all cancers) || id:finngen_R9_C3_OVARY_ENDOMETROID_EXALLC	exposure	Inverse variance weighted	2	-0.382900326	0.650431593	0.556071567	-1.657746247	0.891945596	0.681880862	0.19056799	2.439872042	0.998996831	II Neoplasms, from cancer register (ICD-O-3)
finngen_R9_C3_OVARY_ENDOMETROID_EXALLC	ukb-ppp-ACOT13-OID31522	Endometroid carcinoma of ovary (controls excluding all cancers) || id:finngen_R9_C3_OVARY_ENDOMETROID_EXALLC	exposure	Wald ratio	1	-2.458232689	1.586817396	0.121343467	-5.568394785	0.651929407	0.085586075	0.003816602	1.919240255	0.533593322	II Neoplasms, from cancer register (ICD-O-3)
finngen_R9_C3_OVARY_ENDOMETROID_EXALLC	ukb-ppp-AIF1-OID21234	Endometroid carcinoma of ovary (controls excluding all cancers) || id:finngen_R9_C3_OVARY_ENDOMETROID_EXALLC	exposure	Wald ratio	1	-0.575996734	0.87447427	0.510102731	-2.289966303	1.137972834	0.562144281	0.101269874	3.120436308	0.858148986	II Neoplasms, from cancer register (ICD-O-3)
finngen_R9_C3_OVARY_ENDOMETROID_EXALLC	ukb-ppp-FKBPL-OID31499	Endometroid carcinoma of ovary (controls excluding all cancers) || id:finngen_R9_C3_OVARY_ENDOMETROID_EXALLC	exposure	Wald ratio	1	-3.742280642	2.072718446	0.070997419	-7.804808796	0.320247512	0.02369999	0.000407769	1.377468663	0.434736547	II Neoplasms, from cancer register (ICD-O-3)
finngen_R9_C3_OVARY_ENDOMETROID_EXALLC	ukb-ppp-TNF-OID20473	Endometroid carcinoma of ovary (controls excluding all cancers) || id:finngen_R9_C3_OVARY_ENDOMETROID_EXALLC	exposure	Wald ratio	1	-0.25925811	1.024519423	0.800226959	-2.267316179	1.74879996	0.771623834	0.103589824	5.747701064	0.95021185	II Neoplasms, from cancer register (ICD-O-3)
finngen_R9_C3_OVARY_EXALLC	ukb-ppp-AGER-OID20756	Malignant neoplasm of ovary (controls excluding all cancers) || id:finngen_R9_C3_OVARY_EXALLC	exposure	Inverse variance weighted	2	-0.17352398	0.305820337	0.570439071	-0.772931841	0.42588388	0.840696991	0.461657576	1.530942992	0.998996831	II Neoplasms, from cancer register (ICD-O-3)
finngen_R9_C3_OVARY_EXALLC	ukb-ppp-ALDH5A1-OID31047	Malignant neoplasm of ovary (controls excluding all cancers) || id:finngen_R9_C3_OVARY_EXALLC	exposure	Inverse variance weighted	2	0.092535575	0.304536294	0.761236614	-0.504355562	0.689426711	1.096952165	0.603894623	1.992572886	0.998996831	II Neoplasms, from cancer register (ICD-O-3)
finngen_R9_C3_OVARY_EXALLC	ukb-ppp-ACOT13-OID31522	Malignant neoplasm of ovary (controls excluding all cancers) || id:finngen_R9_C3_OVARY_EXALLC	exposure	Wald ratio	1	-2.205823151	0.74634573	0.003121649	-3.668660782	-0.742985519	0.11015981	0.025510611	0.475691607	0.093492232	II Neoplasms, from cancer register (ICD-O-3)
finngen_R9_C3_OVARY_EXALLC	ukb-ppp-AIF1-OID21234	Malignant neoplasm of ovary (controls excluding all cancers) || id:finngen_R9_C3_OVARY_EXALLC	exposure	Wald ratio	1	0.136459305	0.406926003	0.737367253	-0.661115661	0.934034271	1.146208232	0.516275025	2.544754728	0.934912268	II Neoplasms, from cancer register (ICD-O-3)
finngen_R9_C3_OVARY_EXALLC	ukb-ppp-FKBPL-OID31499	Malignant neoplasm of ovary (controls excluding all cancers) || id:finngen_R9_C3_OVARY_EXALLC	exposure	Wald ratio	1	-1.871103357	0.961574478	0.051669804	-3.755789334	0.01358262	0.153953702	0.023381987	1.013675283	0.380549031	II Neoplasms, from cancer register (ICD-O-3)
finngen_R9_C3_OVARY_EXALLC	ukb-ppp-TNF-OID20473	Malignant neoplasm of ovary (controls excluding all cancers) || id:finngen_R9_C3_OVARY_EXALLC	exposure	Wald ratio	1	0.210523628	0.477028434	0.658979164	-0.724452103	1.145499359	1.234324218	0.484590002	3.144010956	0.909710033	II Neoplasms, from cancer register (ICD-O-3)
finngen_R9_C3_OVARY_MUCINO_EXALLC	ukb-ppp-AGER-OID20756	Mucinous and mucinous cystic tumor (controls excluding all cancers) || id:finngen_R9_C3_OVARY_MUCINO_EXALLC	exposure	Inverse variance weighted	2	0.559196976	0.914453425	0.540862317	-1.233131736	2.351525689	1.749267233	0.291378626	10.50157965	0.998996831	II Neoplasms, from cancer register (ICD-O-3)
finngen_R9_C3_OVARY_MUCINO_EXALLC	ukb-ppp-ALDH5A1-OID31047	Mucinous and mucinous cystic tumor (controls excluding all cancers) || id:finngen_R9_C3_OVARY_MUCINO_EXALLC	exposure	Inverse variance weighted	2	0.945669455	0.997100088	0.342915789	-1.008646718	2.899985628	2.574536338	0.364712204	18.17388417	0.972620758	II Neoplasms, from cancer register (ICD-O-3)
finngen_R9_C3_OVARY_MUCINO_EXALLC	ukb-ppp-ACOT13-OID31522	Mucinous and mucinous cystic tumor (controls excluding all cancers) || id:finngen_R9_C3_OVARY_MUCINO_EXALLC	exposure	Wald ratio	1	-2.971162499	2.186064341	0.174102953	-7.255848608	1.31352361	0.051243705	0.000706033	3.719255857	0.608893671	II Neoplasms, from cancer register (ICD-O-3)
finngen_R9_C3_OVARY_MUCINO_EXALLC	ukb-ppp-AIF1-OID21234	Mucinous and mucinous cystic tumor (controls excluding all cancers) || id:finngen_R9_C3_OVARY_MUCINO_EXALLC	exposure	Wald ratio	1	-1.507096462	1.212911792	0.214035859	-3.884403574	0.870210651	0.221552331	0.020560088	2.387413712	0.657440106	II Neoplasms, from cancer register (ICD-O-3)
finngen_R9_C3_OVARY_MUCINO_EXALLC	ukb-ppp-FKBPL-OID31499	Mucinous and mucinous cystic tumor (controls excluding all cancers) || id:finngen_R9_C3_OVARY_MUCINO_EXALLC	exposure	Wald ratio	1	-1.14506109	2.887545035	0.691698026	-6.804649358	4.514527179	0.318204478	0.001108609	91.33437096	0.923443396	II Neoplasms, from cancer register (ICD-O-3)
finngen_R9_C3_OVARY_MUCINO_EXALLC	ukb-ppp-TNF-OID20473	Mucinous and mucinous cystic tumor (controls excluding all cancers) || id:finngen_R9_C3_OVARY_MUCINO_EXALLC	exposure	Wald ratio	1	-0.483056668	1.414887865	0.732795053	-3.256236884	2.290123548	0.616894864	0.03853313	9.876157788	0.934411629	II Neoplasms, from cancer register (ICD-O-3)
finngen_R9_C3_OVARY_SEROUS_EXALLC	ukb-ppp-AGER-OID20756	Serous carcinoma of ovary (controls excluding all cancers) || id:finngen_R9_C3_OVARY_SEROUS_EXALLC	exposure	Inverse variance weighted	2	-0.146576732	0.485778498	0.762853525	-1.098702587	0.805549123	0.86365946	0.333303235	2.237925059	0.998996831	II Neoplasms, from cancer register (ICD-O-3)
finngen_R9_C3_OVARY_SEROUS_EXALLC	ukb-ppp-ALDH5A1-OID31047	Serous carcinoma of ovary (controls excluding all cancers) || id:finngen_R9_C3_OVARY_SEROUS_EXALLC	exposure	Inverse variance weighted	2	0.272678558	0.33294151	0.412787337	-0.379886801	0.925243917	1.31347797	0.683938826	2.522483461	0.981872997	II Neoplasms, from cancer register (ICD-O-3)
finngen_R9_C3_OVARY_SEROUS_EXALLC	ukb-ppp-ACOT13-OID31522	Serous carcinoma of ovary (controls excluding all cancers) || id:finngen_R9_C3_OVARY_SEROUS_EXALLC	exposure	Wald ratio	1	-2.186419556	0.818340319	0.007545167	-3.790366581	-0.58247253	0.112318179	0.02258732	0.558515711	0.14535273	II Neoplasms, from cancer register (ICD-O-3)
finngen_R9_C3_OVARY_SEROUS_EXALLC	ukb-ppp-AIF1-OID21234	Serous carcinoma of ovary (controls excluding all cancers) || id:finngen_R9_C3_OVARY_SEROUS_EXALLC	exposure	Wald ratio	1	0.40507877	0.446034594	0.363784228	-0.469149035	1.279306574	1.499420605	0.62553435	3.594146588	0.777622133	II Neoplasms, from cancer register (ICD-O-3)
finngen_R9_C3_OVARY_SEROUS_EXALLC	ukb-ppp-FKBPL-OID31499	Serous carcinoma of ovary (controls excluding all cancers) || id:finngen_R9_C3_OVARY_SEROUS_EXALLC	exposure	Wald ratio	1	-0.990161361	1.051399958	0.346317995	-3.050905278	1.070582556	0.371516738	0.047316071	2.917078366	0.764785571	II Neoplasms, from cancer register (ICD-O-3)
finngen_R9_C3_OVARY_SEROUS_EXALLC	ukb-ppp-TNF-OID20473	Serous carcinoma of ovary (controls excluding all cancers) || id:finngen_R9_C3_OVARY_SEROUS_EXALLC	exposure	Wald ratio	1	-0.409760713	0.52220865	0.432647917	-1.433289668	0.613768242	0.663809072	0.238522969	1.847379673	0.817302306	II Neoplasms, from cancer register (ICD-O-3)
finngen_R9_C3_PANCREAS_ADENO_DUCTAL_EXALLC	ukb-ppp-AGER-OID20756	Adenocarcinoma and ductal carcinoma of pancreas (controls excluding all cancers) || id:finngen_R9_C3_PANCREAS_ADENO_DUCTAL_EXALLC	exposure	Inverse variance weighted	2	-0.356259064	0.642484029	0.579234927	-1.61552776	0.903009633	0.700291177	0.198785732	2.467016763	0.998996831	II Neoplasms, from cancer register (ICD-O-3)
finngen_R9_C3_PANCREAS_ADENO_DUCTAL_EXALLC	ukb-ppp-ALDH5A1-OID31047	Adenocarcinoma and ductal carcinoma of pancreas (controls excluding all cancers) || id:finngen_R9_C3_PANCREAS_ADENO_DUCTAL_EXALLC	exposure	Inverse variance weighted	2	0.046550043	0.369310586	0.899695682	-0.677298705	0.770398791	1.047650505	0.507987364	2.160627721	0.998996831	II Neoplasms, from cancer register (ICD-O-3)
finngen_R9_C3_PANCREAS_ADENO_DUCTAL_EXALLC	ukb-ppp-ACOT13-OID31522	Adenocarcinoma and ductal carcinoma of pancreas (controls excluding all cancers) || id:finngen_R9_C3_PANCREAS_ADENO_DUCTAL_EXALLC	exposure	Wald ratio	1	0.49854214	0.8930597	0.576680133	-1.251854871	2.248939152	1.646319418	0.28597386	9.477676125	0.883723679	II Neoplasms, from cancer register (ICD-O-3)
finngen_R9_C3_PANCREAS_ADENO_DUCTAL_EXALLC	ukb-ppp-AIF1-OID21234	Adenocarcinoma and ductal carcinoma of pancreas (controls excluding all cancers) || id:finngen_R9_C3_PANCREAS_ADENO_DUCTAL_EXALLC	exposure	Wald ratio	1	-0.486461997	0.4930731	0.323842673	-1.452885272	0.479961279	0.614797707	0.233894464	1.616011827	0.748770491	II Neoplasms, from cancer register (ICD-O-3)
finngen_R9_C3_PANCREAS_ADENO_DUCTAL_EXALLC	ukb-ppp-FKBPL-OID31499	Adenocarcinoma and ductal carcinoma of pancreas (controls excluding all cancers) || id:finngen_R9_C3_PANCREAS_ADENO_DUCTAL_EXALLC	exposure	Wald ratio	1	-0.5468127	1.159989699	0.637359083	-2.820392511	1.726767111	0.578791656	0.059582551	5.622447744	0.901006546	II Neoplasms, from cancer register (ICD-O-3)
finngen_R9_C3_PANCREAS_ADENO_DUCTAL_EXALLC	ukb-ppp-TNF-OID20473	Adenocarcinoma and ductal carcinoma of pancreas (controls excluding all cancers) || id:finngen_R9_C3_PANCREAS_ADENO_DUCTAL_EXALLC	exposure	Wald ratio	1	-0.543335002	0.579122948	0.348139995	-1.678415979	0.591745975	0.580808023	0.18666943	1.807140886	0.764963175	II Neoplasms, from cancer register (ICD-O-3)
finngen_R9_C3_PANCREAS_EXALLC	ukb-ppp-AGER-OID20756	Malignant neoplasm of pancreas (controls excluding all cancers) || id:finngen_R9_C3_PANCREAS_EXALLC	exposure	Inverse variance weighted	2	-0.023511495	0.39044502	0.951982669	-0.788783735	0.741760745	0.976762747	0.454397127	2.099629174	0.998996831	II Neoplasms, from cancer register (ICD-O-3)
finngen_R9_C3_PANCREAS_EXALLC	ukb-ppp-ALDH5A1-OID31047	Malignant neoplasm of pancreas (controls excluding all cancers) || id:finngen_R9_C3_PANCREAS_EXALLC	exposure	Inverse variance weighted	2	-0.163136759	0.322744096	0.613230285	-0.795715187	0.469441668	0.849475007	0.451258386	1.599101115	0.998996831	II Neoplasms, from cancer register (ICD-O-3)
finngen_R9_C3_PANCREAS_EXALLC	ukb-ppp-ACOT13-OID31522	Malignant neoplasm of pancreas (controls excluding all cancers) || id:finngen_R9_C3_PANCREAS_EXALLC	exposure	Wald ratio	1	0.06968377	0.626120406	0.911382801	-1.157512225	1.296879766	1.072169076	0.314267035	3.657865446	0.981063931	II Neoplasms, from cancer register (ICD-O-3)
finngen_R9_C3_PANCREAS_EXALLC	ukb-ppp-AIF1-OID21234	Malignant neoplasm of pancreas (controls excluding all cancers) || id:finngen_R9_C3_PANCREAS_EXALLC	exposure	Wald ratio	1	-0.41906804	0.346356671	0.226304965	-1.097927115	0.259791036	0.657659447	0.333561803	1.296659103	0.670146492	II Neoplasms, from cancer register (ICD-O-3)
finngen_R9_C3_PANCREAS_EXALLC	ukb-ppp-FKBPL-OID31499	Malignant neoplasm of pancreas (controls excluding all cancers) || id:finngen_R9_C3_PANCREAS_EXALLC	exposure	Wald ratio	1	0.006302631	0.816366764	0.993840119	-1.593776226	1.606381488	1.006322534	0.203156995	4.984741208	0.998890028	II Neoplasms, from cancer register (ICD-O-3)
finngen_R9_C3_PANCREAS_EXALLC	ukb-ppp-TNF-OID20473	Malignant neoplasm of pancreas (controls excluding all cancers) || id:finngen_R9_C3_PANCREAS_EXALLC	exposure	Wald ratio	1	-0.673153785	0.406824189	0.097994447	-1.470529195	0.124221626	0.510097301	0.229803842	1.132266783	0.487858198	II Neoplasms, from cancer register (ICD-O-3)
finngen_R9_C3_PANCREAS_NEUROENDOCRINE_EXALLC	ukb-ppp-AGER-OID20756	Neuroendocrine tumor and carcinoma of pancreas (controls excluding all cancers) || id:finngen_R9_C3_PANCREAS_NEUROENDOCRINE_EXALLC	exposure	Inverse variance weighted	2	0.880131169	0.870939623	0.312230134	-0.826910492	2.58717283	2.411215962	0.437398547	13.29213929	0.960555127	II Neoplasms, from cancer register (ICD-O-3)
finngen_R9_C3_PANCREAS_NEUROENDOCRINE_EXALLC	ukb-ppp-ALDH5A1-OID31047	Neuroendocrine tumor and carcinoma of pancreas (controls excluding all cancers) || id:finngen_R9_C3_PANCREAS_NEUROENDOCRINE_EXALLC	exposure	Inverse variance weighted	2	-1.037269318	1.847081058	0.574407546	-4.657548191	2.583009555	0.354421173	0.009489701	13.2369155	0.998996831	II Neoplasms, from cancer register (ICD-O-3)
finngen_R9_C3_PANCREAS_NEUROENDOCRINE_EXALLC	ukb-ppp-ACOT13-OID31522	Neuroendocrine tumor and carcinoma of pancreas (controls excluding all cancers) || id:finngen_R9_C3_PANCREAS_NEUROENDOCRINE_EXALLC	exposure	Wald ratio	1	-1.318512006	2.117996353	0.533594747	-5.469784858	2.832760846	0.267533094	0.004212138	16.99230927	0.868512228	II Neoplasms, from cancer register (ICD-O-3)
finngen_R9_C3_PANCREAS_NEUROENDOCRINE_EXALLC	ukb-ppp-AIF1-OID21234	Neuroendocrine tumor and carcinoma of pancreas (controls excluding all cancers) || id:finngen_R9_C3_PANCREAS_NEUROENDOCRINE_EXALLC	exposure	Wald ratio	1	-0.299405189	1.169462786	0.797935839	-2.59155225	1.992741872	0.741258998	0.074903681	7.335619542	0.950135117	II Neoplasms, from cancer register (ICD-O-3)
finngen_R9_C3_PANCREAS_NEUROENDOCRINE_EXALLC	ukb-ppp-FKBPL-OID31499	Neuroendocrine tumor and carcinoma of pancreas (controls excluding all cancers) || id:finngen_R9_C3_PANCREAS_NEUROENDOCRINE_EXALLC	exposure	Wald ratio	1	0.230990542	2.740476789	0.932827095	-5.140343964	5.602325048	1.259847324	0.005855675	271.0558934	0.986067266	II Neoplasms, from cancer register (ICD-O-3)
finngen_R9_C3_PANCREAS_NEUROENDOCRINE_EXALLC	ukb-ppp-TNF-OID20473	Neuroendocrine tumor and carcinoma of pancreas (controls excluding all cancers) || id:finngen_R9_C3_PANCREAS_NEUROENDOCRINE_EXALLC	exposure	Wald ratio	1	-1.205206247	1.38365038	0.383735699	-3.917160993	1.506748498	0.299630195	0.019897504	4.512036024	0.792091533	II Neoplasms, from cancer register (ICD-O-3)
finngen_R9_C3_PAROTIDGLAND_EXALLC	ukb-ppp-AGER-OID20756	Malignant neoplasm of parotid gland (controls excluding all cancers) || id:finngen_R9_C3_PAROTIDGLAND_EXALLC	exposure	Inverse variance weighted	2	-0.13521658	1.766407439	0.938982396	-3.59737516	3.326942	0.873526703	0.027395537	27.85303675	0.998996831	II Neoplasms, from cancer register (ICD-O-3)
finngen_R9_C3_PAROTIDGLAND_EXALLC	ukb-ppp-ALDH5A1-OID31047	Malignant neoplasm of parotid gland (controls excluding all cancers) || id:finngen_R9_C3_PAROTIDGLAND_EXALLC	exposure	Inverse variance weighted	2	0.055912759	0.732197926	0.939130383	-1.379195176	1.491020694	1.057505422	0.251781111	4.441626748	0.998996831	II Neoplasms, from cancer register (ICD-O-3)
finngen_R9_C3_PAROTIDGLAND_EXALLC	ukb-ppp-ACOT13-OID31522	Malignant neoplasm of parotid gland (controls excluding all cancers) || id:finngen_R9_C3_PAROTIDGLAND_EXALLC	exposure	Wald ratio	1	0.082847429	1.772935019	0.96272924	-3.392105209	3.557800067	1.086376047	0.033637788	35.08592551	0.993707314	II Neoplasms, from cancer register (ICD-O-3)
finngen_R9_C3_PAROTIDGLAND_EXALLC	ukb-ppp-AIF1-OID21234	Malignant neoplasm of parotid gland (controls excluding all cancers) || id:finngen_R9_C3_PAROTIDGLAND_EXALLC	exposure	Wald ratio	1	1.39274564	0.977974952	0.15441412	-0.524085265	3.309576545	4.025888532	0.592096728	27.37353156	0.582330445	II Neoplasms, from cancer register (ICD-O-3)
finngen_R9_C3_PAROTIDGLAND_EXALLC	ukb-ppp-FKBPL-OID31499	Malignant neoplasm of parotid gland (controls excluding all cancers) || id:finngen_R9_C3_PAROTIDGLAND_EXALLC	exposure	Wald ratio	1	-4.979990044	2.265659269	0.027946874	-9.420682211	-0.539297877	0.006874131	8.10E-05	0.583157557	0.281681092	II Neoplasms, from cancer register (ICD-O-3)
finngen_R9_C3_PAROTIDGLAND_EXALLC	ukb-ppp-TNF-OID20473	Malignant neoplasm of parotid gland (controls excluding all cancers) || id:finngen_R9_C3_PAROTIDGLAND_EXALLC	exposure	Wald ratio	1	-0.10036644	1.150861033	0.930504695	-2.356054065	2.155321185	0.90450591	0.094793535	8.630661777	0.985746587	II Neoplasms, from cancer register (ICD-O-3)
finngen_R9_C3_PROSTATE_EXALLC	ukb-ppp-AGER-OID20756	Malignant neoplasm of prostate (controls excluding all cancers) || id:finngen_R9_C3_PROSTATE_EXALLC	exposure	Inverse variance weighted	2	0.153143667	0.108976986	0.159936702	-0.060451226	0.36673856	1.16549241	0.941339681	1.443020607	0.844311856	II Neoplasms, from cancer register (ICD-O-3)
finngen_R9_C3_PROSTATE_EXALLC	ukb-ppp-ALDH5A1-OID31047	Malignant neoplasm of prostate (controls excluding all cancers) || id:finngen_R9_C3_PROSTATE_EXALLC	exposure	Inverse variance weighted	2	-0.017962713	0.172808425	0.917212346	-0.356667226	0.3207418	0.982197655	0.700005403	1.378149696	0.998996831	II Neoplasms, from cancer register (ICD-O-3)
finngen_R9_C3_PROSTATE_EXALLC	ukb-ppp-ACOT13-OID31522	Malignant neoplasm of prostate (controls excluding all cancers) || id:finngen_R9_C3_PROSTATE_EXALLC	exposure	Wald ratio	1	0.034414518	0.232819456	0.882487721	-0.421911617	0.490740652	1.035013549	0.655791998	1.633525646	0.974564634	II Neoplasms, from cancer register (ICD-O-3)
finngen_R9_C3_PROSTATE_EXALLC	ukb-ppp-AIF1-OID21234	Malignant neoplasm of prostate (controls excluding all cancers) || id:finngen_R9_C3_PROSTATE_EXALLC	exposure	Wald ratio	1	-0.218954999	0.128306897	0.087916072	-0.470436518	0.03252652	0.803357869	0.624729503	1.033061289	0.473660667	II Neoplasms, from cancer register (ICD-O-3)
finngen_R9_C3_PROSTATE_EXALLC	ukb-ppp-FKBPL-OID31499	Malignant neoplasm of prostate (controls excluding all cancers) || id:finngen_R9_C3_PROSTATE_EXALLC	exposure	Wald ratio	1	0.396607425	0.30141844	0.188240018	-0.194172716	0.987387567	1.486772146	0.823515657	2.684212979	0.628448017	II Neoplasms, from cancer register (ICD-O-3)
finngen_R9_C3_PROSTATE_EXALLC	ukb-ppp-TNF-OID20473	Malignant neoplasm of prostate (controls excluding all cancers) || id:finngen_R9_C3_PROSTATE_EXALLC	exposure	Wald ratio	1	-0.076151081	0.151832199	0.615985757	-0.373742191	0.221440028	0.926676193	0.688154302	1.247872409	0.894547934	II Neoplasms, from cancer register (ICD-O-3)
finngen_R9_C3_RECTUM_ADENO	ukb-ppp-AGER-OID20756	Adenocarcinoma and papilloma adenocarcinoma of rectum || id:finngen_R9_C3_RECTUM_ADENO	exposure	Inverse variance weighted	2	-0.50118047	0.200965601	0.012636167	-0.895073048	-0.107287893	0.605815091	0.408577752	0.898267031	0.366196118	II Neoplasms, from cancer register (ICD-O-3)
finngen_R9_C3_RECTUM_ADENO	ukb-ppp-ALDH5A1-OID31047	Adenocarcinoma and papilloma adenocarcinoma of rectum || id:finngen_R9_C3_RECTUM_ADENO	exposure	Inverse variance weighted	2	0.334738892	0.2022383	0.097889893	-0.061648175	0.73112596	1.39757542	0.940213619	2.07741838	0.764576554	II Neoplasms, from cancer register (ICD-O-3)
finngen_R9_C3_RECTUM_ADENO	ukb-ppp-ACOT13-OID31522	Adenocarcinoma and papilloma adenocarcinoma of rectum || id:finngen_R9_C3_RECTUM_ADENO	exposure	Wald ratio	1	-0.156344724	0.487619293	0.748491811	-1.112078538	0.79938909	0.85526431	0.328874672	2.224181739	0.936100687	II Neoplasms, from cancer register (ICD-O-3)
finngen_R9_C3_RECTUM_ADENO	ukb-ppp-AIF1-OID21234	Adenocarcinoma and papilloma adenocarcinoma of rectum || id:finngen_R9_C3_RECTUM_ADENO	exposure	Wald ratio	1	-0.065099494	0.268670602	0.808545963	-0.591693874	0.461494886	0.936974235	0.553389119	1.586443766	0.952591324	II Neoplasms, from cancer register (ICD-O-3)
finngen_R9_C3_RECTUM_ADENO	ukb-ppp-FKBPL-OID31499	Adenocarcinoma and papilloma adenocarcinoma of rectum || id:finngen_R9_C3_RECTUM_ADENO	exposure	Wald ratio	1	-1.433977003	0.626369524	0.022059216	-2.66166127	-0.206292737	0.23835908	0.069832115	0.813594872	0.250102291	II Neoplasms, from cancer register (ICD-O-3)
finngen_R9_C3_RECTUM_ADENO	ukb-ppp-TNF-OID20473	Adenocarcinoma and papilloma adenocarcinoma of rectum || id:finngen_R9_C3_RECTUM_ADENO	exposure	Wald ratio	1	-0.036827693	0.31694133	0.90749626	-0.658032699	0.584377313	0.963842198	0.517869137	1.793873616	0.980433939	II Neoplasms, from cancer register (ICD-O-3)
finngen_R9_C3_RECTUM_ADENO_MUCINO_EXALLC	ukb-ppp-AGER-OID20756	Adenocarcinoma, papilloma adenocarcinoma and mucinous carcinomas of rectum (controls excluding all cancers) || id:finngen_R9_C3_RECTUM_ADENO_MUCINO_EXALLC	exposure	Inverse variance weighted	2	-0.46515907	0.197871761	0.018732557	-0.852987722	-0.077330418	0.628035196	0.426139841	0.925583973	0.424116797	II Neoplasms, from cancer register (ICD-O-3)
finngen_R9_C3_RECTUM_ADENO_MUCINO_EXALLC	ukb-ppp-ALDH5A1-OID31047	Adenocarcinoma, papilloma adenocarcinoma and mucinous carcinomas of rectum (controls excluding all cancers) || id:finngen_R9_C3_RECTUM_ADENO_MUCINO_EXALLC	exposure	Inverse variance weighted	2	0.282361202	0.198726848	0.155360137	-0.10714342	0.671865824	1.32625768	0.898396816	1.957886987	0.841244756	II Neoplasms, from cancer register (ICD-O-3)
finngen_R9_C3_RECTUM_ADENO_MUCINO_EXALLC	ukb-ppp-ACOT13-OID31522	Adenocarcinoma, papilloma adenocarcinoma and mucinous carcinomas of rectum (controls excluding all cancers) || id:finngen_R9_C3_RECTUM_ADENO_MUCINO_EXALLC	exposure	Wald ratio	1	-0.173167093	0.48021751	0.718397463	-1.114393412	0.768059226	0.840997078	0.328114249	2.155578701	0.930288602	II Neoplasms, from cancer register (ICD-O-3)
finngen_R9_C3_RECTUM_ADENO_MUCINO_EXALLC	ukb-ppp-AIF1-OID21234	Adenocarcinoma, papilloma adenocarcinoma and mucinous carcinomas of rectum (controls excluding all cancers) || id:finngen_R9_C3_RECTUM_ADENO_MUCINO_EXALLC	exposure	Wald ratio	1	-0.108879997	0.264613687	0.680729588	-0.627522824	0.409762829	0.896838034	0.53391276	1.506460454	0.918985943	II Neoplasms, from cancer register (ICD-O-3)
finngen_R9_C3_RECTUM_ADENO_MUCINO_EXALLC	ukb-ppp-FKBPL-OID31499	Adenocarcinoma, papilloma adenocarcinoma and mucinous carcinomas of rectum (controls excluding all cancers) || id:finngen_R9_C3_RECTUM_ADENO_MUCINO_EXALLC	exposure	Wald ratio	1	-1.276571102	0.618809112	0.039117556	-2.489436961	-0.063705243	0.278992298	0.082956661	0.938281524	0.330592065	II Neoplasms, from cancer register (ICD-O-3)
finngen_R9_C3_RECTUM_ADENO_MUCINO_EXALLC	ukb-ppp-TNF-OID20473	Adenocarcinoma, papilloma adenocarcinoma and mucinous carcinomas of rectum (controls excluding all cancers) || id:finngen_R9_C3_RECTUM_ADENO_MUCINO_EXALLC	exposure	Wald ratio	1	-0.108620344	0.31219163	0.727893932	-0.720515939	0.50327525	0.897070931	0.486501186	1.654130098	0.932873802	II Neoplasms, from cancer register (ICD-O-3)
finngen_R9_C3_RECTUM_EXALLC	ukb-ppp-AGER-OID20756	Malignant neoplasm of rectum (controls excluding all cancers) || id:finngen_R9_C3_RECTUM_EXALLC	exposure	Inverse variance weighted	2	-0.488536313	0.200731544	0.014942095	-0.881970139	-0.095102488	0.613523744	0.413966536	0.90927974	0.383712534	II Neoplasms, from cancer register (ICD-O-3)
finngen_R9_C3_RECTUM_EXALLC	ukb-ppp-ALDH5A1-OID31047	Malignant neoplasm of rectum (controls excluding all cancers) || id:finngen_R9_C3_RECTUM_EXALLC	exposure	Inverse variance weighted	2	0.218666015	0.201772794	0.278487202	-0.176808662	0.614140691	1.244415591	0.837940099	1.848067856	0.956323484	II Neoplasms, from cancer register (ICD-O-3)
finngen_R9_C3_RECTUM_EXALLC	ukb-ppp-ACOT13-OID31522	Malignant neoplasm of rectum (controls excluding all cancers) || id:finngen_R9_C3_RECTUM_EXALLC	exposure	Wald ratio	1	-0.389982654	0.487435765	0.423670336	-1.345356754	0.565391446	0.677068619	0.260446776	1.760136647	0.812077575	II Neoplasms, from cancer register (ICD-O-3)
finngen_R9_C3_RECTUM_EXALLC	ukb-ppp-AIF1-OID21234	Malignant neoplasm of rectum (controls excluding all cancers) || id:finngen_R9_C3_RECTUM_EXALLC	exposure	Wald ratio	1	-0.062037788	0.268666116	0.817384447	-0.588623376	0.4645478	0.939847371	0.55509091	1.591294443	0.955450858	II Neoplasms, from cancer register (ICD-O-3)
finngen_R9_C3_RECTUM_EXALLC	ukb-ppp-FKBPL-OID31499	Malignant neoplasm of rectum (controls excluding all cancers) || id:finngen_R9_C3_RECTUM_EXALLC	exposure	Wald ratio	1	-1.230529722	0.627212308	0.049773776	-2.459865845	-0.001193599	0.292137785	0.085446413	0.998807113	0.372588722	II Neoplasms, from cancer register (ICD-O-3)
finngen_R9_C3_RECTUM_EXALLC	ukb-ppp-TNF-OID20473	Malignant neoplasm of rectum (controls excluding all cancers) || id:finngen_R9_C3_RECTUM_EXALLC	exposure	Wald ratio	1	-0.084139567	0.317094513	0.790743401	-0.705644814	0.537365679	0.919302942	0.493790069	1.711492298	0.948408816	II Neoplasms, from cancer register (ICD-O-3)
finngen_R9_C3_RENAL_PELVIS_EXALLC	ukb-ppp-AGER-OID20756	Malignant neoplasm of renal pelvis (controls excluding all cancers) || id:finngen_R9_C3_RENAL_PELVIS_EXALLC	exposure	Inverse variance weighted	2	-0.04025229	1.204919174	0.973350322	-2.401893871	2.32138929	0.960547072	0.090546308	10.1898211	0.998996831	II Neoplasms, from cancer register (ICD-O-3)
finngen_R9_C3_RENAL_PELVIS_EXALLC	ukb-ppp-ALDH5A1-OID31047	Malignant neoplasm of renal pelvis (controls excluding all cancers) || id:finngen_R9_C3_RENAL_PELVIS_EXALLC	exposure	Inverse variance weighted	2	0.154573523	0.864176872	0.85804141	-1.539213145	1.848360191	1.167160088	0.214549855	6.34939918	0.998996831	II Neoplasms, from cancer register (ICD-O-3)
finngen_R9_C3_RENAL_PELVIS_EXALLC	ukb-ppp-ACOT13-OID31522	Malignant neoplasm of renal pelvis (controls excluding all cancers) || id:finngen_R9_C3_RENAL_PELVIS_EXALLC	exposure	Wald ratio	1	0.974568118	2.099747206	0.642550362	-3.140936405	5.090072641	2.650022468	0.043242287	162.4016587	0.903787529	II Neoplasms, from cancer register (ICD-O-3)
finngen_R9_C3_RENAL_PELVIS_EXALLC	ukb-ppp-AIF1-OID21234	Malignant neoplasm of renal pelvis (controls excluding all cancers) || id:finngen_R9_C3_RENAL_PELVIS_EXALLC	exposure	Wald ratio	1	0.063729007	1.150416278	0.955822604	-2.191086898	2.318544911	1.065803534	0.111795173	10.16087857	0.991538395	II Neoplasms, from cancer register (ICD-O-3)
finngen_R9_C3_RENAL_PELVIS_EXALLC	ukb-ppp-FKBPL-OID31499	Malignant neoplasm of renal pelvis (controls excluding all cancers) || id:finngen_R9_C3_RENAL_PELVIS_EXALLC	exposure	Wald ratio	1	-1.609051794	2.696883671	0.550751939	-6.89494379	3.676840201	0.200077239	0.001012894	39.52131716	0.875509393	II Neoplasms, from cancer register (ICD-O-3)
finngen_R9_C3_RENAL_PELVIS_EXALLC	ukb-ppp-TNF-OID20473	Malignant neoplasm of renal pelvis (controls excluding all cancers) || id:finngen_R9_C3_RENAL_PELVIS_EXALLC	exposure	Wald ratio	1	-3.228103724	1.361994393	0.017781833	-5.897612735	-0.558594714	0.039632582	0.002745992	0.57201234	0.223189879	II Neoplasms, from cancer register (ICD-O-3)
finngen_R9_C3_SCLC_EXALLC	ukb-ppp-AGER-OID20756	Small cell lung cancer (controls excluding all cancers) || id:finngen_R9_C3_SCLC_EXALLC	exposure	Inverse variance weighted	2	-0.105555393	0.372508604	0.7768981	-0.835672256	0.62456147	0.899824628	0.433582905	1.867426856	0.998996831	II Neoplasms, from cancer register (ICD-O-3)
finngen_R9_C3_SCLC_EXALLC	ukb-ppp-ALDH5A1-OID31047	Small cell lung cancer (controls excluding all cancers) || id:finngen_R9_C3_SCLC_EXALLC	exposure	Inverse variance weighted	2	-0.522866656	0.374583372	0.162756087	-1.257050066	0.211316753	0.592818702	0.284492022	1.23530358	0.845321154	II Neoplasms, from cancer register (ICD-O-3)
finngen_R9_C3_SCLC_EXALLC	ukb-ppp-ACOT13-OID31522	Small cell lung cancer (controls excluding all cancers) || id:finngen_R9_C3_SCLC_EXALLC	exposure	Wald ratio	1	0.254731754	0.903431965	0.777974116	-1.515994897	2.025458404	1.290115506	0.219589607	7.579584663	0.945208303	II Neoplasms, from cancer register (ICD-O-3)
finngen_R9_C3_SCLC_EXALLC	ukb-ppp-AIF1-OID21234	Small cell lung cancer (controls excluding all cancers) || id:finngen_R9_C3_SCLC_EXALLC	exposure	Wald ratio	1	0.218099117	0.499284971	0.662239778	-0.760499426	1.19669766	1.243710335	0.467432921	3.309170852	0.910851827	II Neoplasms, from cancer register (ICD-O-3)
finngen_R9_C3_SCLC_EXALLC	ukb-ppp-FKBPL-OID31499	Small cell lung cancer (controls excluding all cancers) || id:finngen_R9_C3_SCLC_EXALLC	exposure	Wald ratio	1	1.105808801	1.158930059	0.34000087	-1.165694114	3.377311717	3.02166741	0.311706227	29.29192019	0.759618724	II Neoplasms, from cancer register (ICD-O-3)
finngen_R9_C3_SCLC_EXALLC	ukb-ppp-TNF-OID20473	Small cell lung cancer (controls excluding all cancers) || id:finngen_R9_C3_SCLC_EXALLC	exposure	Wald ratio	1	0.102348819	0.587860433	0.861783775	-1.049857629	1.254555266	1.107769815	0.349987574	3.506278667	0.968741514	II Neoplasms, from cancer register (ICD-O-3)
finngen_R9_C3_SKIN_EXALLC	ukb-ppp-AGER-OID20756	Malignant neoplasm of skin (controls excluding all cancers) || id:finngen_R9_C3_SKIN_EXALLC	exposure	Inverse variance weighted	2	-0.006702571	0.073838189	0.927672348	-0.151425421	0.138020278	0.993319841	0.859481979	1.14799883	0.998996831	II Neoplasms, from cancer register (ICD-O-3)
finngen_R9_C3_SKIN_EXALLC	ukb-ppp-ALDH5A1-OID31047	Malignant neoplasm of skin (controls excluding all cancers) || id:finngen_R9_C3_SKIN_EXALLC	exposure	Inverse variance weighted	2	0.031604958	0.073653948	0.667849964	-0.112756779	0.175966696	1.032109698	0.89336792	1.192398346	0.998996831	II Neoplasms, from cancer register (ICD-O-3)
finngen_R9_C3_SKIN_EXALLC	ukb-ppp-ACOT13-OID31522	Malignant neoplasm of skin (controls excluding all cancers) || id:finngen_R9_C3_SKIN_EXALLC	exposure	Wald ratio	1	0.009398711	0.178752842	0.95806706	-0.340956859	0.35975428	1.009443017	0.711089585	1.432977261	0.992367349	II Neoplasms, from cancer register (ICD-O-3)
finngen_R9_C3_SKIN_EXALLC	ukb-ppp-FKBPL-OID31499	Malignant neoplasm of skin (controls excluding all cancers) || id:finngen_R9_C3_SKIN_EXALLC	exposure	Wald ratio	1	-0.279571363	0.231572112	0.22732602	-0.733452703	0.174309977	0.756107768	0.480247971	1.190424513	0.671617596	II Neoplasms, from cancer register (ICD-O-3)
finngen_R9_C3_SKIN_EXALLC	ukb-ppp-TNF-OID20473	Malignant neoplasm of skin (controls excluding all cancers) || id:finngen_R9_C3_SKIN_EXALLC	exposure	Wald ratio	1	-0.44639968	0.115257309	0.000107473	-0.672304005	-0.220495354	0.639927955	0.510530956	0.802121365	0.029843867	II Neoplasms, from cancer register (ICD-O-3)
finngen_R9_C3_SMALL_INTESTINE_EXALLC	ukb-ppp-AGER-OID20756	Malignant neoplasm of small intestine (controls excluding all cancers) || id:finngen_R9_C3_SMALL_INTESTINE_EXALLC	exposure	Inverse variance weighted	2	0.285712497	0.435024015	0.511326194	-0.566934573	1.138359566	1.330709817	0.567261675	3.121643313	0.998996831	II Neoplasms, from cancer register (ICD-O-3)
finngen_R9_C3_SMALL_INTESTINE_EXALLC	ukb-ppp-ALDH5A1-OID31047	Malignant neoplasm of small intestine (controls excluding all cancers) || id:finngen_R9_C3_SMALL_INTESTINE_EXALLC	exposure	Inverse variance weighted	2	0.665336038	0.43593462	0.126952855	-0.189095816	1.519767892	1.945144054	0.827707195	4.57116407	0.79929702	II Neoplasms, from cancer register (ICD-O-3)
finngen_R9_C3_SMALL_INTESTINE_EXALLC	ukb-ppp-ACOT13-OID31522	Malignant neoplasm of small intestine (controls excluding all cancers) || id:finngen_R9_C3_SMALL_INTESTINE_EXALLC	exposure	Wald ratio	1	0.712267334	1.054606837	0.499430171	-1.354762065	2.779296734	2.038608229	0.258008676	16.10768898	0.852154653	II Neoplasms, from cancer register (ICD-O-3)
finngen_R9_C3_SMALL_INTESTINE_EXALLC	ukb-ppp-AIF1-OID21234	Malignant neoplasm of small intestine (controls excluding all cancers) || id:finngen_R9_C3_SMALL_INTESTINE_EXALLC	exposure	Wald ratio	1	-0.41461907	0.582661667	0.476715667	-1.556635936	0.727397797	0.660591872	0.210844173	2.069687845	0.838848351	II Neoplasms, from cancer register (ICD-O-3)
finngen_R9_C3_SMALL_INTESTINE_EXALLC	ukb-ppp-FKBPL-OID31499	Malignant neoplasm of small intestine (controls excluding all cancers) || id:finngen_R9_C3_SMALL_INTESTINE_EXALLC	exposure	Wald ratio	1	-0.320294826	1.361638056	0.8140321	-2.989105417	2.348515764	0.725934981	0.050332443	10.47001821	0.954084971	II Neoplasms, from cancer register (ICD-O-3)
finngen_R9_C3_SMALL_INTESTINE_EXALLC	ukb-ppp-TNF-OID20473	Malignant neoplasm of small intestine (controls excluding all cancers) || id:finngen_R9_C3_SMALL_INTESTINE_EXALLC	exposure	Wald ratio	1	-1.23861634	0.685178214	0.070648731	-2.581565639	0.10433296	0.289784905	0.075655462	1.109969968	0.433800442	II Neoplasms, from cancer register (ICD-O-3)
finngen_R9_C3_SMALL_INTESTINE_NEUROENDOCRINE_EXALLC	ukb-ppp-AGER-OID20756	Neuroendocrine tumor and carcinoma of small intestine (controls excluding all cancers) || id:finngen_R9_C3_SMALL_INTESTINE_NEUROENDOCRINE_EXALLC	exposure	Inverse variance weighted	2	1.345654947	0.549725862	0.014370531	0.268192258	2.423117635	3.840701171	1.307598512	11.28097451	0.383712534	II Neoplasms, from cancer register (ICD-O-3)
finngen_R9_C3_SMALL_INTESTINE_NEUROENDOCRINE_EXALLC	ukb-ppp-ALDH5A1-OID31047	Neuroendocrine tumor and carcinoma of small intestine (controls excluding all cancers) || id:finngen_R9_C3_SMALL_INTESTINE_NEUROENDOCRINE_EXALLC	exposure	Inverse variance weighted	2	0.317742945	0.553271241	0.565765701	-0.766668688	1.402154578	1.374023016	0.464558081	4.06394663	0.998996831	II Neoplasms, from cancer register (ICD-O-3)
finngen_R9_C3_SMALL_INTESTINE_NEUROENDOCRINE_EXALLC	ukb-ppp-ACOT13-OID31522	Neuroendocrine tumor and carcinoma of small intestine (controls excluding all cancers) || id:finngen_R9_C3_SMALL_INTESTINE_NEUROENDOCRINE_EXALLC	exposure	Wald ratio	1	0.73827496	1.337727633	0.581025535	-1.883671202	3.360221121	2.092323058	0.152030944	28.79555748	0.883756997	II Neoplasms, from cancer register (ICD-O-3)
finngen_R9_C3_SMALL_INTESTINE_NEUROENDOCRINE_EXALLC	ukb-ppp-AIF1-OID21234	Neuroendocrine tumor and carcinoma of small intestine (controls excluding all cancers) || id:finngen_R9_C3_SMALL_INTESTINE_NEUROENDOCRINE_EXALLC	exposure	Wald ratio	1	-1.510496663	0.738075074	0.040703737	-2.957123807	-0.063869518	0.220800287	0.051968173	0.9381274	0.337017579	II Neoplasms, from cancer register (ICD-O-3)
finngen_R9_C3_SMALL_INTESTINE_NEUROENDOCRINE_EXALLC	ukb-ppp-FKBPL-OID31499	Neuroendocrine tumor and carcinoma of small intestine (controls excluding all cancers) || id:finngen_R9_C3_SMALL_INTESTINE_NEUROENDOCRINE_EXALLC	exposure	Wald ratio	1	3.729922277	1.71849048	0.029971689	0.361680935	7.098163618	41.67586885	1.435740774	1209.743483	0.289953183	II Neoplasms, from cancer register (ICD-O-3)
finngen_R9_C3_SMALL_INTESTINE_NEUROENDOCRINE_EXALLC	ukb-ppp-TNF-OID20473	Neuroendocrine tumor and carcinoma of small intestine (controls excluding all cancers) || id:finngen_R9_C3_SMALL_INTESTINE_NEUROENDOCRINE_EXALLC	exposure	Wald ratio	1	-2.028434121	0.870517621	0.019798377	-3.734648658	-0.322219584	0.131541338	0.02388156	0.724539076	0.23770561	II Neoplasms, from cancer register (ICD-O-3)
finngen_R9_C3_SQUOMOUS_CELL_CARCINOMA_SKIN_EXALLC	ukb-ppp-AGER-OID20756	Squamous cell neoplasms and carcinomas of the skin (controls excluding all cancers) || id:finngen_R9_C3_SQUOMOUS_CELL_CARCINOMA_SKIN_EXALLC	exposure	Inverse variance weighted	2	-0.194984963	0.407483988	0.632287608	-0.99365358	0.603683654	0.822847031	0.370221583	1.828843233	0.998996831	II Neoplasms, from cancer register (ICD-O-3)
finngen_R9_C3_SQUOMOUS_CELL_CARCINOMA_SKIN_EXALLC	ukb-ppp-ALDH5A1-OID31047	Squamous cell neoplasms and carcinomas of the skin (controls excluding all cancers) || id:finngen_R9_C3_SQUOMOUS_CELL_CARCINOMA_SKIN_EXALLC	exposure	Inverse variance weighted	2	0.032000316	0.175489834	0.855309203	-0.311959759	0.375960392	1.032517832	0.732010984	1.456389447	0.998996831	II Neoplasms, from cancer register (ICD-O-3)
finngen_R9_C3_SQUOMOUS_CELL_CARCINOMA_SKIN_EXALLC	ukb-ppp-ACOT13-OID31522	Squamous cell neoplasms and carcinomas of the skin (controls excluding all cancers) || id:finngen_R9_C3_SQUOMOUS_CELL_CARCINOMA_SKIN_EXALLC	exposure	Wald ratio	1	0.124043141	0.42529246	0.770542385	-0.709530081	0.957616362	1.132064708	0.491875285	2.605478549	0.943752543	II Neoplasms, from cancer register (ICD-O-3)
finngen_R9_C3_SQUOMOUS_CELL_CARCINOMA_SKIN_EXALLC	ukb-ppp-AIF1-OID21234	Squamous cell neoplasms and carcinomas of the skin (controls excluding all cancers) || id:finngen_R9_C3_SQUOMOUS_CELL_CARCINOMA_SKIN_EXALLC	exposure	Wald ratio	1	-0.260997273	0.234629118	0.265973821	-0.720870344	0.198875798	0.77028302	0.486328798	1.220030427	0.716165335	II Neoplasms, from cancer register (ICD-O-3)
[truncated: 12,037 more rows]
